# Supplementary material for: Metagenome-assembled genomes of phytoplankton microbiomes from the Arctic and Atlantic Oceans
Source: Microbiome. 2022 Apr 28;10:67. doi: 10.1186/s40168-022-01254-7 (PMC9047304; doi:10.1186/s40168-022-01254-7)
Supplement: Supplementary file 2 — Additional file 1. Summary details of data, including environmental metadata for each sample. Project identifiers for accessing data and analysis on the IMG website are provided. Includes worksheets giving completeness and contamination of MAGs. [file 40168_2022_1254_MOESM2_ESM.xlsx]

## Sheet: station_details
jgi_portal	station_name	paper_name	lat	lon	sample_date	jgi_project_id	IMG Taxon_oid – original assembly	IMG Taxon_oid – metaSPAdes assembly	ncbi_project_id	sra	depth_metres	temp_c	salinity	nitrate.nitrite	phosphate	silicate
ArcOceMetagenome_FD	ARK_118M	P1	79.0225	-9.52472	06/07/2012	1102218	3300009432	3300027849	365111	SRP111696	17	-1.0337	31.0274	0	0.47	2.48
ArcOceMetagenome_2_FD	ARK_135M	P2	78.8669	-3.22861	09/07/2012	1102222	3300009441	3300027810	365113	SRP111701	15	-0.8805	32.3454	3.3	0.79	5.47
ArcOceMetagenome_3_FD	ARK_20M	P3a	78.8697	8.11222	20/06/2012	1102220	3300009544	3300027883	365112	SRP111694	10	5.269	35.0693	0.51	0.49	2.75
SouAtlMetagenome_FD	ARK_20M.1	P3b	78.8697	8.1122	20/06/2012	1021520	3300002154		330320	SRP080437	10	5.269	35.0693	0.51	0.49	2.75
NorSeaMetagenome_FD	ARK_7M	P4	73.0189	9.85667	18/06/2012	1021526	3300002153		366135	SRP099322	20	6.0186	35.1528	6.55	0.88	3.9
NorSeaMetagenome_2_FD	ARK_5M	P5	71.2008	8.86667	18/06/2012	1021523	3300002186		366134	SRP099317	10	7.1834	35.1344	4.83	0.77	3.62
FraStrMetagenome_FD	ARK_3M	P6	69.2303	7.73028	18/06/2012	1102224	3300009436	3300027833	365114	SRP111700	10	9.0976	34.7321	2.46	0.46	1.52
AtlANTMetagenome_FD	ANT_2	NP1	34.876	-13.1352	04/11/2012	1125692	3300012953		406185	SRP129762	80	21.78	36.65	0.269427	0	0.292684
AtlANTMetagenome_2_FD	ANT_4	NP2	26.049	-17.4585	06/11/2012	1125694	3300012952		406186	SRP129813	80	24.62	36.9	0.516097	0.066033	0.405116
TroAtlMetagenome_2_FD	ANT_8	NP3	15.249	-20.515	09/11/2012	1102230	3300009593	3300027906	365117	SRP111708	55	28.6	35.64	16.4237	0.68234	3.36702
TroAtlMetagenome_FD	ANT_10	NP4	2.405	-13.602	13/11/2012	1102232	3300009790		365118	SRP098326	80	27.1	35.61	6.45848	0.371725	2.06485
SouAtlMetagenome_2_FD	ANT_15	NP5	-17.283	2.9768	20/11/2012	1102234	3300009550	3300027859	365119	SRP111718	30	18.82	35.97	0	0.19	2.63
Notes:
jgi_portal	Name used on JGI/IMG genome portal for this project
station_name	Name used as in Schmidt thesis
paper_name	Name used in paper. P = Polar, NP = Non-Polar.
	Numbered 1 .. x, starting with northmost station as 1
Portal named SouAtlMetagenome_FD sample is from Fram Strait

## Sheet: read_fastq_stats
portal	station	station_paper	reads	len	len mean	len stdev	len min	phred	window-size	cycle-max	qual min	qual max	qual mean	qual stdev	%A	%C	%G	%T	%N	total bases
ArcOceMetagenome_2_FD	ARK_135M	P2	338289782	150	149.682	4.3421	51	33	2000000	35	0	38	36.1779	4.3212	24.8424	25.5283	24.9154	24.711	0.0029	50635894902
ArcOceMetagenome_3_FD	ARK_20M	P3a	396061022	150	149.831	2.8529	51	33	2000000	35	0	38	36.1695	4.3326	24.3538	25.8549	25.3683	24.4199	0.003	59342361033
ArcOceMetagenome_FD	ARK_118M	P1	322367558	150	149.752	3.5124	51	33	2000000	35	0	38	36.3358	4.0746	27.4992	22.7721	22.2696	27.4563	0.0028	48275147924
AtlANTMetagenome_2_FD	ANT_4	NP2	392623182	150	149.837	2.7452	51	33	2000000	35	0	38	36.2815	4.1353	25.6939	24.4861	24.1578	25.6574	0.0047	58829399940
AtlANTMetagenome_FD	ANT_2	NP1	435274550	150	149.847	2.6243	51	33	2000000	35	0	38	36.1502	4.3124	27.0585	23.1602	22.7827	26.9946	0.004	65224566387
FraStrMetagenome_FD	ARK_3M	P6	373629282	150	149.774	3.5622	51	33	2000000	35	0	38	36.2845	4.0675	28.3401	22.2023	21.4098	28.0463	0.0014	55960111611
NorSeaMetagenome_2_FD	ARK_5M	P5	432721360	150	150	0	150	33	2000000	35	2	41	37.542	4.4444	26.1326	24.1365	23.7292	26.0017	0	64908204000
NorSeaMetagenome_FD	ARK_7M	P4	319152160	150	150	0	150	33	2000000	35	2	41	37.17	4.6787	25.8314	24.466	24.0228	25.6798	0	47872824000
SouAtlMetagenome_2_FD	ANT_15	NP5	339741868	150	149.649	4.7496	51	33	2000000	35	0	38	36.2891	4.0864	25.7184	24.4221	24.0819	25.776	0.0016	50842205672
SouAtlMetagenome_FD	ARK_20M.1	P3b	311929990	150	150	0	150	33	2000000	35	2	41	37.2007	4.6812	24.1811	26.0698	25.6597	24.0894	0	46789498500
TroAtlMetagenome_2_FD	ANT_8	NP3	449695066	150	149.821	2.8259	51	33	2000000	35	0	38	35.9912	4.5436	26.484	23.5574	23.3834	26.5711	0.0043	67373859073
TroAtlMetagenome_FD	ANT_10	NP4	421721726	150	149.858	2.536	51	33	2000000	35	0	38	36.1393	4.341	25.8061	24.233	24.06	25.8969	0.004	63198304108
Notes:
Statistics are for reads, after quality control, from each sample.
Generated by fastq-stats

## Sheet: all_assembly
Station	Station	Assembler	key	contig	bp	Sequence total	Total MB	Total GB	N50	L50	Max contig	Max contig KB	Scaffolds >50k	% in scaf. >50k
ARK_135M	P2	MEGAHIT	ARK_135M_MH	3059358	1943396000	1943.396MB	1943.396	1.9434	724724	669	127.604 KB	127.604	95	0.32
ARK_135M	P2	SPADES	ARK_135M_SP	1933411	1145116305	1145116305	1145.12	1.14512	364784	658	524554	524.554	118	0.9
ARK_20M	P3a	MEGAHIT	ARK_20M_MH	4536098	3120726000	3120.726 MB	3120.726	3.12073	1076012	716	147.864 KB	147.864	59	0.14
ARK_20M	P3a	SPADES	ARK_20M_SP	3353304	1983904784	1983904784	1983.9	1.9839	703210	645	311607	311.607	92	0.43
ARK_118M	P1	MEGAHIT	ARK_118M_MH	3524824	2504409000	2504.409 MB	2504.409	2.50441	805269	757	991.905 KB	991.905	149	0.53
ARK_118M	P1	SPADES	ARK_118M_SP	2557771	1590622916	1590622916	1590.62	1.59062	494293	686	1057628	1057.63	243	1.55
ANT_4	NP2	MEGAHIT	ANT_4_MH	5501464	3015199000	3015.199 MB	3015.199	3.0152	1486442	566	1107 KB	1107	66	0.25
ANT_2	NP1	MEGAHIT	ANT_2_MH	6177919	3515052000	3515.052 MB	3515.052	3.51505	1609672	588	899.176 KB	899.176	139	0.43
ARK_3M	P6	MEGAHIT	ARK_3M_MH	3448017	2345505000	2345.505 MB	2345.505	2.34551	785850	697	259.275 KB	259.275	101	0.32
ARK_3M	P6	SPADES	ARK_3M_SP	2221927	1423805502	1423805502	1423.81	1.42381	377529	748	310762	310.762	264	1.44
ARK_5M	P5	MEGAHIT	ARK_5M_MH	1034413	562281000	562.281 MB	562.281	0.562281	206977	567	115.416 KB	115.416	36	0.43
ARK_7M	P4	MEGAHIT	ARK_7M_MH	879176	502670000	502.670 MB	502.670	0.50267	149007	624	95.796 KB	95.796	22	0.28
ANT_15	NP5	MEGAHIT	ANT_15_MH	3387596	2075333000	2075.333 MB	2075.333	2.07533	921231	615	517.097 KB	517.097	129	0.6
ANT_15	NP5	SPADES	ANT_15_SP	2895169	1473653634	1473653634	1473.65	1.47365	727696	497	517111	517.111	145	0.89
ARK_20M.1	P3b	MEGAHIT	ARK_20M.1_MH	791494	391017000	391.017 MB	391.017	0.391017	186459	497	101.069 KB	101.069	5	0.27
ANT_8	NP3	MEGAHIT	ANT_8_MH	5072980	3145297000	3145.297 MB	3145.297	3.1453	1364176	620	497.503 KB	497.503	239	0.73
ANT_8	NP3	SPADES	ANT_8_SP	5181937	2618668657	2618668657	2618.67	2.61867	1364985	490	576479	576.479	199	0.75
ANT_10	NP4	MEGAHIT	ANT_10_MH	4681656	2917293000	2917.293 MB	2917.293	2.91729	1268050	623	360.328 KB	360.328	98	0.31
Notes:
Statistics on the all assemblies.
All samples assembled using Megahit, some later reassembled using Spades.
Some Spades assemblies were used for prokaryotic binning.
Stats provided by JGI/IMG pipeline

## Sheet: assembly
portal	station	station_paper	Assembler	Contig total	Sequence total	Total MB	Total GB	N50	L50	Max contig KB	Scaffolds >50k	% in scaf. >50k	genes	contigs_w_genes	genes_w_pfam
ArcOceMetagenome_2_FD	ARK_135M	P2	MEGAHIT	3059358	1943.396MB	1943.396	1.9434	724724	669	127.604	95	0.32	3597306	2598049	740721
ArcOceMetagenome_3_FD	ARK_20M	P3a	MEGAHIT	4536098	3120.726 MB	3120.726	3.12073	1076012	716	147.864	59	0.14	5466206	3956391	982509
ArcOceMetagenome_FD	ARK_118M	P1	MEGAHIT	3524824	2504.409 MB	2504.409	2.50441	805269	757	991.905	149	0.53	4443810	3114747	1155578
AtlANTMetagenome_2_FD	ANT_4	NP2	MEGAHIT	5501464	3015.199 MB	3015.199	3.0152	1486442	566	1107	66	0.25	6083603	4711180	1753501
AtlANTMetagenome_FD	ANT_2	NP1	MEGAHIT	6177919	3515.052 MB	3515.052	3.51505	1609672	588	899.176	139	0.43	7027216	5325114	2153136
FraStrMetagenome_FD	ARK_3M	P6	MEGAHIT	3448017	2345.505 MB	2345.505	2.34551	785850	697	259.275	101	0.32	4112122	2883438	901731
NorSeaMetagenome_2_FD	ARK_5M	P5	MEGAHIT	1034413	562.281 MB	562.281	0.562281	206977	567	115.416	36	0.43	1487676	1008932	422740
NorSeaMetagenome_FD	ARK_7M	P4	MEGAHIT	879176	502.670 MB	502.670	0.50267	149007	624	95.796	22	0.28	1287305	858734	377816
SouAtlMetagenome_2_FD	ANT_15	NP5	MEGAHIT	3387596	2075.333 MB	2075.333	2.07533	921231	615	517.097	129	0.6	3932013	2919946	1116002
SouAtlMetagenome_FD	ARK_20M.1	P3b	MEGAHIT	791494	391.017 MB	391.017	0.391017	186459	497	101.069	5	0.27	1096382	772631	216365
TroAtlMetagenome_2_FD	ANT_8	NP3	MEGAHIT	5072980	3145.297 MB	3145.297	3.1453	1364176	620	497.503	239	0.73	6020897	4412255	2031477
TroAtlMetagenome_FD	ANT_10	NP4	MEGAHIT	4681656	2917.293 MB	2917.293	2.91729	1268050	623	360.328	98	0.31	5741995	4197259	1986639
Notes
Statistics on the assemblies used for Eukaryotic binning & characterisation of whole community function
Stats provided by JGI/IMG pipeline

## Sheet: euk_summary
jgi_portal	station	station_paper	reads	reads_bp	contigs	contigs_bp	eukrep	eukrep_bp	binned	binned_bp	mqbinned	mqbinned_bp
ArcOceMetagenome_2_FD	ARK_135M	P2	338289782	50635894902	3059358	1943396000	209114	413401420	50018	176036970	21347	99416485
ArcOceMetagenome_3_FD	ARK_20M	P3a	396061022	59342361033	4536098	3120726000	428215	856815359	136282	430990014	30286	115114982
ArcOceMetagenome_FD	ARK_118M	P1	322367558	48275147924	3524824	2504409000	276507	512828085	61097	217599384	30775	140147139
AtlANTMetagenome_FD	ANT_2	NP1	435274550	65224566387	6177919	3515052000	211441	345553495	43232	103022277	0	0
FraStrMetagenome_FD	ARK_3M	P6	373629282	55960111611	3448017	2345505000	222104	474864942	47279	183369444	13154	70443704
NorSeaMetagenome_2_FD	ARK_5M	P5	432721360	64908204000	1034413	562281000	32904	69128500	3607	15574533	2825	11368259
NorSeaMetagenome_FD	ARK_7M	P4	319152160	47872824000	879176	502670000	34914	88231913	10228	40430014	0	0
SouAtlMetagenome_2_FD	ANT_15	NP5	339741868	50842205672	3387596	2075333000	154806	272877744	30104	89979597	5871	26127275
SouAtlMetagenome_FD	ARK_20M.1	P3b	311929990	46789498500	791494	391017000	29292	53564051	3287	7602725	0	0
TroAtlMetagenome_2_FD	ANT_8	NP3	449695066	67373859073	5072980	3145297000	187977	314796310	27437	73412155	2142	10170215
TroAtlMetagenome_FD	ANT_10	NP4	421721726	63198304108	4681656	2917293000	179158	301599539	29998	76829554	0	0
AtlANTMetagenome_2_FD	ANT_4	NP2	392623182	58829399940	5501464	3015199000	184877	306271650	33061	83518010	4176	17684905
Notes:
A summary of the size of data at each step of the eukaryotic binning process

## Sheet: eukrep
portal	station	station_paper	#n_scaffolds	n_contigs	scaf_bp	contig_bp	gap_pct	scaf_N50	scaf_L50	ctg_N50	ctg_L50	scaf_N90	scaf_L90	ctg_N90	ctg_L90	scaf_max	ctg_max	scaf_n_gt50K	scaf_pct_gt50K	gc_avg	gc_std
ArcOceMetagenome_2_FD	ARK_135M	P2	209114	209114	413401420	413401420	0	54666	1999	54666	1999	170017	1114	170017	1114	105674	105674	41	0.638	0.48173	0.10508
ArcOceMetagenome_3_FD	ARK_20M	P3a	428215	428215	856815359	856815359	0	114022	2090	114022	2090	347689	1121	347689	1121	87567	87567	5	0.039	0.57148	0.08983
ArcOceMetagenome_FD	ARK_118M	P1	276507	276507	512828085	512828085	0	77798	1821	77798	1821	227882	1099	227882	1099	104857	104857	2	0.035	0.47493	0.09778
AtlANTMetagenome_2_FD	ANT_4	NP2	184877	184877	306271650	306271650	0	58764	1570	58764	1570	155526	1072	155526	1072	84961	84961	2	0.051	0.53553	0.13836
AtlANTMetagenome_FD	ANT_2	NP1	211441	211441	345553495	345553495	0	68812	1560	68812	1560	178029	1072	178029	1072	119919	119919	8	0.16	0.48324	0.1504
FraStrMetagenome_FD	ARK_3M	P6	222104	222104	474864942	474864942	0	52199	2287	52199	2287	177459	1127	177459	1127	131793	131793	11	0.166	0.46674	0.11977
NorSeaMetagenome_2_FD	ARK_5M	P5	32904	32904	69128500	69076373	0.075	7641	2225	7640	2223	26357	1113	26369	1112	69608	69607	6	0.514	0.50688	0.114
NorSeaMetagenome_FD	ARK_7M	P4	34914	34915	88231913	88183093	0.055	7705	3100	7700	3099	26872	1207	26877	1206	65406	65361	2	0.138	0.51245	0.10056
SouAtlMetagenome_2_FD	ANT_15	NP5	154806	154806	272877744	272877744	0	45500	1696	45500	1696	128662	1082	128662	1082	110799	110799	16	0.401	0.53352	0.13827
SouAtlMetagenome_FD	ARK_20M.1	P3b	29292	29292	53564051	53527568	0.068	8603	1821	8605	1820	24184	1102	24196	1101	50590	50577	1	0.094	0.56582	0.10263
TroAtlMetagenome_2_FD	ANT_8	NP3	187977	187977	314796310	314796310	0	58906	1599	58906	1599	157892	1073	157892	1073	120871	120871	13	0.31	0.49152	0.13859
TroAtlMetagenome_FD	ANT_10	NP4	179158	179158	301599539	301599539	0	56789	1632	56789	1632	150348	1078	150348	1078	108260	108260	3	0.087	0.55343	0.14065
Notes:
These statistics are on all the contigs from an assembly which EukRep predicted to be eukaryotic.
Generated by BBMap

## Sheet: eukbinned
mag_id	#n_scaffolds	n_contigs	scaf_bp	contig_bp	gap_pct	scaf_N50	scaf_L50	ctg_N50	ctg_L50	scaf_N90	scaf_L90	ctg_N90	ctg_L90	scaf_max	ctg_max	scaf_n_gt50K	scaf_pct_gt50K	gc_avg	gc_std	busco_completeness	busco_contamination	eukcc_completeness	eukcc_contamiation	predicted_proteins	estimated_phylum
NP2_1E	2500	2500	8184211	8184211	0	762	3590	762	3590	2020	1909	2020	1909	17504	17504	0	0	0.60552	0.03365	55.1	1.3	64.14	3.52	5626	Chlorophyta
NP2_2E	1676	1676	9500694	9500694	0	413	7047	413	7047	1252	2870	1252	2870	41273	41273	0	0	0.48249	0.02019	53.8	1	65.81	0.85	4808	Chlorophyta
NP3_1E	2142	2142	10170215	10170215	0	570	5606	570	5606	1648	2552	1648	2552	26327	26327	0	0	0.48202	0.02223	53.2	1.7	70.48	0.63	5269	Chlorophyta
NP5_1E	5871	5871	26127275	26127275	0	1272	5463	1272	5463	4447	2164	4447	2164	56712	56712	1	0.217	0.4463	0.02333	61.1	1.7	74.36	0	13678	Bacillarophyta
P1_1E	9009	9009	39146115	39146115	0	2256	5231	2256	5231	6884	2190	6884	2190	38710	38710	0	0	0.4278	0.01782	71.3	2.3	74.51	3.92	19182	Bacillarophyta
P1_2E	4292	4292	28112524	28112524	0	929	9186	929	9186	3019	3058	3019	3058	48653	48653	0	0	0.42824	0.01508	70.7	1.7	74.36	0	14003	Bacillarophyta
P1_3E	8436	8436	28188465	28188465	0	2469	3646	2469	3646	6790	1911	6790	1911	26728	26728	0	0	0.45352	0.0346	55.8	0	48.72	0	13261	Unknown
P2_1E	1539	1539	21112593	21112593	0	304	21396	304	21396	993	6407	993	6407	105674	105674	36	10.781	0.59509	0.01881	84.8	1.3	93.97	1.9	11269	Chlorophyta
P2_2E	10010	10010	34954696	34954696	0	2864	3867	2864	3867	7989	1951	7989	1951	43670	43670	0	0	0.45547	0.03542	60.4	0.7	64.14	8.42	16812	Unknown
P2_3E	6287	6287	25874930	25874930	0	1677	4876	1677	4876	4867	2146	4867	2146	28783	28783	0	0	0.38305	0.02627	52.2	1	66.67	3.92	13298	Bacillarophyta
P3a_1E	16982	16982	58203378	58203378	0	4688	3836	4688	3836	13506	1868	13506	1868	36404	36404	0	0	0.68263	0.04704	60.7	2.3	68.89	2.22	29691	Haptophyta
P3a_2E	4635	4635	20475517	20475517	0	1207	5226	1207	5226	3567	2298	3567	2298	33641	33641	0	0	0.53632	0.03344	60.1	1.7	62.75	5.88	11414	Bacillarophyta
P3a_3E	3223	3223	12128887	12128887	0	819	4238	819	4238	2517	1942	2517	1942	42272	42272	0	0	0.63969	0.02701	53.2	1.7	62.58	3.76	8289	Chlorophyta
P3a_4E	5446	5446	24307200	24307200	0	1389	5453	1389	5453	4154	2262	4154	2262	31509	31509	0	0	0.5173	0.02665	50.2	0.7	66.67	0	14484	Bacillarophyta
P5_1E	2825	2825	11379179	11368259	0.096	729	4619	728	4619	2194	2089	2194	2088	29145	29122	0	0	0.63902	0.02375	50.8	1	56.14	1.75	7595	Chlorophyta
P6_1E	5547	5547	29631732	29631732	0	1263	7053	1263	7053	4050	2498	4050	2498	64386	64386	2	0.387	0.36836	0.02122	65.4	1	78.43	1.96	12916	Bacillarophyta
P6_2E	4424	4424	28291357	28291357	0	964	8698	964	8698	3157	2968	3157	2968	55053	55053	1	0.195	0.39654	0.02001	63.4	0	70.59	7.84	12096	Bacillarophyta
P6_3E	3183	3183	12520615	12520615	0	841	4624	841	4624	2476	2042	2476	2042	32566	32566	0	0	0.64034	0.02566	56.5	2	61.4	1.75	8488	Chlorophyta
P1_4E	4074	4074	18716209	18716209	0	1146	5316	1146	5316	3147	2553	3147	2553	29967	29967	0	0	0.42751	0.01334	53.5	2.3	58.82	0	9447	Bacillarophyta
P1_5E	4964	4964	25983826	25983826	0	1381	6015	1381	6015	3830	2906	3830	2906	39678	39678	0	0	0.42742	0.013	60.4	2.3	58.82	5.88	12446	Bacillarophyta
P2_5E	3511	3511	17474266	17474266	0	876	6052	876	6052	2639	2525	2639	2525	32709	32709	0	0	0.59452	0.02229	75.3	1	81.9	5.4	12301	Chlorophyta
Notes:
These statistics are about the medium quality eukaryotic MAGs
Blue columns generated by BBMap
Red columns based on BUSCO using eukaryota_odb9 gene set
Yellow columns based on EukCC
Green columns based on Genemark-ES & Maker2 / MetaEuk gene prediction

## Sheet: pro_summary
jgi_portal	station	station_paper	reads	reads_bp	contigs	contigs_bp	eukrep	eukrep_bp	binned	binned_bp	mqbinned	mqbinned_bp
ArcOceMetagenome_2_FD	ARK_135M	P2	338289782	50635894902	1933411	1145116305					2056	21613152
ArcOceMetagenome_3_FD	ARK_20M	P3a	396061022	59342361033	3353304	1983904784					2580	28536202
ArcOceMetagenome_FD	ARK_118M	P1	322367558	48275147924	2557771	1590622916					2988	35447382
AtlANTMetagenome_FD	ANT_2	NP1	435274550	65224566387	6177919	3515052000					3598	26476048
FraStrMetagenome_FD	ARK_3M	P6	373629282	55960111611	2221927	1423805502					1579	23399219
NorSeaMetagenome_2_FD	ARK_5M	P5	432721360	64908204000	1034413	562281000					827	14641358
NorSeaMetagenome_FD	ARK_7M	P4	319152160	47872824000	879176	502670000					380	7888263
SouAtlMetagenome_2_FD	ANT_15	NP5	339741868	50842205672	2895169	1473653634					2739	29067325
SouAtlMetagenome_FD	ARK_20M.1	P3b	311929990	46789498500	791494	391017000					1083	17185796
TroAtlMetagenome_2_FD	ANT_8	NP3	449695066	67373859073	5181937	2618668657					3890	40914340
TroAtlMetagenome_FD	ANT_10	NP4	421721726	63198304108	4681656	2917293000					3377	32969256
AtlANTMetagenome_2_FD	ANT_4	NP2	392623182	58829399940	5501464	3015199000					4077	23779030
Notes:
A summary of the size of data at each step of the prokaryotic binning process
Only medium quality prokaryotic bins, and EukRep not used, so these columns blank.

## Sheet: mqbinned
station	sum	sum_bp
ANT_15	5871	26127275
ANT_4	4176	17684905
ANT_8	2142	10170215
ARK_118M	21737	95447104
ARK_135M	17836	81942219
ARK_20M	30286	115114982
ARK_3M	13154	70443704
ARK_5M	2825	11368259

## Sheet: binned
key	sum_bp	sum
ANT_10	76829554	29998
ANT_15	89979597	30104
ANT_2	103022277	43232
ANT_4	83518010	33061
ANT_8	73412155	27437
ARK_118M	172899349	52059
ARK_135M	158562704	46507
ARK_20M	430990014	136282
ARK_20M.1	7602725	3287
ARK_3M	183369444	47279
ARK_5M	15574533	3607
ARK_7M	40430014	10228

[truncated: 4 more sheets: probinned, reads, probinned_bbmapstats, pro_assembledby]
