# Supplementary material for: Metagenome-assembled genomes of phytoplankton microbiomes from the Arctic and Atlantic Oceans
Source: Microbiome. 2022 Apr 28;10:67. doi: 10.1186/s40168-022-01254-7 (PMC9047304; doi:10.1186/s40168-022-01254-7)
Supplement: Supplementary file 3 — Additional file 2. Average Nucleotide Identity plots and data in tab-separated format for related groups of MAGs and reference genomes. [file 40168_2022_1254_MOESM3_ESM.gz]

Archive with 44 entries (37 files):
- 2. ani
- 2. ani/Bacilliarophyta_ANI
- 2. ani/Bacilliarophyta_ANI/ANIb_percentage_identity.tab
- 2. ani/Bacilliarophyta_ANI/ANIb_alignment_coverage.tab
- 2. ani/Bacilliarophyta_ANI/ANIb_similarity_errors.tab
- 2. ani/Bacilliarophyta_ANI/ANIb_hadamard.tab
- 2. ani/Bacilliarophyta_ANI/ANIb_alignment_lengths.tab
- 2. ani/ani_plots.ipynb
- 2. ani/Bacilliarophyta_ANI.png
- 2. ani/alteromonas_ani
- 2. ani/alteromonas_ani/ANIb_percentage_identity.tab
- 2. ani/alteromonas_ani/ANIb_alignment_coverage.tab
- 2. ani/alteromonas_ani/ANIb_similarity_errors.tab
- 2. ani/alteromonas_ani/ANIb_hadamard.tab
- 2. ani/alteromonas_ani/ANIb_alignment_lengths.tab
- 2. ani/coraliomargarita_ani.png
- 2. ani/alteromonas_ani.png
- 2. ani/croceibacter_ani
- 2. ani/croceibacter_ani/ANIb_percentage_identity.tab
- 2. ani/croceibacter_ani/ANIb_alignment_coverage.tab
- 2. ani/croceibacter_ani/ANIb_similarity_errors.tab
- 2. ani/croceibacter_ani/ANIb_hadamard.tab
- 2. ani/croceibacter_ani/ANIb_alignment_lengths.tab
- 2. ani/Haptophyta_ANI
- 2. ani/Haptophyta_ANI/ANIb_percentage_identity.tab
- 2. ani/Haptophyta_ANI/ANIb_alignment_coverage.tab
- 2. ani/Haptophyta_ANI/ANIb_similarity_errors.tab
- 2. ani/Haptophyta_ANI/ANIb_hadamard.tab
- 2. ani/Haptophyta_ANI/ANIb_alignment_lengths.tab
- 2. ani/Haptophyta_ANI.png
- 2. ani/Micromonas_ANI.png
- 2. ani/croceibacter_ani.png
- 2. ani/coraliomargarita_ani
- 2. ani/coraliomargarita_ani/ANIb_percentage_identity.tab
- 2. ani/coraliomargarita_ani/ANIb_alignment_coverage.tab
- 2. ani/coraliomargarita_ani/ANIb_similarity_errors.tab
- 2. ani/coraliomargarita_ani/ANIb_hadamard.tab
- 2. ani/coraliomargarita_ani/ANIb_alignment_lengths.tab
- 2. ani/Micromonas_ANI
- 2. ani/Micromonas_ANI/ANIb_percentage_identity.tab
- 2. ani/Micromonas_ANI/ANIb_alignment_coverage.tab
- 2. ani/Micromonas_ANI/ANIb_similarity_errors.tab
- 2. ani/Micromonas_ANI/ANIb_hadamard.tab
- 2. ani/Micromonas_ANI/ANIb_alignment_lengths.tab
