# Supplementary material for: Metagenome-assembled genomes of phytoplankton microbiomes from the Arctic and Atlantic Oceans
Source: Microbiome. 2022 Apr 28;10:67. doi: 10.1186/s40168-022-01254-7 (PMC9047304; doi:10.1186/s40168-022-01254-7)
Supplement: Supplementary file 3 — Additional file 2. Average Nucleotide Identity plots and data in tab-separated format for related groups of MAGs and reference genomes. [file 40168_2022_1254_MOESM3_ESM.gz › 2. ani/Bacilliarophyta_ANI/ANIb_percentage_identity.tab]

	P1_5E	NP5_1E	Thaps3	Phatr2	P1_2E	P2_3E	P3a_2E	Fracy1	P3a_4E	P1_4E	P1_1E	P6_2E	P6_1E
P1_5E	1.0	0.6962001459854014	0.7049923127753305	0.6969272727272727	0.768505899007589	0.700385763546798	0.698234237804878	0.7022756707317074	0.6931333962264151	0.734205731160896	0.9891349351200869	0.6986241481481481	0.7029632162162162
NP5_1E	0.6988245454545455	1.0	0.7024125435540068	0.7022196129032259	0.7063613157894737	0.7229807080924855	0.6998098387096774	0.7220358686228743	0.6993869696969698	0.7013141796874999	0.7011884615384617	0.6980183240223465	0.7015088582677165
Thaps3	0.7066810297482838	0.7053351724137932	1.0	0.7042266896551723	0.707969076923077	0.704159170305677	0.7056854691075516	0.7076486781609195	0.70219	0.7070889487179487	0.708333411306043	0.6992326938775512	0.70534227154047
Phatr2	0.6966621630094043	0.6999503023255814	0.7047108542713568	1.0	0.6981683055555555	0.6973936549707602	0.6997128306878306	0.7010829233511586	0.7054510144927536	0.698063768115942	0.695388590078329	0.6897860180995475	0.6979064356435645
P1_2E	0.7708405697278914	0.7086694221105527	0.7070116824196597	0.6986637317073171	1.0	0.7293557784431138	0.6989440992167103	0.7227237137330754	0.7013671428571426	0.991859592647153	0.7385317025232404	0.6984786896551726	0.7045326451612904
P2_3E	0.7070002024291498	0.7250647586206896	0.7037401459854015	0.6998131860465118	0.7248650985915492	1.0	0.692635980861244	0.8615414691024436	0.7066167857142857	0.7345877737226277	0.7102385396825398	0.7009591666666667	0.7050620883534137
P3a_2E	0.6991131531531533	0.7014205982905982	0.7048900883002207	0.7031306779661017	0.698590642673522	0.689930782122905	1.0	0.6943946899224807	0.7134995098039215	0.6980842524916944	0.6993515051020408	0.6865176023391814	0.6904761946902656
Fracy1	0.7030441558441558	0.72020421	0.7070222794117648	0.7053514622641509	0.7189458556149733	0.85502516814562	0.6902215598885795	1.0	0.6842567241379313	0.712567657480315	0.7000308493589743	0.697463300330033	0.7019815495867769
P3a_4E	0.7130384126984127	0.7639377419354838	0.7235033628318585	0.7216724999999999	0.7148060919540231	0.7803242222222222	0.7404502564102565	0.7329263076923077	1.0	0.7083	0.7198631034482759	0.707308	0.7061335384615386
P1_4E	0.7324942568659129	0.7008153725490196	0.7066477831325301	0.6977494832826747	0.9956475490255234	0.7388133050847457	0.6983925867507885	0.7199515151515151	0.7048173770491805	1.0	0.8030002113429642	0.6996434666666668	0.7054194617563739
P1_1E	0.9839522807336117	0.6996286494252874	0.7071505633802818	0.6967387635574839	0.7359764373992477	0.7106143389830508	0.6993570657276996	0.7100599352051835	0.7040540277777778	0.8020921047174702	1.0	0.7007974390243904	0.70662343220339
P6_2E	0.698404954954955	0.6954867857142857	0.7037098237885462	0.6919047945205479	0.6980793430656935	0.6957162204724412	0.6878229268292684	0.6995875384615384	0.6860516216216215	0.6977623300970873	0.6976798534798535	1.0	0.7700394677871149
P6_1E	0.7073593882978725	0.7018411836734693	0.7051370951156812	0.6966777811550152	0.7076465342163355	0.7056772330097089	0.6914608962264152	0.7056638855421687	0.6902355357142856	0.7089868876080692	0.7069979906542057	0.7397040420560748	1.0
