# Supplementary material for: Metagenome-assembled genomes of phytoplankton microbiomes from the Arctic and Atlantic Oceans
Source: Microbiome. 2022 Apr 28;10:67. doi: 10.1186/s40168-022-01254-7 (PMC9047304; doi:10.1186/s40168-022-01254-7)
Supplement: Supplementary file 3 — Additional file 2. Average Nucleotide Identity plots and data in tab-separated format for related groups of MAGs and reference genomes. [file 40168_2022_1254_MOESM3_ESM.gz › 2. ani/Bacilliarophyta_ANI/ANIb_alignment_coverage.tab]

	P1_5E	NP5_1E	Thaps3	Phatr2	P1_2E	P2_3E	P3a_2E	Fracy1	P3a_4E	P1_4E	P1_1E	P6_2E	P6_1E
P1_5E	1.0	0.008835881213182385	0.014700683417445914	0.011715441752111486	0.11342717581313853	0.006561658779580805	0.01053116658031808	0.010827235373266431	0.0016794678351063465	0.08005410750518419	0.7533882808482477	0.0084489866888733	0.012141129639645832
NP5_1E	0.008370218478582247	1.0	0.009053374299462917	0.014976150402213778	0.012256655162086363	0.067990136744073	0.007879811423120092	0.09872483831551511	0.0010138064532179494	0.008086568538050754	0.009824599006210943	0.005735500544928623	0.008214059828282896
Thaps3	0.011627886543805269	0.006954818925643313	1.0	0.011609111899194032	0.013853653032544412	0.006026321805115798	0.01175724353689025	0.009250813066967678	0.002010829178017388	0.010431950930662832	0.013689983757928549	0.006523433700610392	0.010253792193046507
Phatr2	0.010732989741363361	0.014436111649689833	0.013191522963066797	1.0	0.012034161074842276	0.011328236125697794	0.012668965577397792	0.018564043369164163	0.002160776128749203	0.009175532301537228	0.01278637743892632	0.007403374514074044	0.009935247109694127
P1_2E	0.10787675983842646	0.011856566134012016	0.015959470590403053	0.012331728022713293	1.0	0.009854397990020391	0.011413382875191143	0.015397087789058002	0.0019744580742732313	0.5260545086595568	0.1120219586117561	0.008742971637836574	0.014092331232869735
P2_3E	0.007143942031920473	0.07342524211659703	0.008166128372134726	0.013196518792514609	0.010885787903580801	1.0	0.006387804720631128	0.5726888150035575	0.0007836542939439836	0.008524351563463166	0.009339774059292141	0.004952322576331608	0.007436000793045624
P3a_2E	0.01352796122315251	0.009283575110704165	0.018568078158905585	0.0168314187133834	0.01585049110115266	0.007296714412632414	1.0	0.010535509310949267	0.003915945077235412	0.012350896927291261	0.016088678005053546	0.006975648038581883	0.009168706216307016
Fracy1	0.005012030793437634	0.04404658645442405	0.005854638901936515	0.009215560581907662	0.008153584324449714	0.25404199906762326	0.003866047014140368	1.0	0.0006174540439061849	0.005512586992514204	0.006723680946881731	0.003225672798003119	0.005182367653046502
P3a_4E	0.0018541008425487099	0.0014159590573986308	0.0033101714718272775	0.002690355121116377	0.002714422064244339	0.0009530920879410215	0.003570588138493944	0.0017231519878883623	1.0	0.0023013345839915746	0.002563396853607162	0.001766061084781464	0.002021047261716693
P1_4E	0.11165776146227048	0.011312387033079189	0.018183276324815565	0.014447744198624839	0.8199758829365498	0.010239627052679312	0.013934338946524908	0.0159305765392981	0.00265080391012945	1.0	0.16985309364732998	0.010002720102131794	0.015652635637911503
P1_1E	0.5150270211999326	0.0072390580776662	0.012105645732660828	0.009736317384241067	0.07893636443871889	0.006151619388028671	0.009166963311684952	0.009679070324092187	0.0015259240923396868	0.08360042880372676	1.0	0.006890313381034107	0.010052466253675493
P6_2E	0.006607141537961576	0.004953138161594723	0.006851880593779931	0.006521143542177916	0.008334559561777118	0.003747717014775926	0.004912348318958331	0.005765365019429786	0.0010587685843418538	0.006251167096721448	0.008109791269467915	1.0	0.01922403368633042
P6_1E	0.010748747322633723	0.007013731090710459	0.011155068492115143	0.00940184664197152	0.013034877610259165	0.0057423575510199675	0.006165350037588083	0.00945682149123109	0.0015687574388159287	0.00994548681798283	0.012341870532576361	0.023891178551425883	1.0
