# Supplementary material for: Metagenome-assembled genomes of phytoplankton microbiomes from the Arctic and Atlantic Oceans
Source: Microbiome. 2022 Apr 28;10:67. doi: 10.1186/s40168-022-01254-7 (PMC9047304; doi:10.1186/s40168-022-01254-7)
Supplement: Supplementary file 3 — Additional file 2. Average Nucleotide Identity plots and data in tab-separated format for related groups of MAGs and reference genomes. [file 40168_2022_1254_MOESM3_ESM.gz › 2. ani/Bacilliarophyta_ANI/ANIb_similarity_errors.tab]

	P1_5E	NP5_1E	Thaps3	Phatr2	P1_2E	P2_3E	P3a_2E	Fracy1	P3a_4E	P1_4E	P1_1E	P6_2E	P6_1E
P1_5E	0.0	71632.0	116081.0	94583.0	701002.0	52544.0	84323.0	85934.0	13782.0	576820.0	188929.0	68018.0	96180.0
NP5_1E	67685.0	0.0	72080.0	119034.0	96168.0	510193.0	63122.0	742664.0	8080.0	64598.0	78772.0	46428.0	65581.0
Thaps3	113603.0	67926.0	0.0	114599.0	134628.0	59533.0	114737.0	90022.0	20344.0	101840.0	132796.0	65755.0	100750.0
Phatr2	86867.0	115947.0	105222.0	0.0	96872.0	91847.0	101451.0	148971.0	17478.0	73865.0	103906.0	61769.0	80979.0
P1_2E	719321.0	100156.0	135287.0	107220.0	0.0	77568.0	98998.0	123818.0	17141.0	99618.0	872693.0	76303.0	120372.0
P2_3E	56037.0	543071.0	64501.0	105329.0	79723.0	0.0	52081.0	2195470.0	6302.0	59491.0	72332.0	40073.0	58655.0
P3a_2E	85763.0	58097.0	115103.0	104915.0	100358.0	47350.0	0.0	67214.0	23812.0	78310.0	101651.0	45846.0	59548.0
Fracy1	122793.0	1023596.0	141534.0	223059.0	188489.0	3133706.0	97983.0	0.0	16082.0	130390.0	166748.0	80845.0	127740.0
P3a_4E	14061.0	10299.0	24555.0	20068.0	20073.0	7106.0	25002.0	13056.0	0.0	17127.0	19106.0	13769.0	15261.0
P1_4E	580845.0	65526.0	102878.0	83941.0	57669.0	51902.0	80411.0	86176.0	15179.0	0.0	641816.0	58332.0	88810.0
P1_1E	289638.0	87313.0	143208.0	118493.0	862555.0	72087.0	110119.0	113954.0	18309.0	668273.0	0.0	83364.0	118614.0
P6_2E	58079.0	44037.0	59105.0	58478.0	73120.0	33204.0	44351.0	50478.0	9635.0	55065.0	71398.0	0.0	139233.0
P6_1E	95790.0	63622.0	99834.0	86392.0	115792.0	51779.0	57357.0	84859.0	14688.0	88311.0	110237.0	193152.0	0.0
