# Supplementary material for: Metagenome-assembled genomes of phytoplankton microbiomes from the Arctic and Atlantic Oceans
Source: Microbiome. 2022 Apr 28;10:67. doi: 10.1186/s40168-022-01254-7 (PMC9047304; doi:10.1186/s40168-022-01254-7)
Supplement: Supplementary file 3 — Additional file 2. Average Nucleotide Identity plots and data in tab-separated format for related groups of MAGs and reference genomes. [file 40168_2022_1254_MOESM3_ESM.gz › 2. ani/Bacilliarophyta_ANI/ANIb_hadamard.tab]

	P1_5E	NP5_1E	Thaps3	Phatr2	P1_2E	P2_3E	P3a_2E	Fracy1	P3a_4E	P1_4E	P1_1E	P6_2E	P6_1E
P1_5E	1.0	0.006151541790527242	0.010363868801843144	0.008164810869094279	0.08716945372016789	0.0045956923944702535	0.007353221070404598	0.007603703983930751	0.0011640952444002869	0.05877618453327673	0.7452026682970653	0.005902666128229152	0.008534767539983463
NP5_1E	0.0058493141236504766	1.0	0.006359203669432223	0.01051654653822305	0.008657627067469168	0.04915555720653482	0.005514369561076345	0.07128287438779578	0.0007090430231753344	0.0056712251807498094	0.006888895462397351	0.004003484477800333	0.00576223573188145
Thaps3	0.00821720683657252	0.004905478406025338	1.0	0.008175446442605884	0.009807957949463054	0.00424348976228535	0.008296915920742125	0.006546325638753439	0.0014119841405120298	0.0073763172166396085	0.00969707289597785	0.004561398119809407	0.007232433077347361
Phatr2	0.007477267848775946	0.010104560713606247	0.009296209416443022	1.0	0.008401869846405254	0.00790023999607219	0.008864637766047696	0.013014933794471304	0.0015243217121178499	0.006405106652880618	0.00889150097946433	0.0051067442265628074	0.0069338728975646535
P1_2E	0.08315578301425156	0.008402385870405845	0.011283532152647942	0.008615731118748565	1.0	0.007187362117099578	0.0079773166127159	0.011127840467582186	0.0013848200182442322	0.5217722106692663	0.0827317678135282	0.0061067793732884285	0.009928507399982784
P2_3E	0.005050768462709887	0.05323805545193612	0.005746832372741621	0.009235097860912315	0.007890727721975792	1.0	0.004424423388224426	0.49339516301670244	0.0005537432782978957	0.006261884437433409	0.006633467488836517	0.0034713759061699235	0.005242842248142388
P3a_2E	0.009457575626451739	0.0065116908084258225	0.013088454252996358	0.011834686851072604	0.011073004765045179	0.005034227881634955	1.0	0.007315801721152024	0.0027940248930265464	0.008621966649090086	0.011251641177936297	0.004788905166209247	0.006330773378468651
Fracy1	0.0035236789582372757	0.03172253700060518	0.0041393601415799465	0.006500209132032439	0.005861985658470333	0.21721230296884403	0.00266842900070255	1.0	0.00042249708138896445	0.003928091199912302	0.004706784084064371	0.0022497883954800675	0.0036379264756139715
P3a_4E	0.0013220451217537217	0.0010817045649822062	0.002394920191417118	0.0019415553061438585	0.0019402854276562684	0.0007437208422287314	0.0026438429026832615	0.0012629434240756774	1.0	0.0016300352858412324	0.0018452948144071972	0.0012491491337546078	0.0014271292543140115
P1_4E	0.08178866900561718	0.00792789473300609	0.012849171905017137	0.010080906049190742	0.8164069781058153	0.0075651727056251766	0.009731639021525788	0.011469242716704848	0.0018683326590091503	1.0	0.13639207009606225	0.006998337768351843	0.01104167380676417
P1_1E	0.5067620121491119	0.005064652425988821	0.008560514199933209	0.006783669735899357	0.05809530428085699	0.004371428945099314	0.006410980563293464	0.0068727200471713126	0.0010743330032949062	0.06705524389446421	1.0	0.004828713971504191	0.007103308206280931
P6_2E	0.004614460388201067	0.0034448421392062802	0.004821735685269034	0.004512010482589609	0.005818183863627265	0.002607347516920167	0.0033788257983507555	0.004033377522275144	0.0007263699042097573	0.0043618289192346015	0.00565803798463457	1.0	0.014803264668543445
P6_1E	0.007603227331106585	0.004922525330671641	0.007865852592346534	0.006550057657288449	0.009224085964834008	0.004052250987556179	0.004263098462540218	0.006673337398380817	0.0010828121311868832	0.0070512197448287265	0.008725677667445838	0.01767240134397312	1.0
