# Supplementary material for: Metagenome-assembled genomes of phytoplankton microbiomes from the Arctic and Atlantic Oceans
Source: Microbiome. 2022 Apr 28;10:67. doi: 10.1186/s40168-022-01254-7 (PMC9047304; doi:10.1186/s40168-022-01254-7)
Supplement: Supplementary file 3 — Additional file 2. Average Nucleotide Identity plots and data in tab-separated format for related groups of MAGs and reference genomes. [file 40168_2022_1254_MOESM3_ESM.gz › 2. ani/Bacilliarophyta_ANI/ANIb_alignment_lengths.tab]

	P1_5E	NP5_1E	Thaps3	Phatr2	P1_2E	P2_3E	P3a_2E	Fracy1	P3a_4E	P1_4E	P1_1E	P6_2E	P6_1E
P1_5E	25983826.0	229590.0	381980.0	304412.0	2947272.0	170497.0	273640.0	281333.0	43639.0	2080112.0	19575910.0	219537.0	315473.0
NP5_1E	218691.0	26127275.0	236540.0	391286.0	320233.0	1776397.0	205878.0	2579411.0	26488.0	211280.0	256690.0	149853.0	214611.0
Thaps3	377178.0	225596.0	32437365.0	376569.0	449376.0	195478.0	381374.0	300072.0	65226.0	338385.0	444067.0	211603.0	332606.0
Phatr2	280547.0	377342.0	344810.0	26138756.0	314558.0	296106.0	331151.0	485241.0	56480.0	239837.0	334220.0	193515.0	259695.0
P1_2E	3032688.0	333318.0	448661.0	346676.0	28112524.0	277032.0	320859.0	432851.0	55507.0	14788720.0	3149220.0	245787.0	396171.0
P2_3E	184849.0	1899873.0	211298.0	341459.0	281669.0	25874930.0	165284.0	14818283.0	20277.0	220567.0	241666.0	128141.0	192406.0
P3a_2E	276992.0	190086.0	380191.0	344632.0	324547.0	149404.0	20475517.0	215720.0	80181.0	252891.0	329424.0	142830.0	187734.0
Fracy1	403671.0	3547530.0	471535.0	742225.0	656693.0	20460646.0	311373.0	80540407.0	49730.0	443986.0	541528.0	259797.0	417390.0
P3a_4E	45068.0	34418.0	80461.0	65395.0	65980.0	23167.0	86791.0	41885.0	24307200.0	55939.0	62309.0	42928.0	49126.0
P1_4E	2089810.0	211725.0	340322.0	270407.0	15346840.0	191647.0	260798.0	298160.0	49613.0	18716209.0	3179006.0	187213.0	292958.0
P1_1E	20161307.0	283381.0	473889.0	381139.0	3090052.0	240812.0	358851.0	378898.0	59734.0	3272632.0	39146115.0	269729.0	393515.0
P6_2E	186925.0	140131.0	193849.0	184492.0	235796.0	106028.0	138977.0	163110.0	29954.0	176854.0	229437.0	28291357.0	543874.0
P6_1E	318504.0	207829.0	330544.0	278593.0	386246.0	170156.0	182690.0	280222.0	46485.0	294702.0	365711.0	707937.0	29631732.0
