# Supplementary material for: Metagenome-assembled genomes of phytoplankton microbiomes from the Arctic and Atlantic Oceans
Source: Microbiome. 2022 Apr 28;10:67. doi: 10.1186/s40168-022-01254-7 (PMC9047304; doi:10.1186/s40168-022-01254-7)
Supplement: Supplementary file 3 — Additional file 2. Average Nucleotide Identity plots and data in tab-separated format for related groups of MAGs and reference genomes. [file 40168_2022_1254_MOESM3_ESM.gz › 2. ani/croceibacter_ani/ANIb_alignment_coverage.tab]

	NP3_S_30P	NP4_M_11P	NP2_M_14P	Croceibacter_atlanticus_HTCC2559_genomic	P1_S_21P
NP3_S_30P	1.0	0.6666284345518512	0.5128592712073541	0.8386270726836771	0.8450398056681726
NP4_M_11P	0.2939044512529339	1.0	0.3654726795376205	0.6038855034339211	0.610801883370352
NP2_M_14P	0.34476455464516265	0.5707037874902098	1.0	0.6860336925132071	0.7003466141257989
Croceibacter_atlanticus_HTCC2559_genomic	0.45590393645431265	0.7503780949433145	0.548869914343632	1.0	0.9698739773827093
P1_S_21P	0.43377103930292643	0.7222135645687262	0.536254771929024	0.9285758581278711	1.0
