# Supplementary material for: Metagenome-assembled genomes of phytoplankton microbiomes from the Arctic and Atlantic Oceans
Source: Microbiome. 2022 Apr 28;10:67. doi: 10.1186/s40168-022-01254-7 (PMC9047304; doi:10.1186/s40168-022-01254-7)
Supplement: Supplementary file 3 — Additional file 2. Average Nucleotide Identity plots and data in tab-separated format for related groups of MAGs and reference genomes. [file 40168_2022_1254_MOESM3_ESM.gz › 2. ani/croceibacter_ani/ANIb_similarity_errors.tab]

	NP3_S_30P	NP4_M_11P	NP2_M_14P	Croceibacter_atlanticus_HTCC2559_genomic	P1_S_21P
NP3_S_30P	0.0	1826.0	2917.0	3358.0	3620.0
NP4_M_11P	6506.0	0.0	16400.0	3028.0	5280.0
NP2_M_14P	3346.0	11330.0	0.0	4095.0	1612.0
Croceibacter_atlanticus_HTCC2559_genomic	4189.0	3222.0	5252.0	0.0	4289.0
P1_S_21P	5220.0	8680.0	10100.0	13016.0	0.0
