# Supplementary material for: Metagenome-assembled genomes of phytoplankton microbiomes from the Arctic and Atlantic Oceans
Source: Microbiome. 2022 Apr 28;10:67. doi: 10.1186/s40168-022-01254-7 (PMC9047304; doi:10.1186/s40168-022-01254-7)
Supplement: Supplementary file 3 — Additional file 2. Average Nucleotide Identity plots and data in tab-separated format for related groups of MAGs and reference genomes. [file 40168_2022_1254_MOESM3_ESM.gz › 2. ani/croceibacter_ani/ANIb_alignment_lengths.tab]

	NP3_S_30P	NP4_M_11P	NP2_M_14P	Croceibacter_atlanticus_HTCC2559_genomic	P1_S_21P
NP3_S_30P	1656548.0	1104302.0	849576.0	1389226.0	1399849.0
NP4_M_11P	1138371.0	3873269.0	1415574.0	2339011.0	2365800.0
NP2_M_14P	859688.0	1423079.0	2493551.0	1710660.0	1746350.0
Croceibacter_atlanticus_HTCC2559_genomic	1346267.0	2215838.0	1620792.0	2952962.0	2864001.0
P1_S_21P	1349987.0	2247681.0	1668938.0	2889924.0	3112211.0
