# Supplementary material for: Metagenome-assembled genomes of phytoplankton microbiomes from the Arctic and Atlantic Oceans
Source: Microbiome. 2022 Apr 28;10:67. doi: 10.1186/s40168-022-01254-7 (PMC9047304; doi:10.1186/s40168-022-01254-7)
Supplement: Supplementary file 3 — Additional file 2. Average Nucleotide Identity plots and data in tab-separated format for related groups of MAGs and reference genomes. [file 40168_2022_1254_MOESM3_ESM.gz › 2. ani/Haptophyta_ANI/ANIb_percentage_identity.tab]

	Emiliania_huxleyi	P3a_1E	Chrysochromulina_parva	Chrysochromulina_sp_CCMP291
Emiliania_huxleyi	1.0	0.73159489228631	0.722256350129199	0.7249040314136126
P3a_1E	0.7358659841384284	1.0	0.7324759017153454	0.732346594124048
Chrysochromulina_parva	0.7361062639405206	0.7334415384615384	1.0	0.9697634693075239
Chrysochromulina_sp_CCMP291	0.7261594714285714	0.7301369527611443	0.9706778967411787	1.0
