# Supplementary material for: Metagenome-assembled genomes of phytoplankton microbiomes from the Arctic and Atlantic Oceans
Source: Microbiome. 2022 Apr 28;10:67. doi: 10.1186/s40168-022-01254-7 (PMC9047304; doi:10.1186/s40168-022-01254-7)
Supplement: Supplementary file 3 — Additional file 2. Average Nucleotide Identity plots and data in tab-separated format for related groups of MAGs and reference genomes. [file 40168_2022_1254_MOESM3_ESM.gz › 2. ani/Haptophyta_ANI/ANIb_alignment_coverage.tab]

	Emiliania_huxleyi	P3a_1E	Chrysochromulina_parva	Chrysochromulina_sp_CCMP291
Emiliania_huxleyi	1.0	0.006585166102443415	0.00713394584803426	0.00709792988485764
P3a_1E	0.016311269768569104	1.0	0.028239855769196076	0.02418136280681166
Chrysochromulina_parva	0.011320426216172037	0.02332448614189212	1.0	0.7590706723586724
Chrysochromulina_sp_CCMP291	0.009083560106061145	0.021120698367348086	0.8262986699156134	1.0
