# Supplementary material for: Metagenome-assembled genomes of phytoplankton microbiomes from the Arctic and Atlantic Oceans
Source: Microbiome. 2022 Apr 28;10:67. doi: 10.1186/s40168-022-01254-7 (PMC9047304; doi:10.1186/s40168-022-01254-7)
Supplement: Supplementary file 3 — Additional file 2. Average Nucleotide Identity plots and data in tab-separated format for related groups of MAGs and reference genomes. [file 40168_2022_1254_MOESM3_ESM.gz › 2. ani/Haptophyta_ANI/ANIb_similarity_errors.tab]

	Emiliania_huxleyi	P3a_1E	Chrysochromulina_parva	Chrysochromulina_sp_CCMP291
Emiliania_huxleyi	0.0	323856.0	357941.0	349532.0
P3a_1E	284127.0	0.0	474402.0	404596.0
Chrysochromulina_parva	217492.0	437155.0	0.0	1518983.0
Chrysochromulina_sp_CCMP291	158128.0	354272.0	1438640.0	0.0
