# Supplementary material for: Metagenome-assembled genomes of phytoplankton microbiomes from the Arctic and Atlantic Oceans
Source: Microbiome. 2022 Apr 28;10:67. doi: 10.1186/s40168-022-01254-7 (PMC9047304; doi:10.1186/s40168-022-01254-7)
Supplement: Supplementary file 3 — Additional file 2. Average Nucleotide Identity plots and data in tab-separated format for related groups of MAGs and reference genomes. [file 40168_2022_1254_MOESM3_ESM.gz › 2. ani/Haptophyta_ANI/ANIb_hadamard.tab]

	Emiliania_huxleyi	P3a_1E	Chrysochromulina_parva	Chrysochromulina_sp_CCMP291
Emiliania_huxleyi	1.0	0.00481767388540455	0.005152537690220578	0.005145317988224462
P3a_1E	0.0120029085807955	1.0	0.020685013818853196	0.01770913869284645
Chrysochromulina_parva	0.008333036648200723	0.017107146999734188	1.0	0.736119008676141
Chrysochromulina_sp_CCMP291	0.0065961132053070195	0.015421002346122807	0.8020698549937211	1.0
