# Supplementary material for: Metagenome-assembled genomes of phytoplankton microbiomes from the Arctic and Atlantic Oceans
Source: Microbiome. 2022 Apr 28;10:67. doi: 10.1186/s40168-022-01254-7 (PMC9047304; doi:10.1186/s40168-022-01254-7)
Supplement: Supplementary file 3 — Additional file 2. Average Nucleotide Identity plots and data in tab-separated format for related groups of MAGs and reference genomes. [file 40168_2022_1254_MOESM3_ESM.gz › 2. ani/Haptophyta_ANI/ANIb_alignment_lengths.tab]

	Emiliania_huxleyi	P3a_1E	Chrysochromulina_parva	Chrysochromulina_sp_CCMP291
Emiliania_huxleyi	167675649.0	1104172.0	1196189.0	1190150.0
P3a_1E	949371.0	58203378.0	1643655.0	1407437.0
Chrysochromulina_parva	744485.0	1533929.0	65764750.0	49920093.0
Chrysochromulina_sp_CCMP291	536594.0	1247665.0	48812019.0	59073094.0
