# Supplementary material for: Metagenome-assembled genomes of phytoplankton microbiomes from the Arctic and Atlantic Oceans
Source: Microbiome. 2022 Apr 28;10:67. doi: 10.1186/s40168-022-01254-7 (PMC9047304; doi:10.1186/s40168-022-01254-7)
Supplement: Supplementary file 3 — Additional file 2. Average Nucleotide Identity plots and data in tab-separated format for related groups of MAGs and reference genomes. [file 40168_2022_1254_MOESM3_ESM.gz › 2. ani/coraliomargarita_ani/ANIb_percentage_identity.tab]

	P6_S_33P	P6_S_14P	Coraliomargarita_akajimensis_DSM_45221_genomic	P3a_S_28P	P2_S_21P
P6_S_33P	1.0	0.7256270029673589	0.7154068493150686	0.7265559633027523	0.7259075117370891
P6_S_14P	0.7251494915254236	1.0	0.7275157975460123	0.8918797504798464	0.9170101562500002
Coraliomargarita_akajimensis_DSM_45221_genomic	0.7132117834394904	0.7275523424878837	1.0	0.7279437704918031	0.7267296758104738
P3a_S_28P	0.7198259786476869	0.8919229268292683	0.7268306688417618	1.0	0.8785959778085992
P2_S_21P	0.7241345454545456	0.917689175257732	0.7284613138686131	0.8793535956580734	1.0
