# Supplementary material for: Metagenome-assembled genomes of phytoplankton microbiomes from the Arctic and Atlantic Oceans
Source: Microbiome. 2022 Apr 28;10:67. doi: 10.1186/s40168-022-01254-7 (PMC9047304; doi:10.1186/s40168-022-01254-7)
Supplement: Supplementary file 3 — Additional file 2. Average Nucleotide Identity plots and data in tab-separated format for related groups of MAGs and reference genomes. [file 40168_2022_1254_MOESM3_ESM.gz › 2. ani/coraliomargarita_ani/ANIb_hadamard.tab]

	P6_S_33P	P6_S_14P	Coraliomargarita_akajimensis_DSM_45221_genomic	P3a_S_28P	P2_S_21P
P6_S_33P	1.0	0.19236971944968975	0.20284239258761447	0.1872517444696389	0.1190666028433877
P6_S_14P	0.08322686393788409	1.0	0.1864592427326627	0.3905375195150221	0.2977743132300715
Coraliomargarita_akajimensis_DSM_45221_genomic	0.0537590295409786	0.11016059392366635	1.0	0.10937988958440634	0.07121358747195192
P3a_S_28P	0.10549926172772645	0.5153323262930848	0.23586963715860712	1.0	0.3563789860143035
P2_S_21P	0.07188398380040521	0.4615283175326503	0.18053379768284591	0.41764495203137747	1.0
