# Supplementary material for: Metagenome-assembled genomes of phytoplankton microbiomes from the Arctic and Atlantic Oceans
Source: Microbiome. 2022 Apr 28;10:67. doi: 10.1186/s40168-022-01254-7 (PMC9047304; doi:10.1186/s40168-022-01254-7)
Supplement: Supplementary file 3 — Additional file 2. Average Nucleotide Identity plots and data in tab-separated format for related groups of MAGs and reference genomes. [file 40168_2022_1254_MOESM3_ESM.gz › 2. ani/coraliomargarita_ani/ANIb_alignment_lengths.tab]

	P6_S_33P	P6_S_14P	Coraliomargarita_akajimensis_DSM_45221_genomic	P3a_S_28P	P2_S_21P
P6_S_33P	1102244.0	292214.0	312524.0	284076.0	180795.0
P6_S_14P	264726.0	2306538.0	591156.0	1009990.0	748986.0
Coraliomargarita_akajimensis_DSM_45221_genomic	282718.0	567914.0	3750771.0	563586.0	367545.0
P3a_S_28P	255672.0	1007909.0	566109.0	1744461.0	707594.0
P2_S_21P	149288.0	756336.0	372704.0	714259.0	1503876.0
