# Supplementary material for: Metagenome-assembled genomes of phytoplankton microbiomes from the Arctic and Atlantic Oceans
Source: Microbiome. 2022 Apr 28;10:67. doi: 10.1186/s40168-022-01254-7 (PMC9047304; doi:10.1186/s40168-022-01254-7)
Supplement: Supplementary file 3 — Additional file 2. Average Nucleotide Identity plots and data in tab-separated format for related groups of MAGs and reference genomes. [file 40168_2022_1254_MOESM3_ESM.gz › 2. ani/Micromonas_ANI/ANIb_percentage_identity.tab]

	P2_1E	P2_4E	Micromonas_sp_ASP1001a	P6_3E	P3a_3E	Micromons_pusilla_CCMP1545	P5_1E	Micromonas_commoda
P2_1E	1.0	0.9958972155782355	0.9901964785062962	0.7236027226890756	0.723928100358423	0.7322079904306219	0.7257601821493624	0.7207005996472664
P2_4E	0.9970393036945676	1.0	0.990694145920631	0.7272616117850954	0.7247410873440283	0.7335921	0.7277713571428571	0.7243476470588236
Micromonas_sp_ASP1001a	0.9918229721448469	0.9917409654341975	1.0	0.7243671062271063	0.7234599060150376	0.7313015726681128	0.7251109469696969	0.7238324332344215
P6_3E	0.7273501846590908	0.7302287	0.7288253984962405	1.0	0.9834023600364132	0.7393366861219195	0.9833282322612326	0.7967123557208927
P3a_3E	0.726233832599119	0.72893594639866	0.7281043322981366	0.9838614868318704	1.0	0.737419653821032	0.9893693454004463	0.7977273746343503
Micromons_pusilla_CCMP1545	0.7291086270270271	0.7304190683229814	0.7301160302677532	0.7358103017944535	0.7366790794979079	1.0	0.7370617682403433	0.7392949673202616
P5_1E	0.7253963181818184	0.7285645789473685	0.7274096677215189	0.9851007562719671	0.9901515482202242	0.7373150625000001	1.0	0.800580876923077
Micromonas_commoda	0.7214086531365314	0.7240230386740332	0.7219098339843751	0.79812745620528	0.7985988525657725	0.7383506722338204	0.800419712486309	1.0
