# Supplementary material for: Metagenome-assembled genomes of phytoplankton microbiomes from the Arctic and Atlantic Oceans
Source: Microbiome. 2022 Apr 28;10:67. doi: 10.1186/s40168-022-01254-7 (PMC9047304; doi:10.1186/s40168-022-01254-7)
Supplement: Supplementary file 3 — Additional file 2. Average Nucleotide Identity plots and data in tab-separated format for related groups of MAGs and reference genomes. [file 40168_2022_1254_MOESM3_ESM.gz › 2. ani/Micromonas_ANI/ANIb_alignment_coverage.tab]

	P2_1E	P2_4E	Micromonas_sp_ASP1001a	P6_3E	P3a_3E	Micromons_pusilla_CCMP1545	P5_1E	Micromonas_commoda
P2_1E	1.0	0.7327841255690384	0.8512948646336336	0.023711630305192737	0.022155071146400633	0.04062944802658773	0.021951069676756425	0.04529528893016599
P2_4E	0.9481684667041237	1.0	0.8563402892001301	0.026143587375858878	0.025114073460939648	0.044785858244346284	0.025610918364181934	0.04905522211920089
Micromonas_sp_ASP1001a	0.9031533451115902	0.7014948261478119	1.0	0.023575186936889436	0.022921794461366374	0.0396838775368365	0.02271293356063255	0.043918289734599075
P6_3E	0.04407427270944758	0.037288423931252576	0.04182166770561989	1.0	0.625827565179506	0.09933529622945837	0.5801537704018532	0.6905199145569128
P3a_3E	0.0432951514842211	0.03757451116495685	0.0409969191732102	0.65687519390691	1.0	0.1013319688772762	0.5947403088181134	0.6784579656814348
Micromons_pusilla_CCMP1545	0.03682249868614362	0.03197270639841226	0.03425152994818351	0.0494009543561284	0.048021063599757	1.0	0.04709995236416729	0.09323780663859522
P5_1E	0.04622117289832597	0.03978485618338546	0.04432613284315151	0.6490766161600938	0.6380236219150784	0.10340280260992467	1.0	0.6906466626458728
Micromonas_commoda	0.04477691766335047	0.037326943869764546	0.042263953731183204	0.35606615006743936	0.3370414398633856	0.10125292429851891	0.3217495803752425	1.0
