# Supplementary material for: Metagenome-assembled genomes of phytoplankton microbiomes from the Arctic and Atlantic Oceans
Source: Microbiome. 2022 Apr 28;10:67. doi: 10.1186/s40168-022-01254-7 (PMC9047304; doi:10.1186/s40168-022-01254-7)
Supplement: Supplementary file 3 — Additional file 2. Average Nucleotide Identity plots and data in tab-separated format for related groups of MAGs and reference genomes. [file 40168_2022_1254_MOESM3_ESM.gz › 2. ani/Micromonas_ANI/ANIb_similarity_errors.tab]

	P2_1E	P2_4E	Micromonas_sp_ASP1001a	P6_3E	P3a_3E	Micromons_pusilla_CCMP1545	P5_1E	Micromonas_commoda
P2_1E	0.0	54586.0	165103.0	143795.0	134069.0	239729.0	131366.0	276459.0
P2_4E	43728.0	0.0	130910.0	129270.0	125438.0	216343.0	125904.0	244556.0
Micromonas_sp_ASP1001a	141956.0	109727.0	0.0	131479.0	128117.0	216519.0	126145.0	245132.0
P6_3E	156900.0	131205.0	147986.0	0.0	123154.0	338695.0	115061.0	1859021.0
P3a_3E	150281.0	129246.0	141209.0	123168.0	0.0	338250.0	72718.0	1764100.0
Micromons_pusilla_CCMP1545	226645.0	195737.0	209767.0	298093.0	288296.0	0.0	282185.0	553451.0
P5_1E	150272.0	127638.0	142794.0	107817.0	69243.0	322124.0	0.0	1658467.0
Micromonas_commoda	272480.0	224828.0	256474.0	1593972.0	1504204.0	580045.0	1422230.0	0.0
