# Supplementary material for: Metagenome-assembled genomes of phytoplankton microbiomes from the Arctic and Atlantic Oceans
Source: Microbiome. 2022 Apr 28;10:67. doi: 10.1186/s40168-022-01254-7 (PMC9047304; doi:10.1186/s40168-022-01254-7)
Supplement: Supplementary file 3 — Additional file 2. Average Nucleotide Identity plots and data in tab-separated format for related groups of MAGs and reference genomes. [file 40168_2022_1254_MOESM3_ESM.gz › 2. ani/Micromonas_ANI/ANIb_hadamard.tab]

	P2_1E	P2_4E	Micromonas_sp_ASP1001a	P6_3E	P3a_3E	Micromons_pusilla_CCMP1545	P5_1E	Micromonas_commoda
P2_1E	1.0	0.7297776702741374	0.842949177130718	0.01715780024823426	0.01603867856831952	0.029749206491853197	0.01593121232697609	0.03264434189316682
P2_4E	0.9453612278278253	1.0	0.848371311426549	0.0190132274928116	0.018201200907719206	0.0328545517997723	0.018638892815575608	0.03553303471799112
Micromonas_sp_ASP1001a	0.895768235051138	0.6957011561309255	1.0	0.01707708994023768	0.016582999266716126	0.029020882052257325	0.016469396762610077	0.031789482522089164
P6_3E	0.03205743039393183	0.027229077332367457	0.03048069363132577	1.0	0.6154403045733684	0.07344222872922695	0.5704815814889433	0.5501457477988275
P3a_3E	0.031442403795345325	0.02738941185649484	0.029850034460890892	0.6462742049402256	1.0	0.07472418541048462	0.5884178300186361	0.5412244917628131
Micromons_pusilla_CCMP1545	0.026847601460758683	0.02335347441929251	0.025007591076364803	0.03634973113371686	0.03537611292917948	1.0	0.03471557417356908	0.06893024121189312
P5_1E	0.033528668642490905	0.028985836993729835	0.03224325756281675	0.6394058654577578	0.6317400770402899	0.07624044386901178	1.0	0.5529185108250294
Micromonas_commoda	0.032302455863123025	0.027025567325002	0.03051076382160178	0.28418617059413287	0.2691609071420155	0.07476016472145157	0.25753470661654215	1.0
