# Supplementary material for: Metagenome-assembled genomes of phytoplankton microbiomes from the Arctic and Atlantic Oceans
Source: Microbiome. 2022 Apr 28;10:67. doi: 10.1186/s40168-022-01254-7 (PMC9047304; doi:10.1186/s40168-022-01254-7)
Supplement: Supplementary file 3 — Additional file 2. Average Nucleotide Identity plots and data in tab-separated format for related groups of MAGs and reference genomes. [file 40168_2022_1254_MOESM3_ESM.gz › 2. ani/Micromonas_ANI/ANIb_alignment_lengths.tab]

	P2_1E	P2_4E	Micromonas_sp_ASP1001a	P6_3E	P3a_3E	Micromons_pusilla_CCMP1545	P5_1E	Micromonas_commoda
P2_1E	21112593.0	15470973.0	17973042.0	500614.0	467751.0	857793.0	463444.0	956301.0
P2_4E	16568548.0	17474266.0	14963918.0	456840.0	438850.0	782600.0	447532.0	857204.0
Micromonas_sp_ASP1001a	17685920.0	13736960.0	19582411.0	461659.0	448864.0	777106.0	444774.0	860026.0
P6_3E	551837.0	466874.0	523633.0	12520615.0	7835746.0	1243739.0	7263882.0	8645734.0
P3a_3E	525122.0	455737.0	497247.0	7967165.0	12128887.0	1229044.0	7213538.0	8228940.0
Micromons_pusilla_CCMP1545	808558.0	702065.0	752104.0	1084759.0	1054459.0	21958260.0	1034233.0	2047340.0
P5_1E	525959.0	452719.0	504395.0	7385959.0	7260185.0	1176639.0	11379179.0	7858992.0
Micromonas_commoda	945211.0	787947.0	892164.0	7516320.0	7114721.0	2137382.0	6791920.0	21109336.0
