# Supplementary material for: Metagenome-assembled genomes of phytoplankton microbiomes from the Arctic and Atlantic Oceans
Source: Microbiome. 2022 Apr 28;10:67. doi: 10.1186/s40168-022-01254-7 (PMC9047304; doi:10.1186/s40168-022-01254-7)
Supplement: Supplementary file 4 — Additional file 3. Amino Acid Identity plots and data in tab-separated format for related groups of MAGs and reference genomes. [file 40168_2022_1254_MOESM4_ESM.gz]

Archive with 7 entries (6 files):
- 9. aai
- 9. aai/euk_aai_heatmap.html
- 9. aai/pro_aai_metadata.csv
- 9. aai/euk_aai_metadata.csv
- 9. aai/pro_aai_heatmap.html
- 9. aai/pro_aai_matrix.csv
- 9. aai/euk_aai_matrix.csv
