# Supplementary material for: Metagenome-assembled genomes of phytoplankton microbiomes from the Arctic and Atlantic Oceans
Source: Microbiome. 2022 Apr 28;10:67. doi: 10.1186/s40168-022-01254-7 (PMC9047304; doi:10.1186/s40168-022-01254-7)
Supplement: Supplementary file 4 — Additional file 3. Amino Acid Identity plots and data in tab-separated format for related groups of MAGs and reference genomes. [file 40168_2022_1254_MOESM4_ESM.gz › 9. aai/euk_aai_metadata.csv]

	Unnamed: 0	idx	prefix	full_name	short_name	lineage	superkingdom	class	order	family	genus	species	kingdom	phylum	subphylum	subclass	tribe	suborder	subfamily	varietas	strain	subtribe	subgenus	subspecies
0	0	0	Nanoce1779_2	Nannochloropsis oceanica CCMP1779 v2.0	Nannochloropsis oceanica	145522 5748 425072 425074 5747 2696291 33634 2698737 2759 131567	Eukaryota	Eustigmatophyceae	Eustigmatales	Monodopsidaceae	Nannochloropsis	Nannochloropsis oceanica
1	1	1	Dicre1	Symbiochloris reticulata Spain reference genome v1.0	Symbiochloris reticulata Spain	40981	Eukaryota	Trebouxiophyceae	Trebouxiales	Trebouxiaceae	Symbiochloris	Symbiochloris reticulata	Viridiplantae	Chlorophyta
2	2	2	Partet1	Paramecium tetraurelia d4_2	Paramecium tetraurelia	5888 5884 340080 33825 6020 431838 5878 33630 2698737 2759 131567	Eukaryota	Oligohymenophorea	Peniculida	Parameciidae	Paramecium	Paramecium tetraurelia		Ciliophora	Intramacronucleata
3	3	3	Bremi1	Breviolum minutum	Breviolum minutum	2499525 2499524 252141 89954 2864 33630 2698737 2759 131567	Eukaryota	Dinophyceae	Suessiales	Symbiodiniaceae	Breviolum	Breviolum minutum
4	4	4	Ulvmu1	Ulva mutabilis Føyn	Ulva mutabilis Føyn	498180	Eukaryota	Ulvophyceae	Ulvales	Ulvaceae	Ulva	Ulva mutabilis	Viridiplantae	Chlorophyta
5	5	5	Cyccr1	Cyclotella cryptica CCMP322	Cyclotella cryptica	29204 29203 1365474 33847 33846 33836 2836 2696291 33634 2698737 2759 131567	Eukaryota	Coscinodiscophyceae	Thalassiosirales	Stephanodiscaceae	Cyclotella	Cyclotella cryptica		Bacillariophyta		Thalassiosirophycidae
6	6	6	Guith1	Guillardia theta CCMP2712	Guillardia theta	55529 55528 589343 589342 3027 2759 131567	Eukaryota	Cryptophyceae	Pyrenomonadales	Geminigeraceae	Guillardia	Guillardia theta
7	7	7	TrebA12_1	Trebouxia sp. A1-2	Trebouxia sp. A1-2	2608996 285719 13786 2507902 2507901 75966 2692248 3041 33090 2759 131567	Eukaryota	Trebouxiophyceae	Trebouxiales	Trebouxiaceae	Trebouxia	Trebouxia sp. A1-2	Viridiplantae	Chlorophyta
8	8	8	Auxeprot1	Auxenochlorella protothecoides 0710	Auxenochlorella protothecoides 0710	3075 191392 35461 35460 75966 2692248 3041 33090 2759 131567	Eukaryota	Trebouxiophyceae	Chlorellales	Chlorellaceae	Auxenochlorella	Auxenochlorella protothecoides	Viridiplantae	Chlorophyta
9	9	9	Picre1	Picochlorum renovo	Picochlorum renovo	2601844 2302907 249344 75981 75966 2692248 3041 33090 2759 131567	Eukaryota	Trebouxiophyceae			Picochlorum	Picochlorum sp. BH-2019	Viridiplantae	Chlorophyta
10	10	10	Fisso1	Fistulifera solaris JPCC DA0580	Fistulifera solaris	1519565 880756 67474 38748 33850 33849 2836 2696291 33634 2698737 2759 131567	Eukaryota	Bacillariophyceae	Naviculales	Naviculaceae	Fistulifera	Fistulifera solaris		Bacillariophyta
11	11	11	Fracy1	Fragilariopsis cylindrus CCMP 1102	Fragilariopsis cylindrus	186039 186035 33852 33851 33850 33849 2836 2696291 33634 2698737 2759 131567	Eukaryota	Bacillariophyceae	Bacillariales	Bacillariaceae	Fragilariopsis	Fragilariopsis cylindrus		Bacillariophyta
12	12	12	Poptr1_1	Populus trichocarpa v1.1	Populus trichocarpa	3694 3689 238069 3688 3646 91835 71275 1437201 91827 71240 1437183 3398 58024 78536 58023 3193 131221 35493 33090 2759 131567	Eukaryota	Magnoliopsida	Malpighiales	Salicaceae	Populus	Populus trichocarpa	Viridiplantae	Streptophyta	Streptophytina		Saliceae
13	13	13	SymretSp1	Symbiochloris reticulata Spain extracted metagenome v1.0	Symbiochloris reticulata Spain metag	40981	Eukaryota	Trebouxiophyceae	Trebouxiales	Trebouxiaceae	Symbiochloris	Symbiochloris reticulata	Viridiplantae	Chlorophyta
14	14	14	SymretAf1	Symbiochloris reticulata Africa extracted metagenome v1.0	Symbiochloris reticulata Africa metag	40981	Eukaryota	Trebouxiophyceae	Trebouxiales	Trebouxiaceae	Symbiochloris	Symbiochloris reticulata	Viridiplantae	Chlorophyta
15	15	15	Symmic1	Symbiodinium microadriaticum CCMP2467	Symbiodinium microadriaticum	2951 2949 252141 89954 2864 33630 2698737 2759 131567	Eukaryota	Dinophyceae	Suessiales	Symbiodiniaceae	Symbiodinium	Symbiodinium microadriaticum
16	16	16	Nansal1776_1	Nannochloropsis salina CCMP1776	Nannochloropsis salina	2511165 2511164 425072 425074 5747 2696291 33634 2698737 2759 131567	Eukaryota	Eustigmatophyceae	Eustigmatales	Monodopsidaceae	Microchloropsis	Microchloropsis salina
17	17	17	Tetthe1	Tetrahymena thermophila SB210	Tetrahymena thermophila	5911 5890 291294 37093 31277 6020 431838 5878 33630 2698737 2759 131567	Eukaryota	Oligohymenophorea	Hymenostomatida	Tetrahymenidae	Tetrahymena	Tetrahymena thermophila		Ciliophora	Intramacronucleata			Tetrahymenina
18	18	18	Chrsp_1	Chrysochromulina tobin CCMP291	Chrysochromulina tobin	1460289 35140 1136790 73028 2608131 2830 2608109 2759 131567	Eukaryota	Haptophyta	Prymnesiales	Chrysochromulinaceae	Chrysochromulina	Chrysochromulina tobinii		Haptista
19	19	19	SymretSw1	Symbiochloris reticulata Switzerland extracted metagenome v1.0	Symbiochloris reticulata Switzerland	40981	Eukaryota	Trebouxiophyceae	Trebouxiales	Trebouxiaceae	Symbiochloris	Symbiochloris reticulata	Viridiplantae	Chlorophyta
20	20	20	Nangad1	Nannochloropsis gaditana B-31	Nannochloropsis gaditana	72520 5748 425072 425074 5747 2696291 33634 2698737 2759 131567	Eukaryota	Eustigmatophyceae	Eustigmatales	Monodopsidaceae	Nannochloropsis	Nannochloropsis gaditana
21	21	21	Chrpa1	Chrysochromulina parva Lackey	Chrysochromulina parva Lackey	127563	Eukaryota	Haptophyta	Prymnesiales	Chrysochromulinaceae	Chrysochromulina	Chrysochromulina parva		Haptista
22	22	22	Retfil1	Reticulomyxa filosa	Reticulomyxa filosa	46433 46432 188961 1505960 29178 2662056 543769 2698737 2759 131567	Eukaryota			Reticulomyxidae	Reticulomyxa	Reticulomyxa filosa		Foraminifera
23	23	23	Auxpr25_1	Auxenochlorella protothecoides UTEX 25	Auxenochlorella protothecoides UTEX 25	3075 191392 35461 35460 75966 2692248 3041 33090 2759 131567	Eukaryota	Trebouxiophyceae	Chlorellales	Chlorellaceae	Auxenochlorella	Auxenochlorella protothecoides	Viridiplantae	Chlorophyta
24	24	24	Claok1	Cladosiphon okamuranus S strain	Cladosiphon okamuranus S-strain	309737	Eukaryota	Phaeophyceae	Ectocarpales	Chordariaceae	Cladosiphon	Cladosiphon okamuranus
25	25	25	Chlsc1	Chlamydomonas schloesseri CCAP 11/173	Chlamydomonas schloesseri	2026947 3052 3051 3042 2812636 3166 2692248 3041 33090 2759 131567	Eukaryota	Chlorophyceae	Chlamydomonadales	Chlamydomonadaceae	Chlamydomonas	Chlamydomonas schloesseri	Viridiplantae	Chlorophyta
26	26	26	Psemu1	Pseudo-nitzschia multiseries CLN-47	Pseudo-nitzschia multiseries	37319 41953 33852 33851 33850 33849 2836 2696291 33634 2698737 2759 131567	Eukaryota	Bacillariophyceae	Bacillariales	Bacillariaceae	Pseudo-nitzschia	Pseudo-nitzschia multiseries		Bacillariophyta
27	27	27	Thaoce1	Thalassiosira oceanica CCMP1005	Thalassiosira oceanica	159749 35127 29202 33847 33846 33836 2836 2696291 33634 2698737 2759 131567	Eukaryota	Coscinodiscophyceae	Thalassiosirales	Thalassiosiraceae	Thalassiosira	Thalassiosira oceanica		Bacillariophyta		Thalassiosirophycidae
28	28	28	Pavlov2436_1	Pavlovales sp. CCMP2436 v1.0	Pavlovales sp. CCMP2436	483367 483366 73026 2830 2608109 2759 131567	Eukaryota	Haptophyta	Pavlovales			Pavlovales sp. CCMP2436		Haptista
29	29	29	Crypto2293_1	Cryptophyceae sp. CCMP2293 v1.0	Cryptophyceae sp. CCMP2293	697907 301223 3027 2759 131567	Eukaryota	Cryptophyceae				Cryptophyta sp. CCMP2293
30	30	30	Phaglo1	Phaeocystis globosa Pg-G v2.3	Phaeocystis globosa Pg-G	33658	Eukaryota	Haptophyta	Phaeocystales	Phaeocystaceae	Phaeocystis	Phaeocystis globosa		Haptista
31	31	31	SceoblDOE13_1	Scenedesmus obliquus var. DOE0013 v1.0	Scenedesmus obliquus var. DOE0013	3088 91192 3086 35491 2812636 3166 2692248 3041 33090 2759 131567	Eukaryota	Chlorophyceae	Sphaeropleales	Scenedesmaceae	Tetradesmus	Tetradesmus obliquus	Viridiplantae	Chlorophyta
32	32	32	Thaps3	Thalassiosira pseudonana CCMP 1335	Thalassiosira pseudonana	35128 35127 29202 33847 33846 33836 2836 2696291 33634 2698737 2759 131567	Eukaryota	Coscinodiscophyceae	Thalassiosirales	Thalassiosiraceae	Thalassiosira	Thalassiosira pseudonana		Bacillariophyta		Thalassiosirophycidae
33	33	33	Giaint1	Giardia intestinalis ATCC 50803	Giardia intestinalis	5741 5740 68459 5739 5738 207245 2611341 2759 131567	Eukaryota		Diplomonadida	Hexamitidae	Giardia	Giardia intestinalis		Fornicata					Giardiinae
34	34	34	Undpi1	Undaria pinnatifida M23	Undaria pinnatifida	74381 74380 2887 2886 2870 569578 2696291 33634 2698737 2759 131567	Eukaryota	Phaeophyceae	Laminariales	Alariaceae	Undaria	Undaria pinnatifida
35	35	35	O_lucimarinus.FM.aa.fasta	Ostreococcus lucimarinus	Ostreococcus lucimarinus	242159 2268852 70447 1525212 13792 1035538 3041 33090 2759 131567	Eukaryota	Mamiellophyceae	Mamiellales	Bathycoccaceae	Ostreococcus	Ostreococcus sp. 'lucimarinus'	Viridiplantae	Chlorophyta
36	36	36	Araly1	Arabidopsis lyrata	Arabidopsis lyrata	59689 3701 980083 3700 3699 91836 71275 1437201 91827 71240 1437183 3398 58024 78536 58023 3193 131221 35493 33090 2759 131567	Eukaryota	Magnoliopsida	Brassicales	Brassicaceae	Arabidopsis	Arabidopsis lyrata	Viridiplantae	Streptophyta	Streptophytina		Camelineae
37	37	37	MicpuN3v2	Micromonas commoda NOUM17 (RCC 299)	Micromonas commoda	296587 38832 41873 13792 1035538 3041 33090 2759 131567	Eukaryota	Mamiellophyceae	Mamiellales	Mamiellaceae	Micromonas	Micromonas commoda	Viridiplantae	Chlorophyta
38	38	38	Aurli1	Aurantiochytrium limacinum ATCC MYA-1381	Aurantiochytrium limacinum	87102 420535 33674 2699528 35131 2683628 33634 2698737 2759 131567	Eukaryota	Bigyra	Thraustochytrida	Thraustochytriaceae	Aurantiochytrium	Aurantiochytrium limacinum				Labyrinthulomycetes
39	39	39	Chleu1	Chlamydomonas eustigma NIES-2499	Chlamydomonas eustigma	1157962 3052 3051 3042 2812636 3166 2692248 3041 33090 2759 131567	Eukaryota	Chlorophyceae	Chlamydomonadales	Chlamydomonadaceae	Chlamydomonas	Chlamydomonas eustigma	Viridiplantae	Chlorophyta
40	40	40	Aplke1	Aplanochytrium kerguelense PBS07 v1.0	Aplanochytrium kerguelense	87111 87110 33674 2699528 35131 2683628 33634 2698737 2759 131567	Eukaryota	Bigyra	Thraustochytrida	Thraustochytriaceae	Aplanochytrium	Aplanochytrium kerguelense				Labyrinthulomycetes
41	41	41	Phyci1	Phytophthora cinnamomi var cinnamomi v1.0	Phytophthora cinnamomi var cinnamomi	1048749	Eukaryota		Peronosporales	Peronosporaceae	Phytophthora	Phytophthora cinnamomi		Oomycota						Phytophthora cinnamomi var. cinnamomi	Phytophthora cinnamomi var. cinnamomi CBS 144.22
42	42	42	Oxytri1	Oxytricha trifallax JRB310	Oxytricha trifallax	1172189 5943 1001750 57506 693921 194286 33829 431838 5878 33630 2698737 2759 131567	Eukaryota	Spirotrichea	Sporadotrichida	Oxytrichidae	Oxytricha	Oxytricha trifallax		Ciliophora	Intramacronucleata	Stichotrichia			Oxytrichinae
43	43	43	Clago1	Cladocopium goreaui SCF055-01	Cladocopium goreaui	2562237 2486696 252141 89954 2864 33630 2698737 2759 131567	Eukaryota	Dinophyceae	Suessiales	Symbiodiniaceae	Cladocopium	Cladocopium goreaui
44	44	44	Gonpec1	Gonium pectorale NIES-2863	Gonium pectorale	33097 33096 3065 3042 2812636 3166 2692248 3041 33090 2759 131567	Eukaryota	Chlorophyceae	Chlamydomonadales	Volvocaceae	Gonium	Gonium pectorale	Viridiplantae	Chlorophyta
45	45	45	Chlin1	Chlamydomonas incerta SAG 7.73	Chlamydomonas incerta	51695 3052 3051 3042 2812636 3166 2692248 3041 33090 2759 131567	Eukaryota	Chlorophyceae	Chlamydomonadales	Chlamydomonadaceae	Chlamydomonas	Chlamydomonas incerta	Viridiplantae	Chlorophyta
46	46	46	Nemde1	Nemacystus decipiens Onna-1	Nemacystus decipiens	2185085 2185084 66220 2877 2870 569578 2696291 33634 2698737 2759 131567	Eukaryota	Phaeophyceae	Ectocarpales	Chordariaceae	Nemacystus	Nemacystus decipiens
47	47	47	Picsp_1	Picochlorum soloecismus DOE101	Picochlorum soloecismus	2053932 2302907 249344 75981 75966 2692248 3041 33090 2759 131567	Eukaryota	Trebouxiophyceae			Picochlorum	Picochlorum sp. 'soloecismus'	Viridiplantae	Chlorophyta
48	48	48	Micco1	Micractinium conductrix SAG 241.80	Micractinium conductrix	554055 126838 2511126 35461 35460 75966 2692248 3041 33090 2759 131567	Eukaryota	Trebouxiophyceae	Chlorellales	Chlorellaceae	Micractinium	Micractinium conductrix	Viridiplantae	Chlorophyta
49	49	49	Phatr2	Phaeodactylum tricornutum CCAP 1055/1 v2.0	Phaeodactylum tricornutum	2850 2849 38749 38748 33850 33849 2836 2696291 33634 2698737 2759 131567	Eukaryota	Bacillariophyceae	Naviculales	Phaeodactylaceae	Phaeodactylum	Phaeodactylum tricornutum		Bacillariophyta
50	50	50	Mintr2	Minidiscus variabilis CCMP495 v1.0	Minidiscus variabilis	659878 265539 29202 33847 33846 33836 2836 2696291 33634 2698737 2759 131567	Eukaryota	Coscinodiscophyceae	Thalassiosirales	Thalassiosiraceae	Minidiscus	Minidiscus variabilis		Bacillariophyta		Thalassiosirophycidae
51	51	51	Ochro1393_1_4	Ochromonas sp. CCMP1393 v1.4	Ochromonas sp. CCMP1393	420556 2635268 2985 98651 96792 2825 2696291 33634 2698737 2759 131567	Eukaryota	Chrysophyceae	Chromulinales	Chromulinaceae	Ochromonas	Ochromonas sp. CCMP1393
52	52	52	Toxgon1	Toxoplasma gondii ME49	Toxoplasma gondii	5811 5810 5809 423054 75739 5796 1280412 5794 33630 2698737 2759 131567	Eukaryota	Conoidasida	Eucoccidiorida	Sarcocystidae	Toxoplasma	Toxoplasma gondii		Apicomplexa		Coccidia		Eimeriorina
53	53	53	Rapsub1	Raphidocelis subcapitata NIES-35	Raphidocelis subcapitata	307507 307506 35466 35491 2812636 3166 2692248 3041 33090 2759 131567	Eukaryota	Chlorophyceae	Sphaeropleales	Selenastraceae	Raphidocelis	Raphidocelis subcapitata	Viridiplantae	Chlorophyta
54	54	54	Monneg1	Monoraphidium neglectum SAG 48.87	Monoraphidium neglectum	145388 34111 35466 35491 2812636 3166 2692248 3041 33090 2759 131567	Eukaryota	Chlorophyceae	Sphaeropleales	Selenastraceae	Monoraphidium	Monoraphidium neglectum	Viridiplantae	Chlorophyta
55	55	55	Ostta4221_3	Ostreococcus tauri RCC4221 v3.0	Ostreococcus tauri RCC4221	70448 70447 1525212 13792 1035538 3041 33090 2759 131567	Eukaryota	Mamiellophyceae	Mamiellales	Bathycoccaceae	Ostreococcus	Ostreococcus tauri	Viridiplantae	Chlorophyta
56	56	56	Blahom1	Blastocystis hominis Singapore isolate B (sub-type 7)	Blastocystis hominis Singapore isolate B	12968	Eukaryota	Bigyra	Opalinata	Blastocystidae	Blastocystis	Blastocystis hominis
57	57	57	Pelago2097_1	Pelagophyceae sp. CCMP2097 v1.0	Pelagophyceae sp. CCMP2097	483370 114041 35675 33634 2698737 2759 131567	Eukaryota	Pelagophyceae				Pelagophyceae sp. CCMP2097
58	58	58	Sceobl2630_1	Scenedesmus obliquus var. UTEX2630 v1.0	Scenedesmus obliquus var. UTEX2630	3088 91192 3086 35491 2812636 3166 2692248 3041 33090 2759 131567	Eukaryota	Chlorophyceae	Sphaeropleales	Scenedesmaceae	Tetradesmus	Tetradesmus obliquus	Viridiplantae	Chlorophyta
59	59	59	Chloso1230_1	Chlorella sorokiniana UTEX 1230	Chlorella sorokiniana UTEX 1230	3076 3071 2511126 35461 35460 75966 2692248 3041 33090 2759 131567	Eukaryota	Trebouxiophyceae	Chlorellales	Chlorellaceae	Chlorella	Chlorella sorokiniana	Viridiplantae	Chlorophyta
60	60	60	Ectsil1	Ectocarpus siliculosus Ec 32	Ectocarpus siliculosus	2880 2879 2878 2877 2870 569578 2696291 33634 2698737 2759 131567	Eukaryota	Phaeophyceae	Ectocarpales	Ectocarpaceae	Ectocarpus	Ectocarpus siliculosus
61	61	61	Physo3	Phytophthora sojae v3.0	Phytophthora sojae	67593 4783 4777 4776 4762 33634 2698737 2759 131567	Eukaryota		Peronosporales	Peronosporaceae	Phytophthora	Phytophthora sojae		Oomycota
62	62	62	Pico_ML_1	Picocystis sp. ML	Picocystis sp. ML	2320818 2315765 88270 2682562 2692250 2692249 3041 33090 2759 131567	Eukaryota	Picocystophyceae	Picocystales	Picocystaceae	Picocystis	Picocystis sp. ML	Viridiplantae	Chlorophyta
63	63	63	Astpho2	Asterochloris glomerata Cgr/DA1pho v2.0	Asterochloris glomerata	174040 291965 2507902 2507901 75966 2692248 3041 33090 2759 131567	Eukaryota	Trebouxiophyceae	Trebouxiales	Trebouxiaceae	Asterochloris	Asterochloris glomerata	Viridiplantae	Chlorophyta
64	64	64	ChloA99_1	Chlorella sp. A99	Chlorella sp. A99	2041167 1962113 3071 2511126 35461 35460 75966 2692248 3041 33090 2759 131567	Eukaryota	Trebouxiophyceae	Chlorellales	Chlorellaceae	Chlorella	Chlorella sp. A99	Viridiplantae	Chlorophyta
65	65	65	Praco1	Prasinoderma coloniale CCMP1413	Prasinoderma coloniale	156133 156132 2806172 2806171 2806170 2806169 33090 2759 131567	Eukaryota	Prasinodermophyceae	Prasinodermales	Prasinodermaceae	Prasinoderma	Prasinoderma coloniale	Viridiplantae	Prasinodermophyta
66	66	66	Parimp1_4	Paraphysomonas imperforata CCMP1604 v1.4	Paraphysomonas imperforata	37642 36769 36768 96792 2825 2696291 33634 2698737 2759 131567	Eukaryota	Chrysophyceae	Chromulinales	Paraphysomonadaceae	Paraphysomonas	Paraphysomonas imperforata
67	67	67	Semro1	Seminavis robusta D6	Seminavis robusta	568900 286098 67474 38748 33850 33849 2836 2696291 33634 2698737 2759 131567	Eukaryota	Bacillariophyceae	Naviculales	Naviculaceae	Seminavis	Seminavis robusta		Bacillariophyta
68	68	68	Tetstr1	Tetraselmis striata	Tetraselmis striata	3165 3164 35429 35426 1524962 2692248 3041 33090 2759 131567	Eukaryota	Chlorodendrophyceae	Chlorodendrales	Chlorodendraceae	Tetraselmis	Tetraselmis striata	Viridiplantae	Chlorophyta
69	69	69	Chlre5_6	Chlamydomonas reinhardtii v5.6	Chlamydomonas reinhardtii	3055 3052 3051 3042 2812636 3166 2692248 3041 33090 2759 131567	Eukaryota	Chlorophyceae	Chlamydomonadales	Chlamydomonadaceae	Chlamydomonas	Chlamydomonas reinhardtii	Viridiplantae	Chlorophyta
70	70	70	Chlpri1	Chloropicon primus CCMP1205	Chloropicon primus	1764295 2302914 2302913 2302912 2302911 3041 33090 2759 131567	Eukaryota	Chloropicophyceae	Chloropicales	Chloropicaceae	Chloropicon	Chloropicon primus	Viridiplantae	Chlorophyta
71	71	71	Batpra1	Bathycoccus prasinos RCC1105	Bathycoccus prasinos	41875 41874 1525212 13792 1035538 3041 33090 2759 131567	Eukaryota	Mamiellophyceae	Mamiellales	Bathycoccaceae	Bathycoccus	Bathycoccus prasinos	Viridiplantae	Chlorophyta
72	72	72	Trimin1	Tribonema minus UTEX B ZZ1240 v1.0	Tribonema minus	303371 2980 2979 2978 2833 569578 2696291 33634 2698737 2759 131567	Eukaryota	Xanthophyceae	Tribonematales	Tribonemataceae	Tribonema	Tribonema minus
73	73	73	Flerot1	Flechtneria rotunda SEV3-VF49 v1.0	Flechtneria rotunda	269715 1856771 3086 35491 2812636 3166 2692248 3041 33090 2759 131567	Eukaryota	Chlorophyceae	Sphaeropleales	Scenedesmaceae	Flechtneria	Flechtneria rotunda	Viridiplantae	Chlorophyta
74	74	74	Sobl393_1	Scenedesmus obliquus UTEX 393	Scenedesmus obliquus UTEX 393	3088 91192 3086 35491 2812636 3166 2692248 3041 33090 2759 131567	Eukaryota	Chlorophyceae	Sphaeropleales	Scenedesmaceae	Tetradesmus	Tetradesmus obliquus	Viridiplantae	Chlorophyta
75	75	75	Sceobl1450_1	Scenedesmus obliquus var. UTEX 1450 v1.0	Scenedesmus obliquus var. UTEX 1450	3088 91192 3086 35491 2812636 3166 2692248 3041 33090 2759 131567	Eukaryota	Chlorophyceae	Sphaeropleales	Scenedesmaceae	Tetradesmus	Tetradesmus obliquus	Viridiplantae	Chlorophyta
76	76	76	Trivag1	Trichomonas vaginalis G3	Trichomonas vaginalis	5722 5721 181550 37104 5719 2611341 2759 131567	Eukaryota		Trichomonadida	Trichomonadidae	Trichomonas	Trichomonas vaginalis		Parabasalia
77	77	77	SymretSc1	Symbiochloris reticulata Scotland extracted metagenome v1.0	Symbiochloris reticulata Scotland	40981	Eukaryota	Trebouxiophyceae	Trebouxiales	Trebouxiaceae	Symbiochloris	Symbiochloris reticulata	Viridiplantae	Chlorophyta
78	78	78	Sappar1	Saprolegnia parasitica CBS 223.65	Saprolegnia parasitica	101203 4769 4764 4763 4762 33634 2698737 2759 131567	Eukaryota		Saprolegniales	Saprolegniaceae	Saprolegnia	Saprolegnia parasitica		Oomycota
79	79	79	Schag1	Schizochytrium aggregatum ATCC 28209	Schizochytrium aggregatum	4773 4772 33674 2699528 35131 2683628 33634 2698737 2759 131567	Eukaryota	Bigyra	Thraustochytrida	Thraustochytriaceae	Schizochytrium	Schizochytrium aggregatum				Labyrinthulomycetes
80	80	80	Enacos1	Enallax costatus CCAP 276/31 v1.0	Enallax costatus	113528 91195 3086 35491 2812636 3166 2692248 3041 33090 2759 131567	Eukaryota	Chlorophyceae	Sphaeropleales	Scenedesmaceae	Enallax	Enallax costatus	Viridiplantae	Chlorophyta
81	81	81	Tetobl72_1	Tetradesmus obliquus UTEX B 72 v1.0	Tetradesmus obliquus	3088 91192 3086 35491 2812636 3166 2692248 3041 33090 2759 131567	Eukaryota	Chlorophyceae	Sphaeropleales	Scenedesmaceae	Tetradesmus	Tetradesmus obliquus	Viridiplantae	Chlorophyta
82	82	82	Phyinf1	Phytophthora infestans T30-4	Phytophthora infestans	4787 4783 4777 4776 4762 33634 2698737 2759 131567	Eukaryota		Peronosporales	Peronosporaceae	Phytophthora	Phytophthora infestans		Oomycota
83	83	83	Edade1	Edaphochlamys debaryana CCAP 11/70	Edaphochlamys debaryana	47281 2594176 77634 3042 2812636 3166 2692248 3041 33090 2759 131567	Eukaryota	Chlorophyceae	Chlamydomonadales		Edaphochlamys	Edaphochlamys debaryana	Viridiplantae	Chlorophyta
84	84	84	Sorbi1	Sorghum bicolor	Sorghum bicolor	4558 4557 1648028 147429 1648033 147369 147370 4479 38820 4734 1437197 4447 1437183 3398 58024 78536 58023 3193 131221 35493 33090 2759 131567	Eukaryota	Magnoliopsida	Poales	Poaceae	Sorghum	Sorghum bicolor	Viridiplantae	Streptophyta	Streptophytina	Petrosaviidae	Andropogoneae		Panicoideae			Sorghinae
85	85	85	Ostta1115_2	Ostreococcus tauri RCC1115 v1.0	Ostreococcus tauri RCC1115	70448 70447 1525212 13792 1035538 3041 33090 2759 131567	Eukaryota	Mamiellophyceae	Mamiellales	Bathycoccaceae	Ostreococcus	Ostreococcus tauri	Viridiplantae	Chlorophyta
86	86	86	Trybru1	Trypanosoma brucei brucei TREU927	Trypanosoma brucei brucei	5702 5691 39700 5690 5654 2704949 2704647 5653 33682 2611352 2759 131567	Eukaryota	Kinetoplastea	Trypanosomatida	Trypanosomatidae	Trypanosoma	Trypanosoma brucei		Euglenozoa		Metakinetoplastina							Trypanozoon	Trypanosoma brucei brucei
87	87	87	Botrbrau1	Botryococcus braunii Showa v2.1	Botryococcus braunii	38881 38880 2511161 75981 75966 2692248 3041 33090 2759 131567	Eukaryota	Trebouxiophyceae			Botryococcus	Botryococcus braunii	Viridiplantae	Chlorophyta
88	88	88	Fugka2468_1	Fugacium kawagutii CCMP2468	Fugacium kawagutii	2697096 2558456 252141 89954 2864 33630 2698737 2759 131567	Eukaryota	Dinophyceae	Suessiales	Symbiodiniaceae	Fugacium	Fugacium kawagutii
89	89	89	Plafal1	Plasmodium falciparum 3D7	Plasmodium falciparum	5833 418107 5820 1639119 5819 422676 5794 33630 2698737 2759 131567	Eukaryota	Aconoidasida	Haemosporida	Plasmodiidae	Plasmodium	Plasmodium falciparum		Apicomplexa									Plasmodium (Laverania)
90	90	90	Chloso1602_1	Chlorella sorokiniana UTEX 1602	Chlorella sorokiniana UTEX 1602	3076 3071 2511126 35461 35460 75966 2692248 3041 33090 2759 131567	Eukaryota	Trebouxiophyceae	Chlorellales	Chlorellaceae	Chlorella	Chlorella sorokiniana	Viridiplantae	Chlorophyta
91	91	91	Volca2_1	Volvox carteri v2.1	Volvox carteri	3067 3066 3065 3042 2812636 3166 2692248 3041 33090 2759 131567	Eukaryota	Chlorophyceae	Chlamydomonadales	Volvocaceae	Volvox	Volvox carteri	Viridiplantae	Chlorophyta
92	92	92	Chloso1228_1	Chlorella sorokiniana str. 1228	Chlorella sorokiniana str. 1228	3076 3071 2511126 35461 35460 75966 2692248 3041 33090 2759 131567	Eukaryota	Trebouxiophyceae	Chlorellales	Chlorellaceae	Chlorella	Chlorella sorokiniana	Viridiplantae	Chlorophyta
93	93	93	SceoblEN4_1	Scenedesmus obliquus EN0004 v1.0	Scenedesmus obliquus	3088 91192 3086 35491 2812636 3166 2692248 3041 33090 2759 131567	Eukaryota	Chlorophyceae	Sphaeropleales	Scenedesmaceae	Tetradesmus	Tetradesmus obliquus	Viridiplantae	Chlorophyta
94	94	94	Tetso1	Tetrabaena socialis NIES-571	Tetrabaena socialis	47790 47789 47777 3042 2812636 3166 2692248 3041 33090 2759 131567	Eukaryota	Chlorophyceae	Chlamydomonadales	Tetrabaenaceae	Tetrabaena	Tetrabaena socialis	Viridiplantae	Chlorophyta
95	95	95	ChloDOE1412_1	Chlorella sorokiniana DOE1412	Chlorella sorokiniana DOE1412	3076 3071 2511126 35461 35460 75966 2692248 3041 33090 2759 131567	Eukaryota	Trebouxiophyceae	Chlorellales	Chlorellaceae	Chlorella	Chlorella sorokiniana	Viridiplantae	Chlorophyta
96	96	96	Hyaar1	Hyaloperonospora arabidopsidis Emoy2 v2.0	Hyaloperonospora arabidopsidis Emoy2	559515 272952 184462 4777 4776 4762 33634 2698737 2759 131567	Eukaryota		Peronosporales	Peronosporaceae	Hyaloperonospora	Hyaloperonospora arabidopsidis		Oomycota							Hyaloperonospora arabidopsidis Emoy2
97	97	97	Chrzof1	Chromochloris zofingiensis SAG 211-14	Chromochloris zofingiensis	31302 1399958 1656248 35491 2812636 3166 2692248 3041 33090 2759 131567	Eukaryota	Chlorophyceae	Sphaeropleales	Chromochloridaceae	Chromochloris	Chromochloris zofingiensis	Viridiplantae	Chlorophyta
98	98	98	Amoce1	Amoebophrya ceratii AT5.2	Amoebophrya ceratii	228593	Eukaryota	Dinophyceae	Syndiniales	Amoebophryaceae	Amoebophrya	Amoebophrya sp. ex Ceratium lineatum
99	99	99	Caulen1	Caulerpa lentillifera	Caulerpa lentillifera	148947 76312 35432 2791031 33104 2546214 33103 3041 33090 2759 131567	Eukaryota	Ulvophyceae	Bryopsidales	Caulerpaceae	Caulerpa	Caulerpa lentillifera	Viridiplantae	Chlorophyta				Halimedineae
100	100	100	Ochro2298_1	Ochromonadaceae sp. CCMP2298 v1.0	Ochromonadaceae sp. CCMP2298	483371 372997 88165 98652 33859 2696291 33634 2698737 2759 131567	Eukaryota	Synurophyceae	Ochromonadales	Ochromonadaceae		Ochromonadaceae sp. CCMP2298
101	101	101	Scesp_1	Scenedesmus sp. NREL 46B-D3 v1.0	Scenedesmus sp. NREL 46B-D3	2650976 1963036 3087 3086 35491 2812636 3166 2692248 3041 33090 2759 131567	Eukaryota	Chlorophyceae	Sphaeropleales	Scenedesmaceae	Scenedesmus	Scenedesmus sp. NREL 46B-D3	Viridiplantae	Chlorophyta
102	102	102	Dunsal1_1	Dunaliella salina CCAP19/18	Dunaliella salina	3046 3044 3043 3042 2812636 3166 2692248 3041 33090 2759 131567	Eukaryota	Chlorophyceae	Chlamydomonadales	Dunaliellaceae	Dunaliella	Dunaliella salina	Viridiplantae	Chlorophyta
103	103	103	Vitbras1	Vitrella brassicaformis CCMP3155	Vitrella brassicaformis	1169539 1169538 2605696 877183 33630 2698737 2759 131567	Eukaryota			Vitrellaceae	Vitrella	Vitrella brassicaformis
104	104	104	Phaant1	Phaeocystis antarctica CCMP1374 v2.2	Phaeocystis antarctica	33657 33656 418920 418919 2608131 2830 2608109 2759 131567	Eukaryota	Haptophyta	Phaeocystales	Phaeocystaceae	Phaeocystis	Phaeocystis antarctica		Haptista
105	105	105	TetdesSNI2_1	Tetradesmus deserticola SNI-2 v1.0	Tetradesmus deserticola	2780016 91192 3086 35491 2812636 3166 2692248 3041 33090 2759 131567	Eukaryota	Chlorophyceae	Sphaeropleales	Scenedesmaceae	Tetradesmus	Tetradesmus deserticola	Viridiplantae	Chlorophyta
106	106	106	Cyapar1	Cyanophora paradoxa CCMP329	Cyanophora paradoxa	2762 2761 33678 38254 2759 131567	Eukaryota	Glaucocystophyceae		Cyanophoraceae	Cyanophora	Cyanophora paradoxa
