# Supplementary material for: Metagenome-assembled genomes of phytoplankton microbiomes from the Arctic and Atlantic Oceans
Source: Microbiome. 2022 Apr 28;10:67. doi: 10.1186/s40168-022-01254-7 (PMC9047304; doi:10.1186/s40168-022-01254-7)
Supplement: Supplementary file 4 — Additional file 3. Amino Acid Identity plots and data in tab-separated format for related groups of MAGs and reference genomes. [file 40168_2022_1254_MOESM4_ESM.gz › 9. aai/pro_aai_matrix.csv]

#Genome A	Acinetobacter_venetianus_VE-C3_protein	Archaeoglobus_fulgidus_DSM_8774_protein	Vibrio_anguillarum_strain_PF4_R4_protein	Halogeometricum_borinquense_DSM_11551_protein	Bacteriovorax_marinus_SJ_protein	Phaeobacter_inhibens_P80_MMP03294493_protein	Synechococcus_sp_RCC307_protein	NP2_50P	Bacillus_safensis_strain_KCTC_12796BP_protein	Vibrio_fischeri_MJ11_protein	Halorubrum_sp_PV6_protein	Tenacibaculum_dicentrarchi_strain_AY7486TD_protein	Actinoalloteichus_sp_AHMU_CJ021_MMP08364581_protein	Aquiflexum_balticum_DSM_16537_protein	P5_24P	Methylocaldum_marinum_protein	Streptomyces_sp_452_MMP08957528_protein	Vibrio_anguillarum_strain_90-11-286_protein	Campylobacter_peloridis_LMG_23910_protein	Francisella_sp_FSC1006_protein	Rhodovulum_sulfidophilum_DSM_1374_protein	NP1_14P	Thalassococcus_sp_SH-1_MMP08643256_protein	Ruegeria_sp_TM1040_protein	Pseudomonas_stutzeri_strain_19SMN4_protein	Nonlabens_sp_MB-3u-79_protein	Aliivibrio_wodanis_protein	Moritella_yayanosii_protein	Cenarchaeum_symbiosum_A_protein	P3b_5P	Marinobacter_hydrocarbonoclasticus_ATCC_49840_protein	Thalassolituus_oleivorans_R6-15_protein	Thermococcus_gammatolerans_EJ3_protein	Bacillus_cereus_CC-1_protein	Flavobacterium_psychrophilum_V3-5_protein	Synechococcus_sp_KORDI-100_protein	P4_17P	Pseudomonas_plecoglossicida_protein	Chlorobium_phaeovibrioides_DSM_265_protein	Methanobacterium_sp_MZ-A1_protein	Synechococcus_sp_KORDI_52_protein	Myxococcus_fulvus_HW-1_protein	Halobacteriovorax_sp_BALOs_7_protein	Sphingopyxis_sp_LPB0140_protein	Leuconostoc_lactis_strain_WiKim40_protein	Shewanella_baltica_OS195_protein	Vibrio_natriegens_strain_CCUG_16373_protein	Thermococcus_eurythermalis_A501_protein	Alteromonas_sp_RKMC_009_protein
Acinetobacter_venetianus_VE-C3_protein	100.0	40.11	51.72	39.97	43.67	45.42	43.77	39.34	44.07	50.95	39.67	43.41	43.11	43.24	48.32	51.31	43.6	51.49	43.48	48.61	45.88	43.65	45.56	45.02	53.64	43.21	51.13	51.0	39.38	52.66	52.95	52.86	38.99	44.09	42.93	43.72	51.09	53.99	43.37	40.47	44.27	44.5	43.76	45.62	42.98	51.09	51.21	38.36	50.84
Archaeoglobus_fulgidus_DSM_8774_protein	40.11	100.0	40.53	44.18	38.68	40.21	40.85	41.16	40.77	40.36	43.99	38.82	40.89	39.34	39.75	41.05	40.31	40.39	39.0	39.15	40.14	40.35	39.79	39.61	40.68	39.78	40.53	40.13	42.42	39.89	40.62	40.36	48.18	41.3	38.97	40.34	39.25	40.48	41.13	46.77	40.54	39.75	38.88	39.05	39.26	39.45	40.02	47.91	40.02
Vibrio_anguillarum_strain_PF4_R4_protein	51.72	40.53	100.0	39.58	43.48	45.57	43.85	39.8	44.38	70.09	39.86	43.97	42.3	43.61	48.12	52.21	43.08	98.48	44.28	49.43	45.62	43.94	45.72	45.52	52.89	43.64	69.61	59.85	40.07	52.18	53.11	52.93	38.65	44.66	43.48	43.88	52.69	53.08	44.37	40.4	43.96	44.71	43.7	45.38	42.99	57.62	75.85	38.57	56.75
Halogeometricum_borinquense_DSM_11551_protein	39.97	44.18	39.58	100.0	40.39	39.7	40.4	40.2	41.65	39.46	64.13	39.69	41.31	39.46	39.17	40.23	41.57	39.68	38.81	39.52	40.35	40.53	40.46	40.25	40.46	39.79	39.5	39.34	40.77	40.06	40.51	39.61	42.64	41.49	39.88	40.56	39.52	40.03	40.2	43.37	40.25	41.36	40.3	39.42	39.77	39.22	39.34	42.82	39.46
Bacteriovorax_marinus_SJ_protein	43.67	38.68	43.48	40.39	100.0	43.47	42.65	40.19	43.47	43.4	39.44	44.53	42.29	44.61	43.59	43.62	42.88	43.52	42.75	44.1	43.59	43.64	43.65	43.94	43.98	44.33	43.47	43.74	40.52	44.03	44.36	44.05	38.36	43.43	44.27	42.69	43.03	43.81	43.57	39.95	42.56	44.19	57.29	44.09	42.66	43.85	43.55	38.48	43.81
Phaeobacter_inhibens_P80_MMP03294493_protein	45.42	40.21	45.57	39.7	43.47	100.0	43.76	40.57	43.27	45.56	39.93	43.43	42.64	43.38	44.85	46.06	43.01	45.58	42.54	44.98	64.94	43.59	70.76	74.63	46.91	43.46	45.36	45.35	40.18	46.3	46.94	46.05	39.04	43.2	43.34	43.77	46.97	46.6	43.52	40.21	43.57	44.36	43.8	51.17	42.22	45.36	45.84	39.06	45.98
Synechococcus_sp_RCC307_protein	43.77	40.85	43.85	40.4	42.65	43.76	100.0	39.89	44.36	44.19	40.99	42.56	43.87	42.36	42.37	44.98	43.94	43.93	42.62	43.06	44.79	43.62	44.07	43.5	45.08	42.67	43.67	43.76	40.25	44.0	44.82	44.56	39.31	44.52	43.03	65.82	42.95	44.53	44.36	40.7	66.17	44.57	42.81	43.87	43.22	43.69	44.18	38.94	43.86
NP2_50P	39.34	41.16	39.8	40.2	40.19	40.57	39.89	100.0	41.93	39.59	39.74	41.49	39.9	40.76	40.01	40.07	39.3	39.59	38.67	40.77	41.07	40.99	40.52	40.61	40.11	40.93	39.38	39.22	63.54	39.72	40.76	40.29	41.23	41.68	40.33	40.6	39.32	39.7	39.47	41.59	39.74	40.11	40.88	40.32	39.82	39.47	39.51	41.75	40.68
Bacillus_safensis_strain_KCTC_12796BP_protein	44.07	40.77	44.38	41.65	43.47	43.27	44.36	41.93	100.0	44.37	41.29	43.68	43.37	43.59	43.0	44.53	44.0	44.41	43.7	44.13	43.77	43.59	43.44	43.38	44.28	43.58	44.48	43.89	41.31	43.44	44.19	44.14	40.95	60.05	43.87	44.28	42.33	44.3	44.34	41.48	44.27	44.55	43.67	43.59	48.69	43.78	44.22	40.83	43.65
Vibrio_fischeri_MJ11_protein	50.95	40.36	70.09	39.46	43.4	45.56	44.19	39.59	44.37	100.0	39.5	44.03	42.39	43.3	48.4	51.88	43.42	70.09	44.49	49.58	45.31	43.99	45.49	45.69	52.31	43.27	86.39	60.31	40.41	51.87	52.96	52.59	38.72	44.57	43.35	43.92	52.45	52.42	44.25	40.06	43.82	44.87	43.62	44.88	42.93	57.62	69.34	38.77	56.4
Halorubrum_sp_PV6_protein	39.67	43.99	39.86	64.13	39.44	39.93	40.99	39.74	41.29	39.5	100.0	39.39	40.95	39.29	38.85	40.04	41.77	39.93	38.88	39.66	41.0	40.48	40.48	40.33	40.54	39.86	39.58	39.75	40.79	40.05	40.06	39.75	42.76	41.18	40.02	41.13	38.28	40.2	39.81	43.11	41.33	41.02	39.82	39.3	39.86	39.73	39.72	42.82	39.7
Tenacibaculum_dicentrarchi_strain_AY7486TD_protein	43.41	38.82	43.97	39.69	44.53	43.43	42.56	41.49	43.68	44.03	39.39	100.0	41.87	52.21	42.26	43.33	42.5	43.87	42.62	43.76	43.29	43.83	43.49	43.73	43.63	59.02	43.93	43.63	40.14	43.24	43.55	44.01	38.9	44.09	60.91	42.62	41.6	43.52	45.13	40.4	42.39	43.84	44.39	43.05	42.45	43.65	43.6	38.27	43.86
Actinoalloteichus_sp_AHMU_CJ021_MMP08364581_protein	43.11	40.89	42.3	41.31	42.29	42.64	43.87	39.9	43.37	42.39	40.95	41.87	100.0	41.86	41.74	43.43	55.91	42.39	41.48	42.35	43.31	43.76	43.02	42.86	43.76	42.07	42.47	42.45	40.9	42.2	43.24	42.84	39.66	43.52	42.34	43.66	40.76	43.25	42.98	40.12	43.74	44.65	42.86	42.55	42.82	42.19	42.15	39.33	42.38
Aquiflexum_balticum_DSM_16537_protein	43.24	39.34	43.61	39.46	44.61	43.38	42.36	40.76	43.59	43.3	39.29	52.21	41.86	100.0	42.68	43.62	42.38	43.58	42.68	43.67	43.25	43.03	43.4	43.85	43.58	51.17	43.41	43.14	40.51	43.6	43.66	43.68	38.69	43.63	52.35	42.55	42.03	43.11	45.83	40.29	42.53	43.57	44.45	43.16	42.74	43.04	43.45	38.25	43.83
P5_24P	48.32	39.75	48.12	39.17	43.59	44.85	42.37	40.01	43.0	48.4	38.85	42.26	41.74	42.68	100.0	49.04	41.88	48.21	43.43	47.46	44.82	43.27	44.7	44.75	49.42	42.67	48.14	48.69	39.94	50.5	49.86	49.28	38.67	42.73	42.68	42.96	48.6	49.88	42.78	41.0	43.04	43.06	42.71	43.81	42.6	47.62	47.45	38.83	48.07
Methylocaldum_marinum_protein	51.31	41.05	52.21	40.23	43.62	46.06	44.98	40.07	44.53	51.88	40.04	43.33	43.43	43.62	49.04	100.0	44.09	52.08	43.84	49.74	47.22	44.2	46.6	46.22	53.92	43.18	51.7	51.39	41.2	53.12	53.9	53.29	39.77	44.0	43.32	44.84	52.54	53.35	44.54	41.88	45.06	46.62	44.15	46.3	42.94	51.62	51.67	39.73	51.51
Streptomyces_sp_452_MMP08957528_protein	43.6	40.31	43.08	41.57	42.88	43.01	43.94	39.3	44.0	43.42	41.77	42.5	55.91	42.38	41.88	44.09	100.0	43.14	42.52	42.61	43.47	43.62	43.59	43.44	44.17	42.45	43.43	43.03	40.89	42.63	43.93	43.7	39.04	43.72	42.58	43.94	42.05	44.45	43.59	40.62	43.71	45.37	43.2	42.74	42.98	43.1	43.14	39.66	42.98
Vibrio_anguillarum_strain_90-11-286_protein	51.49	40.39	98.48	39.68	43.52	45.58	43.93	39.59	44.41	70.09	39.93	43.87	42.39	43.58	48.21	52.08	43.14	100.0	44.21	49.21	45.43	43.98	45.7	45.62	52.84	43.46	69.63	59.77	40.06	52.17	53.64	52.93	38.66	44.73	43.39	43.82	52.54	52.87	44.42	40.44	44.12	44.8	43.68	45.46	43.11	57.6	75.71	38.78	56.55
Campylobacter_peloridis_LMG_23910_protein	43.48	39.0	44.28	38.81	42.75	42.54	42.62	38.67	43.7	44.49	38.88	42.62	41.48	42.68	43.43	43.84	42.52	44.21	100.0	44.45	42.97	42.32	43.09	43.34	43.79	42.53	44.16	44.1	38.53	43.85	43.75	43.61	38.28	43.51	42.71	42.42	41.49	43.92	43.26	39.91	42.48	43.75	42.38	43.6	43.08	43.72	43.95	37.5	43.76
Francisella_sp_FSC1006_protein	48.61	39.15	49.43	39.52	44.1	44.98	43.06	40.77	44.13	49.58	39.66	43.76	42.35	43.67	47.46	49.74	42.61	49.21	44.45	100.0	45.1	43.4	45.46	45.25	49.42	43.64	49.4	49.41	39.44	49.45	50.52	49.48	38.51	43.97	43.35	42.7	48.53	49.23	43.95	40.36	42.84	43.7	44.46	45.33	42.66	49.13	49.18	38.99	49.76
Rhodovulum_sulfidophilum_DSM_1374_protein	45.88	40.14	45.62	40.35	43.59	64.94	44.79	41.07	43.77	45.31	41.0	43.29	43.31	43.25	44.82	47.22	43.47	45.43	42.97	45.1	100.0	43.8	66.19	65.08	46.98	43.19	45.02	45.14	41.3	46.24	46.78	46.26	39.07	43.5	43.25	44.52	45.92	46.7	43.56	39.81	44.57	44.94	43.45	51.29	42.62	45.74	45.53	39.15	45.36
NP1_14P	43.65	40.35	43.94	40.53	43.64	43.59	43.62	40.99	43.59	43.99	40.48	43.83	43.76	43.03	43.27	44.2	43.62	43.98	42.32	43.4	43.8	100.0	43.5	43.58	44.13	43.83	44.01	43.67	40.78	43.77	44.73	44.01	40.6	43.79	43.37	43.72	43.25	43.65	43.14	40.01	43.96	45.55	43.96	43.67	42.06	43.68	43.78	40.63	43.88
Thalassococcus_sp_SH-1_MMP08643256_protein	45.56	39.79	45.72	40.46	43.65	70.76	44.07	40.52	43.44	45.49	40.48	43.49	43.02	43.4	44.7	46.6	43.59	45.7	43.09	45.46	66.19	43.5	100.0	70.23	47.11	43.96	45.38	45.3	39.98	46.93	47.35	46.11	39.05	43.34	43.76	43.61	46.49	46.88	43.75	39.86	43.85	44.87	43.98	51.19	43.34	45.68	45.8	39.38	45.67
Ruegeria_sp_TM1040_protein	45.02	39.61	45.52	40.25	43.94	74.63	43.5	40.61	43.38	45.69	40.33	43.73	42.86	43.85	44.75	46.22	43.44	45.62	43.34	45.25	65.08	43.58	70.23	100.0	46.81	44.14	45.49	45.21	39.98	46.67	46.9	46.28	39.13	43.21	43.47	43.31	46.62	46.52	43.92	39.79	43.28	44.14	43.74	51.47	42.55	45.69	45.74	38.71	45.98
Pseudomonas_stutzeri_strain_19SMN4_protein	53.64	40.68	52.89	40.46	43.98	46.91	45.08	40.11	44.28	52.31	40.54	43.63	43.76	43.58	49.42	53.92	44.17	52.84	43.79	49.42	46.98	44.13	47.11	46.81	100.0	43.42	52.4	52.76	40.76	55.32	57.2	56.39	39.08	44.31	43.35	44.56	55.39	71.15	44.22	40.74	44.79	45.9	44.12	46.68	43.34	53.07	52.64	39.13	52.48
Nonlabens_sp_MB-3u-79_protein	43.21	39.78	43.64	39.79	44.33	43.46	42.67	40.93	43.58	43.27	39.86	59.02	42.07	51.17	42.67	43.18	42.45	43.46	42.53	43.64	43.19	43.83	43.96	44.14	43.42	100.0	43.46	43.45	39.95	43.19	43.66	43.63	38.34	43.52	58.57	42.5	41.72	43.38	45.12	40.14	42.38	43.16	44.26	42.9	42.03	43.22	43.31	37.78	43.29
Aliivibrio_wodanis_protein	51.13	40.53	69.61	39.5	43.47	45.36	43.67	39.38	44.48	86.39	39.58	43.93	42.47	43.41	48.14	51.7	43.43	69.63	44.16	49.4	45.02	44.01	45.38	45.49	52.4	43.46	100.0	59.92	39.6	52.08	52.62	52.63	38.72	44.63	43.39	43.62	52.62	52.38	44.13	40.17	43.76	44.6	43.6	44.89	42.9	57.33	69.12	38.94	56.08
Moritella_yayanosii_protein	51.0	40.13	59.85	39.34	43.74	45.35	43.76	39.22	43.89	60.31	39.75	43.63	42.45	43.14	48.69	51.39	43.03	59.77	44.1	49.41	45.14	43.67	45.3	45.21	52.76	43.45	59.92	100.0	39.53	52.59	52.73	53.19	38.81	44.42	43.47	43.54	52.96	52.12	43.45	39.67	43.69	44.62	43.95	45.21	43.24	57.94	58.97	38.53	56.28
Cenarchaeum_symbiosum_A_protein	39.38	42.42	40.07	40.77	40.52	40.18	40.25	63.54	41.31	40.41	40.79	40.14	40.9	40.51	39.94	41.2	40.89	40.06	38.53	39.44	41.3	40.78	39.98	39.98	40.76	39.95	39.6	39.53	100.0	40.62	41.26	41.24	42.17	41.7	39.78	40.1	40.78	40.01	40.59	42.17	40.48	40.97	40.43	39.8	39.01	40.03	40.03	42.35	40.02
P3b_5P	52.66	39.89	52.18	40.06	44.03	46.3	44.0	39.72	43.44	51.87	40.05	43.24	42.2	43.6	50.5	53.12	42.63	52.17	43.85	49.45	46.24	43.77	46.93	46.67	55.32	43.19	52.08	52.59	40.62	100.0	55.17	54.8	38.19	43.48	42.58	43.56	54.29	54.94	43.55	40.5	44.0	44.22	43.9	45.88	42.93	52.59	52.09	38.16	52.24
Marinobacter_hydrocarbonoclasticus_ATCC_49840_protein	52.95	40.62	53.11	40.51	44.36	46.94	44.82	40.76	44.19	52.96	40.06	43.55	43.24	43.66	49.86	53.9	43.93	53.64	43.75	50.52	46.78	44.73	47.35	46.9	57.2	43.66	52.62	52.73	41.26	55.17	100.0	56.75	39.55	44.33	43.6	44.78	55.99	56.32	44.91	41.3	45.41	45.5	44.58	46.79	42.98	53.01	53.02	40.29	52.91
Thalassolituus_oleivorans_R6-15_protein	52.86	40.36	52.93	39.61	44.05	46.05	44.56	40.29	44.14	52.59	39.75	44.01	42.84	43.68	49.28	53.29	43.7	52.93	43.61	49.48	46.26	44.01	46.11	46.28	56.39	43.63	52.63	53.19	41.24	54.8	56.75	100.0	39.1	44.16	43.51	44.45	55.68	56.34	44.42	41.01	44.85	44.93	44.11	46.44	43.67	53.01	52.97	38.91	53.22
Thermococcus_gammatolerans_EJ3_protein	38.99	48.18	38.65	42.64	38.36	39.04	39.31	41.23	40.95	38.72	42.76	38.9	39.66	38.69	38.67	39.77	39.04	38.66	38.28	38.51	39.07	40.6	39.05	39.13	39.08	38.34	38.72	38.81	42.17	38.19	39.55	39.1	100.0	40.8	38.09	39.28	38.01	39.4	39.6	46.92	39.51	40.07	38.92	39.08	39.7	37.98	38.83	80.21	38.26
Bacillus_cereus_CC-1_protein	44.09	41.3	44.66	41.49	43.43	43.2	44.52	41.68	60.05	44.57	41.18	44.09	43.52	43.63	42.73	44.0	43.72	44.73	43.51	43.97	43.5	43.79	43.34	43.21	44.31	43.52	44.63	44.42	41.7	43.48	44.33	44.16	40.8	100.0	43.84	44.34	42.65	44.28	44.52	41.49	44.36	44.38	43.57	43.62	48.61	44.15	44.18	40.73	43.7
Flavobacterium_psychrophilum_V3-5_protein	42.93	38.97	43.48	39.88	44.27	43.34	43.03	40.33	43.87	43.35	40.02	60.91	42.34	52.35	42.68	43.32	42.58	43.39	42.71	43.35	43.25	43.37	43.76	43.47	43.35	58.57	43.39	43.47	39.78	42.58	43.6	43.51	38.09	43.84	100.0	42.87	41.4	43.26	45.07	40.57	42.69	43.65	44.33	43.17	42.74	43.17	43.4	37.95	43.44
Synechococcus_sp_KORDI-100_protein	43.72	40.34	43.88	40.56	42.69	43.77	65.82	40.6	44.28	43.92	41.13	42.62	43.66	42.55	42.96	44.84	43.94	43.82	42.42	42.7	44.52	43.72	43.61	43.31	44.56	42.5	43.62	43.54	40.1	43.56	44.78	44.45	39.28	44.34	42.87	100.0	42.43	44.2	44.08	40.83	75.62	44.1	42.5	43.7	43.2	43.3	43.69	39.01	43.9
P4_17P	51.09	39.25	52.69	39.52	43.03	46.97	42.95	39.32	42.33	52.45	38.28	41.6	40.76	42.03	48.6	52.54	42.05	52.54	41.49	48.53	45.92	43.25	46.49	46.62	55.39	41.72	52.62	52.96	40.78	54.29	55.99	55.68	38.01	42.65	41.4	42.43	100.0	54.61	42.22	40.5	43.03	43.25	42.77	44.75	42.32	52.72	51.79	38.62	52.02
Pseudomonas_plecoglossicida_protein	53.99	40.48	53.08	40.03	43.81	46.6	44.53	39.7	44.3	52.42	40.2	43.52	43.25	43.11	49.88	53.35	44.45	52.87	43.92	49.23	46.7	43.65	46.88	46.52	71.15	43.38	52.38	52.12	40.01	54.94	56.32	56.34	39.4	44.28	43.26	44.2	54.61	100.0	43.78	40.72	44.35	45.64	44.13	46.63	43.12	52.53	52.42	39.03	51.87
Chlorobium_phaeovibrioides_DSM_265_protein	43.37	41.13	44.37	40.2	43.57	43.52	44.36	39.47	44.34	44.25	39.81	45.13	42.98	45.83	42.78	44.54	43.59	44.42	43.26	43.95	43.56	43.14	43.75	43.92	44.22	45.12	44.13	43.45	40.59	43.55	44.91	44.42	39.6	44.52	45.07	44.08	42.22	43.78	100.0	41.5	43.97	43.72	44.19	43.32	42.93	43.25	44.09	40.19	44.01
Methanobacterium_sp_MZ-A1_protein	40.47	46.77	40.4	43.37	39.95	40.21	40.7	41.59	41.48	40.06	43.11	40.4	40.12	40.29	41.0	41.88	40.62	40.44	39.91	40.36	39.81	40.01	39.86	39.79	40.74	40.14	40.17	39.67	42.17	40.5	41.3	41.01	46.92	41.49	40.57	40.83	40.5	40.72	41.5	100.0	40.72	40.57	39.97	39.96	40.32	40.15	40.23	47.02	40.6
Synechococcus_sp_KORDI_52_protein	44.27	40.54	43.96	40.25	42.56	43.57	66.17	39.74	44.27	43.82	41.33	42.39	43.74	42.53	43.04	45.06	43.71	44.12	42.48	42.84	44.57	43.96	43.85	43.28	44.79	42.38	43.76	43.69	40.48	44.0	45.41	44.85	39.51	44.36	42.69	75.62	43.03	44.35	43.97	40.72	100.0	44.3	42.61	43.46	42.99	43.94	43.77	39.28	43.83
Myxococcus_fulvus_HW-1_protein	44.5	39.75	44.71	41.36	44.19	44.36	44.57	40.11	44.55	44.87	41.02	43.84	44.65	43.57	43.06	46.62	45.37	44.8	43.75	43.7	44.94	45.55	44.87	44.14	45.9	43.16	44.6	44.62	40.97	44.22	45.5	44.93	40.07	44.38	43.65	44.1	43.25	45.64	43.72	40.57	44.3	100.0	44.31	44.47	43.22	44.72	44.5	39.92	44.22
Halobacteriovorax_sp_BALOs_7_protein	43.76	38.88	43.7	40.3	57.29	43.8	42.81	40.88	43.67	43.62	39.82	44.39	42.86	44.45	42.71	44.15	43.2	43.68	42.38	44.46	43.45	43.96	43.98	43.74	44.12	44.26	43.6	43.95	40.43	43.9	44.58	44.11	38.92	43.57	44.33	42.5	42.77	44.13	44.19	39.97	42.61	44.31	100.0	43.82	42.63	43.76	44.0	39.3	43.86
Sphingopyxis_sp_LPB0140_protein	45.62	39.05	45.38	39.42	44.09	51.17	43.87	40.32	43.59	44.88	39.3	43.05	42.55	43.16	43.81	46.3	42.74	45.46	43.6	45.33	51.29	43.67	51.19	51.47	46.68	42.9	44.89	45.21	39.8	45.88	46.79	46.44	39.08	43.62	43.17	43.7	44.75	46.63	43.32	39.96	43.46	44.47	43.82	100.0	42.27	45.41	45.4	38.44	45.81
Leuconostoc_lactis_strain_WiKim40_protein	42.98	39.26	42.99	39.77	42.66	42.22	43.22	39.82	48.69	42.93	39.86	42.45	42.82	42.74	42.6	42.94	42.98	43.11	43.08	42.66	42.62	42.06	43.34	42.55	43.34	42.03	42.9	43.24	39.01	42.93	42.98	43.67	39.7	48.61	42.74	43.2	42.32	43.12	42.93	40.32	42.99	43.22	42.63	42.27	100.0	42.76	42.66	39.17	42.61
Shewanella_baltica_OS195_protein	51.09	39.45	57.62	39.22	43.85	45.36	43.69	39.47	43.78	57.62	39.73	43.65	42.19	43.04	47.62	51.62	43.1	57.6	43.72	49.13	45.74	43.68	45.68	45.69	53.07	43.22	57.33	57.94	40.03	52.59	53.01	53.01	37.98	44.15	43.17	43.3	52.72	52.53	43.25	40.15	43.94	44.72	43.76	45.41	42.76	100.0	57.39	37.92	56.26
Vibrio_natriegens_strain_CCUG_16373_protein	51.21	40.02	75.85	39.34	43.55	45.84	44.18	39.51	44.22	69.34	39.72	43.6	42.15	43.45	47.45	51.67	43.14	75.71	43.95	49.18	45.53	43.78	45.8	45.74	52.64	43.31	69.12	58.97	40.03	52.09	53.02	52.97	38.83	44.18	43.4	43.69	51.79	52.42	44.09	40.23	43.77	44.5	44.0	45.4	42.66	57.39	100.0	38.76	55.9
Thermococcus_eurythermalis_A501_protein	38.36	47.91	38.57	42.82	38.48	39.06	38.94	41.75	40.83	38.77	42.82	38.27	39.33	38.25	38.83	39.73	39.66	38.78	37.5	38.99	39.15	40.63	39.38	38.71	39.13	37.78	38.94	38.53	42.35	38.16	40.29	38.91	80.21	40.73	37.95	39.01	38.62	39.03	40.19	47.02	39.28	39.92	39.3	38.44	39.17	37.92	38.76	100.0	38.48
Alteromonas_sp_RKMC_009_protein	50.84	40.02	56.75	39.46	43.81	45.98	43.86	40.68	43.65	56.4	39.7	43.86	42.38	43.83	48.07	51.51	42.98	56.55	43.76	49.76	45.36	43.88	45.67	45.98	52.48	43.29	56.08	56.28	40.02	52.24	52.91	53.22	38.26	43.7	43.44	43.9	52.02	51.87	44.01	40.6	43.83	44.22	43.86	45.81	42.61	56.26	55.9	38.48	100.0
Bacterioplanes_sanyensis_NV9_protein	52.81	40.41	52.91	40.07	44.05	46.27	44.44	40.57	43.71	52.4	39.85	43.62	42.88	43.22	49.45	52.89	43.4	52.82	44.04	49.72	46.28	43.89	46.51	46.61	56.28	42.96	52.25	52.67	40.99	54.27	56.64	67.16	39.22	43.81	43.23	44.06	55.83	55.65	44.25	40.87	44.57	44.64	44.29	46.0	43.8	52.3	52.76	39.72	52.77
Formosa_haliotis_strain_LMG_28520_protein	42.72	39.68	43.89	39.18	44.41	43.41	42.97	40.46	43.29	43.73	38.99	62.99	41.46	51.57	41.87	43.25	42.13	43.87	42.6	43.52	43.0	43.53	43.78	43.48	43.31	59.82	43.48	43.99	39.19	43.02	43.63	44.07	38.55	43.52	62.11	42.97	40.77	43.31	45.42	39.04	43.08	43.32	44.16	42.93	42.0	43.51	43.84	38.28	44.3
Phaeobacter_inhibens1_protein	45.6	40.25	45.57	39.82	43.43	98.8	43.68	40.54	43.24	45.62	40.08	43.29	42.7	43.51	44.75	46.15	43.08	45.46	42.64	44.78	65.18	43.58	71.11	74.61	46.91	43.51	45.36	45.39	40.47	46.42	46.9	46.04	39.1	43.36	43.22	43.6	46.88	46.52	43.46	40.2	43.56	44.56	43.69	51.23	42.24	45.41	45.63	39.22	45.94
Denitrovibrio_acetiphilus_DSM_12809_protein	44.23	41.6	44.95	39.79	43.87	44.13	43.86	39.57	45.52	45.15	39.52	43.99	42.84	43.61	44.28	44.69	43.27	45.02	44.14	45.25	43.95	43.34	44.08	44.15	44.74	43.75	45.28	44.56	40.16	44.5	44.9	44.64	39.91	45.2	43.59	43.85	43.23	44.5	44.85	41.95	43.83	44.85	44.4	44.41	43.18	44.21	44.68	40.76	44.19
Vibrio_gazogenes_ATCC_43942_protein	51.52	40.21	73.16	39.59	43.8	45.86	43.89	39.81	44.5	67.08	39.79	43.77	42.57	43.47	48.2	51.93	42.88	72.83	43.72	49.6	45.89	44.0	46.08	45.96	53.2	43.24	66.69	59.04	39.84	51.99	53.36	52.98	38.86	44.46	43.42	43.85	52.39	52.85	44.43	40.56	44.05	44.38	43.73	45.65	42.92	57.54	70.94	38.73	55.95
Micromonospora_krabiensis_strain_DSM_45344_protein	42.97	41.0	42.44	41.52	42.72	42.98	44.0	39.3	43.54	42.63	41.65	42.28	57.12	42.32	42.11	44.39	57.23	42.29	42.23	42.35	43.6	43.51	43.34	43.05	44.06	42.71	42.53	42.33	40.6	42.61	43.74	43.24	40.11	43.46	42.57	43.81	41.99	43.51	43.48	40.67	43.79	45.44	42.99	42.85	43.26	42.41	42.42	40.12	42.32
Synechococcus_sp_WH_8102_protein	44.13	40.87	44.05	40.39	42.42	43.92	66.63	39.52	44.5	43.8	41.27	42.46	43.79	42.5	42.36	45.17	44.06	44.03	42.58	43.1	44.7	43.82	43.79	43.63	44.75	42.61	43.68	43.59	40.14	43.63	45.29	44.43	39.63	44.19	42.76	76.98	42.92	44.46	43.96	40.76	78.54	44.32	42.83	43.69	43.2	43.7	44.05	39.4	43.89
Methanobacterium_sp_MO-MB1_protein	40.42	46.84	40.35	43.39	39.62	39.88	40.38	41.52	41.26	40.47	43.17	40.33	40.2	39.79	40.38	41.51	40.42	40.46	40.02	39.97	39.61	39.81	39.52	39.42	40.46	39.92	40.08	39.84	42.03	39.93	41.16	40.74	46.95	41.4	40.11	40.8	40.49	40.35	41.45	98.88	40.42	40.42	40.1	39.77	40.03	39.81	40.09	47.05	40.37
NP5_3P	50.21	40.03	55.46	39.0	43.85	45.56	43.96	40.91	43.23	55.45	39.06	43.04	41.43	43.41	46.39	50.69	42.52	55.23	42.59	47.96	45.1	43.53	45.41	45.6	51.86	42.51	55.29	55.17	40.71	51.03	52.47	52.24	38.59	43.4	42.67	43.37	51.67	51.4	43.61	40.55	43.71	43.75	43.47	45.45	41.46	55.25	55.34	39.12	68.61
Prochlorococcus_marinus_str_MIT_9313_protein	44.03	40.25	44.08	39.81	42.66	43.4	64.85	40.18	44.72	44.18	40.48	42.53	43.43	42.28	43.01	45.16	43.87	43.98	42.64	42.94	43.92	43.53	43.4	43.19	44.84	42.54	43.61	43.88	40.16	43.68	45.0	44.34	39.04	44.05	42.46	69.91	43.07	44.11	43.73	40.97	69.82	43.97	42.61	43.5	43.23	43.51	44.04	38.63	44.02
Thalassospira_sp_CSC3H3_protein	46.41	40.21	47.06	40.51	44.21	52.28	44.24	40.61	43.97	46.23	40.32	44.09	43.19	43.87	45.34	47.2	43.86	46.75	43.76	45.37	52.41	44.18	52.88	52.26	48.51	43.25	46.42	46.1	41.03	47.45	48.26	47.38	39.31	43.7	43.45	43.53	46.21	48.04	44.19	40.4	44.02	45.43	44.57	51.69	42.59	46.73	46.9	39.19	46.45
Prochlorococcus_marinus_subsp_marinus_str_CCMP1375_protein	43.51	40.12	43.48	39.79	42.39	42.85	60.67	39.6	44.64	43.37	39.92	42.58	42.82	42.68	42.58	44.04	43.52	43.47	42.58	42.94	43.36	43.37	42.55	42.73	44.04	42.4	43.5	43.36	40.0	43.29	44.16	43.68	38.98	44.42	42.72	63.21	41.6	43.2	43.61	40.52	63.44	43.26	42.25	43.17	43.29	43.48	43.13	38.82	43.28
Prochlorococcus_marinus_subsp_pastoris_str_CCMP1986_protein	43.18	40.45	43.06	39.84	42.18	42.44	57.02	39.59	44.1	42.98	40.04	42.33	42.33	42.89	42.8	44.13	43.18	43.08	42.83	43.01	42.77	43.21	42.26	42.62	43.78	42.69	42.72	42.53	40.07	42.98	43.84	43.72	38.76	43.98	42.68	58.03	42.17	43.25	43.35	40.43	58.44	43.02	41.91	42.74	43.35	42.78	43.23	38.26	43.16
Sphingopyxis_alaskensis_RB2256_protein	45.84	39.62	45.3	40.26	44.12	51.68	44.3	40.1	43.82	45.34	40.22	42.93	43.26	43.01	45.12	46.74	43.72	45.46	43.17	45.36	52.12	44.12	52.31	51.72	47.61	42.79	45.14	45.26	40.35	46.27	46.88	46.15	38.81	43.72	42.66	44.54	44.86	46.95	43.69	40.37	44.52	45.32	44.01	61.41	42.77	45.62	45.57	38.58	45.68
Tessaracoccus_flavescens_SST-39T_protein	43.37	39.95	42.75	40.42	43.15	43.05	43.65	40.56	43.99	43.12	40.73	42.44	52.34	42.25	42.32	43.56	53.41	42.83	42.75	42.99	43.63	43.71	44.1	43.49	43.92	42.62	42.96	42.82	39.8	43.05	43.35	43.48	39.03	43.69	42.69	43.66	41.92	43.69	43.04	40.18	43.52	44.59	42.82	42.9	43.08	43.18	43.04	39.32	42.96
Marinobacter_aquaeolei_VT8_protein	52.88	40.6	53.32	40.43	44.13	46.95	44.73	40.19	44.06	52.95	40.25	43.6	43.35	43.62	49.83	53.85	43.96	53.74	43.6	50.31	46.83	44.58	47.27	46.93	57.02	43.55	52.89	52.77	41.04	55.19	97.46	56.67	39.58	44.13	43.55	44.63	56.1	56.25	44.86	41.02	45.31	45.33	44.31	46.73	42.81	53.18	52.74	40.28	52.66
Nitrosococcus_oceani_ATCC_19707_protein	52.05	41.03	52.37	40.68	44.26	46.36	45.53	40.42	44.83	52.0	40.36	43.69	44.17	43.81	48.24	56.72	44.29	52.35	43.89	49.8	46.82	44.48	46.41	46.63	54.57	43.29	51.92	52.14	41.54	53.25	54.69	53.38	39.52	44.35	43.49	45.64	52.67	54.31	44.93	42.01	45.49	46.64	43.85	45.68	43.05	51.98	51.83	39.43	52.13
Streptococcus_iniae_SF1_protein	43.79	39.73	44.12	40.21	43.63	43.42	43.85	40.49	50.39	44.28	40.35	43.28	43.28	43.55	43.0	43.55	43.61	44.07	43.69	43.8	42.92	43.52	43.51	43.28	44.14	42.92	44.18	44.14	39.76	43.38	44.4	44.31	40.18	49.75	43.55	43.72	42.5	43.94	43.46	40.6	43.96	43.42	43.56	42.91	51.7	43.81	43.93	40.58	43.35
Phaeobacter_inhibens_P74_MMP03294490_protein	45.59	40.15	45.6	39.79	43.4	98.75	43.64	40.67	43.26	45.58	40.1	43.37	42.58	43.5	44.79	46.15	42.95	45.51	42.47	44.91	65.11	43.56	70.82	74.61	46.95	43.49	45.4	45.34	40.29	46.34	46.91	46.15	39.11	43.27	43.25	43.67	46.82	46.52	43.45	40.12	43.58	44.41	43.65	51.15	42.14	45.42	45.68	39.06	45.87
Aquimarina_sp_BL5_protein	43.27	39.17	43.8	39.29	44.78	43.34	42.87	41.81	43.27	43.73	39.77	62.33	41.65	51.3	42.78	43.12	42.66	43.84	42.57	43.67	43.15	43.53	43.68	43.63	43.58	60.09	43.61	43.76	39.75	43.84	43.71	43.83	38.47	43.02	61.82	42.55	41.49	43.65	45.45	39.05	42.81	43.08	44.93	42.58	42.26	43.41	43.67	37.88	44.18
Flavobacterium_psychrophilum_strain_PG2_protein	42.9	38.97	43.47	39.88	44.28	43.35	43.03	40.32	43.82	43.34	39.94	60.83	42.27	52.39	42.66	43.4	42.57	43.37	42.75	43.33	43.21	43.39	43.73	43.34	43.42	58.57	43.4	43.46	39.9	42.56	43.56	43.45	38.08	43.84	99.91	42.85	41.42	43.21	45.06	40.57	42.69	43.64	44.38	43.22	42.71	43.15	43.36	37.95	43.45
Pelobacter_carbinolicus_DSM_2380_protein	45.71	41.83	45.76	40.23	44.65	44.89	45.31	39.76	45.65	45.79	40.59	43.9	44.23	43.76	44.3	47.3	44.26	45.78	44.42	45.21	45.17	45.43	44.83	44.58	46.49	43.54	45.81	45.92	40.82	45.87	46.62	46.15	41.2	46.12	43.77	45.27	44.95	46.44	45.59	42.88	45.21	47.82	44.83	45.16	44.65	45.66	45.74	40.85	45.91
NP3_5P	50.46	40.0	50.36	40.12	43.51	46.19	44.48	39.38	43.44	49.77	39.89	42.82	43.53	43.26	46.92	53.45	43.96	50.31	43.27	48.09	46.47	43.99	46.76	46.01	52.98	42.78	49.7	49.78	40.22	50.83	52.59	51.39	39.25	43.63	42.58	44.17	50.07	52.62	43.98	40.35	44.45	45.48	43.31	45.88	42.54	50.08	49.88	39.27	50.05
Weissella_ceti_strain_WS105_protein	43.58	39.86	43.82	39.91	43.31	43.43	44.04	39.73	49.62	43.44	39.67	42.2	43.42	43.06	43.42	43.54	43.6	43.67	43.51	43.02	42.7	42.86	43.33	43.43	43.33	42.34	43.0	43.87	38.66	43.22	43.16	43.56	39.91	49.8	43.26	43.4	41.83	43.37	43.25	39.45	43.74	43.5	43.34	43.6	57.72	43.25	43.44	39.93	43.59
Shewanella_psychrophila_WP2_protein	50.78	40.44	57.8	39.01	43.63	45.25	43.69	39.51	43.33	57.88	39.16	43.6	41.87	43.07	47.37	51.0	43.06	57.65	43.89	49.33	45.43	43.69	45.58	45.77	52.64	43.17	57.65	58.18	40.4	52.32	52.57	52.98	38.31	43.79	42.94	43.03	52.84	51.95	43.44	40.27	43.59	44.26	43.51	45.0	42.47	71.06	57.57	38.42	55.79
NP2_14P	43.27	39.92	44.08	39.29	44.65	44.3	43.24	42.08	44.17	43.66	39.41	61.04	42.25	51.42	43.5	43.33	43.39	44.05	42.64	43.72	43.22	43.87	43.99	44.25	44.08	61.21	43.51	44.13	40.77	43.28	43.63	43.36	39.19	44.06	60.78	43.49	40.89	43.75	45.3	40.64	43.05	44.14	44.78	42.81	43.28	43.84	43.6	38.95	43.61
NP5_11P	43.42	39.85	44.01	40.38	44.59	44.68	43.51	41.98	44.32	43.7	40.96	51.81	43.27	50.34	43.17	44.3	43.59	44.04	43.07	44.0	44.42	44.41	44.83	45.11	43.65	51.23	43.55	43.84	40.45	43.03	44.07	44.22	38.55	44.07	51.36	43.14	41.6	43.92	45.74	39.62	43.11	44.34	44.31	43.5	42.61	43.5	43.36	38.43	43.43
Sulfitobacter_sp_SK011_protein	45.24	39.95	45.21	39.87	43.87	68.68	43.61	40.34	43.17	45.27	39.88	43.1	42.33	43.21	44.69	46.12	42.84	45.03	43.43	44.97	65.12	43.6	68.89	67.89	46.51	43.5	45.04	44.98	40.37	46.09	46.85	45.8	38.74	43.12	43.43	43.42	46.55	46.84	43.59	40.02	43.39	44.09	43.43	50.97	42.37	45.38	45.38	38.59	45.28
Shewanella_japonica_KCTC_22435_protein	51.19	39.87	58.04	39.11	43.53	45.21	44.15	39.48	43.65	57.98	39.22	43.56	41.81	43.19	47.38	51.41	42.99	57.87	43.94	49.35	45.13	43.71	45.57	45.45	52.76	42.91	57.57	57.98	39.23	52.25	52.89	52.61	38.28	44.11	43.09	43.53	52.72	52.22	43.41	39.8	43.85	44.28	43.86	45.97	42.92	71.43	57.65	38.15	56.02
Vibrio_anguillarum_601_90_protein	51.47	40.4	98.89	39.61	43.36	45.5	43.91	39.59	44.35	69.98	39.9	43.67	42.31	43.53	48.08	52.16	43.02	98.69	44.13	49.51	45.45	44.04	45.67	45.58	52.8	43.35	69.62	59.73	40.04	52.27	53.13	52.89	38.8	44.65	43.37	43.94	52.43	52.8	44.55	40.54	43.94	44.73	43.58	45.42	42.98	57.54	75.75	38.76	56.49
Calothrix_parasitica_NIES-267_protein	43.84	41.24	43.72	40.5	42.2	43.1	52.89	41.45	44.58	43.44	40.41	42.67	42.76	43.52	43.37	44.86	43.04	43.52	42.98	43.46	43.58	43.29	43.18	42.88	44.13	42.64	43.4	43.75	40.16	44.01	44.38	44.49	39.31	44.83	42.6	52.44	42.39	43.95	43.78	40.78	52.49	43.81	42.12	43.21	43.38	43.7	43.43	39.72	43.77
Salinimonas_sp_HMF8227_MMP09065712_protein	51.92	39.88	57.51	39.25	44.53	46.32	44.14	39.97	44.08	57.15	39.71	43.97	42.64	43.76	48.91	52.45	43.43	57.53	43.76	50.04	45.9	44.01	46.53	46.35	53.81	43.52	57.02	57.3	39.54	52.45	54.06	53.71	38.9	44.36	43.2	44.13	52.64	53.19	44.52	40.73	44.38	44.71	44.77	46.24	42.63	57.15	56.95	38.29	62.83
Tamlana_sp_UJ94_MMP08295148_protein	43.26	39.58	44.0	39.53	44.38	43.42	42.81	41.19	43.49	44.07	39.72	63.22	41.0	51.82	42.7	43.55	42.03	43.83	42.33	43.24	43.0	43.55	43.38	43.78	43.29	60.16	43.75	43.89	39.99	43.34	43.58	43.96	38.02	43.34	61.97	43.1	41.54	43.28	45.38	40.06	43.1	43.49	44.19	42.63	42.26	43.51	43.59	38.37	44.07
Coraliomargarita_akajimensis_DSM_45221_protein	43.76	40.54	44.26	40.51	43.57	43.97	43.61	41.11	43.66	44.78	40.64	43.98	42.37	43.31	43.13	44.24	43.06	44.46	42.16	42.78	43.82	42.87	43.86	44.2	44.34	43.65	44.47	44.11	41.33	43.96	44.82	45.03	38.56	43.37	43.51	43.64	43.13	44.06	44.18	40.26	43.71	43.88	43.07	43.78	41.54	43.93	44.7	38.45	43.92
Marinobacter_sp_Hb8_protein	52.74	40.47	53.09	40.74	44.03	47.47	44.93	40.39	44.02	52.82	40.32	43.51	43.12	43.53	49.86	53.78	43.75	53.07	43.63	49.98	47.26	44.37	47.71	47.61	57.25	43.88	52.8	52.91	41.67	54.69	79.19	56.6	39.51	44.29	43.56	44.69	55.05	56.39	44.94	41.2	44.96	45.23	44.35	46.63	42.74	52.66	52.71	39.75	52.59
Lactococcus_garvieae_Lg2_protein	43.65	39.64	44.05	40.22	43.9	43.63	44.09	40.54	50.0	44.14	40.37	43.14	43.34	43.09	43.38	43.57	43.59	44.12	44.14	43.58	43.16	43.34	43.37	43.83	43.89	43.11	44.26	44.01	40.8	43.09	44.1	44.65	40.51	50.02	43.29	43.98	42.85	43.81	43.8	40.29	44.25	44.08	43.76	43.08	51.83	43.94	44.03	40.02	43.95
Photobacterium_gaetbulicola_Gung47_protein	51.01	39.88	67.8	39.58	43.74	45.49	44.07	39.68	44.11	68.19	39.79	43.58	42.12	43.14	47.92	51.78	42.57	67.74	44.23	49.19	45.48	44.02	45.79	45.94	52.65	43.2	67.69	59.82	40.0	52.45	52.98	52.93	38.76	44.15	43.07	43.55	52.74	52.5	43.9	40.11	43.66	44.03	43.98	44.88	42.58	57.94	67.2	38.76	56.0
NP4_10P	50.61	38.88	56.06	39.07	43.45	44.88	43.41	41.22	43.21	55.83	38.99	43.16	41.93	43.19	47.64	50.67	42.7	56.02	42.75	48.9	44.86	43.33	45.03	45.31	52.07	42.61	55.9	56.09	40.33	51.59	52.4	52.38	37.64	43.24	42.93	43.36	52.28	51.57	43.42	40.01	43.49	43.68	43.0	45.01	41.66	55.59	55.73	38.44	69.26
Phaeobacter_inhibens_P92_MMP03294496_protein	45.59	40.15	45.6	39.79	43.4	98.75	43.64	40.67	43.26	45.58	40.1	43.37	42.58	43.5	44.79	46.15	42.95	45.51	42.47	44.91	65.11	43.56	70.82	74.61	46.95	43.49	45.4	45.34	40.29	46.34	46.91	46.15	39.11	43.27	43.25	43.67	46.82	46.52	43.45	40.12	43.58	44.41	43.65	51.15	42.14	45.42	45.68	39.06	45.87
Gramella_sp_MAR_2010_147_protein	43.07	39.09	43.71	39.77	44.26	43.55	42.93	41.77	43.78	43.81	39.92	60.73	41.76	51.92	42.35	43.51	42.49	43.75	42.29	43.77	43.33	43.35	43.52	43.78	43.86	59.85	43.67	43.81	40.34	43.2	43.64	43.97	38.53	43.85	61.31	42.78	40.95	43.59	45.34	39.53	42.69	43.29	44.27	42.71	42.3	43.39	43.59	38.05	44.1
Vibrio_alginolyticus_K04M5_protein	51.2	40.74	75.77	40.05	43.65	45.75	43.84	39.57	44.07	69.46	40.07	43.39	42.56	43.53	47.91	51.67	43.05	75.93	44.28	49.36	45.57	43.94	45.74	45.79	52.42	43.31	69.35	59.15	39.49	52.26	52.75	52.63	38.55	44.27	43.23	43.63	51.94	52.24	44.18	40.53	43.78	44.68	43.99	45.22	42.92	57.41	87.32	38.51	56.12
Desulfurobacterium_thermolithotrophum_DSM_11699_protein	45.22	43.28	45.17	40.21	44.17	44.79	44.68	40.74	46.69	45.18	40.41	43.86	43.88	44.24	44.44	45.63	44.36	45.19	45.29	45.39	44.49	44.48	44.42	44.55	45.5	43.49	44.88	44.35	42.18	44.92	46.0	45.38	42.85	46.74	44.37	44.53	44.1	45.26	45.25	42.47	44.76	45.86	44.27	44.79	45.19	44.59	44.97	42.35	45.39
Brucella_ceti_TE10759-12_protein	46.31	40.17	45.91	40.16	43.83	53.1	43.6	40.61	43.84	45.49	40.85	43.15	43.5	43.32	44.31	46.88	43.55	45.75	43.47	45.33	54.18	43.89	53.41	53.76	47.87	43.14	45.63	45.36	40.66	46.43	47.18	46.85	39.67	43.4	42.95	43.66	44.53	47.83	43.8	39.44	43.48	45.5	43.98	52.16	42.32	45.84	45.82	39.12	45.67
Vibrio_parahaemolyticus_protein	51.11	40.52	76.07	39.9	43.67	45.72	44.11	39.75	44.19	69.37	39.95	43.62	42.52	43.58	48.14	51.57	43.19	75.82	44.26	49.54	45.61	43.97	45.69	45.74	52.52	43.39	69.15	59.14	39.65	52.0	52.71	52.76	38.7	44.58	43.17	43.75	51.8	52.31	44.27	40.68	43.85	44.69	43.82	45.36	42.91	57.32	88.29	38.77	56.27
Nodularia_spumigena_CCY9414_protein	43.94	41.71	43.79	41.2	42.38	43.48	53.83	40.79	44.99	44.11	40.8	42.86	42.93	43.61	43.25	45.8	43.46	43.92	42.57	43.77	43.67	44.22	43.22	43.46	45.51	42.95	43.87	43.94	40.9	43.7	45.21	44.47	39.66	45.02	42.88	53.55	42.56	44.85	44.04	41.05	53.37	44.53	42.51	43.53	43.67	43.86	44.23	39.98	44.04
Tenacibaculum_sp_LPB0136_protein	43.23	39.78	43.78	39.2	44.14	43.04	42.63	40.74	43.42	43.94	40.02	74.04	41.82	51.27	42.84	43.02	42.56	43.79	42.5	44.15	43.56	43.58	43.85	43.49	43.6	58.58	43.9	43.84	39.88	43.39	43.76	43.59	38.7	43.56	60.56	42.51	41.56	43.5	44.93	40.13	42.63	43.66	44.48	42.74	42.14	43.29	43.58	38.55	43.89
P1_16P	51.13	39.02	56.83	39.0	43.95	45.6	43.38	38.87	43.69	56.47	38.94	43.35	41.67	43.13	47.81	51.09	42.68	56.71	43.42	49.31	45.25	43.21	45.58	45.48	52.13	43.16	56.35	57.0	39.3	51.81	52.61	52.39	37.71	43.98	43.03	43.35	52.32	51.54	43.51	39.88	43.53	43.77	44.1	44.98	42.53	56.4	56.23	37.92	56.53
Phaeobacter_inhibens_P88_MMP03294495_protein	45.52	40.12	45.57	39.72	43.51	98.41	43.62	40.53	43.14	45.57	40.14	43.4	42.58	43.5	44.71	46.08	42.8	45.51	42.47	44.88	64.89	43.5	70.8	74.54	46.97	43.42	45.43	45.3	40.24	46.41	47.04	46.08	38.95	43.2	43.27	43.69	46.79	46.51	43.36	40.19	43.62	44.43	43.68	50.96	42.06	45.35	45.8	39.16	46.07
Erythrobacter_seohaensis_strain_SW-135_protein	45.48	40.01	45.32	40.4	44.47	51.4	44.21	40.9	43.79	45.26	40.63	43.1	43.05	42.83	44.23	46.31	43.48	45.36	43.25	45.13	51.76	43.97	51.51	51.66	47.39	43.05	45.07	45.22	40.81	46.32	47.23	46.24	39.63	43.47	43.07	43.87	44.64	46.85	43.66	40.45	44.13	44.56	44.26	59.63	42.43	45.44	45.85	39.43	45.95
Thalassolituus_oleivorans_MIL-1_protein	52.78	40.54	53.01	39.83	44.05	45.93	44.63	40.11	44.06	52.71	39.69	43.72	42.77	43.57	49.27	53.12	43.75	53.0	43.6	49.48	46.23	44.15	46.09	46.27	56.34	43.58	52.67	53.05	41.24	54.81	56.64	98.7	39.17	44.01	43.23	44.43	55.62	56.12	44.54	40.92	44.69	44.99	43.96	46.35	43.46	52.67	52.97	38.81	53.18
Psychrobacter_sp_AntiMn-1_protein	57.05	39.9	50.41	39.83	43.98	45.95	43.69	39.22	43.59	49.79	39.98	43.48	42.66	43.42	47.87	51.01	43.32	50.11	43.37	48.56	45.74	43.34	45.78	45.9	52.42	43.41	49.93	50.13	40.28	51.53	52.42	52.06	38.85	43.81	43.12	43.36	50.22	52.24	43.32	40.57	43.33	44.2	44.39	45.5	42.93	50.41	49.96	39.13	50.8
Phaeobacter_gallaeciensis_strain_JL2886_protein	45.49	40.25	45.59	39.73	43.79	77.54	44.0	40.21	43.37	45.57	40.29	43.22	42.73	43.3	44.74	46.65	43.37	45.56	42.69	45.14	65.64	43.46	72.04	75.19	46.91	43.36	45.39	44.92	40.08	46.53	46.74	46.02	39.0	43.35	43.33	43.56	46.61	46.65	43.6	40.14	43.7	44.16	43.64	51.16	42.39	45.62	45.66	39.07	45.86
Serratia_marcescens1_protein	52.11	39.91	60.32	40.33	43.83	45.46	43.97	39.94	44.59	59.66	40.29	43.95	43.19	43.07	48.14	52.21	43.8	60.26	44.06	48.95	46.05	44.3	45.9	46.16	53.95	43.19	59.46	57.25	39.42	52.33	53.0	53.21	38.64	44.87	43.75	43.81	52.29	54.72	43.87	40.07	43.87	45.62	44.13	44.71	43.16	57.03	58.83	38.62	55.39
Tessaracoccus_sp_NSG39_protein	43.17	39.96	42.81	40.02	43.09	42.75	43.57	40.08	43.87	43.02	40.84	42.61	51.8	42.41	42.22	43.6	52.93	42.67	42.69	42.78	43.37	43.52	43.46	42.76	43.41	42.52	43.0	42.91	40.78	42.92	43.56	43.54	38.7	43.68	42.59	43.78	42.17	43.29	42.79	40.94	43.48	44.23	42.74	42.73	43.05	43.1	42.8	39.28	42.95
Cellulophaga_lytica_strain_HI1_protein	43.2	39.52	43.66	39.68	44.35	43.38	42.62	41.78	43.59	43.58	39.96	62.21	41.9	51.35	42.08	43.84	42.39	43.51	42.51	43.93	43.14	42.99	43.58	43.72	43.33	59.74	43.66	43.59	39.73	42.99	43.56	43.42	38.11	43.48	62.29	42.59	41.77	43.41	45.18	39.77	42.68	43.15	44.63	42.88	42.13	43.72	43.48	37.59	43.77
Sulfurovum_sp_NBC37-1_protein	43.99	40.6	44.38	39.43	42.93	43.42	43.06	40.16	43.75	44.71	39.98	43.58	42.16	43.35	43.65	44.74	42.28	44.44	53.13	43.94	43.32	42.48	43.65	43.12	44.79	43.37	44.14	44.68	40.03	43.78	44.62	44.6	39.87	43.91	43.35	42.8	41.92	44.73	44.11	40.3	43.12	43.75	42.95	43.57	42.37	44.31	44.38	39.31	44.11
Thermovirga_lienii_DSM_17291_protein	42.81	42.87	43.17	40.48	42.77	42.64	44.06	40.36	45.53	43.19	40.57	43.4	43.64	43.08	42.79	43.9	44.18	43.1	43.0	43.79	42.98	43.79	42.97	42.55	43.82	42.82	43.35	43.26	40.86	43.41	43.47	43.38	42.99	45.38	43.28	44.13	41.36	43.03	43.85	41.92	44.2	44.14	42.94	43.16	44.38	43.1	43.07	43.81	42.88
Nitratiruptor_sp_SB155-2_protein	44.2	41.04	43.82	39.74	43.19	43.87	43.39	41.55	44.6	44.18	39.86	43.59	42.6	43.86	44.39	44.87	42.87	43.83	54.62	44.69	44.09	43.28	44.43	44.14	44.62	43.55	43.82	44.25	40.79	44.48	44.73	44.28	40.03	44.95	43.59	43.55	42.71	44.61	44.65	40.95	43.57	43.99	43.1	44.36	43.26	43.95	44.2	39.74	44.3
Methylophilales_bacterium_MBRSF5_protein	49.15	41.07	49.26	39.69	43.96	45.82	43.76	40.53	44.23	49.28	39.71	43.65	42.69	43.41	47.74	50.93	43.68	49.25	43.89	48.78	45.6	43.68	45.86	46.0	50.46	43.32	49.05	48.72	40.58	49.06	50.26	50.11	38.19	44.53	43.47	43.72	47.81	49.99	43.45	40.96	43.89	44.3	43.89	45.5	42.96	49.41	49.57	37.81	49.2
Erythrobacter_sp_s21-N3_protein	45.16	40.15	45.12	40.32	43.89	50.51	43.65	39.88	43.68	45.26	40.02	42.98	42.74	42.75	43.72	46.11	43.45	45.23	43.01	44.72	51.27	43.59	51.43	51.12	46.78	42.69	45.01	44.86	40.4	45.38	46.65	45.92	38.8	43.5	42.67	44.06	44.23	46.15	43.64	39.73	43.97	44.62	43.83	59.49	42.71	45.31	45.46	38.87	45.65
Aeromonas_salmonicida_S121_protein	51.67	39.73	59.83	39.69	43.77	45.94	43.85	39.61	44.34	59.26	39.75	44.26	42.95	43.29	48.58	52.5	43.28	59.61	44.23	49.09	45.88	43.78	45.94	46.06	54.1	43.45	59.05	59.3	40.35	52.41	53.25	53.4	38.18	44.44	43.8	43.76	53.25	53.9	44.29	40.62	43.79	45.03	44.09	45.49	43.07	58.32	59.09	37.91	56.48
NP2_9P	50.04	38.8	55.93	38.82	43.19	44.99	43.05	38.91	43.12	55.71	38.64	42.96	41.09	42.68	46.42	50.25	42.26	55.8	42.71	48.42	44.71	42.87	44.95	45.06	51.37	42.53	55.63	56.09	39.1	50.77	52.09	51.33	37.96	43.45	42.66	42.96	52.1	50.71	42.85	39.06	43.16	43.15	43.51	44.32	41.61	55.6	55.33	38.38	56.09
Bacillus_infantis_NRRL_B-14911_protein	44.08	42.09	44.53	41.59	43.84	43.44	44.48	41.72	61.36	44.3	41.86	44.2	43.5	43.75	43.01	44.21	43.75	44.65	43.73	44.14	43.62	43.73	43.8	43.28	44.13	43.6	44.35	43.94	41.47	43.61	44.2	44.32	41.18	60.77	43.94	44.25	42.31	43.85	44.36	42.19	44.44	44.54	43.84	43.49	48.61	43.96	44.13	40.56	43.74
Neorickettsia_helminthoeca_str_Oregon_protein	42.41	37.87	42.84	38.92	42.28	44.34	41.21	38.78	41.85	42.81	38.88	41.45	40.56	41.38	41.88	43.53	41.44	42.89	41.64	43.37	44.62	41.55	44.68	44.5	43.22	41.44	42.53	42.13	38.27	42.42	43.03	42.59	38.18	42.07	41.17	41.23	40.9	42.85	41.1	38.92	41.15	42.76	42.07	44.72	40.48	42.7	42.5	37.96	42.98
Robiginitalea_biformata_HTCC2501_protein	43.07	39.94	43.4	40.03	44.44	43.61	42.9	40.88	43.65	43.34	40.22	58.86	42.12	51.35	42.73	43.87	42.87	43.45	42.26	43.84	43.54	43.88	43.6	43.82	43.77	58.35	43.37	43.4	40.05	43.58	43.8	43.57	38.86	43.49	59.49	42.87	41.89	43.4	45.7	40.17	43.01	44.05	44.52	42.6	42.73	43.58	43.31	38.97	44.17
Oceanicoccus_sagamiensis_NBRC_107125_protein	52.61	39.98	53.38	39.6	44.41	46.16	44.41	40.49	43.76	52.9	39.74	44.42	43.11	43.55	50.12	52.96	43.4	53.34	43.91	50.2	45.79	44.1	46.47	46.27	56.64	43.44	52.84	53.04	39.81	57.22	55.93	56.15	38.62	43.76	43.49	44.16	56.01	56.42	43.69	40.74	44.39	44.77	44.58	46.23	43.29	52.86	52.87	38.7	52.85
Methanococcus_maripaludis_X1_protein	39.19	45.92	40.38	41.77	38.71	39.41	40.32	40.98	41.53	40.65	41.78	40.27	39.05	40.11	39.51	40.75	39.19	40.25	39.21	39.26	39.65	39.73	39.41	39.7	40.28	39.42	40.24	40.05	41.31	40.53	40.63	40.27	46.4	41.84	40.41	40.19	39.16	40.41	40.66	49.21	40.45	39.83	39.65	40.47	40.02	40.48	40.29	46.85	39.71
Aeromicrobium_sp_A1_2_protein	43.48	40.43	43.13	41.09	42.77	43.43	43.83	39.73	44.08	43.16	41.24	42.76	54.69	42.72	42.83	43.79	56.03	43.12	41.91	42.48	43.65	43.24	44.17	43.76	43.89	42.99	43.16	42.95	40.46	43.21	43.9	43.37	39.47	43.57	42.77	43.78	42.17	44.05	43.53	41.04	43.56	44.41	43.0	43.58	43.28	43.07	42.73	39.27	42.76
Thioflavicoccus_mobilis_8321_protein	51.51	41.38	51.94	40.86	43.65	46.68	45.75	40.76	44.49	51.71	40.96	43.25	44.73	43.26	48.13	56.27	44.33	51.93	43.75	49.3	47.95	44.79	46.92	46.92	54.89	43.37	51.36	51.47	40.58	53.35	54.57	53.33	39.8	44.61	43.07	45.47	51.8	54.19	45.07	41.69	45.75	45.71	43.56	46.54	43.8	51.49	51.41	39.99	52.1
NP3_30P	43.96	39.13	43.94	38.93	45.28	44.29	46.82	40.26	44.36	43.68	39.95	61.76	43.23	51.75	44.67	43.82	43.18	43.89	43.67	44.05	43.82	44.25	43.79	44.48	43.91	62.06	43.91	44.37	39.15	43.72	44.27	44.42	37.24	44.37	61.21	47.18	41.23	43.82	45.64	39.98	46.76	43.79	44.81	42.74	43.34	43.63	44.27	37.85	43.79
Nitrosococcus_halophilus_Nc_4_protein	51.7	41.01	52.25	41.09	43.82	46.49	45.59	40.51	44.59	51.96	40.67	43.68	43.79	43.64	48.13	56.99	43.9	52.27	44.13	49.89	46.99	44.52	46.67	46.61	54.65	43.45	51.74	52.01	41.19	53.38	54.43	53.31	40.41	44.59	43.49	45.43	52.44	54.21	45.26	41.9	45.37	46.15	44.05	45.88	43.33	51.99	51.56	39.79	52.02
Gramella_sp_LPB0144_protein	43.33	39.15	44.01	39.74	44.33	43.49	42.81	41.51	43.76	43.7	40.06	61.09	41.75	52.09	42.23	43.65	42.9	44.06	42.27	43.94	43.4	43.75	43.39	44.03	43.6	60.12	43.7	43.71	40.63	43.2	43.41	43.82	38.54	43.97	61.61	42.94	41.47	43.44	45.24	40.24	42.99	43.45	44.23	42.89	42.52	43.58	43.55	38.21	44.16
Moorea_producens_JHB_protein	44.02	41.76	43.8	40.61	42.29	43.59	53.87	40.94	45.07	44.25	40.65	42.88	43.29	42.95	42.83	44.79	43.25	43.98	43.09	43.77	43.74	43.83	43.52	43.6	44.87	42.5	43.98	43.81	40.83	44.04	44.91	44.45	39.66	45.04	43.01	53.7	42.87	44.63	44.21	41.67	53.5	44.14	42.48	43.68	43.39	43.86	44.08	39.34	44.07
Thiobacimonas_profunda_JLT2016_protein	45.58	39.96	45.54	39.97	43.82	67.25	43.93	40.76	43.36	45.35	40.38	43.45	43.04	43.16	44.22	46.53	43.12	45.68	43.08	44.86	65.99	43.67	67.61	66.78	47.4	43.68	45.27	45.44	41.0	46.36	47.15	46.51	39.1	43.44	43.27	43.88	46.28	46.87	43.73	39.78	43.84	44.33	43.96	50.9	42.62	45.28	45.64	39.57	46.03
Gramella_sp_SH35_MMP08724768_protein	42.85	39.46	43.51	39.31	44.38	43.22	42.83	41.44	43.87	43.73	39.9	60.33	41.77	51.94	42.02	43.85	42.61	43.43	42.62	43.93	43.31	43.35	43.34	43.74	43.39	59.63	43.42	43.54	39.73	43.07	43.36	43.7	38.6	43.63	60.98	42.86	41.36	43.37	45.16	40.87	42.81	43.46	44.37	43.07	41.77	43.57	43.22	38.04	43.65
Vibrio_shilonii_QT6D1_protein	50.91	40.17	73.99	39.87	43.13	46.13	43.83	39.91	43.93	68.39	39.78	43.7	42.04	43.27	48.02	51.64	42.93	74.08	43.93	49.4	45.87	43.71	46.12	46.34	52.77	42.76	68.25	58.79	40.43	52.01	52.96	52.6	38.82	44.07	43.07	43.53	52.12	52.39	44.06	40.02	43.98	44.37	43.63	45.23	42.89	56.77	72.91	38.69	55.92
Thiomicrospira_crunogena_XCL-2_protein	51.16	40.18	51.61	39.51	43.54	45.83	44.11	40.66	44.4	51.52	39.78	44.06	42.89	43.44	48.72	52.41	43.74	51.7	43.62	49.72	45.62	43.66	46.0	45.86	52.07	43.52	51.36	51.68	40.6	51.39	52.58	52.52	38.5	44.11	43.34	44.0	51.9	51.76	43.76	39.99	44.14	44.61	43.79	45.47	43.45	51.74	51.2	38.6	51.54
Agarivorans_gilvus_strain_WH0801_protein	51.32	40.49	58.95	39.36	43.99	45.78	43.81	39.63	43.96	58.63	40.01	43.51	42.61	43.63	48.7	51.75	43.6	58.78	44.0	49.3	45.48	43.72	45.57	46.28	53.27	43.43	58.17	58.87	40.41	52.55	53.33	53.46	38.09	44.21	43.54	43.68	53.27	53.04	43.88	40.32	44.3	44.71	44.22	44.86	43.07	57.35	58.67	38.18	56.16
Vibrio_campbellii_20130629003S01_protein	50.88	40.85	76.14	39.6	43.6	46.02	44.07	40.22	44.2	69.41	39.94	43.74	42.39	43.27	47.9	51.68	43.09	76.12	44.24	49.42	45.54	44.04	45.63	45.96	52.44	43.28	69.0	58.98	40.44	51.97	52.85	52.75	38.96	44.6	43.47	43.91	52.42	52.17	44.04	40.35	43.91	44.63	43.83	45.04	42.93	57.23	85.57	38.92	56.11
Rhodothermus_marinus_DSM_4252_protein	44.18	41.56	44.05	42.11	43.3	44.66	44.7	41.44	45.26	44.04	41.93	46.64	45.02	46.78	43.53	45.85	45.0	44.01	42.84	43.69	45.17	45.29	45.23	44.78	45.09	46.27	44.05	43.83	41.39	44.15	45.41	44.53	41.57	45.12	46.33	44.49	43.01	44.77	47.9	41.51	44.61	46.37	43.54	44.29	44.01	44.11	43.95	41.65	44.25
Flavobacterium_psychrophilum_strain_MH1_protein	42.97	38.96	43.46	39.82	44.26	43.25	43.01	40.32	43.76	43.37	40.0	60.8	42.22	52.32	42.67	43.36	42.51	43.37	42.76	43.34	43.21	43.34	43.66	43.26	43.37	58.54	43.39	43.47	39.83	42.63	43.57	43.48	38.13	43.73	99.9	42.85	41.23	43.2	45.07	40.45	42.6	43.65	44.29	43.12	42.74	43.17	43.33	37.84	43.41
Saccharophagus_degradans_2-40_protein	52.99	40.26	52.8	40.17	44.15	46.12	44.81	40.62	43.83	52.8	39.62	44.17	42.92	44.09	50.65	53.12	43.55	52.78	43.9	50.05	46.38	43.86	46.28	46.18	56.11	43.59	52.6	52.82	40.95	56.97	55.81	56.1	39.33	44.05	43.84	44.23	55.45	56.08	44.78	41.51	44.84	45.05	44.8	46.41	43.29	52.6	52.7	39.14	52.61
Thermotoga_sp_RQ2_protein	43.52	44.27	42.89	40.6	42.82	42.45	43.47	40.83	45.14	43.04	40.72	43.02	42.8	42.82	41.58	43.8	42.94	43.03	43.63	43.26	42.66	42.5	42.7	42.8	43.17	42.9	43.42	42.59	41.09	42.97	43.21	43.03	43.9	44.92	43.32	43.4	41.49	43.14	44.23	42.79	42.91	43.7	42.53	42.94	43.8	42.88	43.01	45.49	42.99
Alteromonas_australica_DE170_protein	51.69	39.71	56.7	39.08	44.22	45.95	44.63	39.75	43.91	56.44	39.36	43.87	42.16	44.03	49.07	51.66	43.2	56.47	43.83	49.47	45.24	43.58	46.08	46.08	52.59	43.27	56.3	56.32	40.46	52.53	53.12	53.49	38.33	43.9	43.74	44.32	52.64	52.26	44.55	40.26	44.35	44.49	44.03	46.18	42.42	56.09	56.02	38.96	69.82
Microcella_alkaliphila_strain_JAM_AC0309_strain_JAM-AC0309_protein	43.16	39.94	42.69	41.53	42.44	42.54	43.72	39.55	43.64	42.79	41.52	42.17	52.44	42.59	42.41	43.78	53.65	42.68	41.83	43.09	43.3	43.45	43.42	42.83	43.9	41.72	42.7	42.81	40.69	42.37	43.44	43.45	39.71	43.79	42.41	43.91	41.97	43.47	43.3	40.24	43.76	44.45	42.48	43.3	42.87	43.07	42.32	39.29	43.3
Haloquadratum_walsbyi_DSM_16790_protein	39.59	43.6	39.51	66.4	39.41	40.2	40.52	39.87	40.46	39.45	61.45	39.32	40.14	39.37	39.84	40.39	40.77	39.66	38.7	38.78	39.92	40.09	39.89	39.79	40.15	39.31	39.53	38.89	41.0	39.61	40.1	40.05	42.54	40.82	39.82	40.86	39.77	40.3	39.58	42.88	40.74	40.65	40.03	39.16	39.6	39.14	39.61	42.37	38.76
P1_26P	50.47	39.99	50.75	40.18	43.63	46.24	43.73	39.57	43.02	50.77	40.39	43.4	41.74	42.62	48.75	51.65	42.0	50.84	43.37	47.35	45.9	42.82	46.44	46.19	53.96	42.9	50.98	51.24	40.63	85.22	53.86	53.71	39.94	43.21	42.78	43.32	54.38	53.65	42.78	41.06	43.45	43.79	43.28	45.83	41.95	50.84	50.62	38.72	50.61
Vibrio_owensii2_protein	50.73	40.83	76.12	39.69	43.68	45.88	43.96	40.06	44.07	69.25	40.11	43.73	42.41	43.28	47.92	51.44	42.89	76.22	44.34	49.47	45.34	44.09	45.66	46.04	52.37	43.58	68.93	58.99	39.75	52.03	52.79	52.59	38.96	44.47	43.43	43.91	52.09	52.02	44.15	40.48	43.91	44.6	43.98	45.29	42.98	57.02	85.68	38.93	56.18
Vibrio_harveyi_strain_QT520_protein	50.79	40.58	75.96	39.63	43.4	45.72	44.13	40.47	44.01	69.33	39.78	43.78	42.25	43.44	47.6	51.37	42.76	76.18	44.19	49.24	45.62	44.02	45.91	46.02	52.41	43.32	68.84	58.82	39.71	52.18	52.73	52.76	39.11	44.36	43.26	43.98	52.08	52.02	44.38	40.51	44.06	44.56	44.02	45.29	42.98	57.09	85.38	38.77	56.02
Altererythrobacter_marensis_strain_KCTC_22370_protein	45.87	39.44	45.21	40.58	44.16	51.64	44.56	40.02	43.8	45.22	40.61	42.98	43.11	43.01	44.22	46.44	43.97	45.13	43.24	45.38	51.83	44.09	52.34	51.75	47.21	43.28	45.02	45.48	40.5	45.96	46.86	46.23	39.11	43.5	42.95	44.24	44.42	46.97	43.76	40.45	44.42	45.05	44.15	60.24	42.31	45.54	45.55	39.1	45.91
Piscirickettsia_salmonis_strain_PM31429B_protein	50.47	39.57	52.32	39.79	43.6	45.39	43.77	40.14	43.78	51.92	39.7	43.58	43.08	42.98	48.66	52.83	43.06	52.15	44.05	51.02	45.32	43.72	45.53	45.27	52.6	43.21	51.57	51.79	39.62	51.68	52.57	52.1	38.58	44.22	43.29	43.32	50.92	52.55	43.81	40.59	43.62	45.43	43.61	45.48	42.97	51.6	51.84	39.21	52.66
NP4_26P	42.89	39.62	43.58	40.87	42.28	43.73	43.56	40.25	43.83	43.31	40.86	42.75	46.71	42.96	42.48	43.75	47.07	43.53	41.88	42.22	43.15	43.41	43.31	43.08	43.41	43.0	43.32	42.9	40.34	43.1	43.54	43.1	39.58	43.72	42.75	43.59	42.21	43.33	43.1	40.12	43.63	43.85	42.52	43.2	42.74	43.03	43.35	39.72	42.56
Halolamina_sediminis_strain_halo7_protein	39.9	44.22	39.32	63.91	39.82	40.04	40.74	39.67	41.05	39.58	63.73	39.51	40.94	39.35	38.94	40.22	41.19	39.61	38.84	38.64	40.26	40.47	40.0	39.94	40.12	39.66	39.69	39.61	40.8	40.15	40.28	39.9	42.79	40.79	39.92	40.67	39.23	40.14	39.78	43.18	40.88	40.82	39.98	39.7	39.39	39.05	39.57	43.2	39.27
Flavobacterium_psychrophilum_FPG101_protein	42.91	39.02	43.4	39.79	44.2	43.29	43.08	40.46	43.74	43.31	39.84	60.79	42.31	52.29	42.73	43.33	42.64	43.39	42.74	43.34	43.26	43.32	43.7	43.33	43.41	58.55	43.34	43.45	39.76	42.59	43.58	43.43	38.09	43.84	99.84	42.88	41.2	43.21	45.08	40.56	42.73	43.68	44.33	43.23	42.8	43.13	43.32	37.94	43.42
NP3_10P	42.99	40.04	43.35	40.21	42.48	44.13	43.84	40.58	43.29	43.61	40.01	43.39	43.28	43.61	43.06	43.64	43.31	43.25	42.05	42.5	43.22	43.55	43.81	44.25	43.42	43.07	43.78	43.36	39.75	42.85	43.5	43.51	39.64	43.09	43.4	43.47	42.84	42.95	43.19	40.02	43.58	43.52	42.64	42.98	42.34	43.55	43.42	39.1	43.47
Sulfitobacter_sp_SK012_protein	44.82	39.63	44.85	39.83	43.39	68.31	43.46	40.24	43.16	44.77	40.23	43.14	42.07	42.87	43.96	45.73	42.55	44.68	43.08	44.77	64.34	43.2	68.07	67.12	46.22	43.36	44.69	44.77	40.17	46.36	46.41	45.55	38.36	43.12	43.06	43.42	46.56	46.43	43.16	39.96	43.16	43.86	43.42	50.69	42.31	44.94	45.34	38.42	45.15
Silicimonas_algicola_strain_KC90_protein	45.02	39.78	45.26	40.33	43.19	64.49	43.99	40.11	43.4	45.13	40.58	43.25	43.12	43.08	44.26	46.25	43.31	45.31	43.57	44.73	65.37	43.42	65.83	64.58	47.06	43.83	45.11	44.98	40.96	45.95	46.71	46.1	39.02	43.07	43.31	44.01	46.02	46.73	43.46	39.8	44.11	44.89	43.78	50.77	42.86	45.34	45.31	38.26	45.36
Psychrobacter_sp_PRwf-1_protein	56.7	40.06	50.31	39.43	43.97	45.9	43.49	38.18	43.81	50.25	39.69	43.42	42.55	43.22	48.16	50.59	42.97	50.15	43.31	48.87	46.04	43.45	45.83	45.93	52.37	43.59	50.34	50.2	39.34	51.28	52.3	52.07	39.51	43.67	42.95	43.31	50.82	51.86	43.55	40.21	43.25	44.11	43.92	45.62	42.78	50.32	50.32	39.37	50.47
NP1_9P	44.55	39.91	44.64	40.49	43.86	44.72	44.72	40.13	44.26	44.02	40.03	43.52	43.4	43.23	44.82	45.07	44.56	44.67	42.92	44.01	44.72	51.83	44.75	45.17	45.07	43.44	44.47	44.67	40.78	44.27	45.02	44.54	39.87	44.31	43.05	44.39	43.42	44.98	43.77	38.9	44.35	45.81	44.22	44.4	43.9	44.14	44.04	39.87	44.53
P1_21P	43.29	39.77	43.57	39.39	44.64	44.01	42.81	41.46	43.63	43.39	39.52	61.26	41.63	51.16	42.72	43.25	42.58	43.66	42.67	43.77	43.14	43.89	43.77	43.85	43.59	60.81	43.31	43.72	40.32	43.18	43.57	43.36	38.64	43.75	60.92	43.06	40.81	43.53	45.13	40.51	42.86	43.56	44.51	42.55	42.33	43.5	43.45	38.73	43.64
Methanohalophilus_halophilus_strain_Z-7982_protein	40.91	48.4	41.16	45.68	40.61	41.08	41.38	40.93	41.59	40.9	45.16	41.79	40.61	40.99	40.89	42.03	40.79	40.95	40.14	40.41	40.63	40.85	40.84	40.77	41.82	42.04	41.0	41.27	41.74	41.49	42.19	41.36	44.99	41.98	42.44	41.2	39.91	41.18	42.07	47.17	41.54	41.13	40.76	42.03	40.29	41.52	41.19	45.21	41.1
Vibrio_alginolyticus_strain_ZJ-T_protein	51.17	40.78	76.05	39.99	43.64	45.76	43.86	39.38	43.87	69.61	40.13	43.59	42.5	43.32	47.96	51.54	43.02	76.06	44.39	49.39	45.67	43.83	45.69	45.78	52.29	43.33	69.35	59.22	39.23	52.2	52.82	52.48	38.59	44.2	43.22	43.69	52.03	52.27	44.18	40.33	43.77	44.55	43.86	45.26	42.87	57.49	87.21	38.57	56.2
Pseudovibrio_sp_FO-BEG1_protein	45.68	40.22	46.58	39.74	44.28	53.98	43.91	40.26	43.01	46.3	39.96	43.62	42.69	43.33	45.26	46.44	43.1	46.29	43.51	45.24	52.69	43.87	53.58	53.66	47.17	43.93	46.3	46.17	40.27	46.55	47.32	46.6	38.86	43.26	43.14	43.37	46.31	46.91	43.59	40.1	43.47	44.59	44.03	51.34	42.73	45.96	46.58	38.99	45.78
Phaeobacter_gallaeciensis_strain_P73_protein	45.44	40.05	45.44	39.86	43.53	94.26	43.67	40.71	43.26	45.52	40.16	43.36	42.72	43.53	44.47	46.1	43.17	45.32	42.54	44.95	65.0	43.5	71.09	74.52	46.92	43.59	45.41	45.23	40.27	46.28	46.86	46.16	38.97	43.35	43.18	43.79	46.98	46.37	43.49	40.15	43.56	44.39	43.65	50.88	42.28	45.46	45.56	38.95	45.9
Psychrobacter_sp_P11F6_protein	56.45	40.13	50.2	39.62	43.94	45.81	43.64	38.47	43.31	49.69	40.01	43.28	42.5	42.99	48.07	50.57	43.41	49.95	43.35	48.37	45.81	43.4	45.62	45.76	52.33	43.16	49.73	50.21	40.46	51.45	51.88	51.87	38.77	43.46	43.21	43.42	50.07	51.79	42.88	40.23	43.57	44.0	44.5	45.23	42.65	50.0	49.79	39.03	50.33
Pseudorhodoplanes_sinuspersici_RIPI110_protein	45.46	40.01	45.3	40.42	43.66	51.25	43.78	39.84	43.3	44.89	40.23	42.67	42.67	43.05	44.22	47.22	43.69	45.31	43.15	44.93	51.99	43.83	51.79	51.62	47.66	43.02	44.9	45.46	40.78	45.91	46.92	46.46	39.14	42.93	42.52	43.7	44.33	46.72	44.01	40.47	43.6	45.55	43.91	51.36	42.55	45.23	45.51	39.22	45.07
Alcaligenes_faecalis_protein	49.71	39.81	49.27	39.79	44.06	46.46	44.17	40.06	43.69	48.5	39.85	43.23	43.11	42.92	45.95	50.8	43.25	49.02	43.4	47.71	46.8	43.53	46.81	46.69	51.6	42.83	48.57	48.26	40.0	49.34	50.75	50.01	38.61	43.48	43.16	43.63	48.14	51.38	43.7	40.18	44.2	44.96	43.78	46.24	42.62	48.99	48.77	38.55	49.01
Rhodobacter_sphaeroides_strain_AB29_protein	45.6	39.76	45.43	40.62	43.33	63.85	44.31	40.87	43.57	45.29	40.73	43.16	43.36	43.09	43.99	47.25	43.6	45.32	43.26	45.02	66.95	43.71	65.18	64.06	47.55	43.09	45.15	44.92	40.55	46.29	46.9	45.97	39.8	43.25	43.03	44.11	45.58	47.12	43.97	40.22	44.57	45.26	43.76	51.17	42.62	45.32	45.35	40.07	45.61
Cyclobacterium_marinum_DSM_745_protein	42.71	39.57	43.91	39.14	44.22	43.08	42.84	39.8	43.89	43.63	39.84	51.69	41.57	63.48	42.52	43.38	42.14	43.89	42.98	44.0	42.84	43.4	42.88	43.45	43.57	50.91	43.53	43.0	40.28	43.08	43.91	43.46	38.14	43.76	51.8	42.61	41.47	43.1	45.78	40.48	42.75	42.86	44.07	42.7	42.46	43.16	43.68	38.26	44.04
Saccharospirillum_mangrovi_protein	52.48	40.28	52.78	40.07	44.1	47.17	44.23	40.69	44.0	52.31	40.13	43.59	42.95	43.68	49.66	53.13	43.9	52.67	43.75	49.3	47.02	44.4	47.64	47.71	55.92	43.37	52.16	52.27	40.39	54.5	56.39	56.41	39.51	44.11	43.75	44.42	54.54	55.38	44.38	40.49	44.54	45.17	44.46	46.4	43.28	52.44	52.4	39.39	52.6
P3a_17P	52.38	40.01	53.43	39.66	43.94	48.96	43.83	39.07	43.83	52.94	39.21	43.12	42.47	43.09	50.17	53.03	42.68	53.24	43.14	49.61	47.36	43.68	48.16	48.62	55.74	42.83	53.16	53.01	40.37	55.33	55.94	56.12	38.95	43.91	42.85	43.68	97.12	55.41	43.75	39.6	43.91	44.07	44.12	45.8	43.24	53.68	52.84	39.11	52.75
Streptomyces_sp_GBA_94-10_protein	43.38	40.52	42.78	41.19	42.72	43.35	44.42	39.45	44.21	43.1	41.28	42.65	55.89	42.47	41.05	44.14	73.6	42.79	42.5	42.68	43.81	44.15	43.78	43.19	44.46	42.13	43.05	43.21	41.01	42.61	43.86	43.53	39.69	43.82	42.46	44.33	42.64	44.54	43.75	40.43	44.03	45.5	42.93	42.72	43.04	42.78	42.65	39.44	42.99
Edwardsiella_tarda_protein	52.02	39.85	60.09	40.23	43.81	45.07	44.27	39.41	44.51	59.79	39.77	43.59	42.8	43.22	48.52	52.4	43.2	60.04	44.38	49.3	45.62	44.0	45.78	45.61	53.46	43.1	59.65	57.41	39.52	52.64	52.81	53.18	38.17	44.85	43.84	44.24	52.37	53.29	43.86	40.65	44.19	45.1	44.05	45.06	43.42	57.12	59.42	38.35	55.63
P6_14P	43.67	39.4	43.87	40.23	43.92	43.66	43.58	41.47	43.68	44.25	40.27	44.28	42.65	43.98	43.09	43.97	43.05	43.85	41.89	43.02	43.31	43.21	43.95	43.87	44.21	43.72	44.27	44.15	40.98	44.69	44.83	45.01	39.29	42.93	43.81	44.44	42.59	43.63	43.58	40.28	44.16	43.28	43.56	43.07	42.04	43.52	43.67	38.06	43.77
Idiomarina_sp_OT37-5b_MMP08606195_protein	52.05	39.77	56.8	39.66	44.37	46.09	44.53	40.03	44.23	56.09	39.96	43.9	43.05	43.88	48.48	52.82	43.94	56.6	43.73	49.94	46.09	44.32	46.21	46.26	53.56	43.61	55.98	56.39	40.29	52.31	54.18	53.21	38.4	44.08	43.61	44.27	53.09	53.23	44.07	40.45	44.52	45.05	44.31	46.17	43.04	56.44	56.26	38.48	57.59
Candidatus_Nitrosopumilus_sp_AR2_protein	39.38	42.19	40.52	39.74	40.26	40.82	40.05	80.49	40.98	40.65	39.87	40.57	40.3	40.38	39.98	41.04	40.92	40.65	39.03	39.89	40.61	39.72	40.28	40.13	40.98	40.03	39.89	40.03	63.45	39.89	40.65	41.12	41.88	41.73	39.92	40.0	40.45	40.26	39.97	42.06	39.96	40.12	40.62	39.96	39.19	40.06	40.32	41.67	40.53
Piscirickettsia_salmonis_strain_PSCGR01_protein	50.69	39.35	52.4	39.56	43.73	45.47	43.75	40.0	44.01	52.08	39.42	43.78	43.35	43.2	49.32	52.87	43.25	52.23	44.14	51.13	45.45	43.73	45.68	45.41	52.69	43.24	51.72	52.0	39.79	51.82	52.7	52.29	38.48	44.37	43.51	43.42	51.08	52.67	44.01	40.25	43.61	45.43	43.67	45.69	43.2	51.8	51.9	39.19	52.78
Flammeovirga_sp_MY04_protein	42.95	39.46	43.9	39.74	44.13	42.71	42.48	41.11	43.47	44.4	39.64	51.82	41.58	52.62	42.4	43.13	42.51	43.85	42.56	43.94	43.08	43.04	43.29	43.26	43.23	50.28	44.18	43.51	39.98	42.61	43.54	43.48	38.36	43.59	51.15	43.2	41.35	42.84	45.45	39.69	42.96	43.49	44.35	42.99	42.62	43.42	43.95	38.39	43.91
Desulfobacterium_autotrophicum_HRM2_protein	44.14	42.17	44.93	39.96	44.7	43.99	43.48	39.41	44.38	44.92	39.77	44.25	43.02	44.04	44.04	45.19	43.43	44.93	43.93	44.57	44.0	43.98	44.67	43.93	45.5	43.53	44.9	44.99	40.3	45.01	45.55	45.31	39.95	44.58	43.67	43.26	44.19	45.41	44.84	41.79	43.15	45.36	44.58	43.86	43.32	44.78	44.64	40.15	44.42
Paracoccus_sp_BM15_protein	45.32	39.78	45.5	40.04	43.37	61.5	44.06	39.9	43.54	45.14	40.38	43.59	43.2	43.2	44.54	46.46	43.18	45.54	42.69	44.94	63.44	43.18	62.51	61.93	47.04	43.39	45.31	45.21	40.45	46.17	46.67	45.82	38.55	43.2	43.14	44.07	46.03	46.68	43.09	40.15	43.8	44.65	43.54	51.12	42.9	45.32	45.55	38.27	45.3
P5_21P	43.99	39.79	44.07	40.39	44.89	44.92	44.27	43.07	44.81	43.77	40.2	44.56	43.55	44.66	43.28	44.58	43.74	44.14	42.69	43.99	44.07	43.69	44.61	44.64	44.58	44.76	43.98	43.91	40.67	43.63	44.3	44.81	38.15	43.93	44.11	44.79	43.39	44.11	44.56	40.36	44.59	44.31	44.95	43.75	42.07	43.7	44.15	37.79	43.94
Methanococcus_maripaludis_C6_protein	39.32	46.09	40.66	42.07	38.84	39.45	40.06	40.97	41.49	41.01	42.06	40.03	39.37	39.61	39.05	40.61	39.5	40.54	39.12	39.18	39.61	39.8	39.89	39.99	40.51	39.59	40.69	40.14	41.22	40.52	40.9	39.97	46.51	41.61	40.33	40.12	39.43	40.4	40.77	49.26	40.15	40.0	39.23	40.25	40.33	40.65	40.62	46.77	39.77
Thermotoga_maritima_MSB8_3_protein	43.69	43.99	42.9	40.61	42.51	42.36	43.47	40.67	45.22	42.97	40.69	43.01	42.54	42.78	41.87	43.61	42.74	42.89	43.6	43.33	42.62	42.36	42.63	42.72	42.97	42.7	43.43	42.44	40.95	42.97	43.07	42.84	43.68	44.8	43.2	43.47	41.66	43.14	44.25	42.47	42.93	43.72	42.36	42.92	43.45	42.68	42.85	44.8	43.01
Chlorobium_phaeobacteroides_BS1_protein	43.13	40.49	44.16	40.01	42.79	43.26	43.99	39.72	44.06	43.96	39.95	45.05	42.77	45.45	43.03	45.33	43.12	44.18	43.43	44.33	43.48	43.18	43.3	43.38	44.45	44.65	43.95	43.72	40.45	43.68	44.6	44.55	39.52	44.28	44.92	43.54	42.56	43.84	65.06	41.47	43.51	44.0	43.8	43.23	42.25	43.72	43.98	39.62	43.96
Marinobacter_adhaerens_HP15_protein	52.7	40.92	52.94	40.6	44.02	47.1	44.79	40.4	43.91	52.63	40.3	43.53	43.13	43.56	50.58	53.48	43.59	52.93	43.94	49.81	46.88	44.4	47.39	47.39	57.05	43.61	52.65	52.58	41.06	54.64	80.43	56.54	39.74	43.96	43.28	44.75	55.13	56.4	45.23	41.06	45.06	45.3	44.46	46.52	42.85	52.5	52.78	40.21	52.6
Arthrobacter_sp_PAMC25486_protein	43.59	40.0	43.0	40.4	42.5	42.86	43.53	39.73	43.77	42.63	40.62	42.53	52.71	41.47	41.49	43.29	53.63	42.95	42.49	42.18	43.42	42.62	43.57	43.41	43.78	42.48	42.4	42.89	40.85	42.35	43.31	43.36	39.28	43.59	42.38	43.56	42.25	43.66	42.89	40.67	43.63	43.99	42.96	42.5	42.71	42.74	42.52	38.86	43.09
Streptomyces_sp_CMB-StM0423_protein	43.12	41.16	42.88	41.24	42.85	42.88	44.03	39.7	43.76	42.91	41.37	42.45	55.43	42.48	41.82	44.16	69.69	42.7	43.02	42.51	43.32	43.53	43.39	43.11	44.04	42.14	42.96	42.89	41.15	42.92	43.61	43.53	39.44	43.55	42.51	44.03	41.87	43.82	43.79	40.74	43.8	45.17	42.94	42.89	43.01	42.42	42.51	39.24	42.3
Vibrio_vulnificus_FORC_036_protein	51.07	40.37	75.94	39.56	43.5	45.72	43.97	39.93	44.51	68.81	40.06	43.74	42.38	43.69	48.01	51.85	42.92	76.06	44.21	49.42	45.9	43.78	45.84	45.88	52.65	43.35	68.57	58.88	39.88	51.89	53.01	52.72	38.86	44.43	43.33	43.86	52.38	52.55	44.34	40.15	43.83	44.79	43.92	45.19	42.92	57.24	77.83	38.56	55.96
Bdellovibrio_bacteriovorus_strain_109J_protein	44.17	39.99	43.78	40.6	45.99	43.62	43.15	40.96	43.97	43.62	40.18	43.61	42.88	44.33	42.86	44.35	43.46	43.6	42.97	44.25	43.76	43.77	43.87	43.41	44.34	43.47	43.44	43.35	40.46	43.68	44.24	44.3	39.51	44.11	44.05	43.19	42.31	44.49	43.85	40.48	43.24	46.0	46.22	44.13	42.36	43.98	43.61	38.91	44.3
Paenibacillus_sp_CAA11_MMP08934269_protein	44.59	40.95	44.32	41.28	43.61	43.65	45.17	40.67	54.58	44.53	41.0	44.0	43.74	44.15	43.2	44.87	44.42	44.11	43.93	43.96	44.04	44.04	43.97	43.78	44.81	43.7	44.25	44.28	40.62	44.03	45.33	44.54	41.19	54.22	43.85	44.74	42.74	44.74	44.68	41.85	44.72	45.3	43.79	43.98	47.5	44.07	44.26	40.57	43.89
Arcanobacterium_phocae_strain_DSM_10002_protein	43.39	38.97	43.01	40.64	43.22	42.97	43.75	39.64	44.36	43.0	40.01	42.48	50.97	42.74	42.62	43.33	51.61	43.11	42.78	42.92	43.2	42.73	43.47	43.25	43.35	42.97	42.71	42.69	39.99	42.79	43.67	43.38	38.4	44.4	42.5	43.61	41.47	43.43	43.4	40.36	43.27	43.18	43.15	42.95	42.94	42.76	42.56	38.63	43.45
Shewanella_denitrificans_OS217_protein	51.44	40.16	58.22	39.28	43.85	45.8	43.96	39.44	43.75	58.16	39.23	43.76	42.37	43.4	47.3	51.65	43.28	58.13	43.59	49.7	45.74	44.04	46.0	45.87	53.33	43.5	57.79	58.52	39.4	52.59	53.39	53.1	37.98	44.19	43.18	43.57	52.86	52.95	43.6	40.04	44.12	44.52	44.0	45.32	42.85	72.86	58.11	38.27	56.57
Hippea_maritima_DSM_10411_protein	43.5	42.73	43.95	40.14	44.36	43.65	43.69	39.97	45.3	44.14	40.01	43.39	42.89	43.8	43.53	44.83	43.15	44.13	45.09	44.46	43.59	43.42	43.88	43.74	44.11	43.7	43.95	44.12	40.43	44.26	45.01	44.56	40.99	45.03	43.75	43.71	42.11	44.67	44.76	41.5	43.92	45.03	44.14	44.26	44.11	43.96	43.83	41.23	44.26
Sulfitobacter_sp_AM1-D1_protein	45.16	39.8	45.33	40.1	43.38	68.66	43.97	39.81	43.36	45.52	40.12	43.13	42.73	42.96	44.88	46.04	43.25	45.19	43.17	44.83	64.99	43.3	68.9	68.12	46.7	43.89	45.34	44.9	40.43	45.97	46.55	45.91	38.94	42.88	43.44	43.78	45.75	46.36	43.55	40.14	43.67	44.0	43.89	50.72	42.23	45.35	45.26	39.04	45.6
Granulosicoccus_antarcticus_IMCC_3135_protein	49.32	39.84	50.04	39.71	43.6	51.41	43.97	39.5	43.05	49.75	39.81	42.88	42.28	43.36	47.44	51.63	43.16	49.86	43.25	48.46	49.78	43.74	51.92	51.39	51.23	43.02	49.98	49.5	39.81	50.89	51.19	51.19	39.19	42.92	42.73	44.06	52.0	50.67	43.99	39.59	43.95	44.37	43.38	45.96	42.08	49.99	49.63	38.39	49.59
Tateyamaria_omphalii_DOK1-4_protein	45.3	39.35	45.19	39.73	43.7	68.3	43.9	41.02	43.29	45.28	40.0	43.28	42.63	43.2	44.37	45.79	42.99	45.29	43.25	44.95	64.88	43.3	69.39	68.35	46.85	43.79	45.06	44.87	40.44	45.98	46.76	46.19	38.65	43.14	43.54	43.59	47.09	45.94	43.14	39.22	43.41	44.0	43.61	51.02	42.55	45.26	45.72	38.81	45.34
Thermaerobacter_marianensis_DSM_12885_protein	44.6	43.39	45.22	43.43	44.05	44.32	46.33	42.2	48.08	44.96	43.51	44.18	46.84	43.4	42.81	46.09	46.34	45.14	44.04	44.44	44.88	45.0	44.97	44.52	45.76	43.7	44.93	44.58	43.02	43.94	45.45	45.0	42.52	47.94	43.87	46.24	43.46	45.33	45.43	41.78	46.14	46.46	43.92	44.51	45.89	44.77	44.7	42.48	44.43
NP4_61P	41.8	41.55	42.49	40.42	41.41	43.51	41.01	41.28	43.25	42.44	42.21	42.43	41.89	41.74	40.35	42.03	42.7	42.46	41.77	41.97	41.95	40.7	42.66	42.63	42.35	41.65	41.93	41.87	40.78	41.47	42.72	42.14	41.39	43.17	41.38	40.73	40.56	42.07	40.85	41.01	41.45	41.95	41.25	41.84	41.79	41.89	41.96	41.49	42.43
Aureitalea_sp_RR4-38_MMP08563960_protein	43.35	39.48	43.62	39.42	45.01	43.7	42.66	41.66	43.65	43.49	40.31	60.97	41.97	51.48	42.65	43.48	42.66	43.74	42.87	43.76	43.7	43.46	43.82	43.84	43.22	59.96	43.4	43.18	40.19	43.33	44.02	43.78	38.66	43.33	61.1	43.07	42.07	43.49	45.58	40.47	42.98	43.45	44.35	42.61	42.55	43.4	43.3	38.66	44.05
Shewanella_loihica_PV-4_protein	51.29	40.16	58.25	39.45	43.71	45.85	43.77	39.35	43.76	57.92	39.38	43.52	42.49	43.26	47.56	51.86	43.36	58.14	44.24	49.38	45.49	43.97	46.18	45.98	53.3	43.14	57.31	58.57	39.81	52.55	53.37	52.88	38.75	44.19	43.03	43.42	52.97	52.99	43.55	40.48	44.05	44.47	43.68	45.63	42.96	72.1	58.16	38.48	56.63
Shewanella_algae_protein	51.42	39.76	58.11	39.49	43.62	45.7	44.06	39.28	43.4	57.94	39.55	43.63	42.34	43.28	47.94	51.99	43.13	58.07	43.96	49.58	45.81	44.16	46.02	46.07	53.22	43.35	57.41	57.81	40.07	52.34	53.44	53.23	38.26	43.93	42.97	43.64	52.75	52.49	43.85	39.76	44.18	44.6	43.73	45.25	42.88	71.96	57.83	38.52	56.44
Brucella_sp_141012304_protein	46.36	39.93	45.76	40.29	43.94	53.08	43.86	40.56	43.98	45.64	40.8	43.25	43.73	43.45	44.23	46.95	43.97	45.79	43.27	45.56	54.16	44.02	53.43	53.87	48.06	43.5	45.46	45.31	40.79	46.45	47.39	46.74	39.45	43.35	43.14	43.88	44.74	47.98	43.71	39.59	43.78	45.58	44.28	52.1	42.64	45.88	46.0	38.95	45.81
NP2_8P	43.08	39.95	44.04	39.88	42.53	43.56	44.16	40.28	43.6	44.13	40.19	43.47	43.21	43.76	42.2	43.66	43.35	43.97	41.96	42.82	43.43	43.18	43.64	44.0	43.61	43.26	43.96	43.81	39.7	43.1	43.75	43.43	38.69	43.83	43.48	43.69	42.41	43.33	43.6	39.97	43.67	43.82	43.11	43.02	42.06	43.62	43.7	38.43	44.01
Pseudomonas_litoralis_strain_2SM5_protein	53.85	40.53	53.25	40.29	44.06	46.77	44.84	40.25	44.19	52.66	39.96	43.47	43.88	43.2	48.86	53.93	43.79	53.31	43.5	49.7	46.61	44.17	47.06	46.74	65.53	43.26	52.68	53.08	40.27	54.99	58.0	57.0	39.08	43.93	43.52	44.29	56.05	63.83	44.19	40.98	44.79	45.69	44.03	46.43	43.25	53.03	53.09	38.88	52.97
Altererythrobacter_dongtanensis_strain_KCTC_22672_protein	45.11	40.38	45.3	40.39	44.25	51.3	44.44	40.61	43.71	45.17	40.33	42.95	43.33	43.1	44.58	46.49	43.64	45.3	43.56	45.1	51.72	44.19	51.89	51.74	47.1	42.99	45.01	45.37	41.1	46.11	46.97	46.27	39.91	43.51	43.37	44.35	44.46	46.6	43.85	40.1	44.3	44.82	44.31	60.17	42.76	45.29	45.46	39.24	45.64
Corynebacterium_marinum_DSM_44953_protein	43.17	40.19	42.68	40.31	42.98	43.09	43.37	39.99	44.07	43.13	40.89	42.64	54.75	42.6	41.97	43.49	51.9	42.74	41.79	42.49	43.7	42.47	43.41	43.35	43.83	42.64	42.98	42.93	40.86	42.19	43.45	43.36	38.34	44.1	42.31	43.55	42.17	43.74	43.44	39.99	43.37	43.53	42.75	42.82	42.79	42.9	42.91	38.44	43.29
Mesorhizobium_sp_B7_protein	45.45	39.94	45.55	40.22	43.43	53.63	44.08	39.71	43.46	45.29	40.28	43.38	43.21	43.3	44.6	46.73	43.71	45.38	42.8	45.32	53.79	43.64	54.55	53.6	47.52	43.24	44.93	45.31	40.31	46.54	46.91	46.09	38.85	43.23	43.27	43.76	45.6	47.19	43.5	40.78	44.06	45.09	43.98	51.58	42.62	45.44	45.56	38.71	45.52
Vibrio_alginolyticus_K01M1_protein	51.2	40.74	75.82	40.05	43.65	45.75	43.84	39.57	44.07	69.53	40.07	43.39	42.56	43.53	47.91	51.67	43.05	75.96	44.28	49.36	45.57	43.94	45.74	45.79	52.42	43.31	69.38	59.17	39.49	52.26	52.75	52.63	38.55	44.27	43.24	43.63	51.94	52.24	44.2	40.53	43.78	44.68	43.99	45.22	42.92	57.44	87.33	38.51	56.13
Pseudomonas_stutzeri_strain_273_protein	53.8	40.73	53.0	40.33	43.92	46.73	44.85	39.87	44.09	52.55	40.45	43.62	43.65	43.16	49.86	54.04	44.33	52.95	43.8	49.27	47.08	44.18	47.2	46.74	81.24	43.31	52.4	52.48	40.65	55.25	57.12	56.58	39.15	44.11	43.08	44.71	55.17	70.86	44.38	41.08	44.97	45.98	44.1	46.77	43.04	52.96	52.61	39.31	52.29
Aeromonas_salmonicida_subsp_salmonicida_A449_protein	51.67	39.75	59.65	39.7	43.73	45.59	43.85	39.68	44.48	59.15	39.92	44.32	42.89	43.3	48.66	52.68	43.37	59.43	44.4	49.26	45.82	43.81	45.93	45.95	53.98	43.51	58.96	59.32	40.4	52.4	53.22	53.39	38.42	44.59	43.73	43.8	53.2	54.04	44.38	40.53	43.88	44.94	44.08	45.43	43.23	58.22	58.97	38.1	56.38
Mariprofundus_aestuarium_strain_CP-5_protein	47.16	40.04	47.57	40.69	44.04	46.42	44.96	41.5	44.79	47.58	40.63	44.19	43.8	43.87	45.43	48.98	44.48	47.65	43.71	46.77	46.59	44.41	46.28	46.41	48.46	43.66	47.66	47.5	40.92	47.28	48.65	48.25	39.14	44.57	43.84	45.03	46.36	48.26	44.73	41.29	45.17	45.79	43.84	46.37	43.46	47.87	47.72	39.11	47.62
Methanococcus_maripaludis_DSM_2067_MMP08466362_protein	39.36	45.82	40.24	41.97	38.81	39.65	40.18	40.94	41.8	40.61	41.93	39.56	38.93	39.88	39.72	40.64	39.38	40.13	39.62	38.76	39.47	39.25	39.78	39.6	40.01	39.13	40.52	39.89	41.19	40.7	40.76	40.12	46.43	42.12	40.15	39.88	39.62	40.39	40.67	49.18	40.06	39.49	39.53	40.48	39.69	40.15	40.23	46.92	39.17
Paenibacillus_donghaensis_KCTC_13049_protein	44.18	41.5	44.48	40.5	43.5	43.42	44.63	41.06	53.31	44.19	40.66	43.75	43.29	43.66	42.54	44.53	43.74	44.41	43.32	43.83	43.96	43.97	43.61	43.64	44.72	43.69	44.17	43.84	40.49	43.86	44.63	44.54	40.53	53.13	43.62	44.49	42.19	44.7	44.76	41.98	44.6	44.97	43.85	43.89	47.35	43.91	43.96	40.63	43.59
Pseudoalteromonas_sp_R3_protein	51.52	39.91	57.31	39.12	43.97	45.4	43.94	38.97	44.11	57.57	38.79	43.81	42.6	43.54	48.51	51.76	43.18	57.36	43.85	50.09	45.24	43.9	45.81	45.85	52.77	43.47	57.12	57.2	38.97	52.18	53.24	52.83	37.79	44.75	43.5	43.86	52.8	52.26	44.22	40.28	43.73	44.17	44.03	45.51	43.31	56.89	57.09	38.0	57.46
Pseudoalteromonas_carrageenovora_IAM_12662_strain_ATCC_43555_MMP104400034_protein	51.06	38.96	56.82	39.17	44.38	45.54	43.39	38.87	43.69	56.8	38.95	43.75	41.88	43.27	48.23	50.94	42.92	56.73	43.62	49.55	45.31	43.43	45.68	45.94	52.17	42.89	56.72	57.21	39.24	51.97	52.61	52.43	37.39	43.86	43.08	43.39	52.29	51.64	43.79	39.64	43.38	43.76	44.13	45.63	42.41	56.54	56.19	37.86	56.81
Corynebacterium_stationis_strain_622_DSM_20302_protein	42.97	40.15	42.79	39.81	42.63	42.85	43.28	40.04	44.18	42.88	40.49	42.24	53.13	42.08	41.6	43.12	50.67	42.81	42.25	42.58	43.41	42.94	43.25	43.37	43.69	42.5	42.92	42.67	40.4	42.44	43.41	43.54	38.79	43.74	42.35	43.51	42.42	43.59	43.33	40.1	43.47	43.12	42.75	42.69	43.22	42.58	42.54	38.87	43.04
Vibrio_alginolyticus_K08M3_protein	51.2	40.74	75.76	40.05	43.65	45.75	43.84	39.57	44.07	69.46	40.07	43.39	42.56	43.53	47.91	51.67	43.05	75.93	44.28	49.36	45.57	43.94	45.74	45.79	52.42	43.31	69.35	59.15	39.49	52.26	52.75	52.63	38.55	44.27	43.23	43.63	51.94	52.25	44.18	40.53	43.78	44.68	43.99	45.22	42.92	57.41	87.32	38.51	56.12
Piscirickettsia_salmonis_strain_PM25344B_protein	50.96	39.58	52.78	39.6	44.09	45.65	43.97	39.67	43.98	52.33	39.65	43.85	43.32	43.47	49.09	53.16	43.21	52.67	44.26	51.4	45.66	43.76	45.83	45.56	53.1	43.54	51.95	52.25	39.55	52.1	53.0	52.71	38.55	44.54	43.63	43.69	51.52	52.94	43.99	40.4	43.86	45.62	43.98	46.01	43.3	52.04	52.4	39.18	53.09
Flavobacterium_psychrophilum_strain_VQ50_protein	42.87	39.05	43.43	39.93	44.27	43.31	43.02	40.32	43.86	43.33	39.94	60.79	42.3	52.35	42.66	43.33	42.58	43.43	42.75	43.34	43.21	43.38	43.79	43.31	43.34	58.57	43.41	43.43	39.83	42.57	43.52	43.41	38.09	43.85	99.95	42.85	41.42	43.17	45.02	40.48	42.64	43.64	44.36	43.25	42.72	43.15	43.39	38.02	43.45
Ruegeria_pomeroyi_DSS-3_protein	45.31	39.88	45.62	40.19	43.95	72.4	43.62	41.06	43.39	45.9	40.67	43.24	42.87	43.0	44.56	46.45	43.26	45.58	42.78	45.05	66.15	43.76	72.59	71.38	47.02	43.66	45.47	45.21	40.31	46.5	47.15	45.99	39.41	43.41	42.96	43.21	47.05	46.59	43.49	39.96	43.5	44.53	43.58	51.19	42.88	45.74	45.64	38.99	45.54
Thermoplasma_volcanium_GSS1_protein	38.88	44.07	37.63	40.08	38.62	38.01	37.41	40.05	39.62	38.39	39.7	37.62	38.2	38.61	38.83	38.4	38.7	37.82	37.6	38.54	38.32	39.55	38.7	38.26	38.49	37.59	37.89	38.35	40.39	37.89	38.44	38.49	43.47	39.97	38.11	37.8	36.54	38.8	38.69	42.28	37.68	38.89	38.86	38.04	38.32	37.73	37.79	43.26	38.19
Shewanella_livingstonensis_strain_LMG_19866_protein	51.12	39.74	57.95	39.01	43.58	45.31	43.72	39.29	43.72	57.78	39.13	43.51	42.04	43.2	48.02	51.46	42.5	57.78	44.03	49.24	45.45	44.01	45.85	45.63	53.01	43.2	57.85	58.32	40.12	52.25	52.85	52.64	38.47	44.11	43.26	43.29	52.7	52.5	43.69	40.71	43.83	44.5	43.93	45.5	42.64	72.94	57.41	38.71	56.05
Haloplanus_sp_CBA1113_protein	39.88	44.31	39.18	66.35	39.65	39.96	40.23	39.38	40.77	39.68	63.93	39.25	41.02	39.6	40.49	40.13	41.23	39.42	38.31	39.33	40.46	40.5	40.52	39.87	40.1	39.48	39.87	39.13	40.78	39.92	40.62	40.09	43.08	40.72	39.7	40.37	38.65	40.14	39.83	43.36	40.28	41.42	39.92	39.78	39.34	39.0	39.22	43.04	39.03
Methanothermococcus_okinawensis_IH1_protein	39.53	46.79	40.22	42.21	39.0	40.09	40.18	41.09	40.87	40.39	42.55	39.54	39.41	40.27	38.22	40.91	39.35	40.38	39.53	39.94	39.73	40.75	40.39	40.29	40.13	39.54	40.13	39.87	41.57	40.37	40.35	40.43	47.43	41.17	40.69	40.05	39.27	40.2	41.02	49.12	40.52	40.16	38.56	40.19	39.95	39.51	40.07	47.88	39.77
Kangiella_sediminilitoris_strain_KCTC_23892_protein	51.68	41.06	54.17	40.02	44.8	46.34	44.52	39.42	44.94	54.27	39.8	44.18	43.37	43.92	49.35	53.26	43.79	54.17	43.85	51.4	46.28	44.21	46.43	46.56	54.02	44.36	54.3	54.06	39.61	52.98	54.19	53.59	38.95	44.39	43.71	44.32	53.12	53.98	44.46	40.72	44.42	45.47	44.73	46.45	43.35	54.09	54.05	38.71	54.04
Saprospira_grandis_str_Lewin_protein	43.6	39.3	43.61	39.69	44.19	43.19	42.94	40.09	43.6	43.51	39.43	49.99	42.47	50.09	42.7	43.46	42.92	43.54	42.25	43.43	43.0	43.42	43.53	43.69	43.65	49.78	43.8	43.05	39.79	43.07	43.39	43.62	38.76	43.58	49.76	42.57	41.69	43.74	45.36	39.99	43.26	43.61	43.7	42.81	42.86	43.32	43.81	38.53	43.44
P3b_2P	45.27	39.55	45.37	39.73	43.48	69.09	43.15	40.3	43.44	45.1	40.07	43.39	42.35	42.73	44.42	45.66	42.55	45.38	43.76	44.85	64.8	43.29	68.77	68.14	46.28	43.59	45.2	45.35	40.69	46.42	46.47	45.77	38.98	43.35	43.37	43.13	46.86	45.96	42.94	39.42	43.19	44.29	43.32	50.96	42.36	45.4	45.72	38.86	45.34
NP1_39P	40.58	42.97	39.77	41.49	42.34	40.82	40.3	40.14	41.81	39.87	41.27	43.16	41.02	41.66	42.95	41.86	42.07	39.73	39.21	40.66	41.22	43.82	41.77	42.1	42.27	42.07	40.1	41.2	40.86	42.63	42.13	41.84	42.46	40.94	41.52	40.18	40.9	42.3	40.31	41.24	40.54	42.06	43.01	41.41	39.64	40.84	40.02	42.75	42.4
Sulfitobacter_sp_D7_protein	45.45	39.87	45.65	40.53	43.72	69.27	43.82	39.76	43.26	45.64	40.18	43.64	42.87	43.17	44.61	46.25	43.32	45.5	42.98	45.32	65.26	43.08	69.27	68.52	47.03	43.75	45.56	45.26	40.26	46.19	47.24	46.17	39.08	43.34	43.24	43.83	46.06	46.83	43.46	39.79	43.71	44.31	43.72	51.34	42.83	45.85	45.9	38.75	45.83
Vibrio_anguillarum_91-7154_protein	51.5	40.41	98.97	39.55	43.44	45.62	43.99	39.66	44.46	70.02	39.9	43.73	42.34	43.58	48.16	52.21	43.17	98.67	44.18	49.56	45.52	44.07	45.83	45.7	52.9	43.42	69.63	59.73	40.19	52.32	53.17	52.82	38.81	44.7	43.43	44.01	52.49	52.88	44.53	40.57	44.03	44.77	43.6	45.54	43.08	57.57	75.78	38.82	56.48
Mycobacterium_chubuense_NBB4_protein	43.33	40.41	42.71	40.55	43.12	43.24	43.82	39.72	43.65	43.05	40.99	42.61	57.63	42.21	42.71	43.88	54.06	42.86	41.56	42.75	43.86	43.26	44.06	43.49	44.09	42.37	42.77	42.62	40.78	42.82	43.93	43.72	39.55	43.58	42.21	43.61	42.18	44.04	43.08	40.68	43.6	44.44	42.57	43.13	43.09	42.48	42.99	39.71	42.71
P3a_24P	50.89	39.75	57.17	38.91	43.57	44.97	43.52	39.27	43.08	56.93	39.58	43.82	42.65	43.41	48.32	51.13	42.89	57.08	43.41	48.76	45.25	43.27	45.21	45.21	53.02	43.07	57.06	57.11	39.33	52.88	53.33	53.01	37.4	43.29	44.03	43.09	52.87	52.71	43.92	40.31	44.23	44.26	43.56	44.71	42.69	57.38	56.65	36.85	57.07
Dinoroseobacter_shibae_DFL_12_protein	45.42	40.2	45.43	40.26	43.91	66.67	44.21	40.08	43.58	45.55	40.51	43.6	43.12	43.2	44.55	46.62	43.32	45.65	42.99	45.5	65.88	43.65	66.45	65.96	46.84	43.52	45.23	45.31	40.59	46.08	47.03	46.3	39.12	43.3	43.14	43.88	46.9	46.6	43.63	39.85	43.82	44.61	43.86	51.24	42.98	45.38	45.79	39.6	45.66
Vibrio_parahaemolyticus_strain_FORC_018_protein	51.23	40.53	76.05	39.88	43.63	45.74	44.07	39.54	44.21	69.45	39.99	43.55	42.51	43.51	48.1	51.6	43.16	76.2	44.25	49.37	45.53	44.02	45.67	45.65	52.62	43.32	69.18	59.03	39.66	51.97	52.67	52.8	38.71	44.49	43.18	43.85	51.75	52.4	44.27	40.47	43.89	44.69	43.78	45.25	42.76	57.41	88.15	38.67	56.25
Synechococcus_sp_NIES-970_protein	43.94	41.04	44.33	41.47	43.5	44.02	53.89	40.97	45.34	44.27	40.87	43.27	43.57	43.54	43.77	45.25	44.0	44.23	43.18	43.63	43.94	44.0	44.09	43.89	45.42	42.84	44.1	44.27	41.0	44.33	45.38	45.24	39.63	45.39	43.28	53.63	42.97	44.88	44.17	40.82	53.64	44.68	42.84	44.09	43.72	44.15	44.46	39.16	44.59
P1_36P	51.87	40.38	52.39	39.6	42.64	45.3	43.46	39.4	43.45	52.36	39.71	43.03	41.83	42.54	49.16	51.93	42.37	52.39	41.68	48.59	45.6	43.06	45.39	45.34	55.17	42.05	52.32	52.4	41.77	56.03	55.38	55.27	39.38	43.16	41.96	43.39	54.39	55.06	42.68	40.85	43.67	43.98	42.48	44.76	41.49	52.19	52.43	38.84	51.84
Paraoerskovia_marina_strain_DSM_22126_protein	43.41	40.23	43.15	40.89	42.56	43.22	44.07	40.01	43.67	43.6	41.13	41.97	54.46	42.52	41.7	44.34	55.19	43.21	42.44	42.76	43.45	42.92	43.6	43.51	44.05	42.22	43.37	43.11	40.89	42.69	43.66	43.3	38.72	43.79	42.08	43.87	42.69	43.45	43.24	39.98	43.56	44.16	42.64	42.6	42.62	43.25	42.84	39.21	43.32
Simiduia_agarivorans_SA1_protein	53.08	40.3	53.22	39.95	44.41	46.84	44.89	40.72	44.02	52.77	40.06	43.66	43.27	43.95	50.43	53.37	43.86	53.09	43.97	49.68	46.65	44.06	47.17	47.14	56.52	43.63	52.89	52.8	40.68	57.44	55.52	56.12	38.76	44.14	43.56	44.43	55.71	56.09	44.91	40.77	44.92	45.21	44.37	46.54	43.18	53.04	52.7	38.8	53.16
Staphylococcus_delphini_strain_NCTC12225_protein	43.51	39.93	44.08	40.79	43.55	43.18	44.47	41.09	54.16	43.9	40.51	43.67	43.43	43.26	43.0	43.95	44.11	43.88	43.72	44.53	43.38	43.39	43.27	43.44	43.97	43.7	44.15	43.47	41.74	42.97	44.21	44.3	40.77	53.65	43.59	44.35	42.35	43.99	43.63	40.16	44.26	44.35	43.78	43.17	48.04	43.75	43.88	40.5	43.87
Plantactinospora_sp_BB1_MMP08638003_protein	42.72	41.06	42.86	41.16	42.17	42.99	43.9	39.61	43.24	42.61	41.24	42.2	56.83	41.96	42.14	44.13	56.5	42.71	41.79	42.31	43.42	43.68	43.44	42.9	43.75	42.32	42.64	42.07	41.17	42.51	44.1	43.57	39.84	43.63	42.25	43.87	42.04	43.68	43.38	40.37	43.92	45.24	42.39	42.82	42.83	42.36	42.44	39.98	42.6
Thermococcus_nautili_strain_30-1_protein	38.8	48.17	38.31	42.6	38.58	38.6	39.13	41.17	41.03	38.8	42.94	38.67	39.69	38.55	39.08	39.94	39.65	38.56	37.93	38.78	38.79	40.89	38.86	38.71	39.27	38.22	38.58	38.43	42.44	38.53	39.96	38.87	81.11	40.89	38.36	39.41	37.94	38.96	39.8	47.02	39.25	40.18	38.86	38.63	39.24	38.18	38.8	85.06	38.58
Epibacterium_mobile_strain_EPIB1_protein	45.35	39.79	45.55	40.05	44.26	73.75	43.51	40.29	43.4	45.73	40.38	43.8	42.88	43.73	44.5	46.23	43.48	45.6	42.92	44.87	64.58	43.54	69.49	89.03	46.77	44.28	45.32	45.19	40.41	46.72	47.15	46.53	39.21	43.29	43.42	43.29	46.68	46.53	43.46	39.91	43.54	44.25	43.86	51.32	42.3	45.73	45.85	39.13	46.08
Chromohalobacter_salexigens_DSM_3043_protein	52.08	40.09	52.45	40.03	43.53	46.97	44.76	40.55	44.08	51.93	40.57	43.41	43.53	43.03	49.33	53.26	43.99	52.46	43.61	48.93	46.93	44.3	47.2	47.09	56.5	43.02	52.14	51.82	41.19	53.86	57.07	55.34	39.15	43.62	42.79	44.47	54.43	55.97	44.14	40.49	44.52	45.44	43.63	45.65	42.89	52.26	52.04	39.11	52.02
Polaribacter_reichenbachii_strain_KCTC_23969_protein	43.35	39.9	44.07	39.42	44.32	43.33	42.96	40.7	43.44	44.18	39.53	71.0	41.56	51.03	41.72	43.18	42.44	43.91	42.55	43.94	43.1	43.59	43.68	43.67	43.43	58.21	43.99	43.99	39.99	43.41	43.55	43.77	38.63	43.41	60.84	43.08	41.6	43.27	45.45	39.21	42.97	43.57	44.42	42.71	41.9	43.34	43.79	38.12	43.58
Phaeobacter_inhibens_P51_MMP03294475_protein	45.39	40.14	45.52	39.69	43.58	98.57	43.73	40.45	43.25	45.56	39.97	43.52	42.68	43.62	44.82	46.3	43.1	45.33	42.47	44.86	65.3	43.61	71.13	74.64	46.88	43.56	45.36	45.4	40.55	46.4	46.98	46.14	39.15	43.3	43.31	43.55	47.05	46.5	43.38	40.14	43.52	44.47	43.72	51.32	42.24	45.46	45.73	39.27	45.96
Vibrio_coralliilyticus_protein	50.92	40.36	76.21	39.62	43.54	45.7	44.14	40.26	43.96	69.64	39.64	43.59	42.01	43.3	48.22	51.66	42.98	76.05	44.2	49.38	45.48	43.99	45.94	45.81	52.8	43.44	68.84	58.93	40.48	52.21	52.85	52.61	38.61	44.24	43.57	43.96	52.36	52.12	43.96	40.16	44.12	44.49	43.71	45.11	42.86	57.09	75.98	38.69	55.87
Phaeobacter_gallaeciensis_210_Roseobacter_gallaeciensis_protein	45.53	40.23	45.55	39.82	43.4	98.84	43.65	40.54	43.26	45.55	40.08	43.27	42.66	43.42	44.75	46.16	43.1	45.47	42.64	44.79	65.2	43.57	71.12	74.65	46.89	43.45	45.33	45.33	40.53	46.43	46.87	46.04	39.05	43.33	43.17	43.58	46.78	46.52	43.45	40.2	43.57	44.53	43.67	51.23	42.26	45.38	45.62	39.15	45.96
Shewanella_sp_MR-7_protein	51.06	39.55	57.94	39.27	43.97	45.39	44.08	39.37	43.65	57.78	39.58	43.67	42.11	43.43	47.99	51.93	43.02	57.83	44.02	49.27	45.71	43.84	45.79	46.11	53.4	43.1	57.51	58.27	40.18	52.58	53.02	53.29	38.1	44.3	43.08	43.36	52.73	52.91	43.42	40.26	44.0	44.89	43.9	45.54	42.46	85.8	57.64	37.98	56.42
Vibrio_breoganii_strain_FF50_protein	50.8	40.24	70.94	39.71	43.67	45.72	43.83	39.91	44.25	67.9	40.45	43.67	41.97	43.33	48.42	51.83	42.83	70.82	43.72	49.31	45.59	43.75	45.93	45.77	52.59	43.38	67.94	59.15	40.2	51.94	52.79	52.96	38.66	44.55	43.34	43.84	52.19	52.25	44.41	40.47	43.65	44.46	44.08	45.19	42.55	57.26	70.6	39.07	55.96
Vibrio_anguillarum_4299_protein	51.65	40.29	98.87	39.52	43.41	45.47	43.84	39.6	44.5	70.11	39.91	43.72	42.41	43.79	48.49	52.19	43.09	98.69	44.38	49.21	45.66	43.87	45.71	45.59	52.91	43.45	69.81	59.84	40.26	52.36	53.24	53.13	38.63	44.59	43.33	43.82	52.46	53.11	44.33	40.27	43.87	44.66	43.67	45.44	42.97	57.62	76.06	38.64	56.68
Clostridium_botulinum_202F_protein	43.75	41.52	43.71	40.83	42.89	42.66	44.03	40.41	47.66	44.21	41.03	43.65	42.82	43.5	42.28	43.9	43.58	43.92	43.81	44.04	43.16	43.32	42.64	42.96	43.16	43.0	44.04	44.35	40.01	43.09	43.64	43.85	40.82	48.23	43.18	43.64	42.35	42.9	44.18	41.67	43.73	43.44	42.96	43.34	45.21	43.31	43.8	41.2	43.55
Marinomonas_mediterranea_MMB-1_protein	52.1	39.94	52.94	39.53	44.08	46.57	43.75	40.34	43.81	52.69	39.35	43.73	42.21	42.85	48.9	52.23	43.02	52.84	43.24	49.77	46.46	44.0	46.55	46.91	54.91	43.09	52.78	52.56	41.23	54.59	55.39	55.67	39.03	43.83	43.4	43.57	54.91	54.57	43.49	40.07	43.86	44.31	44.28	45.96	43.11	52.52	53.11	38.98	53.19
Vibrio_campbellii_LA16-V1_protein	50.81	41.03	75.99	39.4	43.34	45.66	44.0	40.06	43.98	69.24	40.0	43.65	42.3	43.27	47.87	51.41	43.06	76.01	44.1	49.1	45.36	43.77	45.66	45.9	52.25	43.3	68.9	58.96	40.1	51.79	52.74	52.56	38.9	44.39	43.2	43.94	52.2	52.0	43.82	40.11	43.89	44.35	43.52	45.0	43.02	57.04	85.45	38.9	55.88
P1_17P	42.19	39.91	42.27	39.44	43.62	42.35	40.84	41.65	42.42	42.13	39.15	50.7	40.87	50.17	40.94	42.48	41.54	42.29	41.36	42.17	41.8	43.13	42.67	42.32	42.54	49.38	42.02	42.32	40.1	42.68	42.78	42.26	39.37	42.12	49.98	41.19	41.19	42.1	43.6	40.64	41.53	42.57	43.53	41.53	40.45	42.15	42.63	38.65	42.67
Shewanella_frigidimarina_NCIMB_400_protein	51.28	39.85	57.9	38.87	43.62	45.36	43.81	38.69	43.72	57.83	39.06	43.74	42.09	43.35	47.92	51.43	42.87	57.9	44.07	49.34	45.29	43.78	45.69	45.69	52.93	43.24	57.42	58.25	39.83	52.5	52.91	52.73	38.12	44.02	43.48	43.28	52.75	52.53	43.78	40.97	43.96	44.75	44.01	45.44	42.72	73.05	57.55	38.49	55.88
Sulfitobacter_sp_SK025_protein	45.22	39.92	45.63	39.79	43.64	69.2	43.78	40.56	43.04	45.28	40.06	43.54	42.57	43.12	44.23	45.99	43.06	45.57	43.04	44.79	65.42	43.47	69.04	68.39	46.94	44.06	45.24	45.29	40.62	46.35	46.68	46.24	38.49	43.23	43.29	43.52	46.08	46.59	43.16	40.01	43.72	44.25	43.71	51.23	42.43	45.57	45.82	38.59	45.55
NP5_10P	52.53	40.85	52.81	40.05	44.18	46.57	44.57	40.67	44.53	52.2	40.83	43.4	43.34	43.51	49.4	53.46	43.77	52.76	42.71	49.63	46.14	44.78	46.6	46.37	56.1	43.29	52.04	52.24	40.56	54.67	56.78	54.97	39.57	44.41	43.3	44.51	54.4	55.43	44.18	41.01	44.82	44.9	44.02	46.4	43.28	52.54	52.18	39.01	52.64
Corynebacterium_phocae_strain_M408_89_1_protein	43.11	40.32	43.1	40.49	42.66	43.4	43.52	39.56	44.33	43.43	40.7	42.38	53.48	41.55	41.52	43.52	51.74	43.18	42.52	42.54	44.01	42.75	43.53	43.69	43.7	42.64	43.52	42.97	40.93	42.14	43.38	43.55	38.87	44.23	42.44	43.99	42.76	43.54	43.29	39.65	43.79	43.3	43.08	42.86	43.53	43.03	43.22	38.82	43.42
Synechococcus_sp_WH_8109_protein	44.21	40.81	44.19	40.27	42.67	43.54	66.5	39.87	44.42	44.0	41.14	42.54	43.93	42.51	42.83	45.06	44.11	44.27	42.38	42.96	44.49	43.76	43.74	43.23	44.67	42.45	43.68	43.61	40.13	43.82	45.09	44.62	39.55	44.54	42.72	76.32	42.91	44.35	44.09	40.73	90.93	44.35	42.62	43.61	43.12	43.55	43.81	39.41	43.61
Wenyingzhuangia_fucanilytica_strain_CZ1127_protein	43.0	39.33	43.16	39.44	44.02	42.9	42.71	41.12	43.4	43.31	39.24	62.94	41.49	51.52	41.76	42.74	42.16	43.14	42.6	43.47	42.58	43.07	43.41	43.16	42.84	57.08	43.44	43.19	39.29	42.53	43.19	43.56	37.86	43.31	59.03	42.38	40.82	43.04	45.04	39.81	42.37	42.96	44.01	42.57	42.63	43.1	43.45	37.49	43.45
NP1_31P	40.68	43.23	40.12	41.56	42.08	40.84	39.84	40.9	41.81	40.07	41.51	41.92	40.96	41.24	44.15	41.34	40.95	40.05	38.89	40.4	40.74	43.42	41.4	41.32	41.04	41.7	40.23	40.35	40.38	41.61	41.36	40.84	41.81	41.5	41.65	40.11	40.44	41.12	39.8	40.93	40.32	40.97	42.0	40.72	38.93	40.91	40.61	41.24	41.02
Halolamina_sediminis_strain_Hb3_protein	52.9	40.76	52.96	40.67	43.99	47.72	45.29	41.06	44.08	52.22	40.66	43.65	43.83	43.17	49.27	53.92	44.16	52.9	44.12	49.17	47.6	44.56	47.95	47.49	57.22	43.35	52.23	52.5	41.0	53.87	58.42	55.85	39.1	44.25	43.23	44.92	54.93	56.47	44.58	41.0	45.06	45.88	44.31	46.54	43.11	52.87	52.67	39.31	52.68
Alcanivorax_borkumensis_SK2_protein	53.0	40.34	53.11	40.1	44.32	46.61	45.17	40.66	44.43	52.48	40.18	43.72	43.5	43.6	49.73	53.85	44.19	52.92	43.05	49.81	46.43	44.81	46.96	46.77	56.5	43.56	52.43	52.55	41.2	54.91	57.22	55.61	39.38	44.74	43.64	44.82	54.69	55.66	44.34	41.17	45.0	45.19	44.44	46.48	43.7	52.89	52.51	39.04	52.95
Magnetospira_sp_QH-2_protein	45.79	40.54	46.82	40.25	44.02	52.06	45.13	39.87	43.74	46.35	40.42	43.31	43.18	43.52	45.18	48.38	43.95	46.87	43.14	45.9	52.72	43.98	52.62	51.91	47.9	43.13	46.27	45.95	40.63	46.77	47.35	47.68	39.61	43.57	43.34	44.49	45.89	47.2	44.28	41.26	44.81	45.5	43.42	51.89	43.17	46.19	46.9	39.12	46.18
Massilia_sp_YMA4_protein	50.24	40.71	49.63	40.18	43.68	46.61	44.16	38.93	44.08	49.26	40.07	43.46	43.03	43.08	46.07	51.61	44.06	49.46	43.55	48.02	46.34	43.31	46.87	46.65	52.29	43.06	48.93	49.01	39.63	49.85	50.95	50.32	38.38	43.92	43.06	44.11	49.16	52.22	43.86	40.69	44.05	45.78	43.99	45.91	42.31	49.36	49.04	38.2	49.06
Alteromonas_macleodii_str_Deep_ecotype_protein	51.21	39.08	56.61	39.43	44.48	45.89	44.51	41.85	43.84	56.61	39.36	44.09	42.57	43.87	49.11	51.34	43.32	56.28	43.64	49.8	45.39	43.74	45.79	46.16	52.81	43.6	56.57	56.59	40.48	52.3	53.19	53.08	38.31	43.95	43.92	44.1	52.28	52.15	43.98	40.13	44.45	44.25	44.12	45.85	42.49	55.9	56.1	39.09	69.89
Candidatus_Ruthia_magnifica_str_Cm_Calyptogena_magnifica_protein	50.97	40.69	51.55	39.82	43.25	45.1	43.43	39.16	44.75	51.26	39.74	42.86	42.14	42.69	47.99	52.58	42.17	51.66	44.18	49.44	45.16	42.92	45.13	45.08	52.05	42.42	51.36	51.27	39.56	51.14	51.81	51.96	38.14	44.65	42.97	43.45	49.91	51.5	44.07	40.41	43.39	44.37	42.86	45.3	42.75	51.44	51.44	37.35	51.43
Prochlorococcus_marinus_str_NATL2A_protein	43.6	40.46	43.2	40.04	42.11	42.99	60.07	39.48	44.3	43.55	40.22	42.78	42.38	42.89	42.32	44.59	43.03	43.25	42.74	43.12	43.29	43.49	42.91	43.11	44.09	42.84	43.31	43.19	39.57	43.31	44.18	43.76	38.86	44.12	42.95	62.3	41.95	43.36	43.43	40.81	62.46	43.37	42.29	43.1	43.27	43.01	43.71	38.9	43.53
Rhodococcus_erythropolis_PR4_protein	43.49	40.6	42.69	40.62	42.76	43.35	43.71	39.68	43.83	43.07	40.92	42.49	57.57	41.94	42.59	43.93	54.14	42.75	42.31	42.4	43.63	43.33	43.92	43.7	44.14	42.51	43.01	42.83	41.17	43.27	44.13	43.73	39.38	43.56	42.75	43.75	42.06	44.36	43.35	40.06	43.57	44.35	42.52	42.93	42.5	42.53	42.8	39.08	42.62
Gallaecimonas_sp_HK_28_protein	51.87	39.8	57.48	39.56	44.1	45.87	43.98	39.79	43.78	56.74	39.7	43.8	43.18	43.64	47.97	52.21	44.02	57.28	43.87	49.33	46.1	43.69	46.18	46.17	54.05	43.45	56.58	56.5	39.87	52.27	53.67	53.14	38.23	44.16	43.06	43.99	52.64	53.6	43.96	40.26	44.26	45.22	43.88	45.63	42.79	56.96	56.7	38.21	56.2
Sphingorhabdus_sp_Alg231-15_MMP19231918_protein	45.12	40.07	45.12	39.48	43.9	50.54	44.51	40.91	43.1	44.99	39.72	42.84	42.37	42.82	44.9	45.94	42.6	45.09	43.55	45.17	50.75	43.44	50.81	50.71	46.69	42.69	44.89	44.75	40.55	46.34	46.63	45.52	39.13	43.0	43.27	44.0	44.8	46.03	43.48	40.31	43.86	44.38	43.56	62.68	42.14	45.19	45.02	39.31	45.67
Bacillus_anthracis1_protein	44.13	41.27	44.59	41.35	43.29	43.37	44.52	41.72	60.07	44.54	41.12	44.08	43.5	43.68	42.79	44.04	43.66	44.6	43.44	43.72	43.58	43.76	43.43	43.17	44.33	43.33	44.5	44.32	41.6	43.39	44.2	44.16	40.67	96.37	43.83	44.25	42.28	44.17	44.5	41.38	44.4	44.44	43.38	43.7	48.6	44.13	44.38	40.8	43.67
Vibrio_alginolyticus_K09K1_protein	51.2	40.74	75.85	40.08	43.66	45.76	43.87	39.57	44.08	69.54	40.16	43.38	42.57	43.54	47.91	51.67	43.05	75.99	44.31	49.35	45.58	43.94	45.75	45.82	52.42	43.32	69.39	59.21	39.49	52.27	52.74	52.63	38.55	44.27	43.28	43.65	51.95	52.22	44.23	40.5	43.84	44.67	43.97	45.26	42.93	57.46	87.29	38.51	56.14
Thiolapillus_brandeum_Hiromi_1_protein	52.41	40.94	53.1	40.41	43.36	46.46	45.23	40.7	44.51	52.46	40.03	43.64	43.89	43.97	48.98	56.3	44.44	53.05	43.62	50.51	46.85	44.4	46.86	46.61	54.89	43.08	52.58	52.43	40.67	53.49	54.33	53.68	39.12	44.18	43.0	44.8	52.81	54.33	44.89	41.07	44.89	45.36	43.46	46.54	43.37	52.63	52.5	39.27	52.55
Bacillus_sp_Y-01_MMP07838500_protein	43.98	41.0	44.31	41.5	43.58	43.3	44.89	41.23	62.22	44.5	41.24	43.76	43.35	43.36	42.32	44.49	43.77	44.35	43.7	43.82	43.79	43.78	43.34	43.53	44.39	43.41	44.19	43.77	41.5	43.51	44.5	44.18	41.04	62.01	43.64	44.34	42.19	44.6	44.39	41.51	44.57	44.94	43.76	43.0	48.53	43.94	44.06	40.87	43.8
Novosphingobium_pentaromativorans_US6-1_protein	45.41	40.48	45.11	40.16	44.15	51.02	44.47	40.35	43.31	44.88	39.97	42.83	42.86	42.86	44.29	46.85	43.41	45.14	43.16	45.11	51.42	43.87	50.93	51.33	47.23	42.9	44.73	45.15	41.0	45.97	47.08	46.23	39.23	43.13	42.84	44.24	44.87	46.7	43.49	40.49	44.46	44.61	43.69	60.37	42.65	45.19	45.27	38.77	45.93
Erythrobacter_flavus_VG1_protein	45.5	39.6	45.11	40.24	44.4	51.51	44.37	40.66	43.56	45.42	40.27	43.22	43.23	42.91	44.21	46.08	43.54	45.12	43.44	45.02	51.89	44.03	51.86	51.65	47.23	43.26	45.13	45.2	40.7	46.05	46.95	46.42	39.56	43.8	43.09	43.96	44.46	46.68	43.78	40.3	43.93	44.99	44.33	60.03	42.21	45.38	45.4	39.14	45.84
Vibrio_owensii1_protein	50.93	40.66	76.15	39.64	43.57	45.71	44.01	39.85	44.1	69.22	39.96	43.61	42.17	43.3	47.7	51.43	42.87	75.94	44.31	49.36	45.48	43.98	45.64	46.06	52.29	43.49	68.88	58.99	40.31	51.96	52.81	52.66	38.74	44.6	43.37	43.86	52.14	51.95	44.15	40.28	43.97	44.41	43.76	45.25	42.85	57.18	85.39	38.94	55.88
Desulfovibrio_desulfuricans_ND132_protein	44.34	42.54	44.75	40.32	44.09	44.05	44.25	39.32	44.33	44.77	40.44	43.13	43.08	43.13	43.48	45.07	43.34	44.59	43.68	44.29	44.39	43.63	44.28	44.16	44.8	43.07	44.51	44.46	40.74	44.31	45.28	45.04	40.41	44.5	43.48	44.27	43.91	44.71	45.34	42.18	44.13	45.15	43.95	44.51	43.26	44.44	44.85	40.78	44.2
Vibrio_anguillarum_PF430-3_protein	51.67	40.53	99.98	39.52	43.51	45.53	43.82	39.79	44.39	70.06	39.86	43.88	42.3	43.56	48.23	52.15	43.07	98.52	44.21	49.44	45.6	43.96	45.71	45.52	52.85	43.62	69.6	59.82	40.08	52.23	53.09	52.95	38.66	44.63	43.42	43.92	52.54	53.04	44.34	40.32	43.93	44.67	43.7	45.35	42.96	57.56	75.83	38.6	56.69
Oceanobacillus_iheyensis_HTE831_protein	43.98	41.48	44.3	41.29	43.21	42.89	44.41	41.01	56.63	44.24	40.84	44.07	43.51	43.42	42.69	43.85	43.82	44.29	43.47	43.79	43.36	43.43	43.2	43.14	44.17	43.51	44.25	43.63	40.97	43.2	44.07	43.97	40.73	56.36	43.58	44.26	41.75	44.06	44.1	41.62	44.06	44.65	43.6	43.49	48.26	43.82	43.86	40.42	43.45
Cyclobacterium_amurskyense_strain_KCTC_12363_protein	42.9	39.06	43.83	39.31	44.28	43.2	42.54	40.04	43.7	43.6	39.42	51.74	41.44	63.59	42.5	43.46	42.11	43.78	42.79	43.74	43.12	43.31	42.96	43.5	43.49	51.18	43.53	43.47	39.92	43.09	43.83	43.3	37.83	43.63	51.58	42.76	41.44	43.46	45.99	40.33	42.76	43.09	43.88	42.7	42.26	43.04	43.61	38.15	43.65
Octadecabacter_arcticus_238_protein	44.99	39.1	44.93	39.87	43.48	65.64	43.31	40.7	43.45	44.99	39.8	43.16	42.29	42.66	44.78	45.67	42.7	44.82	42.84	44.87	64.23	43.08	65.47	64.99	46.34	43.13	45.01	45.18	40.49	45.82	46.52	45.98	38.9	42.81	42.82	43.04	46.29	46.23	42.64	39.3	43.4	43.85	43.46	50.89	42.46	45.1	45.27	38.13	44.99
Gammaproteobacteria_bacterium_DM2_MMP08931231_protein	50.51	40.46	58.41	39.32	43.79	45.39	43.73	40.22	44.14	58.16	39.33	43.99	42.56	43.29	48.25	51.85	43.03	58.43	43.72	49.54	45.5	44.34	45.39	45.94	52.66	43.25	57.92	57.63	40.44	51.82	53.03	53.01	39.08	44.32	43.38	43.57	51.77	52.05	43.91	40.4	43.8	45.13	44.04	44.7	42.88	56.68	58.13	38.8	55.56
Corynebacterium_maris_DSM_45190_protein	43.12	39.64	42.71	40.35	42.79	43.02	43.51	38.89	43.89	42.7	40.52	42.33	53.91	42.04	41.65	43.36	51.21	42.69	41.9	42.58	43.74	42.66	43.02	43.39	43.72	42.71	42.38	42.63	40.36	42.31	43.42	43.53	38.96	43.85	42.48	43.74	42.22	43.84	43.57	40.28	43.45	43.5	42.76	42.77	43.39	42.38	42.86	39.12	42.82
Candidatus_Nitrosopelagicus_brevis_CN25_protein	39.56	41.81	39.86	39.78	39.77	39.86	39.59	69.53	40.72	39.05	39.99	40.03	40.04	40.62	39.71	40.24	40.03	39.88	39.1	40.51	39.9	39.89	39.8	39.73	39.9	39.9	38.93	39.29	60.48	39.67	40.28	39.99	41.65	40.93	39.8	39.7	38.53	39.24	40.41	41.64	39.56	40.07	39.62	40.61	39.06	39.31	38.97	42.17	39.99
Octadecabacter_antarcticus_307_protein	44.71	39.26	44.83	39.87	43.51	65.4	43.35	40.6	42.83	44.99	39.85	42.63	41.91	42.77	44.52	45.56	42.36	44.72	42.84	44.62	63.91	42.86	64.95	64.29	45.85	42.91	44.93	45.04	40.06	45.79	46.32	45.89	38.76	42.68	42.93	43.14	46.19	45.78	42.88	39.98	43.18	43.6	43.76	50.54	42.37	44.87	44.97	38.07	44.9
Vibrio_campbellii_ATCC_BAA-1116_protein	50.91	40.81	75.93	39.57	43.51	45.64	44.02	40.14	44.04	69.45	39.92	43.51	42.35	42.91	48.28	51.72	43.02	76.21	44.37	49.42	45.51	44.07	45.7	45.76	52.57	43.34	69.02	58.8	39.64	52.08	52.83	52.64	39.11	44.53	43.16	43.85	52.41	52.29	43.91	40.25	43.79	44.43	43.69	45.34	43.0	57.46	85.74	38.91	56.23
Thermosipho_sp_1063_protein	42.72	42.91	42.33	40.57	42.27	41.92	42.86	41.19	45.24	42.43	40.53	42.35	42.21	42.43	42.97	42.72	42.8	42.34	43.3	43.27	42.54	42.79	42.14	42.31	42.56	41.87	42.57	42.81	40.46	42.47	42.87	42.52	44.01	44.86	42.53	42.8	41.73	42.66	43.68	40.64	42.55	43.4	42.67	42.67	43.6	42.27	42.33	44.2	42.91
Kytococcus_sedentarius_DSM_20547_protein	43.14	40.09	42.38	40.84	42.54	43.09	43.9	39.29	43.99	43.01	40.62	42.69	53.43	42.48	41.13	43.43	54.45	42.36	42.6	43.16	43.49	43.56	43.72	43.37	43.61	42.51	42.8	42.48	41.24	42.43	43.21	43.21	39.06	43.87	42.41	43.84	41.69	43.56	43.29	40.05	44.09	44.52	42.88	42.53	43.05	42.15	42.54	39.23	42.86
Vibrio_campbellii_BoB-90_MMP08330869_protein	50.9	40.92	76.07	39.67	43.67	45.73	43.86	40.03	44.11	69.46	40.05	43.57	42.29	43.31	48.12	51.61	42.86	75.98	44.24	49.4	45.37	44.05	45.63	45.81	52.41	43.24	68.99	58.96	39.95	51.9	52.85	52.64	39.18	44.38	43.3	43.72	52.21	52.13	43.93	40.49	43.77	44.49	43.81	45.13	43.06	57.21	85.62	38.86	56.06
Pyrobaculum_aerophilum_str_IM2_protein	38.25	43.51	38.46	39.94	37.1	37.79	38.8	40.45	39.63	37.91	40.09	37.5	38.8	38.52	37.29	39.52	38.98	38.62	37.42	38.38	38.33	38.38	38.83	38.44	39.33	38.05	38.39	37.34	41.6	37.94	39.35	38.28	44.3	39.56	38.16	38.56	36.97	38.82	38.9	41.72	38.22	39.53	37.7	38.89	38.27	37.9	38.55	44.38	38.36
Streptomyces_sp_HNM0039_MMP08996718_protein	43.4	40.74	43.5	41.18	42.8	43.28	44.14	39.65	43.98	43.54	41.18	42.56	55.8	42.5	42.23	44.24	75.04	43.47	42.62	42.56	43.75	43.82	43.95	43.68	44.28	42.68	43.29	43.36	40.85	42.67	43.96	43.47	39.54	43.77	42.63	44.15	42.77	44.16	43.37	40.42	43.91	45.14	42.77	42.74	42.76	43.08	42.8	39.61	43.1
NP3_25P	42.61	39.57	43.06	40.13	42.06	43.09	43.43	40.45	43.6	42.95	40.46	42.7	46.76	42.84	41.85	43.52	47.16	43.15	41.94	42.2	43.17	43.13	42.9	42.7	43.16	42.74	42.95	42.4	40.48	43.19	43.04	42.86	39.23	43.35	42.67	43.19	41.33	42.91	42.75	39.09	43.19	43.65	42.13	43.09	42.38	42.39	42.72	39.51	42.21
Sediminicola_sp_YIK13_protein	43.01	39.62	43.71	39.78	44.61	43.24	42.4	41.41	43.34	43.48	39.9	61.81	41.66	51.91	42.2	43.28	42.27	43.61	42.42	43.49	43.25	42.94	43.9	43.72	43.49	59.99	43.61	43.69	40.1	43.1	43.95	43.63	38.65	43.36	62.43	42.54	41.81	43.19	45.14	39.78	42.5	43.4	44.44	42.64	41.97	43.6	43.52	38.55	43.93
P2_30P	54.21	40.14	54.54	39.26	42.99	47.47	44.07	39.34	44.21	54.03	38.88	43.36	42.67	43.26	50.24	54.05	43.47	54.35	44.06	50.7	46.44	43.83	46.65	47.34	57.24	43.2	54.23	53.96	39.98	56.0	57.73	57.79	38.88	44.41	43.02	44.16	96.01	56.84	43.79	39.89	44.47	44.42	43.68	45.92	43.76	54.87	53.99	39.54	53.89
Lacimicrobium_alkaliphilum_strain_KCTC_32984_protein	51.77	39.8	57.15	39.22	44.73	46.04	44.24	40.21	44.15	56.96	39.33	44.05	42.3	43.82	48.27	52.5	42.96	57.04	43.94	49.89	45.9	43.88	46.24	46.31	53.62	43.45	56.87	56.96	39.77	52.78	53.7	53.42	38.53	44.23	43.38	44.12	53.14	53.23	44.24	40.34	44.53	44.59	44.12	46.09	42.83	56.87	56.6	38.92	62.58
Flavivirga_eckloniae_ECD14_MMP08325534_protein	43.12	39.01	43.46	39.12	44.09	42.93	42.54	40.97	43.1	43.84	39.47	63.48	41.24	51.14	41.84	42.88	42.3	43.41	42.39	43.63	42.78	43.31	43.35	43.29	43.03	59.44	43.68	43.3	39.37	42.96	43.46	43.99	38.69	43.12	62.44	42.67	41.31	42.84	44.99	39.35	42.55	42.84	44.43	42.9	42.14	43.28	43.54	38.41	43.62
Streptococcus_iniae_QMA0248_protein	43.74	39.7	44.03	40.13	43.6	43.39	43.93	40.55	50.47	44.17	40.35	43.27	43.26	43.55	42.91	43.5	43.54	43.94	43.63	43.69	43.02	43.43	43.52	43.31	44.03	42.84	44.15	44.14	39.96	43.4	44.32	44.12	40.22	49.61	43.49	43.65	42.51	43.87	43.39	40.55	43.98	43.4	43.41	42.85	51.64	43.76	43.87	40.54	43.3
Pyrococcus_horikoshii_OT3_protein	39.22	47.47	38.18	42.24	38.39	38.21	38.31	41.52	40.27	38.86	42.14	38.99	39.08	38.64	38.43	38.84	39.27	38.4	38.79	38.43	38.41	39.79	38.48	38.79	38.88	37.84	38.53	38.43	42.14	38.24	39.4	38.9	68.09	40.18	38.51	38.65	36.96	38.57	40.1	46.3	38.78	39.69	38.89	37.71	39.11	37.62	38.12	68.23	37.4
Shewanella_sediminis_HAW-EB3_protein	51.12	40.5	58.18	39.03	43.29	45.52	43.61	39.67	43.6	58.09	39.33	43.84	42.01	43.09	47.91	51.32	42.75	58.03	44.47	49.31	45.36	43.66	45.64	45.76	53.03	43.11	58.01	58.32	39.77	52.33	52.83	53.06	38.34	44.1	42.92	43.43	52.37	52.27	43.45	40.24	43.87	44.32	43.66	45.24	42.71	72.56	57.98	38.57	56.27
Helicobacter_cetorum_MIT_00-7128_protein	43.93	39.1	43.8	39.18	42.95	42.75	43.04	38.81	44.1	44.22	38.46	42.15	42.27	42.96	42.45	43.7	42.6	43.89	52.2	43.79	43.03	41.9	42.86	42.98	43.41	42.29	43.85	43.87	39.15	42.41	44.23	43.5	38.48	43.62	42.9	42.8	41.86	43.47	42.85	39.15	43.06	43.71	42.88	43.22	42.98	43.97	43.74	38.17	43.47
Pseudoalteromonas_agarivorans_protein	51.08	38.79	57.1	39.14	44.24	45.51	43.61	38.78	43.63	57.01	39.19	43.67	42.01	43.27	47.99	51.3	43.05	57.0	43.65	49.58	45.5	43.59	45.88	46.02	52.48	43.1	57.13	57.29	39.14	52.17	52.99	52.77	37.43	44.09	43.23	43.56	52.42	51.84	43.94	39.7	43.67	43.87	44.29	45.46	42.83	56.82	56.68	37.85	56.84
Vibrio_parahaemolyticus_20130629002S01_MMP06310878_protein	51.09	40.57	76.22	40.06	43.59	45.73	44.09	39.76	44.2	69.47	39.92	43.53	42.58	43.57	48.08	51.54	43.12	76.12	44.23	49.49	45.58	44.04	45.52	45.76	52.55	43.46	69.22	59.14	39.69	52.1	52.73	52.91	38.7	44.58	43.23	43.84	51.83	52.32	44.29	40.54	43.8	44.6	43.76	45.17	42.82	57.44	88.0	38.79	56.22
P6_33P	43.1	40.3	43.26	40.79	43.45	43.71	43.78	41.03	43.59	43.68	40.13	44.38	42.35	43.82	44.18	44.33	43.65	43.23	41.88	43.01	43.65	43.23	43.89	43.29	43.93	43.97	43.52	43.58	41.72	43.76	44.47	44.02	37.82	42.95	43.69	44.1	42.16	43.54	44.21	39.51	44.45	43.56	43.06	43.74	42.08	43.41	43.74	37.83	43.59
Shewanella_benthica_protein	51.23	40.51	58.26	39.64	43.83	45.11	43.78	39.46	43.83	58.29	39.55	43.97	42.41	42.96	47.97	51.5	43.34	58.2	44.22	49.66	45.32	43.84	45.71	45.6	53.03	43.32	58.01	59.09	39.89	52.37	52.85	53.31	38.61	44.26	43.34	43.7	52.81	52.25	43.4	40.1	43.94	44.45	43.8	45.43	43.14	72.29	58.05	38.48	56.84
Rhodobacter_sphaeroides_strain_MBTLJ-13_protein	45.57	39.84	45.41	40.4	43.38	63.63	44.48	40.72	43.58	45.26	40.62	43.13	43.28	43.17	44.15	47.23	43.51	45.23	43.14	45.14	66.7	43.71	65.15	63.89	47.47	43.02	45.17	44.99	40.58	46.3	46.8	45.97	39.86	43.3	43.17	44.16	45.63	47.22	44.02	40.08	44.69	45.25	43.62	51.15	42.8	45.44	45.31	40.05	45.56
Palaeococcus_pacificus_DY20341_protein	39.3	48.13	38.56	42.31	39.17	38.7	38.59	42.05	40.96	38.74	42.51	38.29	38.79	39.54	38.83	39.87	39.32	38.72	38.48	39.05	38.65	40.6	39.1	38.63	39.09	38.56	38.75	38.96	42.48	38.69	39.4	39.42	68.52	40.87	38.46	38.63	37.43	38.72	39.75	46.65	38.79	39.43	39.57	38.64	39.75	38.43	38.97	69.0	38.54
Mollicutes_bacterium_Candidatus_Izimaplasma_HR1_protein	42.93	39.21	43.23	39.93	43.21	42.64	43.56	39.67	49.33	43.51	39.27	43.57	42.7	43.03	42.14	43.11	42.88	43.36	42.92	43.84	42.19	41.95	42.54	42.32	43.26	42.72	43.61	43.67	39.76	43.53	43.01	43.49	40.57	49.25	43.02	43.39	41.37	43.33	43.01	40.19	43.07	43.11	43.12	42.52	45.97	43.18	43.59	40.42	43.67
Vibrio_anguillarum_51_82_2_protein	51.59	40.46	99.02	39.56	43.49	45.64	44.0	39.66	44.45	69.99	39.9	43.74	42.34	43.63	48.16	52.2	43.18	98.65	44.22	49.56	45.51	44.07	45.84	45.67	52.92	43.42	69.66	59.74	40.19	52.32	53.12	52.81	38.8	44.68	43.43	44.0	52.49	52.93	44.48	40.57	44.06	44.87	43.6	45.54	43.06	57.67	75.8	38.86	56.51
Polaribacter_sp_LPB0003_protein	43.08	39.65	43.7	39.15	44.15	43.4	42.76	40.83	43.31	43.53	39.85	70.55	41.52	51.5	42.1	43.11	42.41	43.78	42.42	44.04	42.63	43.33	43.57	43.51	43.36	58.34	43.56	43.4	39.56	43.17	43.42	43.47	38.34	43.86	60.4	42.6	41.63	43.58	45.03	39.53	42.65	43.28	44.28	42.53	42.0	42.93	43.47	38.08	43.46
Nitrosococcus_watsonii_C-113_protein	51.8	40.81	52.2	40.65	43.94	46.16	45.49	40.3	44.93	51.94	40.57	43.89	44.11	43.7	48.53	56.64	44.5	52.16	43.9	49.77	46.83	44.37	46.63	46.34	54.48	43.08	51.61	52.09	41.75	53.11	54.35	53.59	40.01	44.5	43.53	45.58	52.24	54.14	45.0	42.38	45.34	46.66	43.72	45.78	42.96	51.88	51.69	39.78	51.98
Methanohalobium_evestigatum_Z-7303_protein	41.68	48.3	40.59	44.87	39.46	40.81	41.45	41.49	41.82	40.58	44.95	40.58	40.31	41.19	39.51	41.77	40.86	40.58	39.93	41.18	40.5	39.95	40.61	40.12	41.35	40.11	40.16	40.86	41.46	40.81	41.62	41.17	45.36	42.41	40.73	41.29	40.05	41.05	41.26	46.64	41.44	41.23	39.78	41.13	41.03	40.91	40.53	45.46	40.53
Planococcus_kocurii_strain_ATCC_43650_protein	43.74	40.7	44.22	41.8	43.75	43.53	44.43	41.87	57.8	43.98	41.48	43.87	43.49	43.5	43.02	44.08	43.94	44.05	43.47	43.85	43.36	43.5	43.63	43.69	44.25	43.66	44.22	44.0	41.31	43.86	44.25	44.25	41.15	57.29	43.92	44.24	42.52	44.08	44.14	41.66	44.01	44.49	44.11	43.71	48.57	44.09	44.16	40.62	43.78
Marinifilaceae_bacterium_SPP2_protein	42.86	39.44	43.94	38.88	43.55	42.25	42.03	39.92	43.47	43.49	38.82	52.25	41.32	50.52	41.67	42.64	42.41	43.84	42.53	43.72	42.34	42.14	42.42	42.67	43.29	50.86	43.5	43.28	39.87	42.34	43.16	43.23	39.76	43.47	51.96	42.07	41.27	42.93	46.0	42.14	42.29	43.39	43.89	42.36	42.06	43.16	43.63	39.98	43.38
Moorea_producens_PAL-8-15-08-1_protein	43.88	41.5	43.88	40.49	42.39	43.62	53.96	41.02	44.97	43.92	40.81	43.0	43.32	43.2	42.87	45.02	43.35	44.11	43.01	43.8	43.62	43.79	43.79	43.83	44.76	42.47	43.83	43.95	40.84	43.85	44.61	44.35	39.89	45.07	43.14	53.63	42.89	44.49	44.19	41.36	53.73	44.26	42.39	43.7	43.37	43.86	43.89	39.29	44.07
Mycobacterium_chelonae_CCUG_47445_protein	43.23	40.6	42.89	40.5	42.98	42.96	43.86	39.28	44.11	43.33	41.12	42.46	57.85	42.2	42.62	44.01	53.72	42.86	42.18	42.61	43.77	42.8	43.56	43.11	44.03	42.67	42.9	42.83	41.39	42.63	43.89	43.99	39.99	43.82	42.99	43.9	42.1	43.93	43.44	40.76	43.68	44.24	42.88	42.95	43.3	42.79	42.73	39.72	42.81
Thalassospira_indica_protein	46.42	40.13	46.94	40.22	44.37	52.6	43.92	39.57	44.22	46.07	40.09	43.84	43.33	43.93	44.92	47.57	43.73	47.13	43.87	45.72	52.7	44.25	53.17	52.8	48.66	43.32	46.33	46.04	41.18	47.58	48.3	46.99	38.94	44.11	43.48	43.67	46.99	48.16	44.46	40.96	43.85	45.4	44.99	52.21	42.6	46.52	46.94	39.44	46.48
Halopenitus_persicus_strain_CBA1233_protein	39.47	43.94	39.78	64.33	39.5	39.54	40.45	39.95	40.69	39.3	69.33	39.05	40.57	39.14	40.12	40.19	40.62	39.77	38.46	39.36	40.23	40.26	39.62	39.99	40.21	39.77	40.09	38.95	40.99	39.51	40.11	39.68	42.38	40.77	39.43	40.84	38.82	39.89	39.85	42.96	40.27	40.85	39.78	39.28	39.59	39.2	39.73	42.62	39.47
P4_14P	43.68	38.84	43.99	39.75	43.76	43.14	42.5	40.69	44.38	43.68	39.48	59.09	42.66	52.15	42.44	43.81	42.63	43.98	43.84	44.1	43.1	43.52	43.64	43.53	43.37	57.21	43.71	43.7	39.69	43.75	43.57	43.99	38.47	44.09	59.16	41.98	41.24	43.54	45.69	39.32	42.94	43.29	43.53	43.2	42.91	43.74	44.1	38.49	43.91
Lactococcus_garvieae_strain_122061_protein	43.62	39.33	44.02	39.99	43.56	43.46	43.97	40.24	49.89	44.07	40.12	43.14	43.4	43.02	43.56	43.46	43.69	44.11	43.63	43.67	43.26	43.24	43.33	43.75	43.76	43.26	44.1	44.16	40.09	43.37	44.07	44.47	40.08	50.02	43.24	43.9	42.76	43.87	43.53	40.05	44.42	43.91	43.8	42.88	51.73	43.72	44.07	39.69	43.79
P1_33P	52.59	40.42	52.7	40.29	43.01	45.81	43.95	39.63	42.89	52.18	40.7	42.95	42.78	43.65	48.49	53.14	42.92	52.54	43.73	49.32	45.78	43.95	46.26	47.11	55.58	43.0	52.4	52.88	41.04	99.07	55.25	55.13	38.95	43.88	42.64	43.4	53.81	55.2	43.22	40.65	43.76	43.54	43.44	45.18	42.98	53.2	52.1	38.54	52.2
Pyrococcus_abyssi_GE5_protein	39.52	48.47	38.87	42.2	38.51	39.38	39.38	42.24	41.55	38.8	42.09	39.06	39.71	39.43	38.71	39.81	40.06	39.02	38.82	39.49	38.8	40.57	39.88	39.39	39.15	38.41	38.93	38.82	42.31	38.78	39.85	39.73	69.48	41.41	38.62	39.11	37.37	38.74	41.0	46.9	39.25	39.69	39.16	38.87	39.57	38.4	38.84	69.13	38.53
Aciduliprofundum_boonei_T469_protein	38.9	47.51	40.08	42.67	39.82	39.6	39.26	42.16	41.06	39.65	42.67	39.45	39.79	39.23	39.25	40.6	40.3	40.2	39.55	39.38	39.99	40.56	39.93	39.42	39.95	39.72	40.07	39.89	41.83	39.92	40.23	40.39	49.08	41.23	39.47	40.04	39.31	40.37	41.4	45.67	39.46	40.01	40.42	39.14	39.2	39.3	40.13	49.0	40.31
P6_28P	53.73	40.61	53.84	39.98	44.54	45.9	44.55	39.85	45.1	53.56	39.88	44.26	43.4	43.35	51.07	53.48	43.95	53.76	44.04	50.6	46.18	44.2	46.24	46.28	57.27	44.11	53.62	54.01	41.37	56.94	56.64	56.14	38.19	44.59	43.17	44.47	55.33	56.49	43.75	40.3	44.64	45.3	44.62	46.08	42.75	53.66	53.78	38.1	53.61
Geobacillus_sp_12AMOR1_protein	45.0	42.46	45.01	42.16	44.44	44.39	45.54	42.0	61.81	45.07	42.68	43.98	45.04	44.4	43.46	45.48	45.35	44.87	44.33	44.46	44.2	44.04	44.52	44.15	45.16	44.06	44.9	44.23	42.44	44.69	45.29	45.27	42.24	62.14	44.1	45.44	43.12	45.12	44.94	42.26	45.49	46.01	43.98	44.32	50.26	44.97	44.93	41.82	44.53
Lysobacter_maris_protein	49.69	40.34	50.22	40.13	44.2	46.13	44.67	40.26	43.94	49.98	40.26	43.42	43.87	43.44	46.71	52.25	44.77	50.28	43.58	49.01	46.88	44.93	46.93	46.2	52.66	43.64	50.03	49.51	40.21	50.0	51.41	50.69	38.8	44.49	43.57	44.01	49.33	51.71	44.25	40.58	44.34	46.82	44.25	46.39	42.91	49.99	49.48	39.38	49.68
Campylobacter_insulaenigrae_strain_NCTC12927_protein	43.52	38.64	43.7	38.86	42.58	42.56	42.66	38.75	43.29	43.81	38.94	42.58	41.65	42.56	43.08	43.64	42.35	43.61	81.55	43.99	42.96	42.05	43.06	42.92	43.84	42.45	43.69	43.72	39.13	43.68	43.88	43.6	38.14	43.3	42.99	42.23	41.66	43.54	42.86	39.5	42.05	43.28	42.45	43.5	42.92	43.47	43.61	37.96	43.44
Vibrio_sp_Ex25_protein	51.3	40.92	76.01	40.0	43.72	45.78	43.79	39.44	43.85	69.72	40.01	43.64	42.43	43.37	47.99	51.61	43.14	76.17	44.22	49.5	45.6	43.98	45.73	45.81	52.39	43.26	69.42	59.07	39.74	52.22	52.84	52.67	38.79	44.37	43.25	43.6	52.11	52.43	44.15	40.4	43.7	44.61	43.92	45.06	42.96	57.5	87.66	38.61	56.17
P3a_30P	43.96	39.9	43.97	40.96	44.01	44.17	43.48	41.64	44.19	43.82	39.8	54.02	42.08	51.38	43.62	44.25	43.1	44.22	42.74	44.06	43.91	44.37	43.96	44.36	44.27	53.87	43.64	43.8	40.93	42.97	43.85	43.52	39.21	44.17	53.88	43.54	42.16	43.7	45.38	39.96	43.37	44.1	44.17	43.46	42.83	43.41	43.57	38.79	44.4
Tenacibaculum_maritimum_strain_NCIMB_2154T_protein	43.53	39.22	43.99	40.16	44.68	43.98	42.89	41.59	43.96	44.16	39.92	73.24	42.18	51.87	42.53	43.69	43.29	44.13	42.25	44.23	43.95	43.94	43.95	43.97	44.06	58.39	43.76	43.91	40.05	43.53	44.3	44.08	39.0	44.19	60.72	43.02	41.79	43.84	45.69	40.51	42.62	43.79	44.78	42.81	42.43	44.11	44.18	38.23	44.23
Synechococcus_sp_CC9902_protein	43.89	40.39	43.74	40.44	42.38	43.67	65.9	40.11	44.37	43.56	40.95	42.47	43.62	42.65	42.57	44.96	43.91	43.87	42.29	43.1	44.52	43.85	43.96	43.46	44.68	42.53	43.5	43.54	40.49	43.61	44.71	44.75	39.34	44.36	42.68	74.79	42.25	44.36	44.04	40.42	77.34	44.31	42.81	43.73	43.02	43.37	43.93	39.14	43.68
Psychromonas_sp_CNPT3_protein	50.77	39.76	59.11	39.03	43.69	44.69	44.27	39.94	44.04	59.15	39.45	43.72	41.96	42.79	47.87	50.99	42.72	59.05	43.95	49.61	44.76	43.45	45.14	45.32	52.01	43.47	58.83	60.11	40.05	51.85	51.9	52.23	38.43	43.98	43.11	43.42	52.01	51.52	43.59	39.53	44.01	44.2	43.88	44.73	43.16	57.17	58.82	38.55	55.63
Pyrococcus_sp_NA2_protein	38.7	48.75	38.56	42.55	38.44	39.31	38.53	42.44	41.42	38.55	42.33	38.4	39.88	39.61	39.27	40.07	39.99	38.61	38.7	38.97	39.37	40.11	39.39	39.0	39.36	38.49	38.51	38.6	43.03	38.52	40.02	39.02	68.55	41.42	38.8	39.09	37.28	38.93	40.41	46.82	38.65	39.64	39.69	39.24	39.84	37.96	38.88	68.41	38.71
Vibrio_alginolyticus_K06K5_protein	51.2	40.74	75.76	40.05	43.65	45.75	43.84	39.57	44.07	69.46	40.07	43.39	42.56	43.53	47.91	51.67	43.05	75.93	44.28	49.36	45.57	43.94	45.74	45.79	52.42	43.31	69.35	59.15	39.49	52.26	52.75	52.63	38.54	44.27	43.23	43.63	51.94	52.25	44.18	40.53	43.78	44.68	43.99	45.22	42.92	57.41	87.32	38.5	56.12
Shewanella_halifaxensis_HAW-EB4_protein	51.22	40.17	58.26	39.45	43.54	45.26	43.92	39.49	43.88	58.38	39.42	43.78	42.1	42.89	48.28	51.4	43.11	58.13	43.76	49.43	45.48	43.83	45.46	45.91	52.98	43.53	57.88	58.15	40.13	52.38	53.14	53.15	38.87	44.13	43.19	43.55	52.7	52.44	43.71	40.63	44.25	44.56	43.36	45.06	42.63	71.96	57.87	38.83	56.45
Staphylothermus_hellenicus_DSM_12710_protein	40.28	44.74	39.54	40.6	39.52	38.89	38.29	41.74	38.48	39.6	40.62	38.91	39.02	39.96	37.66	40.22	38.42	39.99	39.49	38.78	38.84	38.38	39.11	38.68	39.75	38.34	40.21	39.5	43.21	38.7	39.83	40.14	46.79	39.23	39.14	38.97	36.74	38.67	40.63	43.23	38.71	40.07	39.37	39.22	37.8	39.01	39.75	46.48	38.97
Wenzhouxiangella_marina_strain_KCTC_42284_protein	49.45	39.65	50.37	39.96	44.06	46.65	44.6	39.12	44.06	50.0	39.98	43.51	43.58	43.8	46.92	52.42	44.47	50.28	43.44	49.3	46.94	44.47	47.21	46.95	52.04	43.88	49.89	49.96	39.55	50.33	52.2	50.86	38.84	44.29	43.65	44.38	49.44	51.48	43.94	40.56	44.67	46.04	43.78	45.81	42.84	49.89	50.11	38.81	50.26
NP5_15P	44.11	39.78	44.33	40.33	45.01	44.49	43.7	40.74	44.19	44.36	40.36	52.79	43.36	51.16	43.34	44.33	43.75	44.41	43.13	44.61	43.87	44.27	44.44	44.61	44.5	51.99	43.98	43.8	40.36	43.44	44.07	44.49	38.64	44.47	52.5	43.99	42.55	44.32	46.08	39.31	44.05	44.8	44.73	43.42	43.01	44.14	44.25	38.49	44.01
Vibrio_nigripulchritudo_str_SFn1_protein	51.06	39.96	72.91	39.62	43.41	46.33	44.04	40.61	44.09	68.87	39.87	43.58	42.01	43.72	48.49	51.48	42.53	72.86	44.35	49.35	45.66	43.87	46.27	46.69	52.62	43.15	68.38	58.54	40.26	51.72	52.45	52.3	38.61	43.87	43.53	43.62	52.64	52.12	44.08	39.96	43.9	44.31	43.87	45.49	42.65	56.98	71.54	38.68	55.72
NP1_13P	43.2	39.81	43.35	40.69	43.03	43.72	43.06	39.47	42.82	43.33	40.44	43.19	43.49	42.8	42.83	43.78	43.48	43.42	42.63	43.0	43.7	44.6	43.84	44.16	43.62	42.85	43.27	43.13	40.0	43.03	43.82	43.13	38.63	43.11	42.84	43.43	42.74	43.41	43.26	39.6	43.72	44.07	43.22	43.08	42.09	43.34	43.1	38.48	43.23
Maritalea_myrionectae_protein	45.48	39.98	45.73	39.94	43.86	53.91	43.77	40.09	43.48	45.43	39.84	43.35	42.35	43.47	44.65	46.25	43.01	45.53	43.48	46.02	52.74	43.27	54.08	53.74	46.51	43.69	45.38	45.26	40.4	46.7	46.7	46.19	39.46	43.3	43.06	43.31	45.86	46.56	43.6	40.38	43.6	44.22	44.16	51.72	42.37	45.41	45.85	38.93	45.64
Bacillus_anthracis2_protein	44.15	41.31	44.43	41.36	43.36	43.28	44.48	41.55	60.11	44.45	41.15	44.08	43.51	43.65	43.11	44.1	43.77	44.5	43.25	43.86	43.65	43.83	43.49	43.22	44.27	43.24	44.54	44.19	41.59	43.37	44.16	44.12	40.84	96.15	43.82	44.34	42.37	44.08	44.52	41.36	44.4	44.51	43.39	43.74	48.68	44.19	44.25	40.7	43.65
NP2_12P	43.29	41.56	44.45	40.6	43.53	43.43	43.8	40.75	44.31	43.89	40.57	43.06	43.19	43.45	44.68	44.6	43.73	44.27	42.47	43.72	43.61	43.53	43.36	43.74	44.35	42.97	43.87	43.3	41.18	44.05	44.61	44.59	40.39	44.16	43.09	43.65	42.76	44.22	43.63	41.72	43.55	44.33	43.94	42.99	42.72	43.73	43.95	40.11	43.29
Phaeobacter_inhibens_P59_MMP03294478_protein	45.47	40.08	45.52	39.74	43.42	98.8	43.66	40.69	43.2	45.64	39.98	43.47	42.65	43.5	44.78	46.24	43.08	45.42	42.55	44.91	65.29	43.64	71.15	74.58	46.9	43.52	45.41	45.36	40.37	46.45	47.03	46.2	39.01	43.33	43.25	43.56	46.99	46.46	43.51	40.15	43.65	44.53	43.75	51.27	42.29	45.47	45.75	39.26	45.92
Actinoalloteichus_sp_GBA129-24_protein	42.85	41.33	42.52	41.03	42.18	42.54	44.12	39.66	43.61	42.43	41.18	41.96	67.55	41.46	41.74	43.76	55.79	42.37	42.03	41.98	43.25	43.26	43.02	42.44	43.68	41.96	42.57	42.55	40.46	42.38	43.15	43.15	39.91	43.48	42.22	44.14	40.98	43.52	43.04	40.29	43.64	44.62	42.59	42.47	42.67	42.18	42.12	39.47	42.35
Pyrococcus_yayanosii_CH1_protein	39.16	48.4	38.34	42.57	39.02	38.98	38.52	42.32	40.79	38.72	42.81	38.57	38.84	39.05	37.81	39.98	39.64	38.6	38.36	38.85	38.71	40.42	39.2	38.83	39.12	38.25	38.68	38.69	42.65	38.64	39.92	39.16	70.74	41.04	38.23	39.18	37.08	38.9	40.13	47.05	38.94	39.74	39.23	38.34	38.9	38.28	38.88	70.56	38.31
Ferrimonas_balearica_DSM_9799_protein	51.77	40.87	58.48	39.97	44.25	46.11	44.51	39.94	44.02	58.13	40.26	44.04	43.14	43.78	48.31	52.71	43.63	58.46	43.85	49.69	46.22	44.04	46.56	46.65	54.02	43.36	57.92	57.65	39.87	52.74	53.94	53.4	39.21	44.13	43.43	43.74	53.33	53.5	44.35	40.3	44.19	45.58	44.11	45.48	42.88	60.21	58.0	39.26	56.83
Methanocaldococcus_infernus_ME_protein	40.07	48.18	40.11	42.83	38.46	40.19	40.21	41.04	41.17	40.31	42.38	39.99	39.44	39.83	37.87	40.92	39.23	40.2	39.73	40.26	40.02	41.22	40.53	40.12	40.53	38.93	40.48	39.57	42.07	40.75	40.74	40.59	48.99	41.81	39.89	39.69	38.69	40.03	40.53	48.85	40.46	40.08	38.3	40.42	39.88	39.71	39.91	49.01	39.87
Alcaligenes_aquatilis_protein	49.83	40.0	49.12	39.81	44.05	46.33	44.09	40.47	43.74	48.66	39.63	43.42	43.02	42.76	46.23	50.73	43.4	48.92	43.32	47.86	46.68	43.62	46.71	46.48	51.51	42.92	48.6	48.1	39.84	49.32	50.77	49.85	38.66	43.5	43.5	43.59	48.17	51.42	43.69	40.47	44.25	45.17	43.8	46.44	42.38	48.94	48.88	38.64	49.11
NP4_33P	44.52	40.1	45.48	39.18	43.94	47.63	43.82	38.59	43.76	44.96	40.05	43.61	42.37	43.99	44.41	45.5	42.51	45.54	43.85	44.15	46.52	43.22	47.38	47.21	45.49	44.08	44.88	44.85	39.19	44.76	45.81	44.71	39.24	43.76	43.99	43.8	45.59	45.43	43.49	38.94	43.83	44.66	44.25	44.56	42.79	44.92	45.65	38.47	44.38
Alteromonas_macleodii_str_Ionian_Sea_UM7_protein	51.22	39.22	56.9	39.32	44.43	45.73	44.32	41.88	43.88	56.61	39.07	44.03	42.38	43.99	48.97	51.2	43.18	56.78	43.73	49.76	45.32	43.89	45.8	46.12	52.62	43.45	56.71	56.56	39.74	52.3	53.13	52.96	38.23	44.14	43.83	43.83	52.2	52.13	44.21	39.94	44.19	44.39	44.07	46.09	42.56	56.19	56.26	38.97	69.9
Candidatus_Atelocyanobacterium_thalassa_isolate_ALOHA_protein	43.68	39.96	44.28	39.7	43.21	42.86	52.75	40.67	45.43	44.32	39.14	43.49	43.2	43.85	43.68	44.76	43.29	44.26	43.57	43.93	43.02	43.92	43.37	42.96	43.87	42.98	44.12	44.4	38.91	43.99	44.27	44.27	38.89	45.2	43.53	52.56	42.16	43.56	43.9	40.52	52.58	44.1	42.82	43.29	43.22	43.8	44.33	38.76	44.29
Mycoplasma_phocidae_protein	42.39	36.23	41.99	38.1	42.93	41.61	43.1	37.9	44.37	42.11	37.63	42.51	42.01	42.87	42.39	41.43	42.54	41.93	42.54	42.82	41.97	41.51	41.99	42.04	41.87	41.94	41.68	42.2	36.84	41.11	42.36	42.04	36.93	44.0	42.64	42.71	39.43	41.5	41.77	36.86	42.89	41.28	42.68	41.2	43.34	42.02	42.62	36.36	43.12
Pelobacter_acetylenicus_strain_DSM_3247_protein	46.0	41.2	45.82	40.24	44.29	44.93	45.31	39.75	45.65	45.56	40.27	44.09	44.35	44.24	44.1	47.56	44.62	45.79	44.14	45.13	45.45	45.78	45.27	44.75	46.81	43.6	45.71	45.6	40.88	46.25	46.76	46.37	40.2	46.08	43.79	44.84	44.7	46.42	45.89	43.04	45.02	48.02	44.77	45.33	44.5	45.95	45.74	40.07	45.69
Polaribacter_sp_Hel1_33_78_protein	43.1	39.35	43.84	39.38	44.39	43.49	42.65	40.69	43.27	43.81	39.25	71.08	41.17	51.4	42.42	43.05	42.63	43.97	42.4	43.7	43.15	43.06	43.35	43.56	43.53	58.28	43.84	43.65	39.74	43.49	43.6	43.79	38.19	43.43	60.97	42.76	41.78	43.45	45.28	39.38	42.73	43.34	44.34	42.26	42.03	43.37	43.81	37.67	43.91
Flagellimonas_sp_HME9304_protein	42.88	40.06	43.86	39.71	44.67	43.46	42.94	41.45	43.56	43.67	39.82	61.12	41.52	51.3	43.19	43.51	42.46	43.88	42.63	43.79	43.21	43.84	44.18	43.81	43.4	58.98	43.27	43.38	40.44	43.53	43.63	43.53	38.36	43.29	61.65	43.11	42.2	43.36	45.25	39.43	42.79	43.16	44.61	42.78	42.32	43.25	43.56	38.32	43.96
Pseudoalteromonas_rubra_strain_SCSIO_6842_protein	51.46	39.59	57.2	38.76	43.88	45.17	44.05	39.63	43.92	57.31	39.17	43.55	42.33	43.44	48.23	51.66	43.1	57.06	43.74	49.98	45.27	43.73	45.75	45.9	52.77	43.16	56.82	57.17	39.16	52.3	53.19	52.76	37.9	44.22	43.22	43.85	52.54	52.33	43.92	39.61	43.93	44.19	44.12	45.65	43.28	56.78	57.14	38.45	57.26
P1_15P	42.94	39.85	43.51	39.54	44.31	43.77	42.84	40.16	43.74	43.73	40.1	52.14	42.11	50.8	42.16	43.29	42.54	43.6	42.79	43.4	43.28	43.19	43.88	43.67	44.15	51.06	43.48	43.66	39.69	42.99	43.67	43.96	38.73	43.4	51.5	42.61	41.14	43.84	45.3	40.15	42.76	43.3	44.19	42.9	42.05	43.38	43.76	38.89	43.6
Arthrospira_sp_TJSD092_MMP08865926_protein	43.76	40.96	43.87	40.81	42.87	43.89	53.97	41.05	44.88	44.43	41.01	43.16	43.37	43.6	43.56	45.28	43.89	44.03	43.12	43.08	43.86	43.74	43.74	43.82	44.92	42.75	43.9	44.13	41.01	43.83	45.35	44.73	39.76	44.98	43.02	53.34	42.63	44.43	44.22	41.23	53.54	44.16	42.54	43.83	43.15	44.15	44.27	39.55	44.08
Ilumatobacter_coccineum_YM16-304_protein	42.5	40.1	42.78	40.64	42.55	43.14	44.15	39.53	43.44	43.25	40.62	42.17	46.26	42.56	42.49	43.75	46.91	42.91	42.69	42.62	43.32	43.36	43.26	43.45	43.42	42.37	43.13	42.53	40.16	43.25	44.12	43.55	39.61	43.3	42.44	43.81	42.24	43.36	43.44	39.98	43.8	43.87	42.88	43.53	42.99	42.73	42.94	39.04	42.72
P2_21P	43.57	39.74	43.88	40.02	41.99	43.07	43.18	40.32	43.35	43.85	39.89	43.35	41.69	43.03	42.4	42.95	43.07	43.75	40.72	41.81	42.87	42.54	42.76	42.72	43.22	43.23	43.87	43.37	39.81	43.69	43.6	43.13	38.2	42.55	43.15	43.58	42.96	43.06	43.1	40.17	43.26	42.51	41.17	42.06	41.03	43.6	43.81	37.26	43.37
Euzebya_sp_DY32_46_protein	43.25	40.57	42.9	41.63	42.95	43.98	43.82	41.03	43.82	43.18	41.51	42.45	48.88	42.55	42.37	43.55	49.43	42.91	42.62	42.65	43.75	43.78	44.18	43.85	43.47	42.98	42.78	42.91	41.14	43.77	43.88	43.82	39.98	43.76	42.6	44.09	42.15	43.51	43.68	40.2	44.0	44.39	43.39	43.18	42.79	42.41	42.91	40.39	43.18
P2_16P	51.57	40.78	52.36	39.65	43.39	48.49	43.1	38.98	42.85	51.76	39.11	42.45	41.91	42.04	47.93	52.44	42.21	52.27	42.8	48.01	46.9	43.45	47.79	48.09	55.18	42.72	51.9	52.41	38.7	54.35	55.22	55.18	38.5	42.99	42.14	43.18	83.0	54.74	43.04	40.52	43.39	43.43	43.62	45.18	41.79	52.96	51.62	38.72	51.52
Methylophilales_bacterium_MBRSH7_protein	49.23	41.34	49.38	39.69	43.97	45.85	43.78	40.53	44.23	49.4	39.71	43.65	42.69	43.41	47.79	51.0	43.68	49.37	43.89	48.77	45.62	43.67	45.88	46.01	50.56	43.32	49.18	48.83	40.58	49.17	50.26	50.13	38.19	44.53	43.47	43.71	47.81	50.09	43.45	41.09	43.9	44.4	43.89	45.49	42.96	49.51	49.69	37.81	49.22
Anderseniella_sp_Alg231-50_MMP19229668_protein	45.14	39.12	45.73	39.49	43.69	53.83	43.76	40.37	43.06	45.24	39.78	43.03	42.52	43.02	43.86	46.36	42.91	45.58	43.34	45.34	53.23	43.08	54.64	53.67	46.51	43.11	45.22	45.04	40.23	46.91	46.76	46.02	39.09	43.17	43.08	43.74	46.74	46.79	43.06	39.96	43.48	44.54	43.54	51.49	42.12	45.13	45.76	38.85	45.34
P2_7P	50.63	40.3	56.4	39.22	44.03	45.24	43.4	39.61	43.01	56.61	38.87	44.32	41.71	43.74	46.97	50.76	42.49	56.27	43.23	48.42	45.27	43.71	45.57	45.58	52.13	43.53	56.37	57.2	40.57	51.69	52.29	52.44	38.22	43.56	43.65	43.1	51.98	51.69	42.98	41.31	43.56	43.85	43.82	45.38	41.81	56.27	56.14	38.11	56.25
Croceicoccus_naphthovorans_strain_PQ-2_protein	45.55	40.14	45.15	40.17	44.28	51.02	44.15	40.25	43.8	45.33	40.3	43.1	43.26	42.79	44.98	46.5	43.56	45.3	43.02	44.95	51.69	43.78	51.99	51.55	46.92	42.75	45.25	45.07	40.28	46.11	47.26	46.63	39.23	43.62	42.95	44.01	44.42	46.86	43.62	40.57	44.13	44.85	44.0	60.45	42.73	45.23	45.69	39.3	45.62
P6_22P	41.63	40.52	42.42	39.79	43.65	42.53	41.18	41.45	42.71	42.1	40.62	60.46	40.62	51.01	41.89	42.5	41.18	42.46	41.18	42.87	42.05	43.43	43.08	42.71	42.44	59.59	42.52	42.66	40.6	41.44	42.15	42.32	37.56	43.11	60.67	41.59	41.41	42.2	44.39	40.12	42.13	42.96	43.17	41.89	41.32	42.17	42.07	37.24	43.07
Nautilia_profundicola_strain_PV_1_protein	44.53	40.85	44.5	40.1	43.13	43.77	43.56	40.38	44.18	44.58	40.23	44.37	42.4	43.45	43.44	44.44	42.82	44.58	52.74	44.32	43.65	42.84	43.89	44.02	44.91	43.16	44.39	44.11	40.22	44.03	44.7	44.34	39.88	44.62	43.41	43.17	42.56	44.57	44.12	40.99	43.59	44.38	43.3	44.12	43.47	44.16	44.55	39.41	44.55
Rhodovulum_sp_MB263_protein	45.76	40.24	45.44	40.42	43.47	65.11	44.76	40.56	43.79	45.0	41.0	43.33	43.57	43.42	44.76	47.27	43.79	45.48	43.12	44.96	92.72	43.96	66.36	65.23	47.23	42.95	45.06	45.16	41.03	46.18	46.92	46.46	39.14	43.43	43.29	44.27	45.85	46.84	43.38	40.11	44.44	45.07	43.58	51.33	42.59	45.6	45.5	38.87	45.44
Methanosarcina_siciliae_HI350_protein	40.56	48.37	40.58	45.14	39.69	40.4	41.28	41.16	42.06	41.1	44.86	40.68	40.53	41.48	41.16	42.05	40.66	40.82	40.25	40.11	40.47	40.24	40.31	40.38	41.54	40.45	41.2	41.28	41.63	40.79	41.81	41.77	45.62	42.5	40.46	41.29	40.34	41.19	42.04	47.56	41.33	41.58	40.04	40.66	41.28	40.87	41.37	45.59	40.26
Olleya_sp_Bg11-27_protein	43.19	40.06	43.96	39.3	44.0	43.55	42.41	41.47	43.5	43.89	39.65	63.17	41.45	50.96	41.87	43.52	42.79	43.95	42.71	43.61	42.95	43.49	43.34	43.66	43.28	59.79	43.64	43.34	40.34	43.15	43.81	43.99	38.16	43.25	61.81	42.83	41.62	43.04	45.27	39.74	42.59	43.2	44.41	42.57	42.13	43.54	43.76	38.13	43.73
Corynebacterium_sphenisci_DSM_44792_protein	43.87	40.34	42.99	40.52	43.31	43.94	44.1	40.64	44.31	43.12	41.26	42.72	56.09	42.56	41.96	44.25	52.72	42.96	42.37	43.26	44.77	43.27	44.42	44.19	43.9	42.69	42.9	42.94	41.28	43.0	44.13	43.96	39.43	44.23	43.09	44.48	42.65	44.15	43.65	40.29	44.11	44.34	43.65	43.25	43.24	42.83	42.75	39.48	43.18
Phaeobacter_sp_LSS9_protein	45.46	40.0	45.62	39.86	43.6	95.36	43.59	40.78	43.22	45.56	40.11	43.46	42.75	43.44	44.86	46.17	43.11	45.51	42.55	44.93	65.1	43.59	70.96	74.69	46.89	43.49	45.37	45.35	40.3	46.52	47.16	46.28	39.34	43.35	43.23	43.53	46.9	46.59	43.42	39.99	43.46	44.46	43.82	51.12	42.41	45.47	45.64	39.04	45.97
Hydrogenophaga_sp_LPB0072_protein	49.05	40.75	48.51	39.89	43.28	46.71	43.97	39.64	43.08	47.93	39.97	43.48	42.79	43.14	45.99	50.48	43.83	48.3	42.78	47.86	46.73	43.67	47.43	47.03	51.1	42.91	47.95	48.04	41.0	49.83	49.81	49.48	39.24	42.88	43.22	43.96	48.24	50.48	43.27	40.83	44.07	44.61	43.19	46.39	41.77	48.25	48.48	38.75	48.41
Maribacter_sp_B1_protein	43.11	39.74	43.72	39.39	44.23	43.09	42.92	41.17	43.33	43.45	39.58	61.05	41.47	51.75	42.8	43.03	42.42	43.71	42.46	43.28	43.03	43.18	43.57	43.6	43.47	59.2	43.51	43.7	40.09	43.06	43.58	43.46	38.44	43.2	61.44	42.81	41.44	43.49	45.36	40.1	42.73	43.09	44.32	42.57	42.04	43.17	43.27	38.28	43.9
Cycloclasticus_zancles_78-ME_protein	51.48	40.11	52.59	39.86	44.56	46.42	44.99	40.08	44.09	52.22	40.13	43.92	43.05	43.81	48.63	56.77	43.31	52.52	43.91	50.24	46.27	44.21	46.3	46.49	53.37	43.88	52.03	52.79	40.98	53.11	53.72	53.47	39.24	44.07	43.76	44.97	52.72	52.81	44.46	40.9	44.92	45.09	44.1	46.27	43.35	52.21	52.67	39.01	52.54
Brucella_ceti_TE28753-12_protein	46.08	39.77	45.91	40.33	43.94	52.86	43.34	40.08	43.81	45.36	40.74	43.16	43.43	43.16	44.02	46.63	43.4	45.7	43.28	45.44	54.0	43.62	53.24	53.53	47.55	43.08	45.56	45.27	40.11	46.25	46.97	46.59	39.82	43.45	42.71	43.8	44.68	47.74	43.88	39.27	43.45	45.52	44.03	51.94	42.7	45.63	45.64	39.3	45.47
Chloroherpeton_thalassium_ATCC_35110_protein	43.55	40.61	43.86	40.55	43.58	43.61	43.89	40.29	44.88	43.9	39.62	45.83	42.79	46.32	42.62	44.73	43.18	44.13	43.09	43.93	43.72	43.69	43.96	43.61	44.29	45.96	43.71	43.61	41.19	43.64	44.6	44.58	39.78	45.12	45.9	43.7	42.11	43.59	57.59	41.58	43.42	44.49	44.0	43.41	43.13	43.72	43.74	39.94	44.1
Prochlorococcus_marinus_AS9601_protein	43.28	40.12	43.03	40.1	42.05	42.68	57.3	39.4	44.32	42.99	39.97	42.62	42.17	42.79	42.51	44.02	43.14	43.01	42.43	42.76	42.83	43.21	42.56	42.58	43.57	42.52	42.84	42.7	40.44	43.09	43.87	43.52	39.42	44.05	42.87	58.29	42.1	43.2	43.19	40.52	58.53	42.93	42.04	42.75	42.9	42.59	43.25	38.62	42.95
Vibrio_vulnificus_FORC_037_protein	51.22	40.44	75.93	39.41	43.46	45.66	43.76	39.74	44.37	68.91	40.19	43.87	42.42	43.5	48.26	51.81	42.86	75.92	44.34	49.33	45.81	43.77	45.8	45.71	52.66	43.33	68.6	58.9	39.61	51.97	53.09	52.74	38.71	44.3	43.46	43.73	52.51	52.71	44.23	40.04	43.76	44.55	43.88	45.3	42.82	57.32	77.86	38.44	56.25
Vibrio_anguillarum_strain_PF4_R8_protein	51.72	40.55	99.99	39.58	43.55	45.6	43.85	39.8	44.38	70.1	39.85	43.97	42.3	43.63	48.12	52.19	43.09	98.49	44.23	49.43	45.61	43.98	45.75	45.55	52.88	43.66	69.62	59.86	40.07	52.2	53.1	52.95	38.69	44.64	43.48	43.91	52.6	53.06	44.39	40.4	43.96	44.74	43.7	45.39	42.98	57.64	75.86	38.57	56.76
Marinomonas_sp_MWYL1_protein	52.04	39.99	53.1	39.77	43.93	46.56	43.78	40.04	43.54	52.45	39.51	43.89	42.28	43.12	48.84	52.08	42.85	52.99	43.19	49.66	46.35	43.74	46.39	46.95	54.58	43.66	52.79	53.16	40.56	54.37	55.27	56.26	39.12	44.03	43.57	43.59	54.53	54.55	43.9	40.27	43.58	44.44	44.1	45.99	43.02	52.84	53.1	38.87	53.06
Vibrio_coralliilyticus_SNUTY-1_protein	51.26	40.38	76.65	39.8	43.56	45.83	44.58	40.2	44.41	70.19	39.69	43.81	42.52	43.49	48.66	52.09	43.36	76.58	44.96	49.68	45.4	44.41	45.98	45.9	53.28	43.81	69.31	59.36	40.62	52.38	53.46	52.87	38.78	44.39	43.94	44.41	52.41	52.63	44.27	40.12	44.55	44.82	43.79	45.37	43.32	57.41	76.45	38.88	56.25
Spirochaeta_thermophila_DSM_6578_protein	43.43	42.16	43.16	40.6	43.27	42.89	44.31	39.89	44.88	43.58	41.13	43.04	43.5	43.69	42.84	43.91	43.52	43.05	43.28	43.27	43.37	43.41	43.26	43.0	43.9	43.13	43.6	43.08	41.06	43.13	43.8	43.01	41.35	44.57	43.59	43.93	41.37	43.43	44.79	41.5	43.77	44.57	43.09	42.71	42.97	42.95	43.49	41.68	43.48
Bacillus_subtilis_subsp_spizizenii_protein	44.23	41.12	44.54	41.61	43.51	43.52	44.69	42.05	70.64	44.67	41.15	43.79	43.8	43.32	43.15	44.54	44.09	44.54	43.63	43.94	43.72	43.39	43.78	43.83	44.48	43.66	44.69	44.4	41.71	43.46	44.17	44.1	41.25	60.78	43.57	44.32	42.34	44.37	44.25	41.69	44.69	44.81	43.54	43.53	48.84	44.2	44.58	41.07	43.6
Dokdonia_sp_MED134_protein	43.21	39.39	43.54	39.54	44.76	43.86	42.78	41.35	43.89	43.74	39.53	61.16	41.84	51.43	42.12	43.32	42.76	43.68	42.1	43.8	43.48	43.73	43.73	43.9	43.52	60.76	43.49	43.82	40.07	42.74	43.84	43.64	38.08	43.96	60.93	42.96	41.21	43.64	45.14	39.35	42.8	43.26	44.6	42.58	42.26	43.38	43.62	37.83	43.72
Halomonas_spR57-5_protein	51.86	40.26	52.43	40.12	43.86	47.31	44.4	40.9	43.79	51.53	39.73	43.32	43.21	43.37	48.8	52.61	43.44	52.42	43.41	48.89	47.08	44.09	47.47	47.53	55.88	42.84	51.79	51.76	40.75	53.87	57.15	55.29	39.23	43.78	42.77	44.33	54.09	55.19	43.85	40.62	44.16	45.03	43.99	45.83	42.57	51.92	51.46	39.16	52.07
Methanocaldococcus_sp_FS406-22_protein	40.1	47.86	40.73	42.84	38.61	39.68	39.92	41.09	41.03	40.7	42.35	40.02	38.91	39.87	38.14	40.52	39.52	40.84	39.65	39.13	39.71	40.18	39.9	39.83	40.22	38.94	40.48	39.36	42.14	40.98	40.58	40.01	49.29	40.87	40.3	39.88	39.36	40.33	41.35	49.59	39.72	39.94	38.24	40.73	39.44	39.23	39.8	49.51	40.24
Thermococcus_sp_EXT12c_protein	39.04	48.39	38.39	42.71	38.34	39.07	39.19	41.3	41.12	39.19	42.8	38.64	39.84	38.5	39.87	39.61	39.83	38.76	38.41	38.83	38.93	40.51	39.4	38.67	38.99	38.68	38.78	38.82	42.78	38.38	39.98	38.85	80.65	40.72	38.33	39.68	38.95	38.85	39.99	47.02	39.6	40.0	39.09	38.44	39.42	38.3	38.89	83.72	38.36
Rivularia_sp_PCC_7116_protein	43.62	41.0	43.48	40.24	42.47	43.3	53.09	41.11	44.43	43.96	40.47	42.42	42.66	43.25	43.04	45.06	42.9	43.55	42.97	43.76	43.67	43.14	43.28	43.13	44.52	42.36	43.53	44.05	40.36	43.91	44.47	44.22	38.99	44.56	42.65	52.56	42.09	44.11	43.91	40.91	52.47	43.97	42.38	43.37	43.33	43.72	43.89	39.39	43.61
Thermosipho_melanesiensis_BI429_protein	42.73	42.56	42.27	40.6	42.44	42.07	42.82	40.39	44.82	42.58	40.07	42.83	42.25	42.6	42.93	43.11	42.81	42.43	43.29	43.39	42.52	42.94	41.95	42.1	42.52	42.35	42.65	42.93	40.46	42.45	42.79	42.76	43.56	44.83	42.72	42.62	41.8	42.64	43.72	41.37	42.73	43.67	42.67	42.24	44.2	42.37	42.54	43.79	43.17
Marivirga_tractuosa_DSM_4126_protein	43.08	39.47	43.64	39.96	44.7	43.62	42.83	42.12	44.0	43.99	40.11	52.11	42.12	56.3	42.02	43.79	42.72	43.7	43.09	44.42	43.41	43.75	43.81	44.03	43.77	51.35	43.95	43.78	40.19	43.06	43.68	43.78	38.97	43.89	51.97	42.62	41.76	43.35	45.68	40.46	42.95	44.08	44.42	43.03	42.53	43.45	43.42	38.61	43.81
Spongiibacter_sp_IMCC21906_protein	52.56	40.19	53.0	39.78	44.4	46.78	44.77	39.68	44.1	52.74	39.63	43.32	43.01	43.63	49.85	53.01	43.55	53.1	43.71	49.99	46.64	43.88	46.34	46.87	56.35	43.32	52.68	52.78	40.65	56.35	56.63	56.49	39.22	44.02	43.14	44.75	55.78	55.82	44.16	40.38	45.03	44.85	44.76	46.25	43.3	52.57	52.52	39.45	52.77
Vibrio_coralliilyticus_strain_58_protein	50.89	40.45	76.57	39.75	43.41	45.81	44.19	39.66	44.01	69.71	39.68	43.57	42.05	43.31	48.33	51.97	42.91	76.38	44.37	49.39	45.29	43.88	45.76	45.78	52.92	43.38	69.13	59.1	40.28	52.26	53.01	52.78	38.4	44.28	43.48	43.87	52.2	52.29	44.07	40.21	44.15	44.39	43.67	45.22	42.98	57.25	76.02	38.66	56.08
Phaeobacter_inhibens_P57_MMP03294477_protein	45.41	40.19	45.52	39.69	43.57	98.74	43.73	40.45	43.26	45.57	39.97	43.5	42.68	43.6	44.82	46.31	43.1	45.36	42.51	44.85	65.38	43.61	71.2	74.69	46.88	43.58	45.36	45.4	40.51	46.42	46.99	46.15	39.16	43.31	43.34	43.56	47.05	46.5	43.38	40.14	43.53	44.5	43.73	51.3	42.23	45.53	45.76	39.27	45.95
Kangiella_koreensis_DSM_16069_protein	52.09	40.64	54.33	40.27	44.7	46.25	44.21	39.44	44.71	54.05	39.7	44.31	42.91	43.61	49.56	53.07	43.67	54.39	44.18	51.01	46.66	44.25	46.72	46.47	54.12	44.0	54.31	53.86	40.1	53.18	54.04	53.66	38.63	44.4	43.85	43.87	52.97	53.9	44.21	40.34	44.17	45.57	44.34	46.28	43.3	53.9	54.14	38.77	53.65
Altererythrobacter_namhicola_strain_JCM_16345_protein	45.5	39.51	45.76	40.6	44.45	51.49	44.28	40.07	43.86	46.05	40.55	43.02	43.2	42.88	44.29	46.76	43.62	45.91	43.8	45.42	52.23	43.84	52.57	52.03	47.09	42.99	45.77	45.63	40.99	46.34	47.18	46.28	39.03	43.59	42.88	44.22	44.67	46.78	44.04	40.58	44.48	44.79	44.06	59.89	42.65	45.77	45.95	38.58	46.08
Methanosarcina_acetivorans_C2A_protein	40.7	48.61	40.66	45.26	40.23	40.49	41.42	41.0	42.02	40.85	45.16	40.54	40.27	41.2	40.19	42.09	40.59	40.5	40.31	40.29	40.56	40.26	40.73	40.65	40.92	40.91	40.7	41.52	41.59	40.78	41.34	41.26	45.61	42.21	40.82	41.2	40.34	41.16	41.86	47.46	41.24	41.39	40.38	40.69	41.39	40.97	41.23	45.49	40.55
Alteromonas_sp_Mex14_protein	51.34	39.39	56.68	39.23	44.1	45.51	44.13	41.64	43.96	56.49	39.18	43.82	42.28	43.85	48.64	51.34	43.11	56.61	43.7	49.73	45.5	43.82	45.89	45.99	52.95	43.28	56.5	56.68	39.91	52.26	53.19	53.27	38.39	44.04	43.77	43.92	52.58	52.23	44.07	40.33	44.2	44.31	44.04	45.95	42.55	56.11	56.49	38.69	69.58
Woeseia_oceani_strain_XK5_protein	49.63	39.46	50.18	39.73	43.79	46.37	44.07	39.47	44.06	50.38	40.01	43.29	43.48	43.84	47.83	52.47	43.73	50.26	43.35	48.91	46.45	44.24	47.14	46.38	51.53	43.67	50.33	50.04	40.19	50.79	51.8	50.9	38.95	43.69	43.31	43.79	50.14	51.38	44.59	40.81	43.87	45.33	43.85	45.93	42.42	50.29	49.76	39.36	50.05
Lacinutrix_sp_5H-3-7-4_protein	43.11	39.58	44.03	39.13	44.26	43.63	42.65	40.68	43.7	43.73	39.2	63.54	41.93	51.53	42.33	43.21	42.8	43.99	42.68	43.8	42.93	43.63	43.74	43.73	43.69	60.12	43.78	43.66	39.96	43.08	44.04	43.71	37.84	43.58	62.12	42.72	41.38	43.7	45.1	39.49	42.64	43.97	44.2	42.94	42.05	43.51	43.88	37.65	43.93
Vibrio_alginolyticus_K10K4_protein	51.2	40.74	75.83	40.05	43.65	45.75	43.84	39.57	44.07	69.53	40.07	43.39	42.56	43.53	47.91	51.67	43.05	75.96	44.28	49.36	45.57	43.94	45.74	45.79	52.42	43.31	69.37	59.17	39.49	52.26	52.75	52.63	38.55	44.27	43.24	43.63	51.94	52.24	44.2	40.53	43.78	44.68	43.99	45.22	42.92	57.44	87.33	38.51	56.13
Formosa_sp_Hel1_33_131_protein	43.22	39.54	43.54	39.89	44.74	43.69	42.52	40.82	43.55	43.56	39.78	62.51	41.86	52.16	42.75	43.62	42.77	43.51	42.76	43.51	43.64	43.42	43.91	43.58	43.32	59.81	43.52	43.68	39.46	43.52	43.69	43.86	38.26	43.38	61.54	43.16	41.46	43.54	45.38	40.06	42.85	43.49	44.36	42.81	42.37	43.47	43.59	38.18	43.97
Novosphingobium_sp_PP1Y_protein	45.35	39.8	44.89	40.28	44.01	50.8	44.49	39.77	43.39	44.8	39.88	42.62	42.74	42.94	44.99	46.73	43.6	44.95	43.11	44.87	51.27	44.14	50.82	51.03	47.19	42.52	44.71	45.0	40.91	45.9	46.95	46.26	39.1	43.44	42.82	44.36	44.47	46.45	43.57	40.17	44.44	44.72	43.74	60.21	42.34	45.3	45.03	38.77	46.19
Altererythrobacter_ishigakiensis_strain_NBRC_107699_protein	45.42	39.79	45.48	40.16	44.59	51.29	44.19	40.27	43.9	45.71	40.2	43.18	42.88	43.36	43.8	46.32	43.18	45.45	43.15	45.04	51.93	43.9	51.73	51.58	46.95	43.37	45.36	45.54	40.97	45.96	46.84	46.09	39.07	43.92	43.21	44.01	44.37	46.69	43.95	39.87	44.31	44.6	44.37	59.97	42.52	45.33	46.0	39.28	46.05
Cycloclasticus_sp_P1_protein	51.41	39.97	52.76	39.93	44.51	46.42	44.96	40.01	44.26	52.31	39.98	43.83	43.39	43.72	48.8	57.04	43.51	52.66	44.06	50.2	46.36	44.31	46.31	46.63	53.51	43.67	52.09	52.84	41.17	53.15	53.77	53.49	39.33	44.32	43.57	44.83	52.91	52.81	44.24	41.0	44.78	44.97	44.1	46.27	43.4	52.28	52.75	39.12	52.53
Pseudoalteromonas_sp_1_2015MBL_MicDiv_strain_15DKN1_protein	51.06	39.21	57.12	38.85	44.16	45.45	43.68	38.76	43.77	56.75	38.9	43.49	41.89	43.25	48.16	51.16	42.82	56.94	43.68	49.52	45.32	43.47	45.74	45.75	52.1	43.06	56.56	57.23	39.41	52.1	52.67	52.51	37.71	44.28	43.09	43.4	52.39	51.54	43.97	40.3	43.59	43.82	44.2	45.16	42.82	56.7	56.47	37.52	56.72
Pyrodictium_delaneyi_strain_Su06_protein	38.62	45.09	39.02	41.41	38.56	39.19	39.34	41.65	39.57	38.53	41.12	38.03	39.57	38.22	37.89	40.3	39.8	39.13	38.44	38.28	39.09	37.96	39.93	39.29	39.21	37.83	38.77	38.66	43.08	38.2	39.33	39.06	46.74	39.71	38.01	39.83	38.73	39.48	39.96	43.89	39.75	39.65	38.96	38.68	38.14	38.54	38.87	46.82	38.38
Flavobacterium_psychrophilum_FPG3_protein	42.97	39.11	43.41	39.75	44.11	43.23	43.16	40.49	43.76	43.47	39.96	60.74	42.32	52.34	42.71	43.42	42.65	43.36	42.72	43.35	43.23	43.38	43.82	43.37	43.25	58.69	43.43	43.48	39.91	42.6	43.57	43.29	37.92	43.81	99.37	43.04	41.36	43.04	45.15	40.44	42.73	43.72	44.4	43.09	42.67	43.24	43.35	37.83	43.46
Erythrobacter_litoralis_HTCC2594_protein	45.35	40.06	45.45	40.05	44.12	51.31	44.01	40.33	43.46	45.53	40.13	42.7	43.03	42.95	44.61	46.13	43.29	45.54	43.45	44.91	51.71	43.99	51.78	51.56	46.86	43.08	45.13	45.28	40.57	45.99	47.0	46.18	39.08	43.44	42.66	43.88	44.39	46.53	44.1	40.21	44.15	44.43	44.04	59.53	42.62	45.28	45.62	39.32	45.94
Methylophilales_bacterium_MBRSG12_protein	49.26	41.34	49.41	39.69	43.97	45.85	43.78	40.53	44.24	49.44	39.71	43.65	42.7	43.41	47.83	51.0	43.68	49.4	43.93	48.77	45.62	43.67	45.88	46.01	50.58	43.32	49.21	48.83	40.58	49.18	50.28	50.13	38.19	44.53	43.47	43.71	47.81	50.09	43.45	41.09	43.9	44.4	43.93	45.52	42.96	49.54	49.72	37.81	49.24
Haloarcula_hispanica_ATCC_33960_protein	39.81	43.86	40.05	62.18	40.33	40.11	40.45	39.73	41.09	39.83	61.51	39.45	40.53	39.03	39.6	40.24	41.29	40.02	38.51	39.27	40.93	40.36	40.19	40.68	40.33	39.16	39.53	39.53	40.59	39.76	40.06	39.88	42.37	40.99	39.68	40.62	40.05	40.26	40.23	42.84	40.62	41.06	39.59	39.54	39.48	39.18	39.78	42.66	39.65
NP3_36P	42.72	38.52	43.09	39.85	43.23	43.22	43.98	39.28	43.9	43.26	39.37	42.79	46.1	42.73	43.37	43.54	47.11	43.2	42.63	43.02	43.32	42.54	42.78	42.77	42.75	42.66	43.06	43.04	41.11	43.08	43.3	42.86	39.23	43.76	42.24	43.69	41.77	42.65	42.81	38.91	44.26	43.29	43.31	42.91	43.54	42.68	43.32	38.43	42.52
Shewanella_woodyi_ATCC_51908_protein	51.26	40.05	57.86	39.24	43.74	45.62	43.58	39.56	43.66	58.07	39.2	43.56	42.2	43.49	47.48	51.18	43.07	57.71	44.11	49.43	45.39	43.7	45.73	45.86	52.91	43.24	57.81	58.33	39.81	52.12	52.73	52.64	38.42	43.95	42.85	43.26	52.76	52.26	43.61	40.21	43.34	44.39	43.92	45.21	42.75	71.72	57.81	38.32	55.84
Desulfovibrio_africanus_str_Walvis_Bay_protein	44.4	42.38	44.77	40.21	43.88	44.01	43.98	38.86	44.56	44.47	39.97	42.99	43.4	43.62	43.51	45.92	43.58	44.66	43.54	44.54	44.02	43.78	44.18	44.2	45.47	42.81	44.17	44.22	40.31	44.43	45.23	44.73	40.36	44.09	43.06	43.57	43.68	45.46	45.28	42.81	43.76	45.75	43.56	44.14	43.0	44.48	44.2	40.31	44.76
Phaeobacter_gallaeciensis_DSM_26640_protein	45.42	40.11	45.46	39.88	43.52	94.2	43.67	40.71	43.25	45.52	40.15	43.33	42.69	43.53	44.47	46.11	43.16	45.31	42.5	44.96	64.95	43.5	71.03	74.47	46.98	43.59	45.41	45.24	40.27	46.28	46.87	46.2	38.93	43.35	43.19	43.79	46.98	46.4	43.49	40.15	43.58	44.36	43.65	50.9	42.3	45.44	45.6	38.92	45.95
Desulfobacula_toluolica_Tol2_protein	43.63	41.57	44.46	39.59	44.19	43.01	42.83	39.35	43.99	44.62	39.52	43.36	42.47	43.37	44.07	44.58	42.36	44.43	44.04	44.18	42.97	43.49	43.61	43.08	44.52	43.01	44.51	44.7	40.51	44.56	44.38	44.57	40.39	44.42	43.52	42.93	43.45	44.05	44.02	41.38	42.79	44.89	44.37	43.89	42.96	44.32	43.95	39.96	44.33
Streptomyces_niveus_SCSIO_3406_protein	43.19	40.53	42.78	41.38	43.08	42.67	43.76	40.02	43.72	43.09	41.42	42.11	55.47	42.48	41.28	44.05	73.4	42.74	42.93	42.61	43.21	43.77	43.34	43.03	43.79	42.58	43.1	43.13	41.04	42.27	43.53	43.57	39.36	43.48	42.38	44.03	42.23	43.87	43.3	40.63	43.49	45.18	42.96	43.03	43.09	42.71	42.46	39.4	42.9
Thermococcus_onnurineus_NA1_protein	38.41	48.13	38.14	42.55	38.77	38.89	38.59	41.62	40.47	38.5	42.32	38.21	39.32	39.22	38.19	39.81	39.41	38.44	37.8	38.93	38.96	40.43	38.99	38.73	39.37	38.43	38.22	38.2	42.34	38.16	39.59	38.77	75.41	40.26	37.69	38.74	37.75	38.95	40.03	46.9	38.46	39.54	39.11	38.06	38.73	37.99	38.9	77.15	38.56
NP4_40P	40.78	42.94	40.09	41.14	42.39	41.42	40.72	40.73	41.26	40.35	40.96	42.29	40.53	41.89	40.93	41.28	41.77	40.21	38.71	41.56	41.49	44.01	41.84	42.31	41.89	42.39	41.0	40.21	40.45	42.15	42.72	41.49	42.27	39.99	42.32	40.1	39.98	42.5	40.3	41.54	40.56	41.69	41.65	40.44	38.07	40.97	40.63	42.46	40.71
Nocardia_seriolae_strain_UTF1_protein	43.62	40.3	42.92	40.52	42.7	43.15	43.66	39.64	44.12	43.31	40.95	42.68	57.04	42.19	42.83	44.27	54.31	42.93	42.26	42.9	44.02	43.25	43.71	43.72	44.27	42.4	43.01	43.02	40.69	42.96	43.87	43.86	39.29	43.8	42.87	44.0	42.25	43.99	43.01	40.54	43.85	44.13	42.85	42.78	43.17	42.54	42.86	39.91	42.93
Prosthecochloris_sp_CIB_2401_protein	43.52	41.37	44.09	40.27	43.05	43.1	44.53	39.7	44.51	44.19	40.05	45.48	43.18	45.71	42.91	45.31	43.64	44.19	43.44	44.01	43.45	43.52	43.26	43.56	44.53	45.62	43.98	43.57	40.9	43.76	44.95	44.43	39.35	44.3	45.12	43.98	42.48	44.61	65.13	41.42	43.89	44.1	43.82	43.35	43.01	44.1	44.12	39.64	44.56
Salinispora_tropica_CNB-440_protein	42.91	40.92	42.51	41.32	42.63	42.71	43.87	39.59	43.83	42.42	41.31	41.98	56.69	41.77	42.24	43.76	56.35	42.52	41.68	42.46	43.17	43.21	43.18	42.92	43.61	42.65	42.6	42.56	40.49	42.57	43.87	43.13	39.76	43.51	42.17	43.77	42.01	43.5	43.39	40.24	43.68	45.2	42.74	42.93	43.18	42.48	42.37	39.06	42.65
NP3_6P	50.97	39.14	56.46	39.11	44.03	45.28	43.98	41.38	43.82	56.32	39.12	43.84	42.26	43.74	48.44	51.31	43.08	56.38	43.35	49.42	45.17	43.99	45.5	45.77	52.62	43.25	56.34	56.38	40.11	51.95	52.91	52.97	38.18	43.7	43.49	43.73	52.07	51.95	43.97	40.07	43.98	44.07	43.7	45.41	42.12	56.12	56.19	38.76	69.46
NP3_46P	42.66	39.68	42.84	39.21	41.91	43.05	43.22	41.99	44.27	43.65	40.04	43.57	43.41	44.05	42.96	42.67	43.83	42.97	42.08	42.93	42.63	41.9	42.57	42.66	42.97	43.55	42.77	42.8	39.74	42.51	42.96	43.51	37.66	43.78	43.34	42.76	41.08	43.4	42.73	41.87	42.94	42.6	42.72	42.63	43.05	42.9	42.57	36.92	43.68
Vibrio_anguillarum_425_MMP06606092_protein	51.5	40.42	98.88	39.59	43.5	45.63	43.99	39.59	44.38	69.95	39.84	43.75	42.35	43.6	48.11	52.07	43.13	98.65	44.18	49.5	45.53	44.02	45.83	45.67	52.81	43.49	69.59	59.73	40.07	52.26	53.15	52.89	38.75	44.73	43.41	43.92	52.4	52.91	44.57	40.51	43.99	44.84	43.63	45.46	43.03	57.7	75.71	38.76	56.53
Shewanella_baltica_OS155_protein	50.87	39.73	57.73	39.23	43.92	45.44	43.74	39.18	43.95	57.82	39.71	43.87	42.26	43.02	47.65	51.74	43.04	57.74	44.03	49.39	45.69	43.8	45.61	45.67	53.2	43.38	57.42	58.0	39.67	52.53	53.08	53.05	38.07	44.01	43.3	43.46	52.73	52.66	43.31	40.07	43.8	44.84	43.93	45.35	42.75	97.9	57.34	37.88	56.29
Planococcus_plakortidis_strain_DSM_23997_protein	44.37	41.38	44.21	41.53	44.23	43.58	44.55	41.38	58.02	44.47	41.66	44.09	43.41	43.67	42.98	44.2	44.19	44.16	43.53	43.98	43.64	43.54	43.97	43.71	44.48	43.85	44.3	44.25	42.04	43.85	44.52	44.52	41.22	57.49	43.85	44.58	42.28	44.32	44.24	41.37	44.44	44.78	44.06	43.93	48.72	43.94	44.14	40.87	44.19
Halorubrum_trapanicum_strain_CBA1232_protein	40.18	44.15	40.19	64.11	40.34	40.03	40.71	39.66	41.52	40.23	79.75	39.46	41.35	39.43	39.65	40.57	41.57	40.15	38.63	39.92	40.68	40.68	40.43	40.34	40.72	40.13	40.16	40.01	40.98	39.96	40.59	40.16	42.69	41.33	39.96	41.38	38.59	40.37	40.45	42.98	41.22	41.34	40.05	39.57	40.32	39.62	39.91	42.84	39.67
Amycolatopsis_albispora_protein	43.38	40.53	42.55	40.87	42.3	43.13	44.04	39.89	43.57	42.79	40.95	42.01	62.56	42.03	42.83	44.24	56.92	42.36	41.6	42.39	43.83	43.43	43.69	43.37	44.13	42.29	42.8	42.06	40.96	42.68	43.88	43.93	38.98	43.55	42.4	43.9	42.14	44.35	43.47	40.36	43.66	45.04	42.66	42.71	42.51	42.37	42.43	38.64	42.39
Synechococcus_sp_KORDI-49_protein	43.91	40.43	43.74	40.59	42.41	43.85	66.31	40.48	43.94	43.86	41.17	42.5	43.91	42.6	42.46	44.97	44.04	43.74	42.35	42.49	44.43	43.61	43.93	43.59	44.67	42.18	43.56	43.5	40.28	43.49	45.06	44.56	39.74	44.1	43.14	77.6	42.65	44.59	43.94	40.38	77.25	44.27	42.69	43.29	43.09	43.87	43.83	39.3	43.71
Geoglobus_ahangari_strain_234_protein	39.23	62.15	39.75	44.59	39.07	39.84	40.7	41.06	41.34	39.69	44.46	38.49	41.0	39.95	39.63	40.93	40.56	39.67	38.63	39.48	39.89	40.35	40.36	39.73	40.62	39.17	39.61	39.79	42.64	39.96	40.58	40.11	48.49	41.36	39.01	40.37	38.91	40.77	40.88	46.63	40.39	40.32	39.69	39.29	39.33	39.66	39.32	48.8	39.08
Salinispora_arenicola_CNS-205_protein	42.67	40.78	42.58	41.24	42.46	42.73	44.04	39.88	43.69	42.32	41.32	41.92	56.72	41.94	42.36	43.67	56.3	42.63	41.85	42.23	43.2	43.45	43.19	43.05	43.58	42.57	42.55	42.35	40.26	42.38	43.39	43.16	39.79	43.64	41.91	44.17	41.35	43.23	43.25	40.37	43.99	45.48	42.83	42.86	42.92	42.63	42.24	39.34	42.54
P3a_15P	45.27	39.67	45.26	39.91	43.47	68.94	43.2	39.92	43.18	45.04	40.18	43.29	42.27	42.75	44.7	45.7	42.49	45.18	43.5	44.88	64.9	43.46	68.82	68.21	46.26	43.32	45.07	45.11	40.78	46.93	46.58	45.88	38.9	43.37	43.24	43.24	46.8	45.98	42.92	39.82	43.17	44.39	43.41	50.92	42.03	45.35	45.51	39.22	45.39
Bordetella_sp_HZ20_MMP08912484_protein	49.76	40.04	49.52	39.87	44.08	46.2	44.48	39.29	43.65	48.91	40.24	42.81	43.01	42.73	46.1	51.83	43.24	49.31	43.27	48.14	46.61	43.71	46.52	46.3	51.63	42.81	48.78	48.79	40.85	49.45	50.8	50.43	39.03	43.68	42.88	44.34	48.18	50.8	43.85	39.81	44.39	44.81	43.61	46.58	42.77	49.19	48.99	38.82	49.13
Prochlorococcus_sp_MIT_0604_protein	43.32	40.51	43.26	39.69	42.2	42.63	57.25	39.72	44.35	43.44	39.7	42.65	42.49	42.85	42.78	44.15	43.14	43.27	42.52	42.91	43.14	43.33	42.59	42.72	43.89	42.53	42.99	43.04	40.43	43.29	44.14	43.82	38.8	44.17	42.9	58.25	42.22	43.38	43.47	40.1	58.55	43.02	42.23	42.69	43.17	42.81	43.48	38.76	43.19
Ilyobacter_polytropus_DSM_2926_protein	43.34	41.77	44.26	40.73	43.28	42.58	43.5	41.01	46.52	44.72	40.58	43.1	42.4	43.32	42.54	43.67	43.17	44.35	43.95	44.29	43.32	42.64	42.7	42.97	43.37	43.13	44.5	44.25	40.5	43.27	44.02	43.31	41.5	46.51	42.8	43.21	42.14	43.07	44.19	42.03	42.97	43.52	43.25	42.66	44.21	43.64	44.2	41.65	43.35
NP5_26P	41.25	41.33	39.84	40.39	41.94	41.55	40.17	40.26	42.34	39.57	40.68	42.21	40.41	42.09	41.36	41.28	41.04	39.99	39.3	40.45	41.26	44.4	41.63	42.02	41.79	41.66	39.78	40.57	39.94	40.71	41.64	40.24	40.51	41.43	41.46	41.19	41.66	42.08	38.83	40.88	41.41	41.1	43.22	40.79	39.24	40.18	40.43	40.75	40.5
Thermotoga_maritima_strain_Tma100_protein	43.69	43.99	42.9	40.61	42.51	42.36	43.46	40.67	45.22	42.97	40.69	43.01	42.54	42.78	41.87	43.61	42.74	42.89	43.6	43.33	42.62	42.36	42.63	42.72	42.97	42.7	43.43	42.44	40.95	42.97	43.07	42.84	43.68	44.8	43.2	43.47	41.66	43.14	44.25	42.47	42.93	43.72	42.36	42.92	43.45	42.68	42.85	44.8	43.01
Celeribacter_manganoxidans_strain_DY25_protein	45.38	40.22	45.05	39.97	43.34	66.52	44.05	40.18	43.57	45.41	40.1	43.26	42.56	42.8	44.75	46.15	43.21	45.13	43.54	45.15	66.91	43.45	66.21	65.61	46.88	43.41	45.1	45.38	40.18	46.1	46.78	46.34	38.81	43.31	43.33	43.89	44.99	46.48	43.78	39.89	44.15	44.64	43.48	51.37	42.86	45.56	45.17	39.09	45.83
Edwardsiella_tarda_EIB202_protein	51.89	39.73	59.96	40.25	43.68	45.1	44.13	39.38	44.41	59.73	39.74	43.42	42.68	43.16	48.25	52.26	43.14	59.96	44.02	49.02	45.59	44.01	45.74	45.66	53.27	42.95	59.51	57.35	39.61	52.48	52.67	53.02	38.17	44.7	43.69	44.15	52.21	53.19	43.67	40.58	44.11	44.96	43.84	44.96	43.26	56.98	59.25	38.31	55.4
Nautilia_profundicola_AmH_protein	44.39	40.85	44.15	40.11	42.87	44.25	43.95	39.97	44.12	44.19	39.71	44.08	42.42	43.38	43.19	44.43	42.88	44.08	53.03	44.35	43.94	42.45	44.08	44.31	44.85	43.29	44.2	43.85	40.38	43.79	44.72	44.27	40.46	44.56	42.86	43.36	42.44	44.65	44.11	41.11	43.49	44.25	43.14	44.15	43.61	44.09	44.28	39.89	44.3
Phaeobacter_gallaeciensis_strain_P129_protein	45.45	40.23	45.54	39.72	43.48	94.64	43.67	40.76	43.16	45.5	40.15	43.3	42.6	43.53	44.67	46.07	43.18	45.37	42.52	45.0	65.05	43.58	70.75	74.58	46.86	43.47	45.36	45.36	40.41	46.35	46.97	46.07	38.95	43.34	43.34	43.83	46.86	46.36	43.54	40.13	43.57	44.28	43.68	51.03	42.26	45.52	45.56	38.81	45.97
Marinobacter_sp_BSs20148_protein	52.45	39.91	52.74	40.44	43.81	47.14	44.42	40.73	43.81	52.47	39.93	43.51	42.91	43.51	49.71	53.13	43.58	52.79	43.49	49.79	46.97	44.18	47.33	47.41	57.1	43.69	52.66	52.8	40.81	54.41	73.87	56.55	39.1	43.97	43.04	44.38	54.97	56.5	44.2	40.25	44.57	45.12	44.01	46.42	42.41	52.94	52.66	39.32	52.45
Phaeobacter_piscinae_strain_P13_protein	45.44	40.11	45.44	39.9	43.44	95.35	43.77	40.69	43.26	45.53	40.16	43.48	42.82	43.4	44.81	46.22	43.19	45.37	42.47	45.02	65.12	43.57	70.71	74.86	46.89	43.56	45.3	45.23	40.36	46.49	47.08	46.17	39.31	43.4	43.24	43.67	46.97	46.5	43.46	40.11	43.59	44.57	43.87	51.03	42.47	45.23	45.7	39.06	45.96
Vibrio_owensii_XSBZ03_protein	50.8	40.75	76.18	39.65	43.45	45.68	43.78	40.02	44.08	69.35	39.99	43.66	42.22	43.25	47.71	51.54	42.92	76.32	44.36	49.31	45.43	44.11	45.67	45.94	52.41	43.48	69.11	58.99	40.1	52.09	52.62	52.53	38.92	44.35	43.47	43.69	52.1	51.96	43.99	40.23	43.78	44.5	43.8	45.3	42.78	57.27	85.67	38.84	56.01
Vibrio_anguillarum_CNEVA_NB11008_protein	51.49	40.43	99.06	39.82	43.61	45.52	43.84	39.82	44.39	69.9	40.07	43.86	42.34	43.87	48.16	52.02	43.07	98.41	44.27	49.42	45.5	43.91	45.78	45.62	52.8	43.6	69.57	59.7	39.93	52.2	53.12	52.91	38.66	44.79	43.49	43.72	52.55	52.86	44.46	40.49	43.82	44.68	43.78	45.25	42.94	57.76	75.77	38.69	56.62
Alcanivorax_xenomutans_P40_protein	52.33	40.77	52.45	40.96	43.9	46.66	44.92	40.18	44.25	51.76	40.57	43.2	43.59	43.5	49.7	53.69	43.83	52.27	43.64	49.71	46.95	44.31	47.07	46.67	56.31	43.25	51.59	51.76	40.67	54.53	56.98	54.9	39.23	44.21	43.19	44.95	53.26	55.53	44.59	40.36	44.92	45.32	44.35	46.97	43.31	51.95	51.25	39.4	51.94
Vibrio_anguillarum_PF7_protein	51.62	40.65	99.11	39.63	43.53	45.53	43.86	39.83	44.4	70.1	39.93	43.85	42.27	43.64	48.21	52.11	43.09	98.57	44.23	49.51	45.58	43.98	45.8	45.63	52.85	43.68	69.79	59.76	40.05	52.23	53.11	53.0	38.68	44.61	43.46	43.86	52.52	53.0	44.42	40.4	43.82	44.7	43.69	45.39	43.07	57.84	75.95	38.72	56.58
Myroides_profundi_D25_protein	43.21	39.08	43.59	39.5	44.24	42.89	42.9	40.23	43.59	43.99	39.79	59.1	41.47	51.24	42.09	43.61	42.14	43.48	43.02	43.35	42.88	43.22	43.17	43.26	43.36	57.94	43.46	43.42	40.51	42.5	43.56	43.65	38.08	43.61	63.98	42.91	41.72	43.48	45.21	39.28	43.03	43.35	44.33	42.6	42.39	43.19	43.35	37.65	43.57
Synechococcus_sp_WH_8103_protein	44.18	40.78	44.08	40.42	42.45	44.09	66.51	39.67	44.43	43.92	41.15	42.51	43.83	42.58	42.48	45.22	44.11	44.22	42.58	43.21	44.69	43.79	43.82	43.66	44.79	42.64	43.65	43.64	40.25	43.6	45.34	44.56	39.85	44.17	42.84	76.61	42.93	44.53	43.99	40.78	78.31	44.39	42.72	43.73	43.3	43.64	44.13	39.4	43.98
NP3_7P	52.44	40.58	52.6	40.11	44.2	46.37	44.38	39.73	44.2	51.98	40.49	43.0	43.17	43.19	49.04	53.33	43.92	52.64	42.99	49.3	46.04	44.41	46.66	46.56	55.92	43.04	51.82	52.11	40.59	54.52	56.47	55.04	38.92	44.32	42.86	44.17	54.19	55.21	43.92	40.84	44.57	44.79	44.12	46.29	43.17	52.45	52.06	38.71	52.6
Rhodovulum_sp_P5_protein	45.59	40.1	45.59	40.39	43.39	65.83	44.46	40.02	43.61	45.46	40.45	43.26	43.19	43.54	44.9	47.52	43.68	45.59	43.08	45.04	75.51	43.28	66.98	65.91	46.9	43.17	45.6	45.21	40.99	46.47	46.74	46.48	39.51	43.58	43.32	44.1	46.31	46.4	43.55	40.08	44.41	44.63	43.78	51.34	42.88	45.69	45.92	39.7	45.73
Prochlorococcus_marinus_str_MIT_9303_protein	43.89	40.36	44.01	40.13	42.49	43.29	64.62	40.16	44.49	44.12	40.87	42.36	43.28	42.0	43.03	44.94	43.64	44.15	42.75	42.8	43.77	43.91	43.49	43.05	44.55	42.32	43.62	43.81	40.42	43.57	44.98	44.11	39.22	44.01	42.59	69.59	42.94	44.06	43.83	40.88	69.81	43.76	42.34	43.59	43.2	43.7	43.88	38.89	43.78
Ferroglobus_placidus_DSM_10642_protein	40.23	61.88	40.09	44.3	38.62	39.9	40.5	41.79	41.22	39.81	43.92	38.91	40.5	39.38	39.6	41.23	40.33	39.96	39.22	38.97	39.43	40.01	40.07	39.89	40.71	39.3	39.8	39.52	42.93	40.55	40.82	40.15	48.1	41.48	38.76	40.03	39.7	40.66	40.81	46.5	40.15	39.86	38.7	39.79	39.01	40.04	39.53	48.54	39.34
Halomonas_sp_A3H3_protein	51.87	40.13	52.41	40.39	43.75	47.24	44.55	41.16	44.01	51.66	40.03	43.34	43.14	43.25	48.52	52.48	43.54	52.4	43.44	49.13	47.25	44.1	47.47	47.68	56.05	43.02	51.86	51.68	40.93	53.5	57.21	54.95	39.24	43.67	42.69	44.27	54.4	55.48	44.06	40.57	44.07	45.15	43.89	45.94	42.6	51.81	51.75	38.79	52.1
Streptomyces_spongiicola_strain_HNM0071_MMP08984914_protein	43.46	40.85	43.25	41.28	42.73	43.28	44.03	39.89	44.04	43.42	41.29	42.49	55.94	42.33	42.13	44.16	75.23	43.18	42.8	42.69	43.82	43.57	43.83	43.7	44.29	42.69	43.29	43.3	40.68	42.51	43.83	43.27	39.34	43.75	42.45	44.31	42.06	44.03	43.61	40.81	43.87	45.3	42.8	42.67	42.86	42.97	42.8	39.67	43.32
Thermotoga_maritima_MSB8_2_protein	43.7	44.0	42.88	40.61	42.52	42.36	43.47	40.67	45.22	42.97	40.69	43.02	42.55	42.78	41.88	43.62	42.75	42.87	43.6	43.33	42.63	42.36	42.63	42.72	42.97	42.7	43.42	42.42	40.95	42.97	43.07	42.84	43.68	44.8	43.2	43.47	41.66	43.15	44.26	42.47	42.93	43.72	42.36	42.92	43.45	42.68	42.85	44.8	43.01
Yersinia_ruckeri_YRB_protein	52.01	40.12	60.72	39.85	44.27	45.42	43.98	39.91	45.15	60.43	40.1	44.5	42.94	43.52	48.5	52.52	43.56	60.55	44.1	49.3	45.84	44.1	45.78	45.72	53.75	43.08	59.96	58.11	39.69	52.54	53.41	53.25	38.56	44.72	44.14	44.13	52.54	53.99	43.95	40.48	44.19	45.21	44.26	45.11	43.39	57.9	59.72	38.76	56.02
Prochlorococcus_marinus_bv_HNLC2_protein	43.27	40.32	43.23	40.08	42.73	42.67	57.45	39.86	44.8	43.18	40.44	43.08	42.38	42.93	43.26	43.99	42.96	43.15	42.76	42.71	43.29	43.53	42.64	42.69	43.78	42.75	43.12	42.99	40.02	43.31	44.02	43.67	38.99	44.22	43.06	58.55	41.82	43.32	43.51	40.85	58.52	43.39	42.67	42.82	43.19	43.25	43.66	37.77	43.25
Alteromonas_mediterranea_strain_AR43_protein	51.38	39.21	56.7	39.25	44.46	45.84	44.26	41.68	43.98	56.51	39.23	44.06	42.57	44.08	48.82	51.39	43.34	56.61	43.77	49.61	45.38	43.91	46.06	46.15	52.79	43.52	56.66	56.61	39.79	52.25	53.14	53.04	38.17	43.97	43.83	43.91	52.08	52.11	44.19	40.23	44.15	44.44	44.04	45.93	42.6	56.22	56.21	38.96	69.64
Marinitoga_piezophila_KA3_protein	42.81	42.67	42.41	40.22	42.41	41.93	42.64	41.21	44.95	42.05	39.89	42.29	42.17	42.92	41.92	43.01	42.74	42.27	42.77	43.16	41.89	41.93	41.83	42.09	42.57	42.65	42.43	42.38	40.68	42.61	42.62	42.91	42.67	44.82	42.44	42.58	40.87	42.51	43.54	41.4	42.48	43.44	42.4	42.21	43.4	41.65	42.28	43.33	42.42
Plantactinospora_sp_BC1_protein	42.7	40.93	42.82	41.16	42.04	42.92	44.14	39.83	43.15	42.53	41.29	42.06	56.71	41.95	42.09	44.03	56.45	42.61	41.77	42.25	43.51	43.6	43.3	42.91	43.6	42.24	42.46	42.09	41.13	42.43	43.99	43.62	39.96	43.62	42.08	44.0	42.0	43.59	43.33	40.47	43.98	45.15	42.15	42.82	42.71	42.3	42.28	40.05	42.5
Streptomyces_sp_CNQ-509_protein	43.07	40.96	42.86	41.14	42.71	43.04	43.95	39.59	43.67	43.0	41.56	42.66	55.54	42.28	41.24	44.05	69.63	42.71	42.64	42.78	43.29	43.77	43.37	43.03	44.13	42.23	42.82	42.64	41.59	42.87	43.93	43.5	39.3	43.4	42.44	44.16	42.2	43.99	43.89	40.31	43.82	45.26	42.63	42.78	42.89	42.38	42.68	39.5	42.62
Vibrio_anguillarum_775_protein	51.49	40.34	98.87	39.56	43.44	45.51	44.03	39.89	44.34	69.94	39.89	43.72	42.29	43.6	48.15	52.06	42.97	98.54	44.01	49.45	45.48	44.17	45.78	45.63	52.86	43.35	69.65	59.8	39.99	52.19	53.01	52.88	38.78	44.5	43.44	43.94	52.18	52.93	44.5	40.38	43.93	44.86	43.76	45.37	42.98	57.82	75.92	38.75	56.55
Streptomyces_sp_ADI95_16_protein	43.38	40.85	43.14	41.31	42.74	43.04	44.05	39.39	44.23	43.42	41.5	42.55	55.38	42.42	42.0	44.19	72.69	43.03	42.73	42.29	43.68	43.67	43.76	43.71	43.95	42.53	43.55	43.22	40.71	42.47	43.59	43.35	39.88	43.76	42.46	44.0	42.44	44.2	43.71	40.25	43.73	45.1	42.93	42.82	43.15	42.92	43.05	40.02	42.92
Thiomicrospira_sp_S5_protein	51.04	40.24	51.63	39.58	43.95	45.95	44.3	41.17	44.3	51.38	40.09	43.82	42.99	43.8	47.89	52.7	43.94	51.71	43.62	49.69	46.07	43.95	45.96	45.9	52.28	43.02	51.18	51.38	40.12	51.58	52.81	52.52	38.91	43.95	43.4	44.33	51.94	51.97	44.01	40.49	44.65	44.61	43.54	45.51	43.28	51.43	51.22	39.08	51.34
Methanocaldococcus_vulcanius_M7_protein	39.93	47.62	40.52	42.56	38.05	39.52	40.63	41.13	41.08	40.44	42.47	39.33	39.8	39.92	39.46	40.6	39.76	40.45	39.66	39.11	39.95	39.93	39.87	39.79	40.02	38.43	40.37	39.5	42.28	41.08	40.47	40.06	48.78	41.06	40.08	39.87	39.48	40.27	40.63	49.56	39.65	39.73	38.32	39.9	39.86	39.1	40.29	48.66	39.55
Colwellia_sp_MT41_protein	51.36	39.84	56.82	39.09	44.31	45.28	43.97	39.33	43.73	56.9	39.5	43.59	42.47	43.74	48.84	51.23	42.92	56.83	43.73	49.61	45.34	43.56	45.61	45.61	52.64	43.44	56.52	58.1	39.82	52.58	52.82	52.64	38.09	44.04	43.7	43.62	52.75	52.27	43.78	40.21	43.87	44.37	43.69	45.56	42.7	57.07	56.56	38.24	56.63
Salinibacter_ruber_M8_protein	42.35	39.99	42.64	43.27	42.33	43.7	43.59	40.48	43.64	42.92	44.18	44.95	43.4	44.85	41.64	44.09	43.81	42.78	41.94	42.55	43.56	43.64	43.72	43.86	43.57	44.73	42.78	42.87	40.52	42.89	43.59	43.09	39.65	43.57	44.99	43.54	41.56	43.5	45.78	40.57	43.22	44.46	42.16	42.59	42.2	42.82	42.53	39.24	42.98
Desulfovibrio_piezophilus_strain_C1TLV30_protein	44.21	41.94	44.66	40.16	43.57	43.72	43.18	39.22	44.85	44.77	40.01	42.96	42.68	43.18	43.79	44.42	43.29	44.43	43.45	44.22	43.65	43.43	43.93	43.93	44.6	43.0	44.48	44.51	39.64	44.17	44.86	44.52	40.24	44.32	43.12	43.53	42.57	44.52	44.97	42.56	43.64	45.02	43.92	44.06	43.15	44.03	44.34	40.04	44.19
Tenericutes_bacterium_MZ-XQ_protein	42.42	40.49	43.36	40.46	43.0	42.17	43.09	41.38	48.26	43.39	40.18	43.74	42.18	43.52	42.33	43.29	42.92	43.26	42.92	43.43	42.2	42.03	42.37	42.12	42.8	43.36	43.32	43.5	40.94	42.69	43.17	43.18	41.56	47.98	43.98	42.75	42.1	42.93	43.71	41.34	42.82	43.03	43.26	42.5	45.75	43.28	43.19	41.23	43.37
Flavobacterium_psychrophilum_strain_CSF259-93_protein	42.93	38.96	43.52	39.82	44.23	43.33	43.04	40.37	43.81	43.35	39.94	60.88	42.23	52.34	42.62	43.37	42.57	43.44	42.67	43.39	43.21	43.37	43.75	43.31	43.44	58.6	43.45	43.46	39.76	42.53	43.62	43.44	38.05	43.8	99.88	42.85	41.5	43.24	45.04	40.57	42.72	43.66	44.34	43.25	42.67	43.16	43.41	37.9	43.46
Thermotoga_maritima_MSB8_4_protein	43.7	44.02	42.89	40.67	42.56	42.3	43.52	40.67	45.19	42.89	40.77	42.91	42.45	42.69	41.86	43.49	42.69	42.87	43.45	43.26	42.61	42.46	42.61	42.77	42.93	42.58	43.42	42.38	40.94	43.05	43.06	42.77	43.64	44.82	43.09	43.52	41.59	43.09	44.27	42.54	42.93	43.55	42.34	42.87	43.35	42.72	42.82	44.7	42.95
Alteromonas_macleodii_str_Ionian_Sea_U7_protein	51.42	39.31	56.91	39.44	44.48	45.87	44.57	41.94	43.92	56.72	39.07	44.17	42.64	44.14	49.0	51.42	43.47	56.71	43.59	49.82	45.52	43.72	45.77	46.24	52.83	43.48	56.55	56.72	40.57	52.36	53.31	53.34	38.1	44.07	43.91	44.1	52.32	52.28	44.18	40.19	44.44	44.3	44.08	46.03	42.54	56.07	56.35	38.96	69.93
Aquimarina_sp_AD10_protein	43.29	39.48	43.71	39.36	44.79	43.14	42.83	41.67	43.44	43.73	39.72	61.69	41.72	51.5	42.28	43.24	42.61	43.65	42.49	43.64	43.1	43.8	43.74	43.46	43.82	59.9	43.7	43.79	40.09	43.54	43.65	44.12	38.4	43.28	62.12	42.58	41.65	43.45	45.37	39.31	42.49	43.04	44.66	42.67	42.21	43.31	43.57	38.29	44.17
Halobacillus_mangrovi_KTB_131_protein	43.95	41.54	44.21	41.81	43.15	43.26	44.74	41.31	57.59	44.33	41.82	43.8	43.47	43.55	42.51	44.1	43.95	44.14	43.17	43.93	43.64	43.78	43.6	43.48	44.42	43.21	44.37	43.68	42.07	43.54	44.67	44.09	40.93	57.31	43.38	44.55	42.24	44.12	43.66	41.32	44.23	44.35	44.06	43.87	48.21	43.9	44.17	40.84	43.79
Candidatus_Pelagibacter_ubique_HTCC1062_protein	43.76	38.74	43.84	39.29	42.77	47.72	42.6	40.31	42.76	43.57	39.27	43.18	41.53	42.85	45.15	45.08	42.25	43.96	43.03	44.08	47.65	42.13	47.97	47.91	44.4	43.17	43.57	43.51	39.91	44.28	44.61	44.12	38.26	43.06	42.89	43.1	43.27	44.16	42.86	39.48	42.82	43.28	43.6	48.22	42.07	43.75	44.39	37.47	44.11
Mariprofundus_ferrinatatus_strain_CP-8_protein	47.34	40.26	47.92	40.48	43.82	46.59	45.1	41.5	44.74	47.75	40.73	44.47	43.74	44.07	45.67	49.36	44.56	47.9	43.78	47.1	46.78	44.72	46.86	46.64	48.94	43.82	47.9	47.75	41.28	47.37	48.69	48.38	39.65	44.73	43.99	45.01	46.29	48.39	44.67	41.58	45.27	45.97	44.1	46.95	43.77	47.79	48.05	39.0	47.87
NP2_26P	42.53	40.16	43.39	40.07	42.65	43.31	44.35	39.84	43.79	43.1	40.23	43.08	45.84	43.37	43.17	44.03	47.19	43.3	42.98	42.79	43.14	43.95	43.58	43.27	42.85	42.63	43.19	43.11	40.56	42.96	43.17	42.9	38.97	43.92	43.17	44.0	42.33	42.74	43.51	39.7	44.19	43.27	43.38	43.42	43.65	42.53	42.91	38.54	42.19
Spiribacter_salinus_M19-40_protein	51.34	40.79	51.58	40.92	44.35	47.28	45.36	40.62	44.8	51.18	41.3	43.68	44.25	43.61	48.26	55.33	44.66	51.57	43.79	49.31	47.75	44.99	47.62	47.41	54.48	43.2	51.07	51.55	40.98	51.91	54.56	53.23	39.76	44.86	43.52	44.77	52.09	53.78	44.72	40.85	44.92	46.3	44.44	46.41	42.93	51.68	51.36	39.57	51.96
P3a_31P	52.85	39.36	52.99	39.7	45.12	46.76	44.57	37.24	44.6	52.48	40.3	43.57	43.13	43.78	50.4	53.09	43.83	53.08	44.64	50.27	46.73	43.44	46.73	46.89	55.69	43.25	52.51	52.54	38.91	71.05	55.66	55.13	39.2	44.32	43.42	44.02	54.3	55.02	44.37	39.36	44.78	44.64	44.6	45.95	43.7	52.79	52.74	38.24	52.44
NP3_40P	56.45	40.53	50.21	40.02	43.54	46.2	43.25	37.62	43.42	49.92	40.75	42.59	42.38	42.6	47.43	50.7	42.99	49.82	43.33	48.71	46.15	42.56	45.57	45.96	51.91	43.28	49.56	50.09	40.24	51.35	52.88	52.37	39.71	43.45	42.68	43.63	50.29	51.82	42.92	40.91	43.37	43.98	43.92	45.5	41.9	49.84	49.65	39.18	50.41
Methanocaldococcus_fervens_AG86_protein	40.32	48.49	40.15	43.12	38.69	40.36	40.39	40.77	41.05	40.24	42.56	39.89	39.04	40.16	38.66	40.8	39.48	40.01	39.58	38.84	39.89	40.47	40.05	39.77	40.35	38.86	40.44	39.82	42.57	40.86	40.41	40.21	49.59	41.5	40.34	39.97	39.45	39.95	41.21	49.59	40.13	40.03	37.8	40.61	39.99	39.61	40.01	49.64	39.98
Alteromonas_australica_H_17_protein	51.57	39.76	56.69	39.31	43.98	45.88	44.13	40.44	43.97	56.48	39.63	43.97	42.27	43.89	48.79	51.77	43.03	56.59	43.51	49.35	45.48	43.83	46.07	46.17	52.84	43.47	56.42	56.41	40.71	52.46	53.27	53.53	38.57	43.98	43.85	44.0	52.41	52.37	44.19	39.94	44.41	44.3	43.89	45.98	42.09	56.42	56.33	39.0	70.21
Vibrio_coralliilyticus_OCN014_protein	50.9	40.39	76.06	39.45	43.4	45.64	44.04	40.15	43.82	69.69	39.39	43.58	42.0	43.31	48.12	51.71	42.88	76.05	44.26	49.45	45.36	43.88	45.83	45.78	52.74	43.42	68.99	59.0	40.39	52.15	52.81	52.6	38.47	43.92	43.49	43.9	52.08	52.11	43.89	39.96	43.93	44.45	43.68	45.03	42.79	57.0	75.96	38.54	55.71
Vibrio_furnissii_NCTC_11218_protein	50.89	40.12	78.51	39.54	43.65	45.3	43.8	39.39	44.09	68.71	40.06	43.56	42.21	43.53	48.19	51.68	42.97	78.32	43.76	49.0	45.29	43.76	45.65	45.49	52.52	43.11	68.7	59.04	40.14	51.97	52.7	52.72	38.68	44.35	43.32	43.81	51.93	52.23	43.75	40.59	43.88	44.31	43.62	45.27	42.63	57.4	74.75	38.37	56.18
Edwardsiella_tarda_strain_KC-Pc-HB1_protein	52.18	40.31	60.25	39.93	43.8	45.19	43.84	39.36	44.71	60.01	40.02	43.79	43.09	43.2	48.57	52.47	43.37	60.18	44.29	49.49	45.66	44.13	45.77	45.69	53.62	43.23	59.86	57.49	39.84	52.76	53.17	53.18	38.6	44.68	44.02	44.0	52.5	53.43	43.98	40.65	44.23	45.06	44.24	45.1	43.42	57.48	59.39	38.72	55.94
Vibrio_anguillarum_VA1_protein	51.51	40.41	99.0	39.66	43.41	45.61	43.97	39.6	44.36	70.04	39.8	43.68	42.36	43.61	48.16	52.12	43.05	98.68	44.13	49.55	45.52	44.02	45.78	45.67	52.81	43.4	69.69	59.78	40.13	52.29	53.09	52.88	38.78	44.64	43.38	43.96	52.35	52.82	44.62	40.41	44.0	44.82	43.7	45.45	43.01	57.75	75.78	38.78	56.57
Streptococcus_parauberis_KCTC_11537_protein	44.09	40.29	44.39	40.36	43.84	43.59	43.85	41.6	51.1	44.11	39.77	43.41	43.48	43.59	43.4	43.7	43.54	44.47	44.03	43.86	43.41	43.31	43.8	43.98	44.0	43.19	44.43	44.15	40.46	43.3	44.31	45.09	40.08	49.96	43.53	43.92	42.66	43.77	43.72	40.87	43.86	43.63	43.74	43.28	51.92	44.23	43.98	40.6	44.19
Vibrio_sp_dhg_protein	51.21	40.21	76.03	39.37	43.53	45.87	44.07	39.52	44.37	69.32	39.75	43.65	42.31	43.58	47.75	51.97	43.27	75.87	44.03	49.31	45.53	43.82	45.83	45.71	52.57	43.3	69.4	59.26	39.89	52.13	52.89	53.06	38.81	44.39	43.43	43.77	51.94	52.43	44.08	40.12	43.79	44.5	44.01	45.45	42.57	57.59	98.41	38.77	55.99
Kosmotoga_pacifica_strain_SLHLJ1_protein	42.54	42.02	42.25	40.38	42.05	41.87	42.98	40.59	44.51	42.42	39.87	42.56	41.98	42.64	42.4	43.67	42.56	42.34	43.16	43.07	41.94	42.31	41.92	41.84	42.96	42.23	42.33	42.44	40.76	42.73	43.08	42.98	43.05	44.58	42.26	42.69	40.6	42.56	43.45	40.98	42.55	43.48	42.45	42.56	43.38	41.97	42.29	43.27	42.21
Confluentimicrobium_sp_EMB200-NS6_protein	45.22	40.27	45.54	40.39	43.2	67.83	44.16	40.53	43.53	45.48	40.06	43.2	43.13	43.51	45.49	47.09	43.43	45.49	43.03	45.63	69.97	43.45	67.52	66.59	47.49	43.57	45.41	45.15	40.77	46.17	47.23	46.54	39.11	43.23	43.32	44.1	45.61	46.56	43.18	40.24	44.43	45.14	43.62	51.51	42.66	45.42	45.96	39.46	45.39
Francisella_sp_TX077310_protein	48.27	39.96	49.28	39.46	43.71	44.92	43.01	39.7	44.06	49.0	39.61	44.21	41.92	44.13	47.75	49.25	42.73	49.05	44.1	80.38	44.97	43.2	45.19	44.93	48.82	43.37	49.02	49.23	39.24	49.18	49.79	49.41	38.81	43.88	43.5	42.57	48.31	48.61	43.85	40.25	42.73	43.85	44.54	45.0	42.59	48.75	48.94	38.94	49.28
Hyphomicrobium_nitrativorans_NL23_protein	46.25	40.56	45.89	40.9	43.7	52.37	43.85	40.19	44.2	45.52	41.07	43.4	43.7	43.44	45.48	47.63	43.72	45.94	43.57	45.45	53.36	43.7	52.85	52.74	47.46	43.13	45.59	45.45	40.58	46.39	47.33	46.31	39.05	43.99	43.16	44.0	45.27	47.25	44.24	40.38	44.34	45.46	43.71	51.5	42.6	46.05	46.09	39.21	45.64
Flavobacterium_sp_MEBiC07310_protein	43.59	40.08	44.14	39.54	44.69	43.74	42.7	39.8	43.6	43.85	39.42	60.88	42.11	52.15	42.07	43.56	42.97	44.22	42.87	43.58	43.41	43.38	44.3	44.33	43.4	58.21	43.56	43.55	39.25	43.0	43.75	44.1	38.95	43.73	67.7	42.77	41.37	43.6	45.43	40.34	42.83	43.4	44.66	42.77	42.22	43.76	43.87	38.56	44.06
Bacillus_amyloliquefaciens_protein	44.21	41.12	44.36	41.9	43.45	43.5	44.7	41.54	70.16	44.47	41.02	43.43	43.55	43.32	43.04	44.45	43.99	44.46	43.74	43.84	43.87	43.58	43.68	43.76	44.5	43.76	44.43	44.53	41.68	43.47	44.31	44.27	41.4	60.59	43.64	44.57	42.61	44.35	44.45	41.51	44.55	44.87	43.61	43.86	48.65	44.1	44.38	40.8	43.78
P2_11P	45.55	39.8	45.39	39.82	43.85	69.17	43.36	39.97	43.46	45.26	40.33	43.36	42.54	42.79	45.03	45.76	42.57	45.37	43.69	45.07	64.8	43.54	68.88	68.33	46.35	43.31	45.21	45.22	40.54	46.54	46.48	45.86	38.35	43.45	43.25	43.3	47.04	45.98	43.0	39.65	43.34	44.25	43.72	51.12	42.27	45.39	45.3	38.61	45.41
Belliella_baltica_DSM_15883_protein	43.06	39.29	43.79	39.69	45.0	43.5	42.3	41.43	44.05	43.73	39.8	52.47	41.94	72.85	42.86	43.62	42.55	43.89	42.74	44.14	43.68	42.95	43.6	44.18	43.16	51.49	43.63	43.76	40.63	43.31	43.62	43.76	38.69	43.91	52.53	42.77	42.24	43.08	46.14	40.48	42.79	43.59	44.85	43.04	42.58	43.31	43.49	38.42	43.77
Thalassolituus_oleivorans_strain_K188_protein	52.72	40.42	52.94	39.78	43.97	45.9	44.66	40.48	44.12	52.71	39.79	43.73	42.77	43.53	49.3	53.26	43.81	52.9	43.75	49.52	46.18	44.05	46.07	46.19	56.35	43.65	52.68	53.04	41.34	54.89	56.62	98.74	38.89	44.13	43.35	44.29	55.59	56.14	44.1	40.94	44.71	44.95	44.03	46.26	43.54	52.91	53.01	38.79	53.19
Methanotorris_igneus_Kol_5_protein	39.62	48.12	39.97	42.76	39.15	40.13	40.72	41.43	41.56	40.32	42.89	39.57	39.16	40.14	39.13	40.68	38.93	40.21	39.38	39.81	39.83	40.45	40.14	40.32	40.68	39.27	39.88	39.75	42.02	40.95	40.57	40.3	48.82	41.41	40.24	40.28	40.19	40.72	41.76	50.17	40.37	39.67	39.05	40.25	40.83	39.59	40.42	48.97	39.44
Alteromonas_mediterranea_strain_CP48_protein	51.32	39.14	56.72	39.17	44.29	45.73	44.2	41.63	43.94	56.59	39.28	43.88	42.42	43.89	48.8	51.28	43.41	56.53	43.86	49.71	45.41	43.8	45.94	46.2	52.71	43.57	56.59	56.47	39.73	52.17	53.06	53.14	38.29	43.96	43.81	43.89	52.13	52.07	44.17	40.3	44.11	44.26	43.87	45.88	42.6	56.13	56.29	38.9	69.58
Nodularia_spumigena_UHCC_0039_MMP05967630_protein	43.77	41.94	43.82	41.13	42.67	43.61	53.76	40.85	45.67	44.1	40.46	43.47	43.71	44.08	43.56	45.24	44.05	43.76	42.79	44.07	44.1	44.3	43.45	43.87	45.44	43.24	43.95	44.22	41.18	43.68	45.16	44.23	39.5	45.28	43.8	53.35	42.85	44.78	44.4	40.94	53.14	44.34	42.97	43.97	44.25	44.02	44.18	39.73	44.15
Synechococcus_sp_WH_7803_protein	44.03	40.51	44.45	40.42	42.56	43.8	66.05	40.8	44.42	43.84	40.86	42.98	43.56	42.65	42.69	45.08	43.81	44.47	43.0	43.03	44.36	43.62	44.15	43.27	44.76	42.58	43.92	43.76	39.65	43.84	44.94	44.13	39.73	44.1	43.16	70.73	42.25	44.38	44.16	41.03	71.31	44.44	42.95	43.72	43.12	44.22	43.98	38.6	43.95
Vibrio_vulnificus_strain_93U204_protein	51.07	40.39	75.98	39.44	43.34	45.69	43.94	39.74	44.39	68.95	40.02	44.02	42.52	43.62	48.25	51.85	42.92	76.06	44.2	49.39	45.69	43.79	45.8	45.82	52.73	43.42	68.76	58.97	39.8	51.97	53.03	52.7	38.74	44.51	43.54	43.9	52.48	52.67	44.31	40.13	43.91	44.56	43.83	45.23	42.88	57.39	77.89	38.38	56.24
Vibrio_anguillarum_6018_1_protein	51.49	40.57	99.01	39.52	43.42	45.6	43.99	39.79	44.42	70.07	39.85	43.8	42.33	43.59	48.16	52.22	43.15	98.64	44.14	49.56	45.55	44.06	45.91	45.67	52.93	43.49	69.74	59.82	40.22	52.35	53.17	52.83	38.76	44.69	43.42	44.0	52.49	52.92	44.49	40.62	44.07	44.83	43.6	45.54	43.09	57.75	75.88	38.77	56.51
Jannaschia_sp_CCS1_protein	44.68	39.74	45.05	39.94	43.44	63.83	43.58	40.22	42.82	45.15	39.75	43.42	42.16	43.21	44.97	46.03	42.39	45.07	43.09	44.37	63.77	42.89	64.55	63.76	46.07	43.49	45.06	44.78	40.51	46.42	46.33	45.58	38.84	43.12	43.36	43.68	46.65	46.24	43.01	39.93	43.4	43.93	43.52	50.85	42.5	44.95	45.35	39.09	44.93
Pseudoalteromonas_atlantica_strain_ECSMB14104_protein	51.37	38.58	57.62	39.05	44.12	45.72	43.82	38.49	43.66	57.64	39.01	43.52	42.17	43.44	48.28	51.44	43.15	57.6	43.64	49.76	45.55	43.64	45.85	46.02	52.57	43.15	57.46	57.47	38.71	52.21	53.04	52.66	37.63	44.05	43.26	43.72	52.59	52.2	44.01	39.39	43.79	44.07	44.18	45.44	43.01	57.19	57.41	38.04	57.43
Pseudomonas_aeruginosa_Ocean-1175_protein	53.47	40.09	52.97	40.31	44.05	46.54	44.71	39.4	44.25	52.79	40.71	43.41	43.37	43.15	49.16	53.87	44.22	52.73	43.93	49.22	46.96	44.53	47.08	46.58	72.41	43.14	52.3	52.37	39.96	55.02	56.77	56.09	39.32	44.22	43.09	44.57	55.28	72.53	43.76	40.94	44.56	46.25	44.07	46.36	43.19	52.47	52.49	39.53	52.24
NP5_12P	45.79	39.94	45.95	39.97	43.68	50.1	43.86	40.59	43.39	45.71	39.97	43.6	43.16	43.72	45.06	46.13	43.7	46.0	43.48	46.0	50.76	43.8	50.95	50.19	46.32	43.75	45.7	46.14	40.1	46.13	46.45	45.82	38.4	43.92	43.57	43.49	44.89	46.11	43.47	40.53	43.84	44.89	44.0	50.54	42.82	45.95	45.83	38.55	46.05
Vibrio_vulnificus_protein	51.08	40.27	76.03	39.52	43.52	45.71	43.95	39.86	44.46	68.95	40.24	43.76	42.43	43.75	48.25	51.88	42.98	76.09	44.29	49.4	45.71	43.78	45.84	45.84	52.77	43.29	68.62	58.95	39.85	51.97	53.04	52.7	38.84	44.47	43.44	43.84	52.39	52.65	44.27	40.11	43.83	44.82	43.85	45.34	42.79	57.25	77.78	38.63	56.24
Altererythrobacter_atlanticus_strain_26DY36_protein	45.44	40.5	45.22	40.24	44.26	51.05	44.33	39.66	43.88	45.05	40.55	43.05	43.59	43.19	43.5	46.35	43.8	45.25	43.14	44.84	51.84	44.16	51.88	51.58	46.79	42.76	44.94	45.07	40.81	45.54	46.91	46.16	39.15	43.8	43.05	44.14	44.02	46.4	43.52	40.54	44.39	44.85	43.85	59.96	42.35	45.19	45.63	38.89	45.61
Rhodothermus_marinus_SG05JP17-172_protein	44.23	41.47	44.09	42.07	43.18	44.68	44.85	41.46	45.28	44.14	42.03	46.61	45.18	46.78	43.87	45.76	45.04	44.14	42.93	43.81	45.15	45.32	45.36	44.84	45.16	46.29	44.0	43.75	41.16	44.16	45.5	44.72	41.7	45.24	46.32	44.78	43.22	44.95	47.94	41.55	44.64	46.45	43.44	44.36	43.94	43.86	43.88	41.55	44.21
Vibrio_alginolyticus_ATCC_33868_MMP03996324_protein	51.12	40.7	76.06	39.99	43.64	45.81	43.73	39.45	44.04	69.68	40.02	43.54	42.49	43.32	48.08	51.54	43.07	76.01	44.34	49.37	45.68	43.99	45.73	45.89	52.3	43.33	69.31	59.21	39.49	52.13	52.83	52.58	38.65	44.2	43.36	43.57	52.01	52.3	44.16	40.55	43.8	44.55	43.92	45.25	43.01	57.42	87.15	38.53	56.14
Leisingera_methylohalidivorans_DSM_14336_protein	45.48	39.8	45.75	40.23	43.64	77.05	43.59	39.9	43.21	45.8	40.2	43.34	42.52	43.47	44.63	46.45	43.41	45.66	42.72	45.0	65.14	43.85	71.35	74.76	46.71	43.83	45.5	45.47	40.1	46.62	47.04	46.31	39.23	43.47	43.45	43.28	46.38	47.04	43.5	39.9	43.38	44.33	43.68	51.05	42.55	45.4	45.89	39.01	45.64
Candidatus_Endolissoclinum_faulkneri_L5_protein	45.2	38.53	45.83	39.9	44.07	51.0	43.12	40.09	44.18	45.66	39.58	43.74	42.71	43.77	45.21	46.18	43.3	45.9	43.04	45.48	51.53	43.59	51.75	51.37	46.42	43.66	45.52	45.33	40.92	45.53	46.05	45.93	38.9	43.96	43.88	43.03	44.03	46.06	43.39	40.09	43.0	45.17	44.53	51.29	42.54	45.69	45.84	38.57	45.52
Candidatus_Nitrosopumilus_sp_D3C_protein	38.76	42.09	39.81	39.71	40.05	40.33	39.87	79.36	40.84	40.1	39.98	40.51	40.21	39.88	39.6	41.02	40.53	39.51	38.86	40.26	40.36	39.8	40.19	40.22	40.02	40.28	39.13	39.84	63.84	39.65	40.5	40.56	41.73	41.15	39.88	39.69	40.49	40.13	39.98	41.85	39.6	40.28	40.48	40.59	38.81	39.22	39.58	41.71	39.94
NP5_19P	52.0	39.98	52.45	39.97	43.01	46.09	44.46	39.64	43.01	51.47	39.78	43.63	42.48	42.77	49.18	53.07	43.27	52.21	42.24	48.5	45.78	44.01	46.6	46.44	55.92	43.02	51.33	51.64	39.7	53.54	57.16	55.43	39.01	43.99	43.12	43.41	54.64	55.74	43.63	40.46	43.57	45.08	42.91	45.0	43.25	52.21	51.62	38.44	52.18
Euzebyella_marina_protein	43.04	39.53	43.76	39.12	43.98	43.05	42.72	41.11	43.45	43.57	39.39	61.01	41.57	51.93	42.57	43.38	42.56	43.73	42.35	43.41	43.37	43.5	43.74	43.71	43.46	59.38	43.74	43.35	39.53	42.87	43.7	43.88	38.31	43.3	61.58	42.68	41.65	43.32	45.19	39.77	42.77	43.29	44.29	42.53	42.34	43.66	43.68	37.93	44.21
Vibrio_jasicida_090810c_MMP00036656_protein	50.85	40.58	76.0	39.75	43.79	45.77	44.0	40.38	43.96	69.22	40.14	43.58	42.32	43.2	47.71	51.53	42.97	76.09	44.23	49.23	45.71	44.1	45.75	45.85	52.46	43.22	68.98	58.89	40.41	52.27	52.66	52.72	38.93	44.37	43.36	44.01	51.97	52.0	44.01	40.15	44.17	44.59	43.73	45.27	42.91	57.12	85.32	38.94	55.9
Alcanivorax_sp_E4_protein	52.17	40.71	52.81	39.9	43.74	45.92	44.29	41.51	43.42	51.6	39.93	43.56	42.04	43.03	49.59	52.88	43.05	52.59	42.13	48.58	45.95	44.83	46.57	46.59	55.64	43.39	51.8	51.96	40.22	53.92	55.94	54.86	40.73	43.76	43.19	44.44	53.38	54.48	43.69	41.0	44.49	44.74	43.88	46.33	42.38	51.7	51.79	39.67	51.88
Pseudoalteromonas_piscicida1_protein	51.54	39.13	57.39	39.24	44.49	45.78	43.9	39.31	43.73	57.04	39.33	43.74	42.29	43.62	48.34	51.62	43.23	57.25	43.73	50.23	45.26	43.85	45.93	45.93	53.01	43.22	56.96	57.45	39.35	52.36	53.44	52.7	37.61	44.33	43.44	43.97	52.82	52.51	43.99	41.14	44.15	44.29	44.15	45.42	43.38	56.7	57.06	37.81	57.33
P3a_27P	43.56	39.25	43.53	38.91	44.83	43.76	43.46	41.95	43.7	43.56	39.53	61.0	42.18	51.99	43.23	43.82	43.42	43.68	42.94	44.06	43.81	43.73	44.1	43.84	43.82	60.81	43.71	43.75	39.61	43.64	43.85	43.76	38.76	43.43	61.53	43.28	41.19	43.69	45.51	40.18	43.14	43.64	44.47	43.02	42.84	43.19	43.36	38.16	43.74
P6_15P	43.01	38.8	44.01	39.61	44.52	44.0	42.93	40.79	43.88	43.32	40.07	61.03	42.16	51.7	43.06	43.86	43.22	43.94	43.1	44.15	43.62	43.95	44.12	44.19	43.62	60.24	43.32	43.88	39.52	43.05	43.61	43.76	38.3	43.84	61.13	42.98	42.34	43.69	45.24	39.08	42.85	43.66	44.82	43.26	43.31	43.44	43.53	38.52	44.39
Flavobacterium_psychrophilum_v4-33_protein	42.89	38.97	43.44	39.93	44.25	43.3	43.03	40.33	43.87	43.3	40.02	60.89	42.34	52.34	42.67	43.28	42.58	43.42	42.71	43.35	43.25	43.37	43.76	43.43	43.31	58.56	43.39	43.44	39.78	42.58	43.55	43.47	38.09	43.86	100.0	42.87	41.23	43.22	45.03	40.57	42.68	43.64	44.31	43.2	42.74	43.17	43.37	38.02	43.44
Mycobacterium_rhodesiae_NBB3_protein	43.17	40.1	42.38	40.54	42.8	43.13	43.33	39.4	43.67	42.86	40.79	42.63	57.32	42.19	42.16	44.04	53.88	42.59	41.51	42.41	43.53	43.33	43.63	43.22	43.67	42.28	42.53	42.44	40.47	42.6	43.81	43.37	39.81	43.71	42.24	43.82	41.99	44.07	43.03	40.5	43.62	43.94	42.6	42.93	42.53	42.59	42.87	40.1	42.42
Piscirickettsia_salmonis_strain_AY3800B_protein	50.51	39.48	52.33	39.79	43.61	45.58	43.73	40.14	43.75	51.96	39.71	43.58	43.06	42.98	48.68	52.81	43.04	52.19	43.96	51.07	45.29	43.7	45.52	45.29	52.66	43.19	51.59	51.77	39.62	51.73	52.61	52.15	38.58	44.2	43.28	43.28	50.98	52.61	43.79	40.59	43.59	45.44	43.59	45.39	42.93	51.64	51.83	39.21	52.66
Altererythrobacter_epoxidivorans_CGMCC_17731_protein	45.63	39.88	45.47	40.71	44.12	51.42	44.27	39.51	43.76	45.38	40.61	43.07	43.29	43.05	43.83	46.48	43.58	45.47	43.55	45.04	51.51	43.91	51.92	51.82	47.17	43.24	45.33	45.46	40.34	46.13	47.14	46.15	39.1	43.67	42.97	44.17	44.6	46.75	43.87	40.62	43.94	44.33	44.21	60.18	42.68	45.22	45.72	38.96	45.92
Alteromonas_macleodii_str_Ionian_Sea_U4_protein	51.14	39.23	56.72	39.36	44.33	45.75	44.53	41.58	43.78	56.48	39.21	44.13	42.45	43.96	48.95	51.28	43.25	56.53	43.5	49.75	45.39	43.79	45.68	46.07	52.71	43.45	56.48	56.6	40.58	52.29	53.13	53.25	38.15	43.96	43.77	44.02	52.3	52.15	43.97	40.09	44.34	44.32	44.04	45.91	42.39	55.93	56.19	39.04	69.89
Micromonospora_tulbaghiae_protein	42.79	41.16	42.65	41.16	42.62	43.07	43.77	39.65	43.72	43.0	41.2	42.14	57.05	42.04	42.03	44.1	56.78	42.48	42.02	42.6	43.4	43.83	43.71	43.18	44.09	42.68	42.61	42.43	40.65	42.58	44.11	43.56	39.94	43.61	42.18	43.99	42.14	43.65	43.57	40.79	43.92	45.7	42.94	42.57	43.03	42.45	42.57	39.99	42.49
Synechococcus_sp_PCC_7002_protein	44.12	41.16	44.67	40.99	43.26	44.01	53.83	40.56	45.42	44.54	40.98	43.14	43.25	43.55	43.69	45.45	43.8	44.53	43.02	43.46	43.82	43.69	43.91	43.65	45.14	42.8	44.33	44.18	41.09	44.49	45.28	44.82	39.78	45.49	43.26	53.57	43.44	44.71	44.28	41.26	53.49	44.55	43.31	43.75	43.73	44.33	44.51	39.19	44.9
Thermococcus_barophilus_CH5_protein	39.16	48.14	38.23	42.42	39.52	39.12	38.56	41.83	41.62	38.75	42.08	38.49	39.16	39.1	38.08	39.62	39.28	38.42	38.22	38.75	38.94	40.46	39.37	39.0	39.17	39.12	38.63	38.24	42.16	39.07	39.8	39.46	69.63	41.14	39.36	38.91	37.99	38.86	39.77	47.14	38.81	39.44	39.77	39.01	39.29	38.05	38.79	69.64	38.33
Spirochaeta_sp_L21-RPul-D2_protein	43.22	40.44	43.32	40.24	43.2	42.31	43.18	39.65	43.71	43.58	40.43	43.7	42.31	43.51	42.69	43.29	42.96	43.17	42.83	43.8	42.57	43.37	43.14	42.95	43.46	42.96	43.88	43.67	40.39	43.02	43.66	43.6	39.7	43.53	43.22	42.61	41.46	43.22	44.22	41.28	42.75	43.19	42.95	42.66	42.12	43.05	43.29	40.0	43.3
Moritella_viscosa_06_09_139_protein	51.14	39.58	59.75	39.15	43.54	45.62	44.12	39.5	43.63	60.36	39.96	43.53	42.42	43.25	48.3	51.64	42.86	59.76	44.02	49.27	45.42	43.25	45.37	45.84	52.77	43.11	60.03	88.52	40.6	52.63	52.55	53.0	38.84	43.97	43.7	43.94	52.77	52.09	43.89	39.86	43.99	44.71	43.71	45.23	42.91	57.96	59.28	38.48	55.98
Vibrio_anguillarum_9014_8_protein	51.57	40.59	98.92	39.6	43.43	45.64	43.85	39.97	44.42	70.15	39.94	43.76	42.44	43.54	48.22	52.14	43.14	98.66	44.24	49.47	45.5	44.08	45.87	45.66	52.82	43.44	69.83	59.79	40.17	52.3	53.21	52.91	38.79	44.73	43.39	43.89	52.48	52.85	44.55	40.73	43.94	44.9	43.63	45.51	43.1	57.71	75.9	38.67	56.49
P3b_8P	43.73	39.13	43.72	39.28	44.91	43.91	43.01	43.05	43.33	43.7	39.21	60.95	42.11	51.83	43.89	43.99	43.26	43.95	43.04	44.09	43.51	43.84	43.99	43.72	43.83	60.98	43.99	43.69	39.77	43.16	43.9	44.01	37.56	43.17	61.54	43.23	41.77	43.91	45.15	40.58	42.99	43.78	44.94	43.47	42.98	43.28	43.54	37.03	43.94
Oleiphilus_messinensis_ME102_protein	52.44	40.06	53.35	39.85	43.65	46.09	44.37	39.9	43.71	52.83	39.91	43.4	42.71	43.16	49.84	52.96	43.81	53.05	43.87	50.13	46.09	43.93	46.17	46.15	56.16	43.04	52.49	52.75	40.59	54.66	59.32	55.97	38.9	44.28	43.23	44.29	55.9	55.65	44.4	40.69	44.56	44.67	43.91	46.39	43.21	52.45	53.22	39.22	52.8
Paenibacillus_durus_DSM_1735_protein	44.31	40.83	44.46	41.55	43.37	43.71	44.93	40.58	53.95	44.35	41.21	43.94	43.62	43.5	42.49	44.92	44.37	44.57	43.66	44.33	43.97	44.01	43.88	43.66	44.85	43.29	44.29	43.76	40.77	43.98	44.68	44.51	41.02	53.64	43.78	44.62	42.54	44.53	44.65	41.45	44.67	45.16	44.14	43.87	47.52	44.03	43.88	40.85	43.61
Salinicoccus_sp_BAB_3246_protein	50.83	40.2	52.28	43.55	52.3	51.45	51.82	50.0	65.76	53.21	45.31	52.14	52.79	51.98	52.87	51.45	53.83	52.31	53.51	51.04	51.72	50.9	51.48	51.52	52.02	51.75	52.98	53.09	46.59	51.6	52.07	53.77	39.07	63.88	51.73	50.91	52.5	51.93	51.02	40.34	50.41	52.9	52.93	52.79	60.47	51.36	52.42	38.4	52.34
P3a_25P	43.48	39.4	44.27	39.27	44.21	43.72	42.91	41.61	44.16	43.93	39.52	52.26	42.36	51.73	42.56	44.08	43.12	44.28	42.97	43.62	42.96	44.22	44.06	44.15	43.72	51.26	43.84	44.04	40.78	43.18	43.54	43.95	39.0	43.94	51.39	42.67	41.05	43.84	46.4	39.23	43.05	43.78	44.04	43.17	43.54	44.1	44.05	38.46	43.51
Methanocaldococcus_jannaschii_DSM_2661_protein	39.77	47.89	40.68	42.59	38.22	39.82	40.46	40.95	41.49	40.59	42.29	39.88	39.13	39.85	38.3	40.76	39.22	40.69	39.54	39.21	39.88	40.67	40.0	39.91	40.04	38.86	40.41	39.38	42.11	40.72	40.69	40.17	49.2	41.71	40.15	39.89	39.42	40.33	41.08	49.42	40.18	39.91	38.09	40.6	39.75	39.6	40.4	49.27	39.68
Alteromonas_macleodii_str_English_Channel_615_protein	51.4	38.84	56.69	39.21	44.42	45.76	44.58	41.23	43.94	56.62	39.18	44.08	42.51	44.04	48.85	51.25	43.29	56.57	43.86	49.82	45.53	43.7	45.93	46.1	52.66	43.79	56.52	56.43	39.49	52.39	53.1	53.11	38.25	44.13	44.15	44.37	51.64	52.04	44.64	39.99	44.68	44.14	44.09	46.23	42.88	55.9	55.95	38.94	69.42
Phaeobacter_inhibens_P78_MMP03294492_protein	45.56	40.1	45.62	39.85	43.6	98.43	43.71	40.58	43.27	45.67	40.15	43.4	42.74	43.59	44.77	46.07	43.17	45.44	42.56	44.86	65.24	43.65	71.03	74.68	46.92	43.57	45.47	45.31	40.64	46.44	46.96	46.16	39.15	43.35	43.29	43.67	46.95	46.36	43.54	40.21	43.6	44.52	43.77	51.13	42.2	45.46	45.78	39.15	45.95
Rhodobacter_sphaeroides_strain_AB27_protein	45.69	39.65	45.37	40.39	43.4	63.87	44.4	40.85	43.61	45.23	40.53	43.27	43.25	43.17	43.83	47.19	43.52	45.27	43.3	45.01	67.02	43.79	65.22	64.1	47.46	43.04	45.06	44.92	40.49	46.3	46.93	45.9	39.66	43.22	43.12	44.15	45.59	47.17	44.0	40.26	44.68	45.22	43.75	51.07	42.7	45.3	45.34	39.94	45.58
Marinobacter_sp_CP1_protein	52.84	40.87	53.17	40.63	44.39	47.32	44.75	40.18	44.14	52.85	40.21	43.72	43.48	43.32	50.51	53.46	44.13	53.22	44.04	50.2	46.99	44.48	47.42	47.19	57.24	43.64	52.99	52.71	41.03	54.53	80.5	56.58	39.85	43.94	43.48	44.59	55.59	56.41	44.98	41.06	44.99	45.55	44.86	46.55	42.89	52.78	53.07	40.16	52.88
Rhodothermaceae_bacterium_protein	43.96	40.89	43.87	41.17	43.2	44.82	44.74	41.61	45.07	44.14	41.8	46.62	44.3	47.32	43.48	45.42	45.08	43.85	42.8	43.66	45.02	44.24	45.23	44.81	45.1	46.54	43.77	43.7	41.38	44.26	44.84	44.68	40.0	44.64	46.53	44.95	42.97	44.65	47.94	41.02	44.8	45.91	43.64	44.2	43.77	43.65	43.93	40.66	44.54
Desulfococcus_multivorans_strain_DSM_2059_protein	44.55	42.51	45.0	41.05	44.55	44.18	44.44	39.64	45.35	44.87	40.17	43.75	43.8	43.72	43.53	46.84	44.55	44.94	43.96	44.94	44.25	44.63	44.52	43.97	46.21	43.97	44.68	44.8	40.62	44.66	45.71	44.89	41.17	45.02	43.76	44.2	44.07	46.07	45.26	42.47	44.23	46.07	44.51	44.0	43.31	45.14	44.75	41.42	44.77
Vibrio_alginolyticus_J207_MMP03996326_protein	51.12	40.7	75.88	40.03	43.56	45.82	43.87	39.68	44.03	69.62	40.1	43.52	42.53	43.44	47.91	51.57	43.09	76.02	44.27	49.49	45.67	43.98	45.77	45.86	52.37	43.44	69.45	59.15	39.52	52.07	52.73	52.56	38.68	44.14	43.26	43.67	51.89	52.27	44.23	40.51	43.8	44.56	44.01	45.12	43.0	57.3	87.36	38.54	56.13
Gramella_forsetii_KT0803_protein	42.68	39.24	43.44	39.67	44.13	43.48	42.65	41.33	43.57	43.51	40.2	60.4	41.68	51.79	42.04	43.27	42.23	43.34	42.35	43.5	43.04	42.98	43.19	43.48	43.47	59.83	43.36	43.43	40.41	43.18	43.45	43.66	38.58	43.8	60.84	42.79	41.23	43.17	45.2	40.01	42.76	43.32	44.24	42.46	41.88	43.45	43.14	38.2	43.79
NP1_5P	42.8	40.9	43.22	40.1	43.03	41.94	42.78	39.85	43.27	43.49	39.9	42.29	42.7	42.8	42.45	44.12	43.12	43.4	41.8	42.33	42.58	43.46	42.5	42.45	43.52	42.03	43.48	43.19	40.21	43.29	43.73	43.51	39.7	42.79	42.09	43.0	41.51	43.44	43.51	40.12	42.79	43.34	42.82	42.69	41.95	42.96	42.91	39.35	42.57
P2_13P	52.57	40.18	52.1	40.34	44.05	46.63	44.08	39.1	43.62	51.83	40.32	43.64	42.32	43.65	50.47	52.87	42.97	52.07	43.64	49.4	46.45	43.77	47.31	47.03	55.07	43.32	51.95	52.56	40.51	99.6	55.04	54.83	38.42	43.72	42.94	43.73	54.05	54.6	43.59	40.19	44.12	44.19	43.87	46.06	43.09	52.56	51.87	38.6	51.91
Shewanella_sp_MR-4_protein	51.12	39.52	57.94	39.32	44.12	45.43	44.18	39.69	43.6	57.91	39.5	43.69	42.12	43.3	48.02	51.87	43.03	57.87	44.06	49.35	45.75	43.75	45.8	46.07	53.42	43.14	57.58	58.45	40.05	52.49	53.03	53.22	38.2	44.24	43.06	43.29	52.71	52.89	43.44	40.38	44.2	44.89	43.95	45.51	42.58	85.81	57.78	38.08	56.37
Alcanivorax_dieselolei_B5_protein	52.4	40.73	52.19	40.65	43.91	46.31	44.84	40.02	44.02	51.65	40.47	43.04	43.65	43.44	49.24	53.54	43.83	51.96	43.67	49.62	46.89	44.13	47.01	46.44	56.17	43.16	51.5	51.53	40.21	54.57	56.75	54.89	38.91	44.28	42.96	44.97	53.2	55.33	44.42	40.51	44.71	45.2	44.07	46.87	43.23	51.7	51.16	38.92	52.05
Kushneria_marisflavi_SW32_protein	51.73	40.06	51.61	39.89	43.76	46.11	43.9	40.0	44.07	51.12	39.75	43.5	43.36	43.14	48.49	52.26	43.65	51.55	43.63	48.33	46.21	43.87	46.37	46.19	55.51	42.97	51.3	51.17	40.21	53.29	55.23	54.55	38.79	43.87	42.95	43.64	53.82	54.92	44.08	39.77	43.72	45.2	43.54	45.59	42.6	51.24	50.96	38.21	51.19
Salinibacter_ruber_DSM_13855_protein	42.28	39.88	42.69	43.22	42.24	43.51	43.69	40.41	43.51	42.92	44.02	45.01	43.44	44.77	41.7	44.05	43.74	42.77	41.89	42.67	43.43	43.92	43.7	43.73	43.37	44.71	42.86	42.76	40.71	42.93	43.58	43.04	39.34	43.52	45.08	43.5	41.36	43.49	45.89	40.51	43.1	44.64	42.27	42.5	42.23	42.78	42.39	39.27	42.85
Klebsiella_pneumoniae_subsp_pneumoniae_protein	51.85	40.26	60.12	40.52	44.34	45.33	44.09	40.26	44.95	59.64	40.52	43.88	43.03	43.13	48.08	52.32	43.72	60.07	44.11	49.03	46.32	44.25	46.12	45.71	53.94	43.5	59.61	57.23	40.49	52.33	53.36	53.23	38.57	44.82	43.89	44.1	52.1	54.18	44.1	40.2	44.0	45.45	44.18	45.16	43.44	56.91	58.81	38.57	55.41
Psychrobacter_sp_P11G3_protein	56.81	40.09	50.39	39.76	43.89	46.0	43.65	38.83	43.86	49.77	40.22	43.15	42.53	43.09	47.55	50.68	43.47	50.42	43.52	48.53	45.76	43.28	45.6	45.81	52.21	43.23	49.98	50.11	40.23	51.23	52.14	52.07	38.99	43.59	43.03	43.47	50.48	51.81	43.04	40.4	43.45	44.01	44.28	45.41	42.72	50.46	50.03	39.38	50.5
Vibrio_vulnificus_CECT_4999_protein	51.05	40.35	76.1	39.74	43.64	45.69	44.13	40.0	44.39	69.05	40.16	43.89	42.4	43.58	48.26	51.96	42.86	76.05	44.49	49.4	45.62	44.05	45.83	45.82	52.86	43.26	68.8	59.01	39.75	52.1	53.14	52.91	38.85	44.44	43.52	43.89	52.48	52.7	44.31	40.2	43.85	44.71	44.16	45.43	43.0	57.47	77.79	38.62	56.33
Desulfovibrio_hydrothermalis_AM13_protein	44.39	41.94	45.06	39.96	43.89	43.71	43.2	38.82	44.47	45.09	40.14	43.49	42.56	43.26	43.06	44.91	43.62	44.95	43.66	44.64	44.11	43.93	43.96	43.8	44.79	43.28	45.21	45.42	39.06	44.54	45.26	44.55	40.11	44.59	43.19	43.56	43.44	44.78	44.39	42.24	43.84	44.56	43.67	43.83	43.14	44.7	44.88	39.76	44.73
Haloplanus_sp_CBA1112_protein	39.84	44.43	39.37	66.59	39.75	40.28	40.27	39.53	40.7	39.54	64.03	39.48	40.94	39.75	39.92	40.11	41.22	39.45	38.36	39.53	40.69	40.54	40.57	40.2	40.12	39.41	39.76	39.25	40.74	39.94	40.59	40.08	42.98	40.63	39.61	40.5	38.92	40.08	39.99	43.33	40.45	41.27	39.91	39.79	39.3	38.95	39.31	42.9	38.86
Methyloceanibacter_sp_wino2_MMP08944420_protein	46.15	40.24	45.93	40.44	44.0	52.7	44.69	39.58	43.79	45.6	40.97	43.85	43.4	43.59	45.24	48.56	43.97	45.92	43.81	45.56	53.73	44.1	53.55	52.99	47.54	43.57	45.56	45.99	40.49	46.39	47.56	46.93	39.38	44.29	43.77	44.12	44.47	47.03	44.26	40.36	44.17	45.89	44.07	51.75	43.48	46.12	45.97	39.45	45.86
Flavobacterium_psychrophilum_V4-24_protein	42.92	38.97	43.47	39.82	44.27	43.3	42.95	40.33	43.85	43.31	39.95	60.85	42.32	52.33	42.59	43.3	42.54	43.38	42.68	43.34	43.21	43.37	43.66	43.43	43.31	58.55	43.39	43.45	39.67	42.53	43.54	43.48	38.09	43.82	100.0	42.79	41.23	43.21	45.01	40.57	42.56	43.63	44.33	43.15	42.74	43.15	43.32	37.95	43.39
Vibrio_anguillarum_HI610_protein	51.64	40.33	98.8	39.54	43.29	45.45	43.87	39.48	44.53	70.0	39.87	43.79	42.39	43.78	48.36	52.2	43.15	98.58	44.49	49.35	45.63	43.93	45.69	45.65	52.96	43.6	69.79	59.72	40.27	52.36	53.27	53.03	38.77	44.67	43.37	43.85	52.44	53.1	44.29	40.3	43.94	44.69	43.69	45.33	42.94	57.72	75.94	38.68	56.81
Vibrio_anguillarum_MVAV6203_protein	51.82	40.52	98.9	39.53	43.9	45.71	44.2	39.8	44.42	71.2	39.72	43.72	42.8	43.61	48.53	52.48	43.35	98.65	44.24	49.69	45.48	43.99	45.71	45.6	53.29	43.37	70.58	60.03	39.87	52.63	53.65	53.16	38.23	44.93	43.45	44.07	52.79	53.51	44.53	40.55	44.23	44.99	43.89	45.73	43.49	58.39	77.19	38.17	57.28
Prosthecochloris_sp_GSB1_protein	43.44	40.83	43.99	40.75	43.03	43.37	44.34	39.46	44.13	43.89	39.92	45.07	43.02	45.78	42.57	45.04	43.1	43.89	43.26	43.71	43.96	43.48	43.48	43.49	44.58	45.02	43.94	43.74	40.74	43.34	44.75	44.36	39.44	44.33	45.08	44.0	42.25	43.91	65.46	41.69	43.77	44.04	43.74	43.39	42.79	43.69	43.77	39.86	44.26
Flavobacteriaceae_bacterium_protein	43.11	39.36	43.44	39.82	44.62	43.59	42.6	41.41	43.67	43.57	39.81	63.43	41.74	51.76	42.35	43.63	42.82	43.34	42.67	43.58	42.93	43.82	43.72	43.66	43.49	59.74	43.62	43.4	39.26	43.31	44.02	43.93	38.06	43.45	62.36	42.4	41.99	43.7	45.09	39.55	42.55	43.38	44.55	43.05	42.4	43.56	43.54	38.22	43.76
Verrucomicrobia_bacterium_L21-Fru-AB_protein	43.18	41.14	43.95	40.89	42.86	43.94	44.37	40.23	44.33	43.58	40.23	43.04	43.57	43.28	42.66	45.22	44.41	43.94	42.31	43.06	44.11	43.98	44.43	44.03	44.87	43.02	43.5	43.67	40.69	43.49	44.89	43.89	40.06	44.17	43.23	43.88	42.76	44.63	44.56	41.43	43.6	44.66	43.11	43.53	42.58	44.0	43.54	40.47	43.76
Thermotoga_neapolitana_DSM_4359_protein	43.42	43.8	42.87	40.82	42.52	42.63	43.67	40.88	45.28	42.9	40.56	42.93	42.59	42.58	42.1	43.75	42.85	42.95	43.55	43.55	42.86	42.52	42.82	42.73	43.22	42.52	43.15	42.76	41.13	42.94	43.47	42.98	44.2	44.88	42.65	43.52	41.58	43.41	44.18	42.78	43.31	43.49	42.44	42.72	43.7	42.95	42.8	45.28	43.09
Celeribacter_marinus_strain_IMCC12053_protein	45.48	40.01	45.25	40.02	43.23	65.08	43.64	40.11	43.87	45.25	40.19	43.41	42.85	43.51	44.9	46.14	43.13	45.21	43.16	45.23	65.23	42.7	65.19	64.68	46.62	43.45	45.32	45.15	40.49	45.98	46.69	46.25	38.91	43.45	43.13	43.55	45.86	46.53	43.34	40.42	43.66	44.33	43.62	51.05	42.74	45.05	45.27	39.09	45.44
Echinicola_vietnamensis_DSM_17526_protein	43.35	39.5	43.95	40.01	44.86	43.53	42.8	40.95	43.96	44.31	40.72	51.97	42.3	65.23	42.15	43.51	42.38	43.84	42.99	44.03	43.14	43.38	43.58	43.89	43.67	51.63	44.01	43.63	39.91	43.2	44.07	43.99	38.73	43.86	51.99	43.38	41.72	43.53	46.09	40.14	43.0	43.56	44.72	43.06	42.47	43.61	44.05	39.02	44.32
Pelagibaca_abyssi_JLT2014_protein	45.39	40.25	45.39	39.98	43.66	66.99	43.87	41.15	43.44	45.59	40.33	43.07	42.76	43.27	44.25	46.51	43.18	45.47	42.86	45.26	66.05	43.26	67.86	66.82	47.42	43.77	45.46	45.25	40.72	46.06	46.79	46.17	39.28	43.43	43.35	43.61	45.91	46.68	43.78	39.92	43.96	44.24	44.05	50.84	42.9	45.48	45.89	39.87	45.61
Deferribacter_desulfuricans_SSM1_protein	44.51	42.81	44.95	40.92	44.47	44.21	44.06	40.79	46.09	45.21	40.72	44.5	43.54	44.18	44.23	45.13	43.7	44.94	45.21	45.38	44.25	43.93	44.5	44.51	45.08	44.62	45.04	44.8	41.55	44.88	45.41	44.98	42.27	45.8	43.97	43.84	44.05	44.61	44.84	42.22	44.05	45.76	44.85	44.74	44.18	44.59	45.13	42.56	44.74
Alteromonas_sp_BL110_protein	51.29	40.22	56.88	39.2	44.48	45.65	44.36	41.33	43.93	56.51	39.4	44.09	42.47	43.63	48.73	51.39	43.29	56.75	43.8	49.83	45.4	44.13	45.88	46.11	52.82	43.55	56.64	56.49	40.01	52.29	53.15	53.26	38.5	43.96	43.74	43.85	52.44	52.01	44.31	40.36	44.18	44.44	44.28	45.89	42.67	56.43	56.31	39.01	69.47
Fibrella_aestuarina_strain_BUZ_2_protein	43.2	39.01	43.67	39.58	43.85	43.74	42.8	40.46	43.61	43.45	40.42	50.72	42.17	52.81	42.31	43.85	42.67	43.71	42.49	43.21	43.75	42.84	43.93	43.98	44.2	49.34	43.27	43.48	39.98	42.58	43.66	43.81	37.96	43.61	50.73	43.34	42.02	43.78	45.81	40.23	43.5	44.15	44.15	42.88	42.49	43.34	43.35	37.68	43.6
Marinobacter_salarius_R9SW1_protein	52.3	40.4	53.33	40.56	44.09	47.14	44.59	39.47	44.23	52.92	40.96	43.86	43.12	43.76	49.51	53.05	43.77	53.38	43.45	49.3	46.54	43.26	47.01	47.35	56.69	43.51	53.0	52.6	40.92	54.33	76.44	56.31	39.14	44.09	43.24	44.78	54.59	55.99	44.49	40.51	45.36	45.03	44.44	46.37	42.54	52.57	52.7	39.47	52.05
Glaciecola_sp_4H-3-7+YE-5_protein	50.97	40.02	56.67	38.71	43.92	45.38	43.98	38.92	43.84	56.61	38.99	43.59	42.16	43.19	47.7	51.28	43.03	56.59	43.66	49.47	44.96	43.57	45.73	45.61	52.52	43.04	56.4	56.96	39.7	52.27	52.95	53.35	38.22	44.04	42.91	43.74	52.67	51.97	44.09	40.6	43.41	44.21	43.86	45.69	42.85	56.44	56.12	38.72	62.73
Candidatus_Nitrosopumilus_sp_NF5_protein	39.31	42.07	40.22	39.84	40.51	39.86	39.76	79.77	40.84	40.21	39.7	40.59	39.94	40.53	39.88	40.61	40.42	40.1	39.77	40.23	40.27	39.77	40.26	39.9	40.1	39.95	40.1	40.14	63.75	40.0	40.21	40.41	41.97	41.46	40.32	39.56	39.76	39.78	40.27	41.76	39.8	40.07	39.94	40.25	39.57	40.08	39.68	42.06	39.9
Halomonas_venusta_strain_MA_ZP17_13_protein	52.35	40.17	52.73	40.32	43.76	47.21	44.53	41.39	44.2	52.03	40.31	43.76	43.27	43.37	49.05	52.64	43.8	52.8	43.76	49.61	46.98	44.23	47.46	47.71	56.55	43.64	52.23	51.72	41.07	53.87	57.42	55.52	39.03	43.98	43.3	44.44	54.77	55.78	44.31	40.36	44.51	45.21	43.98	46.19	43.06	52.28	52.0	38.95	52.03
Spiribacter_sp_UAH-SP71_protein	50.95	41.09	51.54	40.91	43.67	46.71	45.0	40.6	44.23	50.58	41.42	43.59	43.99	43.67	47.81	54.49	43.81	51.27	43.37	48.67	47.47	44.58	47.39	46.94	53.69	42.99	50.61	51.13	40.51	51.37	53.8	52.71	39.43	44.21	42.94	44.32	51.55	52.89	44.51	41.46	44.67	45.85	43.88	45.94	42.73	51.32	50.75	39.53	51.18
Methanosarcina_siciliae_C2J_protein	40.52	48.44	40.62	45.29	39.88	40.77	41.36	41.14	41.83	40.84	45.08	40.61	40.35	41.0	40.58	42.03	40.74	40.86	40.08	39.99	40.62	40.29	40.57	40.42	41.29	40.68	41.12	41.29	41.78	40.74	41.95	42.16	45.75	42.44	40.68	41.32	40.38	41.38	42.0	47.57	41.32	41.65	39.95	40.64	41.38	40.94	41.18	45.56	40.34
Methanococcoides_methylutens_MM1_protein	40.78	48.54	41.2	45.57	40.69	40.72	41.51	41.11	41.66	41.1	45.78	40.98	40.27	40.42	40.15	41.85	40.56	41.22	39.82	40.46	40.14	40.18	40.81	40.39	41.65	41.35	41.51	41.08	41.84	41.11	42.05	41.46	45.71	42.17	40.61	41.82	40.46	41.55	42.44	47.19	41.69	41.04	40.94	40.9	40.64	41.34	41.61	45.75	41.37
P5_7P	52.22	40.35	53.15	39.83	43.47	48.12	43.53	38.79	43.51	52.78	39.26	43.0	42.21	43.0	50.01	52.76	42.64	53.0	42.78	49.45	46.91	43.97	47.83	47.87	55.65	42.59	52.9	52.87	39.98	55.1	55.61	55.85	39.0	43.57	42.49	43.39	99.46	55.0	43.39	40.4	43.59	43.77	43.64	45.52	42.61	53.46	52.45	39.19	52.39
Magnetococcus_marinus_MC-1_protein	47.06	40.99	47.65	40.16	44.14	47.5	45.54	39.9	44.91	47.3	40.66	43.69	43.89	43.68	45.05	49.52	44.59	47.52	44.14	46.15	47.99	44.41	47.62	47.13	48.83	43.46	46.98	46.89	41.21	48.08	48.39	47.97	39.82	45.11	43.39	45.03	46.41	48.45	45.41	41.67	45.27	46.11	44.05	47.28	44.04	47.43	47.69	39.76	47.09
Colwellia_sp_Arc7-D_MMP08912473_protein	51.19	40.09	57.13	39.1	44.4	45.69	43.79	39.84	43.85	57.03	39.3	44.57	42.36	43.96	48.4	51.49	43.08	57.11	43.84	49.29	45.53	43.97	45.75	45.94	52.81	43.71	57.13	57.51	40.88	52.5	52.9	52.85	37.91	43.98	44.0	43.47	52.43	52.5	43.6	40.79	44.03	44.43	44.16	45.57	42.72	56.96	56.53	37.74	56.83
Zobellella_denitrificans_strain_F13-1_protein	52.08	40.97	60.04	40.57	44.14	46.44	44.65	40.09	44.35	59.59	40.52	43.8	43.58	43.42	48.18	53.02	44.16	59.89	43.71	49.4	46.72	44.6	46.56	46.85	55.05	43.44	59.44	59.02	41.14	52.78	55.05	53.65	39.0	44.51	43.69	44.29	53.45	54.59	44.63	40.82	44.64	45.09	44.12	45.59	43.29	58.74	59.56	38.92	56.99
Oleispira_antarctica_RB-8_protein	51.86	39.85	52.72	39.17	43.95	45.7	44.13	40.22	43.51	52.6	39.17	43.85	42.41	43.32	48.93	52.04	43.19	52.63	43.41	49.79	45.75	43.64	45.85	46.11	55.34	43.06	52.56	53.13	41.29	54.6	55.6	61.98	38.94	43.52	43.41	44.14	55.3	54.9	43.95	41.05	44.52	44.23	44.29	45.6	42.93	52.28	52.68	39.35	52.52
alpha_proteobacterium_HIMB59_protein	43.56	38.46	44.01	39.13	43.12	47.4	42.1	40.72	42.56	43.77	39.57	42.52	40.69	42.66	44.04	44.62	41.98	44.07	43.25	44.09	47.0	41.63	47.83	47.33	43.98	42.21	43.92	43.31	39.34	44.05	44.44	43.94	37.42	42.67	42.39	42.19	43.12	44.07	42.47	40.95	42.12	42.99	43.11	47.09	41.98	43.63	44.17	37.39	43.98
Rhodobacter_sphaeroides_strain_AB25_protein	45.57	39.76	45.44	40.61	43.37	63.54	44.34	40.75	43.57	45.29	40.53	43.17	43.32	43.05	44.16	47.22	43.54	45.34	43.28	45.16	66.77	43.83	64.9	63.8	47.46	43.09	45.29	45.02	40.52	46.3	46.83	45.95	39.86	43.37	42.87	43.97	45.68	47.05	43.77	40.27	44.5	45.15	43.75	51.14	42.67	45.23	45.36	40.01	45.63
Vibrio_anguillarum_DSM_21597_protein	51.56	40.45	98.77	39.68	43.45	45.43	43.73	39.56	44.46	69.79	39.97	43.72	42.12	43.6	48.45	52.06	43.01	98.76	44.41	49.53	45.38	43.92	45.67	45.48	52.82	43.51	69.72	59.63	39.88	52.17	53.1	53.07	38.82	44.65	43.34	43.76	52.4	52.89	44.52	40.37	43.88	44.82	43.66	45.35	42.96	57.74	75.66	38.77	56.43
Streptococcus_iniae_strain_YSFST01-82_protein	43.65	39.77	44.0	40.29	43.61	43.34	43.94	40.53	50.43	44.1	40.21	43.17	43.28	43.44	43.03	43.4	43.49	43.91	43.61	43.8	42.93	43.42	43.3	43.21	43.95	42.85	44.03	44.14	40.15	43.4	44.31	44.1	40.13	49.63	43.39	43.69	42.25	43.87	43.39	40.45	44.07	43.33	43.48	42.78	51.72	43.81	43.8	40.52	43.24
Desulfovibrio_salexigens_DSM_2638_protein	43.95	42.34	45.53	40.06	43.94	43.83	43.66	39.12	44.37	45.57	40.05	43.36	42.48	43.25	43.27	44.73	43.62	45.4	43.61	44.57	43.92	43.73	43.84	44.25	44.82	43.16	45.12	45.72	39.53	44.33	45.33	44.74	40.73	44.56	43.18	43.35	43.73	44.54	45.15	42.17	43.33	44.7	44.14	43.76	42.52	44.85	44.94	40.71	44.82
Phaeobacter_piscinae_strain_P36_protein	45.53	40.27	45.73	39.95	43.68	94.33	43.54	40.84	43.18	45.69	40.03	43.51	42.83	43.49	44.75	46.19	43.23	45.65	42.54	45.06	65.19	43.62	70.93	74.63	46.95	43.51	45.58	45.47	40.2	46.53	47.18	46.21	39.29	43.35	43.16	43.57	47.0	46.58	43.41	40.16	43.51	44.74	43.93	51.21	42.31	45.49	45.82	39.09	46.02
Nocardia_seriolae_strain_EM150506_protein	43.66	40.24	43.1	40.57	42.96	43.28	43.67	39.5	44.1	43.28	41.08	42.54	57.02	42.17	42.82	44.25	54.45	43.09	42.08	42.99	44.16	43.34	43.74	43.83	44.19	42.4	42.9	43.06	40.68	42.95	43.89	43.9	39.34	43.83	42.99	44.03	42.09	43.95	43.12	40.64	43.93	44.26	42.91	42.81	43.06	42.63	42.99	39.78	42.95
Phaeobacter_gallaeciensis_strain_P63_protein	45.42	40.1	45.43	39.85	43.53	94.07	43.7	40.78	43.26	45.52	40.16	43.34	42.73	43.51	44.47	46.09	43.16	45.31	42.47	44.9	65.0	43.5	71.07	74.51	46.89	43.6	45.41	45.21	40.29	46.26	46.85	46.18	38.97	43.36	43.18	43.79	46.98	46.36	43.49	40.13	43.58	44.4	43.65	50.87	42.28	45.45	45.55	38.95	45.89
Marinobacter_sp_Arc7_DN_1_protein	53.13	40.48	53.29	40.58	43.98	47.32	44.71	39.89	44.3	52.86	40.36	44.03	43.5	43.78	50.05	53.73	44.24	53.43	43.87	49.9	47.19	44.16	47.4	47.14	57.52	43.86	52.97	52.89	41.4	54.69	79.84	56.71	40.17	44.42	43.62	44.58	55.17	56.6	44.63	40.95	44.81	45.54	44.4	46.59	43.1	52.66	53.02	40.47	52.69
Polaribacter_sp_ALD11_protein	43.17	39.89	43.89	39.46	44.01	43.18	42.54	40.63	43.37	43.71	39.73	71.03	41.77	51.27	42.27	43.27	42.59	43.99	42.28	43.58	43.17	43.63	43.63	43.54	43.63	58.48	43.72	43.97	39.75	43.36	43.68	43.75	38.3	43.59	60.4	42.87	41.64	43.51	45.0	39.79	42.87	43.69	44.12	42.9	42.18	43.47	43.71	37.53	43.91
Actinoalloteichus_hymeniacidonis_strain_HPA177_DSM_45092_protein	42.69	40.88	42.4	40.86	42.15	42.35	43.67	39.54	43.83	42.63	41.25	42.13	66.76	41.73	41.31	43.58	55.58	42.42	42.1	41.95	43.12	43.47	43.04	42.66	43.6	41.92	42.35	42.17	40.47	42.32	43.29	42.96	39.87	43.29	41.97	43.85	41.17	43.41	43.23	40.31	43.68	44.65	42.89	42.24	42.5	42.21	41.94	39.48	42.54
NP1_11P	44.61	41.05	44.71	41.04	44.03	44.69	44.78	40.47	44.43	44.95	41.37	44.61	44.38	43.75	44.06	45.39	44.52	44.87	43.29	44.44	44.9	49.2	44.82	45.08	45.22	44.31	44.97	44.88	40.78	44.68	44.95	44.7	41.02	44.49	44.22	44.65	43.32	44.8	44.49	40.0	44.76	47.01	44.02	44.96	43.86	44.89	44.61	41.21	44.88
Photobacterium_profundum_SS9_protein	50.84	40.34	67.36	39.53	43.55	45.19	43.71	39.7	44.06	68.08	40.0	43.71	41.82	43.15	48.11	51.58	42.48	67.27	44.15	49.28	45.1	43.73	45.09	45.64	52.63	42.85	67.87	60.18	39.66	52.14	52.68	52.89	38.95	44.22	43.01	43.28	52.18	52.35	43.65	40.21	43.49	44.36	43.56	44.89	42.5	57.51	66.23	38.61	55.72
Rhodoferax_ferrireducens_T118_protein	49.29	40.58	48.35	39.95	43.52	45.92	44.16	39.78	43.24	47.83	39.84	43.11	42.9	42.9	46.41	50.56	43.38	48.32	42.99	47.62	46.2	43.24	46.44	46.23	51.21	42.97	47.73	47.92	40.36	49.4	49.47	49.47	39.33	43.51	43.19	43.7	47.31	50.81	43.57	40.9	44.21	45.33	43.65	45.96	42.31	48.51	48.12	38.97	48.06
Echinicola_strongylocentroti_protein	43.07	39.85	44.01	39.9	44.99	43.83	42.97	40.98	43.87	44.44	40.44	52.05	42.35	64.84	42.26	43.6	42.57	44.0	42.86	44.0	43.35	43.05	43.98	44.21	43.75	51.66	43.95	43.45	40.44	43.15	44.37	44.17	38.95	43.83	51.85	43.43	41.88	43.23	46.04	40.27	43.35	43.57	44.82	43.07	42.38	43.54	43.97	39.25	44.51
Ignicoccus_islandicus_DSM_13165_protein	38.7	44.54	39.24	40.96	39.11	39.58	39.72	41.99	39.93	39.16	40.98	39.86	39.85	39.31	39.22	40.54	39.51	39.34	38.14	38.83	38.74	38.9	39.47	39.55	39.72	40.1	39.0	39.84	42.65	38.77	40.08	39.08	45.93	40.53	39.68	39.32	38.19	39.91	40.57	44.02	39.33	39.83	38.99	39.92	38.8	38.73	39.51	45.74	39.62
Polaribacter_reichenbachii_6Alg_8T_protein	43.36	39.89	44.1	39.42	44.32	43.31	42.96	40.7	43.44	44.19	39.45	71.01	41.56	51.02	41.69	43.17	42.45	43.92	42.53	43.95	43.04	43.64	43.68	43.62	43.43	58.2	43.99	43.99	39.83	43.38	43.53	43.75	38.56	43.39	60.87	43.08	41.6	43.27	45.46	39.16	42.97	43.58	44.44	42.69	41.89	43.33	43.8	38.12	43.57
Nonlabens_marinus_S1-08_protein	42.64	39.54	43.28	40.14	44.11	43.82	42.72	41.71	43.5	43.52	40.31	58.9	41.76	51.09	43.07	43.19	42.65	43.36	42.26	43.67	43.42	43.62	44.14	43.82	43.45	70.72	43.61	43.62	39.8	43.11	43.3	43.77	38.47	43.44	58.8	42.85	41.77	43.43	45.17	39.84	42.97	43.45	44.12	42.8	42.53	43.39	43.19	38.16	43.56
Desulfotalea_psychrophila_LSv54_protein	44.62	41.3	45.64	40.03	44.49	44.55	44.11	39.28	44.7	45.65	39.82	43.89	42.96	43.67	44.62	45.45	43.12	45.69	43.66	44.75	44.57	44.2	44.57	44.31	45.71	43.96	45.63	46.15	39.88	44.7	46.13	45.67	39.84	44.23	43.62	43.81	44.14	45.08	44.42	41.61	43.39	45.63	44.3	44.35	42.89	45.64	45.89	40.08	44.74
NP2_18P	45.22	39.09	44.85	39.64	43.25	51.76	43.35	39.42	43.42	44.45	39.76	42.51	42.44	42.47	43.79	45.81	43.05	44.91	42.87	44.37	52.02	43.24	52.47	52.04	46.07	42.45	44.09	44.72	40.2	45.95	46.09	45.46	38.65	42.98	43.01	43.21	44.13	46.01	43.47	40.06	43.05	44.02	43.25	51.35	42.35	44.78	44.77	38.43	45.59
Sulfurimonas_autotrophica_DSM_16294_protein	43.52	39.71	43.75	39.46	42.87	43.28	42.69	39.18	43.55	44.05	39.22	43.17	41.72	43.18	43.53	43.66	42.41	43.83	52.83	44.27	42.96	42.48	43.41	42.99	44.36	42.82	43.68	44.26	40.0	43.87	44.3	43.78	38.9	43.85	43.17	42.71	42.65	44.41	43.54	40.74	42.75	43.15	42.84	43.36	42.49	43.96	43.98	38.52	43.8
Vibrio_anguillarum_87-9-116_protein	51.52	40.45	98.98	39.62	43.53	45.62	43.96	39.59	44.4	70.01	39.91	43.73	42.33	43.59	48.16	52.11	43.05	98.67	44.23	49.48	45.49	44.06	45.8	45.65	52.89	43.36	69.67	59.82	40.04	52.27	53.16	52.88	38.79	44.7	43.41	43.94	52.55	52.86	44.53	40.57	43.98	44.83	43.71	45.46	43.07	57.76	75.78	38.79	56.61
Shewanella_baltica_BA175_protein	50.94	39.65	57.69	39.1	43.97	45.39	43.83	39.52	43.89	57.64	39.79	43.75	42.29	43.09	47.54	51.66	43.16	57.56	43.93	49.23	45.58	43.88	45.62	45.66	53.2	43.26	57.23	57.85	39.78	52.49	53.08	52.84	38.05	44.08	43.26	43.4	52.69	52.55	43.34	40.08	43.78	44.91	43.8	45.38	42.83	98.04	57.33	37.88	56.36
Nonlabens_dokdonensis_DSW-6_protein	43.07	39.09	43.71	39.55	44.49	43.54	42.68	41.57	43.12	43.69	39.67	59.2	41.71	51.33	42.84	43.08	42.76	43.91	42.46	43.49	42.93	43.54	43.8	43.93	43.13	81.02	43.65	43.17	40.1	43.05	43.47	43.56	37.78	43.37	59.03	42.48	41.36	43.26	45.15	39.89	42.64	43.22	44.15	42.61	42.31	43.36	43.53	37.9	43.43
Thermococcus_sp_AM4_protein	38.72	48.33	38.62	42.67	38.84	39.23	39.26	41.3	40.84	38.96	42.71	38.79	39.47	38.24	38.48	39.99	39.6	38.94	38.21	38.4	39.18	40.94	39.29	39.0	39.33	38.03	38.82	38.79	42.26	38.47	39.78	39.07	89.44	40.75	38.04	39.22	37.94	39.3	40.04	46.92	39.73	40.15	39.43	38.81	39.5	38.15	38.66	79.44	38.52
NP5_8P	45.23	39.89	45.58	39.56	43.79	65.44	43.17	39.89	42.99	45.44	40.16	43.47	42.35	43.02	44.12	46.24	42.63	45.38	42.52	45.0	64.86	43.71	65.98	66.16	46.99	43.87	45.37	45.16	40.33	45.82	46.28	45.88	38.83	42.75	43.29	43.5	46.47	46.37	43.38	39.36	43.24	43.78	43.86	51.18	42.56	44.98	45.09	39.18	46.1
Phaeobacter_inhibens_P72_MMP03294488_protein	45.56	40.25	45.62	39.82	43.43	98.63	43.77	40.49	43.3	45.58	40.13	43.32	42.56	43.44	44.75	46.09	42.87	45.53	42.56	44.75	65.02	43.59	70.76	74.62	46.87	43.47	45.44	45.26	40.17	46.42	46.86	46.15	38.89	43.32	43.22	43.58	46.96	46.52	43.43	40.09	43.57	44.52	43.61	51.15	42.23	45.42	45.67	39.32	45.81
Cellulophaga_baltica_18_protein	42.85	39.1	43.62	39.5	44.05	43.07	42.6	41.12	43.38	43.61	39.59	61.59	41.24	51.17	42.0	43.14	42.28	43.5	42.16	43.44	42.88	42.93	43.4	43.41	43.36	59.66	43.54	43.52	39.13	42.97	43.51	43.38	37.64	43.29	62.13	43.06	41.36	43.11	45.02	39.61	42.65	43.12	44.39	42.65	41.78	43.38	43.45	37.63	43.97
Methanopyrus_kandleri_AV19_protein	39.79	46.78	40.16	44.46	37.01	39.84	40.11	40.69	40.6	39.92	43.94	38.46	40.73	37.92	38.52	40.48	40.13	40.31	38.8	38.99	40.16	39.97	40.09	39.91	40.71	37.92	40.04	39.01	42.51	39.9	40.01	40.23	47.89	40.58	38.04	39.35	39.69	40.19	39.92	47.37	39.72	40.41	37.85	39.9	39.36	38.75	39.35	48.12	39.01
Thermotoga_sp_RQ7_protein	43.38	43.65	42.91	40.77	42.44	42.52	43.63	41.02	45.31	43.01	40.42	42.78	42.39	42.48	41.79	43.78	42.88	42.92	43.62	43.26	42.97	42.45	42.79	42.83	43.03	42.6	43.23	42.88	41.19	43.06	43.4	43.03	44.46	44.93	42.63	43.31	41.67	43.17	44.14	42.42	43.18	43.66	42.42	42.77	43.64	42.95	42.82	45.65	43.11
Phaeobacter_inhibens_P66_MMP03294485_protein	45.45	40.21	45.58	39.7	43.46	99.85	43.6	40.57	43.24	45.57	39.93	43.37	42.56	43.34	44.79	46.01	42.96	45.55	42.44	44.91	64.87	43.59	70.73	74.54	46.88	43.35	45.4	45.32	40.18	46.31	46.97	46.02	39.04	43.16	43.3	43.69	46.9	46.56	43.51	40.21	43.52	44.35	43.72	51.18	42.21	45.29	45.8	39.06	45.93
Alteromonas_stellipolaris_strain_PQQ-44_protein	51.21	39.85	56.5	39.31	44.54	45.85	44.38	41.09	43.96	56.34	39.46	44.01	42.09	43.86	48.82	51.57	43.02	56.42	43.86	49.29	45.61	43.72	46.07	46.32	52.6	43.41	56.45	56.4	39.75	52.18	53.0	53.15	38.37	44.08	43.46	43.94	52.3	52.15	44.23	40.5	43.94	44.6	44.2	46.12	42.71	56.1	56.17	39.08	69.16
Thermococcus_sp_ES1_protein	38.34	48.22	38.33	42.24	39.86	38.92	38.52	42.37	41.35	38.7	41.97	38.97	38.89	39.14	38.65	40.02	39.22	38.52	38.01	38.86	38.48	40.14	39.27	38.53	38.9	38.52	38.24	37.92	42.25	39.07	39.13	39.02	70.11	40.76	39.03	38.59	38.13	38.51	39.84	47.08	39.09	39.38	39.58	38.77	39.34	37.75	38.47	70.68	38.39
Microbacterium_sp_LKL04_protein	43.07	40.23	42.78	41.24	42.82	42.98	43.85	39.23	43.53	42.77	41.17	42.37	52.2	42.27	41.62	43.42	52.77	42.55	41.98	42.53	43.81	43.16	43.72	43.49	43.31	42.27	42.57	42.44	40.07	42.66	43.02	43.21	38.99	43.54	42.06	44.06	41.6	43.29	43.21	40.15	43.67	44.16	43.17	42.98	42.79	42.7	42.33	39.51	42.73
Streptococcus_thermophilus_APC151_protein	44.43	39.83	44.34	41.02	43.53	44.31	44.09	40.25	51.23	44.38	40.52	43.93	44.18	43.81	43.59	44.25	44.59	44.24	44.33	43.74	44.01	42.96	43.9	44.38	44.57	43.42	44.39	44.19	40.56	43.18	44.68	44.53	39.81	50.8	43.92	44.2	42.83	44.6	43.55	41.39	44.4	43.63	43.67	43.56	52.3	43.84	44.35	39.25	44.64
Kordia_sp_SMS9_protein	43.24	39.14	44.11	39.29	44.72	43.91	42.7	41.65	43.44	43.66	39.94	62.81	41.68	51.07	42.41	43.28	42.69	44.14	42.72	43.74	43.41	44.05	44.26	44.0	43.4	59.29	43.91	43.71	39.61	43.43	43.61	43.7	38.91	43.3	62.18	42.39	42.08	43.66	45.37	40.3	42.59	43.29	45.06	42.89	42.22	43.69	43.77	38.69	43.66
Nocardiopsis_dassonvillei_strain_NOCA502F_protein	43.14	40.13	42.78	41.12	42.09	43.08	44.14	39.87	43.62	42.69	41.25	42.31	56.17	41.75	41.52	44.0	57.26	42.8	42.27	42.5	43.63	43.63	43.63	43.25	44.3	42.71	42.76	42.56	40.43	42.58	43.99	43.33	39.64	43.43	42.44	43.62	41.61	44.39	43.62	40.46	43.86	45.05	42.71	42.85	42.77	42.65	42.76	39.77	42.6
Erythrobacter_litoralis_strain_DSM_8509_protein	45.46	39.87	44.9	40.36	44.41	51.21	44.56	40.47	43.64	44.93	40.38	43.36	43.06	43.06	44.28	46.0	43.32	45.09	43.22	45.1	51.7	43.91	51.77	51.68	46.79	43.13	44.84	45.2	41.05	45.93	46.88	45.82	39.22	43.55	43.08	44.3	44.05	46.24	43.69	40.31	44.39	44.75	43.94	59.73	42.57	45.24	45.32	38.96	45.57
Serinicoccus_sp_JLT9_protein	42.93	39.84	43.09	40.57	42.43	43.01	43.92	39.97	43.88	43.26	40.46	42.17	53.88	42.14	41.79	43.63	54.58	43.12	42.7	42.92	43.78	43.43	43.67	43.27	43.47	41.99	43.19	42.9	40.27	42.24	43.4	42.99	39.53	43.73	41.91	43.52	42.02	43.64	43.49	40.36	43.49	44.49	42.41	42.48	43.26	42.85	42.57	38.83	43.22
Vibrio_anguillarum_strain_PF4_R6_protein	51.73	40.53	99.99	39.58	43.54	45.61	43.85	39.8	44.39	70.11	39.85	43.97	42.3	43.61	48.12	52.19	43.1	98.47	44.23	49.43	45.62	43.96	45.76	45.56	52.89	43.63	69.63	59.86	40.05	52.19	53.11	52.97	38.65	44.66	43.48	43.91	52.61	53.06	44.37	40.4	43.96	44.72	43.7	45.38	42.91	57.62	75.86	38.58	56.76
NP2_10P	42.89	39.48	44.35	38.7	43.44	43.4	43.32	38.79	43.88	43.87	38.9	43.04	42.66	42.92	42.27	44.62	42.71	44.29	42.92	43.27	43.21	44.33	43.24	43.69	44.2	42.3	43.93	43.48	39.97	43.59	44.65	43.99	38.85	43.6	42.05	42.97	42.85	43.58	43.36	39.95	43.0	43.56	43.23	42.92	42.12	43.41	43.53	38.28	43.67
Photobacterium_damselae_Phdp_Wu-1_MMP06075355_protein	51.46	39.74	67.29	39.82	44.02	45.34	44.1	40.37	44.23	67.67	40.33	43.45	42.36	43.56	48.55	52.12	43.04	67.34	44.72	49.0	45.22	44.22	45.37	45.62	52.72	43.42	67.1	60.09	40.36	52.41	53.2	53.19	38.35	44.28	43.29	44.08	52.82	52.68	44.24	39.75	44.02	44.71	44.0	44.69	42.75	57.97	66.68	38.69	56.37
Streptomyces_violaceoruber_S21_protein	43.39	40.92	43.01	41.1	42.91	43.28	43.93	39.5	44.21	43.3	41.38	42.34	55.54	42.42	42.06	44.11	73.72	43.02	42.68	42.63	43.66	43.54	43.59	43.39	44.35	42.66	43.27	43.29	41.19	42.83	43.86	43.63	39.48	43.95	42.51	44.05	42.22	44.09	43.63	41.0	43.84	45.03	42.93	43.24	43.3	43.11	42.93	39.6	43.01
Parvularcula_bermudensis_HTCC2503_protein	45.44	39.56	45.64	39.77	44.3	51.52	43.71	38.91	44.02	45.27	39.72	43.26	43.33	42.96	44.8	45.86	43.35	45.6	42.85	45.07	51.88	43.98	52.08	51.86	46.75	43.08	45.27	45.03	40.31	46.07	46.51	45.98	38.91	44.09	43.14	43.78	44.4	46.23	44.01	40.13	43.84	44.9	44.2	50.45	42.91	45.22	45.4	38.99	45.67
Vibrio_parahaemolyticus_R13_MMP08774111_protein	51.08	40.51	76.04	39.8	43.6	45.65	44.08	39.71	44.17	69.48	39.99	43.44	42.69	43.53	47.96	51.41	43.29	75.98	44.1	49.37	45.59	43.95	45.67	45.8	52.38	43.32	69.15	58.99	39.67	51.97	52.61	52.89	38.65	44.53	42.98	43.81	51.71	52.34	44.05	40.29	43.78	44.66	43.73	45.22	42.81	57.31	88.1	38.8	56.24
Synechococcus_sp_WH_8020_protein	43.66	40.73	43.99	39.95	42.03	43.55	65.51	40.54	44.23	44.05	40.97	42.59	43.35	42.22	42.42	44.8	43.91	43.96	42.66	42.93	44.1	43.59	43.77	43.06	44.5	42.45	43.96	43.45	39.92	43.69	44.64	44.6	39.04	44.21	42.82	70.23	42.88	43.92	43.91	40.53	70.52	44.11	42.21	44.07	43.11	43.57	44.0	38.85	43.77
Vibrio_natriegens_NBRC_15636__protein	51.18	40.29	76.07	39.31	43.58	45.83	44.01	39.62	44.23	69.45	39.64	43.74	42.28	43.67	47.67	51.74	43.31	75.98	44.14	49.26	45.5	43.6	45.88	45.92	52.69	43.55	69.5	59.2	40.15	52.04	53.02	52.96	38.74	44.27	43.53	43.7	52.04	52.46	44.16	40.26	43.82	44.51	43.98	45.41	42.73	57.45	98.59	38.68	56.01
Tenacibaculum_jejuense_KCTC_22618_protein	43.3	39.11	43.93	39.11	44.46	43.51	42.82	41.05	43.59	43.63	39.04	70.84	41.63	51.29	42.34	43.37	42.68	43.88	42.51	43.78	43.38	43.76	44.1	43.55	43.69	57.59	43.78	43.7	39.9	43.41	43.94	43.67	38.3	43.58	60.18	42.97	41.23	43.48	45.16	39.56	42.98	43.27	44.81	42.57	42.12	43.61	43.66	37.93	43.57
Krokinobacter_sp_4H-3-7-5_protein	43.5	39.78	43.59	39.46	44.61	43.77	42.76	41.52	43.76	43.63	39.9	61.21	41.93	51.12	42.47	43.7	42.55	43.62	41.88	43.49	43.49	43.91	43.93	43.87	43.43	60.71	43.77	44.02	40.47	42.91	43.88	43.97	38.27	43.65	61.03	42.84	41.17	43.53	45.04	39.29	42.59	43.41	44.1	42.74	42.09	43.38	43.54	38.11	44.0
Dokdonia_sp_Dokd-P16_MMP08952669_protein	43.32	39.32	43.66	39.78	44.61	43.96	42.56	41.72	43.67	43.87	39.83	61.2	41.9	51.14	42.52	43.71	42.57	43.68	41.85	43.61	43.46	43.79	43.76	43.87	43.28	60.52	43.53	43.92	40.57	42.94	43.66	43.81	38.08	43.62	60.73	42.79	41.32	43.38	44.81	39.1	42.47	43.62	44.35	42.82	42.39	43.39	43.58	38.24	44.03
Sphingorhabdus_flavimaris_strain_YGSMI21_protein	44.99	40.04	45.17	39.46	43.86	50.74	44.2	40.21	43.4	44.93	39.63	42.6	42.45	42.95	44.96	46.22	42.72	45.21	43.45	45.24	51.05	43.42	51.24	50.94	46.89	43.06	45.03	44.77	40.55	46.66	46.89	45.99	38.75	43.33	42.94	44.11	44.44	46.37	43.65	40.21	44.02	44.03	43.76	62.41	42.37	45.09	45.36	38.74	45.49
Glaciecola_nitratireducens_FR1064_protein	50.67	39.78	56.07	38.73	43.97	45.69	43.85	40.24	43.82	56.13	38.82	43.72	42.23	43.45	48.51	50.99	43.04	56.1	43.67	49.58	45.19	43.52	45.56	45.45	51.93	43.69	55.94	56.11	40.12	52.33	52.24	52.68	38.49	44.02	43.47	43.7	52.01	51.67	43.96	39.9	43.88	44.27	44.09	45.86	42.56	55.47	55.83	38.18	62.8
Alteromonadaceae_bacterium_2141T_STBD_0c_01a_protein	51.37	40.71	52.66	40.53	43.39	46.85	45.53	41.09	43.77	52.3	40.47	43.4	43.85	43.77	48.01	55.78	43.96	52.53	43.58	49.68	47.28	44.55	47.2	47.17	54.76	43.01	52.07	52.56	41.47	53.31	53.94	53.84	40.14	43.85	43.16	44.87	52.72	53.96	44.99	41.04	45.07	45.34	43.46	46.45	42.74	52.02	52.26	40.02	52.37
Yersinia_ruckeri_strain_NHV_3758_protein	52.07	40.05	60.77	39.79	44.29	45.37	43.97	40.19	45.13	60.53	39.95	44.42	42.91	43.51	48.58	52.43	43.5	60.63	44.1	49.37	45.89	44.24	45.91	45.72	53.88	42.97	60.14	58.24	39.62	52.54	53.38	53.28	38.56	44.74	44.12	44.08	52.64	54.22	43.92	40.36	44.23	45.15	44.21	45.24	43.39	57.85	59.72	38.64	56.07
NP4_9P	43.91	39.95	44.11	40.92	43.77	44.11	44.05	40.72	43.52	44.2	40.64	43.12	43.81	42.85	42.33	44.37	44.17	44.21	42.59	43.54	43.66	52.29	44.06	44.01	44.79	43.41	44.26	44.03	41.43	43.72	44.48	44.42	39.78	43.45	43.11	43.55	43.54	44.62	43.31	39.32	43.62	45.76	43.56	43.86	42.26	44.18	43.94	39.96	44.08
NP5_7P	43.98	39.84	43.94	39.82	43.51	43.79	44.11	41.11	44.17	44.08	40.12	43.98	42.81	43.81	42.84	43.96	43.63	44.05	42.47	43.19	43.38	43.21	43.85	44.22	43.38	43.57	43.85	43.82	39.92	43.33	44.59	44.0	38.36	43.61	43.52	44.13	43.26	43.14	43.6	40.6	44.06	43.75	43.44	43.56	42.06	43.62	43.77	38.19	43.72
Vibrio_scophthalmi_strain_VS-12_protein	51.46	39.93	76.09	39.41	43.54	45.5	44.1	39.47	44.04	69.16	39.6	43.57	42.2	43.25	47.76	51.83	43.14	75.86	44.35	49.03	45.35	43.64	45.55	45.74	52.85	43.59	68.98	59.45	40.02	52.13	52.79	52.82	38.98	44.4	43.44	43.81	52.09	52.62	44.03	40.05	44.06	44.57	43.77	45.06	43.01	57.42	75.46	38.75	56.33
Haloarcula_sp_CBA1115_protein	39.88	43.88	39.92	62.17	40.35	39.96	40.58	39.62	41.05	39.67	61.59	39.44	40.56	39.1	39.34	40.12	41.01	39.85	38.56	39.28	40.8	40.41	40.36	40.49	40.33	39.29	39.49	39.6	40.61	39.86	40.02	39.97	42.4	41.0	39.59	40.49	39.83	40.27	40.22	42.87	40.53	41.06	39.69	39.44	39.28	39.31	39.66	42.68	39.7
Thermosipho_sp_1070_protein	42.73	42.93	42.35	40.57	42.24	41.97	42.94	41.19	45.23	42.48	40.48	42.57	42.15	42.61	43.06	42.84	42.78	42.36	43.29	43.43	42.69	42.79	42.17	42.37	42.65	42.08	42.65	42.89	40.53	42.46	42.95	42.67	44.02	44.84	42.76	42.8	41.73	42.81	43.72	40.62	42.66	43.45	42.73	42.77	43.63	42.36	42.44	44.13	42.91
Shewanella_baltica_OS678_protein	51.09	39.45	57.6	39.23	43.92	45.45	43.8	39.47	43.77	57.64	39.71	43.64	42.2	43.06	47.58	51.63	43.06	57.6	43.8	49.19	45.76	43.78	45.64	45.68	53.14	43.22	57.36	57.99	40.03	52.57	53.03	53.04	38.0	44.15	43.19	43.32	52.71	52.56	43.26	40.15	43.95	44.82	43.86	45.39	42.78	99.88	57.34	37.87	56.28
Vibrio_alginolyticus_strain_ATCC_33787_protein	51.25	40.62	75.76	40.03	43.59	45.8	43.83	39.52	44.1	69.68	40.11	43.6	42.53	43.58	48.01	51.68	42.97	75.73	44.28	49.48	45.54	43.9	45.76	45.84	52.33	43.28	69.31	59.05	39.65	52.35	52.71	52.6	38.65	44.25	43.31	43.66	52.0	52.33	44.19	40.55	43.84	44.53	43.95	45.14	43.06	57.31	87.31	38.68	56.14
Sulfurimonas_denitrificans_DSM_1251_protein	43.75	39.74	43.65	38.72	42.57	42.9	42.73	39.34	43.45	44.08	38.83	43.11	41.33	43.21	42.61	44.11	42.11	43.56	52.93	43.81	42.95	42.27	43.19	42.85	44.1	42.55	43.92	43.86	40.24	43.35	44.3	44.27	39.04	43.58	42.77	42.51	42.02	43.72	43.77	40.37	42.98	43.08	42.87	43.56	42.42	44.07	43.97	39.09	43.94
Alcanivorax_sp_W11-5_protein	53.06	41.02	52.69	40.25	44.24	46.44	44.95	39.59	44.49	52.22	40.11	43.36	43.8	43.33	49.31	53.89	44.05	52.53	43.76	49.71	46.78	44.5	46.78	46.7	56.84	43.06	52.04	52.4	40.57	54.44	56.55	55.22	39.93	44.34	43.48	44.8	54.54	55.85	44.56	40.71	44.98	45.86	44.41	46.36	43.3	52.56	51.96	40.03	52.57
Piscirickettsia_salmonis_AY3864B_protein	50.65	39.42	52.42	39.73	43.81	45.7	43.73	39.97	43.89	52.07	39.65	43.73	43.26	43.14	49.05	52.87	43.21	52.27	44.03	51.13	45.4	43.7	45.73	45.5	52.72	43.21	51.7	51.93	39.67	51.89	52.71	52.29	38.61	44.35	43.43	43.37	51.08	52.69	43.98	40.48	43.7	45.5	43.7	45.57	43.17	52.13	51.87	39.21	52.71
NP1_17P	43.14	39.95	43.41	39.7	42.42	42.69	43.47	40.39	43.51	43.36	39.05	43.43	42.41	43.59	43.55	43.77	42.55	43.51	42.46	42.57	42.28	43.19	43.0	42.86	43.21	42.89	43.46	44.06	40.26	44.19	43.8	43.73	39.17	43.91	43.16	43.88	41.94	43.12	43.94	41.21	43.36	43.46	42.33	43.01	42.67	43.25	43.62	38.5	42.75
NP4_47P	45.14	39.7	44.63	39.92	43.67	45.08	45.43	40.57	45.13	44.93	40.0	44.03	43.02	43.62	44.83	44.88	44.1	44.47	43.04	44.8	44.3	43.69	44.28	44.93	44.9	43.34	44.82	44.43	41.4	44.03	45.78	45.13	39.58	44.71	43.32	44.78	42.95	44.98	45.42	39.8	45.01	45.64	44.13	43.85	43.33	44.47	44.72	39.67	44.69
Campylobacter_lari_strain_Slaughter_Beach_protein	43.49	39.11	44.01	38.83	43.07	42.86	42.89	38.69	43.52	43.98	38.85	42.86	41.59	43.02	43.48	44.16	42.54	44.19	88.39	44.27	43.18	42.02	43.24	43.15	43.78	42.31	43.59	44.16	38.98	43.6	43.81	43.75	38.45	43.49	42.31	42.65	41.61	43.67	43.09	39.89	42.58	43.64	42.28	43.7	42.82	43.74	44.11	37.87	43.89
Marinovum_algicola_DG_898_protein	45.24	39.98	45.84	40.02	43.85	68.12	43.81	40.14	43.21	45.54	40.48	43.38	42.34	43.47	44.08	46.44	43.13	45.71	43.13	45.06	65.33	43.16	68.6	68.0	46.9	43.7	45.42	45.18	40.53	46.4	47.15	46.38	39.34	43.33	43.29	43.65	46.37	46.63	43.29	39.7	43.97	44.28	43.76	50.98	42.87	45.69	45.83	39.69	45.73
NP4_22P	45.83	38.96	44.74	39.39	43.99	56.04	43.58	41.48	43.76	44.4	38.52	43.69	41.88	43.5	49.43	44.74	41.63	44.68	43.22	45.52	55.83	43.12	55.89	55.94	45.34	44.1	44.48	44.52	39.63	46.46	45.24	46.03	37.09	43.77	43.42	43.63	46.58	45.65	43.31	39.43	43.88	44.09	44.11	48.68	42.41	44.56	44.58	38.02	45.18
Bacillus_sp_Pc3_protein	44.03	41.34	44.31	41.8	43.4	43.5	44.7	41.46	70.1	44.5	40.97	43.47	43.5	43.32	42.98	44.43	43.92	44.37	43.72	43.84	43.65	43.62	43.75	43.65	44.21	43.79	44.33	44.33	41.59	43.58	44.27	44.25	41.26	60.61	43.75	44.5	42.63	44.33	44.37	41.57	44.56	44.91	43.61	43.74	48.61	44.12	44.34	40.87	43.77
P1_23P	44.17	39.32	44.52	39.72	42.57	65.34	42.04	39.18	42.27	43.95	39.87	41.96	41.52	41.68	43.54	44.52	41.66	44.42	42.07	43.9	63.84	41.99	65.2	64.55	45.28	41.67	44.09	44.72	38.92	45.72	45.81	44.9	38.89	41.85	42.25	42.25	46.78	45.51	42.23	39.5	42.24	42.9	42.76	50.14	41.05	44.27	44.5	38.24	44.47
Vibrio_cholerae_strain_Env-390_protein	51.83	40.01	77.68	39.53	43.41	45.66	44.49	40.3	44.4	69.08	40.01	43.74	42.8	43.72	48.45	52.12	43.21	77.67	44.51	49.35	45.84	44.09	46.11	45.87	53.05	43.29	68.72	59.73	39.99	52.49	53.11	53.02	38.51	44.94	43.37	44.07	52.91	52.89	44.27	40.63	44.16	44.61	43.39	45.15	43.1	57.91	74.26	38.5	56.51
Winogradskyella_sp_PG-2_protein	43.31	39.41	43.37	39.17	44.35	43.82	42.7	41.38	43.45	43.9	40.05	62.6	41.7	51.08	42.57	43.32	42.4	43.29	42.47	43.59	43.11	43.55	44.12	43.77	43.08	59.43	43.73	43.2	39.81	43.61	43.79	43.56	38.61	43.26	61.78	42.98	42.02	43.39	45.28	39.5	42.98	43.06	44.38	42.61	42.05	43.29	43.42	38.46	43.95
Phaeobacter_inhibens_P54_MMP03294476_protein	45.54	40.06	45.62	39.91	43.54	98.46	43.74	40.49	43.19	45.8	40.14	43.35	42.66	43.46	44.72	46.2	43.11	45.45	42.56	44.87	65.08	43.51	71.01	74.71	46.99	43.53	45.5	45.51	40.27	46.35	47.07	46.21	38.98	43.29	43.2	43.53	47.18	46.6	43.45	40.42	43.48	44.64	43.74	51.24	42.27	45.58	45.84	39.2	45.94
Vibrio_anguillarum_strain_PF4_protein	51.73	40.53	99.99	39.58	43.54	45.61	43.85	39.8	44.39	70.1	39.85	43.97	42.3	43.61	48.12	52.19	43.1	98.47	44.23	49.43	45.62	43.96	45.76	45.56	52.89	43.63	69.61	59.86	40.05	52.19	53.11	52.95	38.64	44.67	43.48	43.91	52.61	53.06	44.36	40.4	43.96	44.71	43.69	45.38	42.91	57.62	75.86	38.57	56.76
Maricaulis_maris_MCS10_protein	45.11	39.88	45.55	40.17	44.04	51.71	44.12	40.64	43.69	45.5	40.09	43.49	43.66	43.28	44.48	46.0	43.64	45.65	43.27	45.14	52.37	44.19	52.74	52.27	47.15	42.87	45.44	45.62	41.24	46.42	46.89	46.01	38.9	43.97	43.21	43.83	44.79	46.37	44.23	40.29	43.96	45.09	43.98	51.05	42.74	45.72	45.41	39.0	45.75
Salinibacter_ruber3_protein	42.15	39.86	42.68	43.31	42.16	43.53	43.46	40.43	43.57	42.68	44.19	44.9	43.36	44.81	41.32	43.88	43.72	42.79	41.76	42.59	43.44	43.62	43.56	43.66	43.42	44.75	42.65	42.74	40.61	42.88	43.37	42.92	39.59	43.53	44.88	43.43	41.42	43.37	45.72	40.47	43.09	44.44	42.02	42.35	42.04	42.67	42.46	39.38	42.98
Streptomyces_luteoverticillatus_strain_CGMCC_15060_protein	43.13	40.93	43.38	40.96	42.77	43.72	44.19	39.71	44.1	43.8	41.56	42.53	55.51	42.33	42.12	44.15	72.27	43.17	43.0	42.39	44.19	43.78	44.14	43.63	44.36	42.56	43.42	43.09	41.04	42.61	43.92	43.62	39.67	43.96	42.7	44.45	42.62	44.27	43.79	40.28	43.99	46.06	42.98	42.95	43.0	43.03	43.41	39.54	43.26
Maribacter_sp_HTCC2170_protein	43.28	39.73	43.81	39.36	44.24	43.37	43.15	41.24	43.5	43.9	40.11	61.5	41.87	51.71	42.92	43.54	42.57	43.71	42.67	43.44	43.48	43.04	43.52	43.39	43.51	59.2	43.9	43.38	40.28	43.33	43.58	43.8	38.56	43.45	62.07	43.15	41.45	43.58	45.58	39.86	42.66	43.02	44.32	42.66	42.23	43.38	43.48	38.62	43.71
Pseudoalteromonas_sp_SM9913_protein	51.76	39.45	57.15	39.18	44.1	45.77	43.96	38.83	43.87	57.06	39.27	43.91	42.44	43.25	48.34	51.66	43.39	57.11	43.87	49.88	45.72	43.81	45.97	45.96	52.53	43.22	56.97	57.42	38.92	52.28	53.03	52.95	37.91	44.26	43.35	43.58	52.74	52.21	43.86	40.38	43.82	44.0	44.19	45.49	43.11	56.88	56.88	37.98	57.33
NP2_25P	42.16	40.22	43.24	40.2	43.28	42.68	44.28	39.3	44.01	42.94	39.91	42.85	46.18	42.65	43.22	43.37	47.5	43.11	43.13	42.72	42.68	43.09	42.4	42.69	42.76	42.51	42.83	42.83	40.49	42.15	43.3	43.12	38.77	43.96	41.95	44.17	41.38	42.8	42.74	39.41	44.43	42.5	43.46	42.83	42.78	42.71	42.74	39.32	42.18
NP1_22P	42.69	39.88	43.58	41.16	42.27	43.72	43.61	39.82	43.77	43.43	40.95	42.89	46.71	42.76	42.14	43.7	47.03	43.55	41.89	42.54	43.46	43.63	43.56	43.27	43.23	43.13	43.71	43.26	41.47	43.18	43.64	43.36	39.71	43.83	42.8	43.44	42.42	43.43	43.15	40.13	43.53	43.88	42.64	43.05	43.1	43.32	43.41	39.84	42.91
endosymbiont_of_unidentified_scaly_snail_isolate_Monju_protein	53.0	41.12	53.8	40.64	43.64	47.19	45.59	40.96	44.57	53.38	41.25	43.43	44.85	43.47	49.19	57.49	44.81	53.67	44.04	50.6	48.2	44.92	48.02	47.26	55.97	43.31	53.3	53.3	40.99	53.76	55.85	54.64	39.29	44.78	42.97	45.41	53.9	55.6	45.52	41.49	45.67	46.34	43.72	46.89	43.78	53.54	53.51	39.56	53.61
Altererythrobacter_sp_B11_protein	45.85	40.05	45.26	39.96	43.89	51.14	44.6	40.06	43.81	45.3	40.56	42.8	43.94	42.86	43.55	46.6	44.04	45.19	42.83	44.79	51.95	44.28	51.99	51.22	47.45	42.73	45.01	45.3	41.09	45.31	46.65	46.17	39.08	43.66	42.92	44.56	44.6	46.76	43.45	40.78	44.67	45.04	43.69	59.91	42.58	45.36	45.41	38.88	45.63
Alteromonas_macleodii_str_Ionian_Sea_UM4b_protein	51.34	39.33	57.05	39.28	44.56	45.81	44.32	41.9	43.99	56.68	38.94	44.1	42.46	44.07	49.15	51.29	43.3	56.95	43.81	49.89	45.36	43.67	45.93	46.22	52.7	43.53	56.72	56.75	39.75	52.4	53.17	53.03	38.33	44.28	43.95	43.88	52.39	52.18	44.2	39.84	44.24	44.39	44.1	46.27	42.8	56.14	56.4	38.88	69.81
Vibrio_alginolyticus_K08M4_protein	50.94	40.2	75.91	39.31	43.48	45.58	43.63	39.32	44.38	69.81	39.89	43.39	42.16	43.47	48.24	51.5	43.05	75.76	43.78	49.4	45.42	43.84	45.67	45.46	52.55	43.27	69.86	59.16	39.22	52.0	52.55	52.84	38.76	44.55	43.14	43.49	51.95	52.17	44.21	40.04	43.73	44.41	43.65	44.6	42.74	57.48	75.15	38.9	56.22
Pseudomonas_pohangensis_strain_DSM_17875_protein	53.55	40.67	53.49	39.99	43.93	46.76	44.89	39.47	44.26	52.69	40.3	43.25	43.24	43.05	49.49	53.93	43.85	53.3	43.54	49.23	46.84	44.14	46.91	46.77	72.95	43.07	52.87	52.93	40.25	55.01	57.28	56.39	38.9	43.85	43.13	44.68	55.84	71.02	44.17	40.8	44.87	45.6	44.28	46.68	42.99	53.43	53.09	39.2	52.65
Vibrio_scophthalmi_strain_VS-05_protein	51.35	40.03	75.9	39.48	43.39	45.61	44.0	39.55	44.21	69.1	39.75	43.71	42.43	43.6	47.72	51.79	43.07	75.68	44.31	49.22	45.17	43.63	45.44	45.77	52.77	43.5	69.13	59.17	40.18	52.08	52.57	52.76	38.9	44.41	43.66	43.92	52.24	52.51	44.28	40.5	44.16	44.78	43.75	44.96	43.27	57.3	75.16	38.88	56.26
Methanosarcina_sp_WH1_protein	40.78	48.2	40.79	45.19	39.88	40.58	41.09	41.14	42.25	40.91	45.1	40.72	40.48	41.13	39.98	41.99	40.9	40.87	40.26	40.96	40.37	40.56	40.47	40.52	41.51	40.81	40.89	41.15	41.83	40.89	41.39	41.27	45.34	42.5	41.31	41.06	40.31	41.01	41.84	47.31	41.29	41.57	40.1	40.74	41.38	41.09	40.95	45.52	40.5
Pusillimonas_sp_T7-7_protein	50.05	40.24	49.61	39.62	43.92	46.49	44.58	40.27	43.9	48.93	39.97	43.61	43.47	43.25	46.2	51.95	43.8	49.53	43.55	48.3	46.7	43.96	46.81	46.89	52.78	43.35	48.8	48.99	39.91	49.61	50.93	50.44	38.92	43.69	43.07	43.73	48.16	52.13	43.78	40.57	44.24	45.23	44.18	46.35	42.05	49.72	48.86	38.31	49.3
P6_46P	43.69	39.67	44.35	40.32	44.69	44.79	44.2	42.25	44.91	43.83	40.69	55.5	43.37	52.13	44.86	44.7	43.69	44.44	43.34	44.7	44.68	44.59	44.8	44.48	43.78	54.28	43.57	44.52	40.59	44.38	44.79	44.49	38.72	44.93	54.97	43.51	42.08	44.57	46.42	40.08	43.88	44.24	45.2	44.45	44.72	43.84	43.96	38.0	44.29
Aeropyrum_camini_SY1_JCM_12091_protein	38.64	44.27	37.99	41.23	38.64	38.57	38.67	40.87	39.05	37.71	41.11	38.02	40.01	38.68	37.37	39.43	39.05	38.22	37.68	38.42	38.96	38.86	38.54	38.66	39.71	38.04	37.55	37.8	42.35	37.91	39.78	39.27	45.66	39.92	37.85	38.76	36.65	39.45	39.77	42.59	38.63	39.84	39.02	38.85	38.4	38.21	38.59	45.49	37.85
Helicobacter_cetorum_MIT_99-5656_protein	43.49	38.79	43.66	39.13	42.63	42.69	43.01	39.55	43.95	44.09	38.67	42.09	42.08	42.74	42.65	43.78	42.85	43.61	52.21	43.82	43.08	42.13	42.94	42.94	43.5	42.17	43.95	43.44	39.77	42.57	44.01	43.52	38.14	44.08	42.41	42.66	41.68	43.62	42.86	38.51	42.75	43.57	42.82	43.09	42.81	43.8	43.81	38.19	43.53
Pseudomonas_stutzeri_CCUG_29243_protein	53.68	40.53	52.99	40.48	43.82	46.94	44.97	39.92	44.26	52.44	40.41	43.39	43.92	43.32	49.38	54.0	44.21	52.97	44.02	49.61	46.86	44.0	47.06	46.91	93.21	43.3	52.37	52.9	40.8	55.34	57.27	56.59	39.15	44.18	43.24	44.61	55.75	71.34	44.47	41.0	45.06	45.97	44.03	46.59	43.16	52.95	52.72	38.94	52.48
Vibrio_anguillarum_S3_4_9_protein	51.29	40.43	98.39	39.79	43.44	45.65	43.81	39.57	44.44	69.92	40.02	43.88	42.25	43.54	48.09	51.97	43.06	98.77	44.28	49.5	45.53	43.92	45.67	45.51	52.83	43.31	69.3	59.66	40.03	52.27	53.11	52.98	38.74	44.77	43.45	43.86	52.44	52.85	44.36	40.56	43.97	44.67	43.66	45.46	43.06	57.72	75.73	38.74	56.5
Candidatus_Thioglobus_singularis_strain_GG2_protein	49.82	40.54	50.68	40.44	43.39	47.58	43.37	40.63	44.12	50.71	40.2	43.62	42.13	43.23	48.61	52.25	42.49	50.62	43.95	49.27	46.22	43.36	46.58	47.1	51.34	43.25	50.85	50.44	39.36	51.06	51.46	51.1	39.41	43.87	43.56	43.52	51.0	51.03	43.64	40.45	43.5	43.49	43.79	44.82	42.7	50.64	50.48	38.69	50.33
Hoeflea_sp_IMCC20628_protein	45.23	39.98	45.28	39.99	43.66	54.39	43.61	40.06	43.38	45.0	40.0	42.77	43.08	43.03	44.24	46.18	43.21	45.19	42.95	44.89	53.69	43.47	54.98	54.36	47.15	43.37	45.1	45.11	40.3	46.39	46.96	45.72	38.47	43.33	43.44	43.46	45.76	46.94	43.49	40.03	43.51	44.5	43.51	51.74	42.37	45.27	45.51	38.43	45.39
Vibrionaceae_bacterium_NSCS20N07D_protein	49.4	39.54	56.46	39.77	43.7	44.43	42.59	39.54	44.05	56.5	39.06	43.3	42.29	43.33	48.89	50.0	42.61	56.4	44.14	48.54	44.6	42.61	44.84	45.27	50.56	42.92	56.53	54.45	40.3	50.39	50.18	50.95	37.81	43.52	42.94	43.35	49.52	50.19	43.6	39.89	43.11	44.14	44.32	44.76	42.83	53.43	56.43	38.35	53.29
P5_11P	43.35	40.24	43.4	40.62	44.55	43.88	43.02	41.84	44.17	43.44	40.48	54.14	42.49	51.27	42.41	43.82	43.04	43.53	42.41	43.74	43.88	44.34	43.95	43.74	43.49	53.59	43.25	43.55	40.3	43.09	43.93	43.9	39.17	44.34	54.0	42.74	42.12	43.62	45.69	39.84	42.88	43.75	44.46	43.45	42.74	43.16	43.45	38.58	43.44
Erysipelothrix_rhusiopathiae_protein	42.31	39.71	43.32	39.99	43.13	42.48	43.22	40.84	47.49	43.04	41.01	43.16	42.51	42.87	42.33	43.34	43.43	43.19	43.35	42.7	42.38	43.11	42.22	42.28	42.85	43.22	43.08	43.54	40.95	42.54	43.31	43.13	40.3	47.33	42.68	43.15	41.29	42.82	42.93	40.17	43.12	42.81	42.55	42.12	45.56	42.89	42.76	40.39	43.65
Phycisphaera_mikurensis_NBRC_102666_protein	42.6	39.63	42.07	40.41	41.88	42.81	43.95	38.16	42.22	42.07	40.43	42.89	42.66	42.01	41.47	43.61	42.99	42.21	40.91	42.23	42.85	43.56	43.27	42.83	43.22	42.76	41.83	42.1	39.27	42.45	43.29	43.24	37.94	41.71	42.36	44.14	40.83	43.13	43.05	39.64	44.13	43.71	41.94	42.68	41.04	41.77	42.19	38.05	42.09
Zunongwangia_profunda_SM-A87_protein	43.08	40.04	43.72	39.83	44.15	43.15	42.73	40.98	43.62	43.89	40.2	60.28	41.67	51.81	41.53	43.42	42.52	43.63	42.48	43.65	42.99	43.06	43.03	43.64	43.87	59.59	43.77	43.66	39.82	43.22	43.56	43.56	38.13	43.51	61.15	42.98	41.3	43.31	44.97	39.74	42.72	43.02	44.08	42.8	42.22	43.4	43.54	38.19	44.01
Francisella_halioticida_DSM_23729_protein	48.21	39.74	49.34	39.86	44.41	45.03	42.68	40.12	43.76	49.07	39.62	43.74	42.21	43.74	47.51	49.17	42.69	49.2	44.18	80.13	44.94	43.19	45.2	45.01	48.97	43.29	49.13	48.98	39.15	48.99	49.72	49.34	38.47	44.11	43.26	42.44	48.25	48.52	43.28	40.53	42.52	43.71	44.44	44.84	42.55	48.61	49.11	38.97	49.17
Yangia_sp_CCB-MM3_protein	45.31	39.89	45.7	39.95	44.02	66.29	43.37	40.39	43.44	45.47	39.82	43.4	42.76	43.13	44.01	46.96	43.21	45.53	43.27	45.09	65.91	43.52	67.25	66.54	47.03	43.69	45.46	45.41	40.4	46.38	46.8	46.59	38.76	43.08	43.25	43.85	46.21	46.61	43.08	39.76	43.77	44.14	43.86	50.63	42.24	45.89	46.21	39.23	46.25
Nitratifractor_salsuginis_DSM_16511_protein	44.46	40.5	45.29	40.05	43.41	43.63	43.9	40.88	44.33	44.98	40.38	43.74	42.34	43.3	44.6	45.19	42.99	45.15	53.11	44.35	44.11	43.6	44.09	44.1	45.09	43.4	45.1	44.77	40.46	44.3	45.17	44.79	39.99	44.83	43.3	43.72	42.97	45.01	44.37	40.94	44.01	44.18	43.36	44.68	43.1	44.72	45.1	39.54	44.9
Rhodococcus_sp_WMMA185_protein	43.82	40.68	42.86	40.74	43.0	43.26	43.8	39.33	44.24	42.84	41.18	42.51	58.98	42.49	42.37	43.54	55.11	42.93	42.22	42.48	43.9	43.23	43.91	43.87	44.2	42.41	42.92	42.93	40.68	42.98	43.91	43.88	39.62	43.84	42.65	43.85	42.34	44.28	43.35	40.69	43.74	44.57	42.55	42.68	43.06	42.58	42.87	39.51	43.09
Algibacter_sp_HZ22_protein	43.3	39.46	43.74	38.86	44.27	43.36	42.3	40.89	43.12	43.29	39.3	62.98	41.44	51.47	42.27	43.17	41.97	43.56	42.95	43.36	42.72	43.28	43.47	43.44	43.62	59.73	43.6	43.34	39.31	43.23	43.3	43.86	38.56	43.46	62.23	42.58	41.71	43.11	45.51	39.71	42.43	43.17	44.51	42.64	42.35	43.26	43.32	38.09	43.5
Alteromonas_macleodii_str_Black_Sea_11_protein	51.42	39.15	56.83	39.31	44.45	45.74	44.45	41.36	44.18	56.69	39.27	43.78	42.51	43.94	49.0	51.69	43.22	56.61	43.38	49.9	45.49	43.88	45.89	46.22	52.61	43.26	56.48	56.73	40.11	52.36	53.16	53.23	38.1	43.91	43.96	43.85	52.42	52.29	44.16	39.87	44.37	44.62	44.01	45.76	42.49	56.33	56.34	38.9	69.41
Filomicrobium_sp_W1_protein	45.48	39.79	45.28	40.46	43.45	51.8	44.2	39.87	43.68	44.78	40.53	42.85	43.39	43.35	44.73	47.35	43.76	45.4	42.71	45.37	52.75	43.76	52.65	52.06	46.97	42.74	44.91	44.77	40.73	45.88	46.92	45.84	39.52	43.39	42.71	44.36	44.47	46.56	43.44	39.8	44.32	45.09	43.46	51.28	42.53	45.34	45.24	39.13	45.15
Bacillus_velezensis_strain_9912D_protein	44.24	41.09	44.42	41.68	43.56	43.55	44.64	41.97	70.11	44.49	40.91	43.49	43.57	43.38	42.93	44.36	44.07	44.44	43.82	43.81	43.78	43.62	43.79	43.75	44.34	43.81	44.26	44.45	41.75	43.56	44.18	44.23	41.37	60.67	43.72	44.46	42.56	44.19	44.44	41.66	44.48	44.83	43.66	43.97	48.67	44.2	44.32	41.04	43.83
Staphylothermus_marinus_F1_protein	39.29	44.57	38.95	40.36	38.55	38.38	37.97	41.92	38.65	38.89	40.52	38.09	38.71	38.57	39.32	39.4	38.28	39.14	37.98	38.64	38.7	37.88	38.71	38.48	39.25	37.68	39.35	38.92	43.03	38.74	39.4	39.74	47.18	39.21	38.52	38.61	36.54	38.39	39.29	43.28	38.44	39.3	39.05	38.52	37.94	38.32	39.44	46.58	38.47
Chromobacterium_sp_IIBBL_112_1_protein	50.86	40.55	50.53	40.43	43.42	45.94	44.56	39.85	44.06	50.48	40.65	43.63	43.19	43.12	47.18	52.41	44.24	50.32	43.82	48.99	46.76	44.14	46.98	46.53	52.97	42.83	50.28	50.05	40.27	50.82	51.57	51.59	39.74	44.4	43.4	44.29	50.05	52.96	44.36	40.48	44.77	45.53	43.83	46.52	43.21	50.69	50.04	39.22	50.25
Hahella_chejuensis_KCTC_2396_protein	51.92	40.92	53.01	40.18	43.95	46.37	44.65	40.35	44.23	52.82	40.09	43.48	43.08	43.58	49.87	53.46	43.73	53.11	43.86	49.74	46.35	44.17	46.68	46.61	56.65	43.53	52.55	52.51	41.16	55.09	58.93	55.92	39.23	43.93	43.35	44.48	55.56	55.89	44.71	41.17	44.59	45.17	44.01	46.26	43.4	52.46	52.67	39.57	52.62
Salinibacter_ruber1_protein	42.41	39.92	42.8	43.25	42.46	43.74	43.66	40.47	43.7	42.92	44.18	45.08	43.32	44.89	41.66	44.1	43.92	42.85	42.0	42.72	43.5	43.86	43.72	43.82	43.62	44.85	42.82	42.91	40.65	42.99	43.66	43.22	39.56	43.66	45.06	43.64	41.44	43.49	45.87	40.36	43.19	44.6	42.25	42.56	42.33	42.82	42.67	39.12	43.07
Alteromonas_macleodii_AltDE1_protein	51.16	39.27	56.86	39.32	44.45	45.7	44.33	42.07	43.9	56.56	39.09	44.03	42.37	43.94	48.98	51.21	43.16	56.75	43.69	49.86	45.34	43.88	45.77	46.11	52.62	43.45	56.66	56.56	39.82	52.31	53.12	52.97	38.23	44.11	43.81	43.83	52.19	52.07	44.15	40.0	44.19	44.35	44.11	46.09	42.51	56.16	56.25	38.92	69.92
Arcticibacterium_luteifluviistationis_protein	42.77	39.14	43.93	39.38	43.66	43.04	42.88	39.66	43.42	43.95	39.49	51.73	41.87	52.99	41.91	43.4	41.99	44.11	42.74	43.38	42.99	42.44	42.94	43.35	43.45	50.55	43.79	43.72	39.5	42.75	44.06	43.78	38.32	43.52	51.28	42.8	41.49	43.14	45.96	40.21	42.73	42.86	43.9	42.83	41.89	43.18	43.74	38.15	43.45
Halomonas_elongata_DSM_2581_protein	52.49	40.74	52.62	40.84	43.93	47.42	44.88	40.63	44.17	51.98	40.59	43.46	43.67	43.64	49.08	53.7	44.15	52.55	43.24	49.12	47.66	44.62	47.32	47.63	56.93	43.16	51.94	51.82	40.17	53.84	57.76	55.6	39.08	44.27	43.08	44.82	54.5	56.13	44.31	40.86	44.54	45.74	44.16	46.01	43.18	52.39	52.01	39.21	52.23
Micromonospora_aurantiaca_protein	42.98	40.89	42.52	41.19	42.81	42.96	43.87	39.81	43.73	42.66	41.48	42.37	56.86	42.26	41.89	44.22	56.64	42.3	42.17	42.53	43.48	43.62	43.85	43.08	43.94	42.81	42.58	42.34	40.66	42.65	44.08	43.58	39.83	43.64	42.41	43.94	42.07	43.63	43.46	40.62	43.96	45.52	42.93	42.76	43.29	42.32	42.51	39.86	42.65
Nonlabens_sediminis_NBRC_100970_protein	43.04	39.17	44.2	39.81	44.43	44.36	43.1	42.0	43.82	44.1	40.23	58.95	42.34	51.39	43.31	43.16	42.83	44.14	43.12	43.87	43.24	43.8	44.44	44.5	43.79	70.16	43.94	43.37	39.84	43.67	44.13	43.68	38.2	43.64	58.7	43.06	42.14	43.96	45.37	39.47	43.09	43.54	44.43	43.03	42.83	43.49	43.88	37.7	44.17
Cellulophaga_algicola_DSM_14237_protein	42.91	39.52	43.91	39.14	44.15	43.23	42.74	41.02	43.22	43.48	39.47	61.82	41.38	51.11	41.88	43.34	42.57	43.81	42.06	43.13	43.12	43.47	43.42	43.21	43.37	59.66	43.53	43.5	39.64	42.87	43.44	43.68	37.99	43.34	61.95	42.75	41.4	43.17	45.18	39.49	42.79	43.14	44.36	42.72	41.74	43.62	43.53	37.74	43.77
Pyrococcus_sp_ST04_protein	39.15	48.57	38.54	42.32	38.4	39.2	38.99	42.08	41.22	38.41	42.59	39.38	39.53	39.29	39.37	39.93	39.79	38.67	39.18	39.08	39.14	40.64	39.81	39.04	39.41	38.63	38.73	39.38	42.96	38.99	39.97	39.37	69.36	41.19	38.85	39.02	37.59	39.12	40.57	46.86	39.06	39.62	39.29	38.9	40.17	38.71	38.88	69.25	38.64
Photobacterium_angustum_LC1-200_MMP06133353_protein	51.02	40.06	67.03	39.94	43.69	45.38	43.86	40.02	44.19	67.54	40.19	43.52	42.1	43.37	48.33	51.92	42.9	67.0	44.21	48.86	45.63	43.73	45.76	45.66	52.8	42.88	67.26	59.41	39.8	52.38	53.23	52.78	39.16	44.38	43.16	43.93	52.68	52.61	43.87	40.7	43.79	44.2	44.14	45.17	42.95	57.76	66.61	38.73	56.1
NP5_29P	44.04	40.3	44.44	39.57	43.86	44.66	43.99	42.02	44.29	44.41	40.62	62.13	43.25	53.06	43.7	44.22	43.57	44.53	44.05	44.25	44.48	43.72	44.83	44.72	44.16	60.24	44.81	44.19	40.67	44.17	44.3	44.68	38.44	44.48	61.72	43.97	41.6	44.4	46.27	39.13	44.02	43.87	44.27	43.68	43.21	44.21	44.62	38.35	44.5
Rhodobiaceae_bacterium_protein	45.47	40.03	46.3	40.18	44.03	53.0	43.88	40.4	44.1	45.91	40.48	43.78	43.52	43.39	45.25	46.5	43.21	46.32	43.6	45.82	53.86	44.13	53.59	53.13	47.28	43.1	46.09	45.75	40.28	47.17	46.88	46.58	39.64	43.5	43.17	43.89	45.36	46.82	44.15	40.72	43.88	44.87	44.05	52.31	42.67	46.05	45.96	39.88	45.82
Agrococcus_jejuensis_strain_DSM_22002_protein	42.7	40.22	42.58	40.79	42.83	42.73	43.51	39.05	43.88	42.51	41.07	41.97	51.89	41.93	41.2	43.23	52.62	42.64	41.96	43.11	43.32	43.48	43.4	43.39	43.7	42.13	42.56	42.97	40.59	41.99	43.16	43.19	39.05	43.55	42.02	43.73	41.69	43.72	43.3	40.01	43.57	43.92	42.82	43.09	42.83	42.43	42.46	39.3	43.27
Vibrio_alginolyticus_K04M3_protein	51.2	40.74	75.78	40.05	43.65	45.76	43.84	39.57	44.08	69.47	40.07	43.4	42.56	43.53	47.91	51.69	43.05	75.95	44.28	49.36	45.58	43.94	45.74	45.79	52.42	43.32	69.35	59.16	39.49	52.26	52.76	52.64	38.55	44.28	43.23	43.63	51.94	52.25	44.18	40.53	43.78	44.68	43.99	45.22	42.92	57.41	87.33	38.51	56.13
Alteromonas_stellipolaris_strain_PQQ-42_protein	51.15	39.83	56.34	39.4	44.43	45.83	44.24	40.82	44.01	56.33	39.37	43.89	42.04	43.82	48.78	51.45	42.89	56.3	43.83	49.31	45.57	43.65	46.04	46.22	52.54	43.47	56.25	56.26	39.57	52.12	52.92	53.06	38.5	44.16	43.49	43.76	52.11	52.04	44.09	40.38	43.91	44.6	44.24	46.06	42.64	55.98	55.98	39.17	69.09
Pseudomonas_libanensis_strain_DMSP_1_protein	53.48	40.26	52.82	39.67	43.92	46.31	44.52	39.3	44.26	52.16	40.32	43.21	42.96	42.89	49.02	52.99	44.16	52.7	43.74	49.04	46.33	43.83	46.61	46.42	71.36	43.03	52.12	52.05	39.86	54.57	56.11	55.94	39.0	44.26	42.97	44.06	54.99	76.88	43.67	40.71	44.16	45.79	43.72	46.15	43.03	52.39	52.27	38.51	51.57
Cyanothece_sp_ATCC_51142_protein	43.55	41.34	43.98	40.51	42.82	43.36	53.51	41.15	44.79	44.15	40.47	42.84	42.98	43.71	43.2	45.49	43.49	43.95	43.21	43.41	43.8	43.43	43.49	43.35	44.87	43.2	44.12	43.81	40.66	44.03	44.86	44.21	39.54	44.84	42.86	52.91	42.22	44.32	43.84	41.8	53.16	43.97	42.98	43.23	43.22	43.85	44.26	39.79	43.9
hermovibrio_ammonificans_HB-1_protein	45.33	43.84	45.3	40.66	44.07	44.49	45.03	40.98	46.23	45.1	41.02	44.2	44.54	44.35	44.22	45.56	44.86	45.38	44.93	45.3	44.83	44.87	44.58	44.95	45.6	44.05	44.82	45.09	42.28	45.08	45.75	45.44	42.42	46.5	44.26	44.99	44.09	45.72	45.37	42.67	45.07	45.96	44.24	44.75	45.18	45.08	44.96	42.09	45.31
Tenacibaculum_mesophilum_strain_DSM_13764_protein	43.4	39.76	43.74	39.53	44.58	43.87	42.69	41.45	44.07	43.92	39.45	76.74	42.08	51.82	42.45	43.51	43.15	43.93	42.46	43.5	43.62	43.84	43.76	43.97	43.7	58.92	43.97	43.95	40.3	43.08	44.1	43.95	39.03	44.13	61.15	42.6	41.84	43.65	45.58	40.49	42.62	43.69	44.84	43.12	42.43	43.71	43.81	38.87	43.98
Tistrella_mobilis_KA081020-065_protein	46.23	40.8	45.45	40.41	43.89	51.24	44.52	39.81	43.88	45.17	40.52	43.28	43.99	43.17	44.8	47.64	44.13	45.42	43.05	45.11	52.6	44.19	52.02	51.4	48.94	42.85	44.92	45.33	40.75	47.12	48.29	47.0	39.23	43.67	43.37	44.75	45.72	48.38	44.06	39.75	44.84	46.25	44.08	51.58	42.9	45.69	45.71	39.48	45.83
Anoxybacter_fermentans_strain_DY22613_protein	44.79	42.85	44.88	42.61	44.22	43.97	45.04	41.83	49.38	44.88	42.14	44.28	44.14	44.28	43.11	45.07	44.58	44.89	44.21	44.82	44.19	44.54	43.85	44.27	44.7	44.22	44.97	44.48	41.85	44.22	44.87	44.83	43.45	49.42	44.6	44.86	42.61	44.48	45.46	43.22	44.99	45.81	44.27	44.44	46.2	44.54	44.81	43.27	44.25
Streptomyces_sp_CC0208_protein	43.54	40.55	43.23	40.95	42.85	43.31	43.59	39.56	43.72	43.29	41.52	42.82	55.09	42.36	42.34	44.23	81.19	43.14	42.72	42.67	43.4	43.91	43.72	43.52	44.33	42.76	43.2	42.96	40.86	42.94	43.92	43.69	39.44	43.63	42.47	44.04	41.97	44.27	43.31	40.53	43.71	45.0	43.06	42.79	42.54	43.09	43.1	39.45	42.81
Piscirickettsia_salmonis_strain_AY6532B_protein	50.75	39.51	52.52	39.75	43.78	45.56	43.84	39.64	43.89	52.16	39.68	43.53	43.22	43.01	49.14	52.94	43.23	52.37	44.2	51.14	45.44	43.63	45.76	45.43	52.8	43.18	51.83	51.96	39.58	51.86	52.8	52.44	38.58	44.31	43.28	43.39	51.03	52.72	43.88	40.35	43.7	45.51	43.66	45.65	43.15	51.82	52.05	39.21	52.86
Thalassotalea_sp_LPB0090_protein	51.57	39.97	57.79	39.05	44.17	45.25	43.71	39.74	44.01	57.47	39.02	44.03	42.21	43.47	48.22	51.81	42.85	57.69	44.05	49.76	44.83	43.55	45.68	45.76	53.3	43.55	57.77	57.78	39.72	52.52	52.98	52.91	38.12	43.84	43.2	43.59	52.88	52.68	43.91	40.05	43.83	44.23	44.14	45.54	42.69	57.49	57.27	38.62	57.14
Piscirickettsia_salmonis_strain_PM22180B_protein	50.5	39.57	52.33	39.79	43.58	45.38	43.77	40.27	43.75	51.94	39.71	43.58	43.08	43.01	48.66	52.84	43.05	52.16	44.05	51.04	45.31	43.72	45.53	45.27	52.62	43.14	51.61	51.81	39.73	51.73	52.57	52.13	38.58	44.2	43.29	43.32	51.0	52.58	43.81	40.59	43.62	45.4	43.58	45.48	42.97	51.63	51.84	39.21	52.7
Thermococcus_sp_4557_protein	39.1	47.82	38.58	42.45	37.99	38.9	38.32	41.65	40.72	38.18	42.44	38.52	39.08	38.57	38.61	39.62	39.05	38.78	37.99	38.68	38.57	40.87	39.13	38.8	39.39	37.67	38.23	38.32	42.18	38.56	39.4	38.96	75.79	40.68	37.76	38.86	37.45	38.91	40.0	46.8	38.65	39.31	38.39	38.27	38.83	37.72	39.01	78.17	37.75
Candidatus_Endolissoclinum_patella_L2_protein	44.96	37.96	45.5	39.53	44.11	51.19	42.93	40.13	43.88	45.4	39.16	43.61	42.68	43.66	45.11	46.02	43.54	45.6	43.41	45.41	51.58	43.59	51.62	51.17	46.3	43.76	45.63	45.15	40.52	45.23	46.04	45.99	38.69	43.92	43.76	43.05	44.08	45.92	43.41	40.05	42.91	45.22	44.51	51.03	42.48	45.61	45.79	38.71	45.44
Rhodobacter_sphaeroides_strain_AB24_protein	45.51	39.77	45.39	40.57	43.16	63.56	44.27	40.75	43.53	45.19	40.52	43.1	43.29	43.04	44.15	47.2	43.51	45.29	43.15	45.11	67.14	43.83	64.91	63.82	47.38	43.02	45.24	45.03	40.53	46.24	46.73	45.9	39.82	43.32	42.8	43.96	45.62	47.01	43.7	40.18	44.46	45.11	43.68	51.05	42.6	45.23	45.33	39.97	45.61
Candidatus_Vesicomyosocius_okutanii_HA_protein	50.84	40.61	51.21	39.49	42.86	45.0	42.95	38.9	44.58	51.06	39.74	43.39	41.74	42.72	48.25	52.32	42.33	51.24	43.92	49.5	45.09	42.98	44.94	45.09	51.44	42.48	50.91	50.9	39.53	50.78	51.28	51.57	38.13	44.52	42.62	43.12	49.19	51.47	43.58	40.41	43.18	43.81	43.13	45.13	42.8	50.97	50.93	37.61	50.96
Methanosarcina_sp_MTP4_protein	40.88	48.53	40.74	45.41	40.22	40.22	41.28	41.29	42.14	41.07	45.48	41.17	40.45	41.29	40.24	41.45	40.9	41.06	39.98	40.43	40.51	40.13	40.79	40.22	41.47	40.63	40.52	40.81	41.81	40.94	41.92	41.81	45.63	42.67	41.36	40.88	40.63	40.99	41.76	47.4	41.32	41.54	40.01	40.28	41.15	41.37	41.12	45.65	40.54
Pseudoalteromonas_sp_OCN003_protein	51.0	39.64	57.34	38.98	44.06	45.47	43.47	39.55	43.77	57.19	39.14	44.11	42.36	43.78	48.56	51.66	43.23	57.23	43.96	50.0	45.49	43.6	45.76	45.84	52.32	43.27	57.01	56.79	39.0	52.17	53.01	52.75	37.85	43.84	43.52	43.57	52.97	51.97	43.91	39.39	43.71	44.5	44.06	45.6	43.12	56.77	57.28	37.95	57.39
Phaeobacter_gallaeciensis_strain_P75_protein	45.41	40.11	45.39	39.85	43.53	94.13	43.7	40.78	43.22	45.48	40.18	43.34	42.71	43.53	44.47	46.03	43.15	45.25	42.47	44.91	65.06	43.51	71.08	74.47	46.9	43.6	45.35	45.23	40.3	46.27	46.84	46.18	38.97	43.37	43.18	43.78	46.98	46.36	43.56	40.13	43.56	44.38	43.62	50.92	42.3	45.45	45.5	38.95	45.87
Archaeoglobus_fulgidus_DSM_4304_protein	40.01	99.42	40.51	44.07	38.48	40.11	40.83	41.23	40.84	40.57	44.06	38.85	41.16	39.3	39.91	41.13	40.33	40.29	38.88	39.07	39.99	40.36	39.66	39.5	40.66	39.86	40.54	40.29	42.48	40.07	40.8	40.52	47.84	41.53	39.01	40.51	39.58	40.48	40.94	46.56	40.68	39.78	38.85	39.19	39.28	39.55	40.22	47.85	40.03
Pseudoalteromonas_atlantica_T6c_protein	50.9	40.24	56.58	38.61	44.19	45.28	43.96	38.61	43.94	56.33	39.02	43.39	42.08	43.22	47.42	51.33	43.03	56.6	43.87	49.7	44.97	43.43	45.86	45.59	52.64	43.04	56.26	56.8	39.67	52.36	52.94	53.13	38.08	43.97	42.94	43.51	52.71	51.94	44.09	40.95	43.62	44.32	43.78	45.82	42.53	56.28	55.91	38.6	62.47
Alteromonas_mediterranea_strain_RG65_protein	51.28	39.14	56.64	39.3	44.3	45.71	44.21	41.73	43.89	56.5	39.21	43.84	42.44	43.98	48.82	51.43	43.18	56.53	43.83	49.67	45.29	43.88	45.95	46.13	52.79	43.44	56.51	56.45	39.69	52.24	53.01	53.06	38.46	44.04	43.71	43.8	52.22	52.06	43.93	40.19	44.1	44.37	43.86	45.95	42.52	56.14	56.3	39.27	69.62
Flavobacterium_arcticum_protein	43.69	39.05	43.45	39.39	44.47	43.69	42.68	40.97	43.49	43.8	40.08	61.63	41.93	52.48	43.24	43.56	42.74	43.56	42.69	43.84	43.4	43.63	44.3	44.02	43.65	58.76	43.51	43.74	39.8	42.77	43.81	44.02	37.95	44.11	68.81	42.66	41.78	43.54	45.53	40.14	42.65	43.57	45.05	42.7	42.81	43.68	43.45	37.85	44.1
NP3_20P	45.91	40.05	45.12	40.31	44.05	52.19	43.89	39.34	43.77	45.18	40.62	43.52	43.87	43.27	44.38	46.44	44.03	45.13	43.16	45.07	52.77	44.29	52.49	52.08	47.15	43.21	45.01	45.15	40.09	45.75	46.19	46.14	39.29	43.6	43.28	43.7	44.41	46.86	43.62	40.15	43.46	45.46	44.15	51.15	42.33	45.59	44.96	39.91	45.77
Micromonospora_sp_WMMA2032_protein	42.81	40.81	42.62	41.41	42.68	43.01	44.13	39.86	43.55	42.86	41.32	42.35	57.0	41.87	42.09	44.05	56.84	42.43	41.89	42.59	43.66	43.51	43.55	43.22	44.28	42.86	42.9	42.32	41.18	42.7	43.89	43.66	40.33	43.75	42.3	44.22	42.42	43.69	43.45	40.73	43.98	45.5	42.77	42.71	43.45	42.44	42.62	40.17	42.66
Oceanithermus_profundus_DSM_14977_protein	43.9	42.33	43.54	42.65	43.08	43.83	45.01	41.14	45.1	43.49	42.45	43.47	44.59	43.54	42.79	45.22	44.9	43.54	43.36	43.24	43.94	44.19	43.75	43.87	44.43	42.8	43.36	43.67	42.22	43.92	44.98	43.91	41.98	45.23	43.12	44.62	42.6	44.77	43.93	41.2	44.53	44.96	42.86	43.87	43.61	43.65	43.24	41.76	44.02
Rhodobacteraceae_bacterium_BAR1_protein	45.5	40.01	45.36	39.96	43.47	66.5	43.88	40.37	43.71	45.17	40.45	43.6	42.83	43.28	44.85	46.12	43.15	45.36	42.76	45.59	66.69	43.52	66.81	66.27	47.17	43.57	45.25	45.07	40.52	46.02	46.64	45.93	38.81	43.72	43.48	43.76	46.18	46.71	43.56	39.95	43.8	44.6	43.82	51.81	42.38	45.69	45.6	38.51	45.64
Vibrio_campbellii2_protein	51.04	40.58	75.94	39.72	43.62	45.6	44.13	39.99	44.15	69.77	39.8	43.69	42.23	43.23	48.19	51.67	42.99	76.15	44.23	49.67	45.56	43.98	45.89	45.81	52.7	43.27	69.06	59.05	39.62	52.25	52.77	52.79	38.96	44.51	43.22	43.94	52.28	52.43	44.07	40.28	44.02	44.54	43.95	45.38	43.26	57.43	85.75	38.83	56.3
P2_20P	51.18	41.03	51.65	39.9	44.43	45.76	43.26	38.22	43.31	51.59	39.98	43.28	42.29	43.35	49.46	52.3	42.99	51.64	43.1	48.03	45.74	42.86	45.46	45.7	54.81	42.72	52.1	51.35	39.62	71.68	54.61	54.25	38.72	43.75	42.72	42.94	54.39	53.99	43.71	40.28	43.29	44.27	44.51	46.12	43.04	51.7	51.3	37.47	51.19
NP3_55P	38.03	41.66	39.29	38.86	39.55	38.6	38.66	92.2	40.64	39.27	39.18	39.67	39.42	40.2	37.98	38.91	39.33	39.17	38.57	40.18	38.75	40.45	39.41	39.13	39.7	39.0	39.12	39.29	62.21	38.95	39.34	39.42	40.87	40.3	39.49	38.73	39.95	38.6	39.2	41.09	38.57	40.09	39.9	39.59	39.77	38.4	38.99	41.52	39.85
NP3_4P	43.2	39.74	43.45	39.79	43.67	43.29	43.33	39.63	43.87	43.45	39.68	42.61	42.64	43.28	42.09	44.36	43.04	43.49	42.31	42.82	42.99	43.8	42.83	43.24	43.85	42.4	43.71	43.6	39.96	43.32	44.19	43.87	39.53	43.22	42.05	43.16	42.0	43.29	43.51	39.52	42.98	43.35	43.47	42.95	41.78	43.23	43.22	39.19	43.31
Citromicrobium_sp_JL477_protein	45.35	39.88	45.45	40.54	44.33	51.03	44.07	40.18	43.74	45.41	40.38	43.02	43.12	43.0	44.51	46.01	43.47	45.51	43.18	45.33	51.86	44.02	51.78	51.45	46.88	42.92	45.0	44.84	40.96	46.0	46.98	46.06	38.91	43.72	42.86	44.0	44.47	46.56	43.55	39.99	44.18	44.43	44.03	59.48	42.49	45.47	45.43	39.0	45.34
P3a_11P	44.8	39.33	45.22	39.79	43.35	66.34	43.16	40.71	43.11	45.15	39.82	42.67	42.31	42.67	44.7	45.81	42.73	45.29	43.39	44.77	64.2	43.16	66.49	65.93	45.95	42.79	45.06	45.15	39.71	46.62	46.31	45.8	38.31	42.74	43.05	42.83	48.86	46.1	42.83	39.68	42.77	43.95	43.21	50.39	42.14	45.18	45.54	37.52	45.11
Hahella_sp_KA22_protein	51.9	40.58	53.04	40.07	43.89	46.55	44.71	40.02	44.2	52.71	40.14	43.72	43.01	43.53	49.8	53.42	43.8	53.12	43.85	50.04	46.49	44.24	46.57	46.53	56.56	43.39	52.73	52.65	40.92	55.02	58.91	56.02	39.11	43.89	43.32	44.63	55.65	55.91	44.74	40.67	44.75	45.16	43.97	46.29	43.11	52.46	52.76	39.48	52.67
Desulfocapsa_sulfexigens_DSM_10523_protein	44.89	41.82	46.05	40.28	44.71	44.46	43.76	39.28	44.82	45.57	39.98	43.82	42.9	44.23	44.83	45.67	43.62	45.79	43.94	44.42	44.5	44.01	44.56	44.46	45.98	43.58	45.72	45.17	40.88	45.14	46.17	45.47	40.09	44.63	43.9	43.49	44.63	45.56	45.27	42.09	43.55	45.94	44.56	44.45	43.68	45.61	45.71	40.51	45.49
Thermotoga_sp_Cell2_protein	44.04	44.42	42.98	40.81	42.79	42.27	43.4	40.83	45.18	43.02	40.94	42.86	42.99	42.85	41.8	43.85	42.94	43.08	43.64	43.25	42.68	42.46	42.68	42.67	43.34	42.91	43.44	42.63	41.47	42.97	43.2	43.11	44.2	45.0	43.31	43.55	41.62	43.15	44.23	42.52	43.07	43.96	42.59	43.06	43.83	43.02	43.08	45.66	43.13
Vibrio_anguillarum_A023_protein	51.5	40.48	99.1	39.55	43.54	45.68	44.02	39.66	44.46	70.06	39.91	43.8	42.37	43.65	48.21	52.15	43.18	98.7	44.22	49.57	45.55	44.06	45.88	45.68	52.92	43.51	69.78	59.75	40.19	52.33	53.13	52.82	38.81	44.66	43.52	44.02	52.42	52.98	44.5	40.58	44.05	44.86	43.65	45.57	43.08	57.69	75.84	38.86	56.55
alpha_proteobacterium_HIMB5_protein	43.37	38.82	43.67	39.51	42.9	48.15	42.45	40.2	42.92	43.56	39.27	42.89	41.45	42.62	45.11	44.93	41.62	43.79	43.1	44.3	47.93	42.23	48.26	48.26	44.45	43.11	43.53	43.55	40.04	43.74	44.47	44.37	38.47	42.92	42.84	42.48	43.16	44.61	42.95	39.8	42.45	43.1	43.38	48.07	42.54	43.4	44.13	37.78	43.88
Piscirickettsia_salmonis_strain_PM51819A_protein	50.5	39.66	52.57	39.27	43.46	45.47	44.03	40.12	43.73	52.04	39.54	43.39	43.18	43.07	48.49	52.72	43.05	52.28	43.89	50.96	45.35	43.62	45.66	45.32	52.4	43.06	51.75	51.78	40.1	51.47	52.59	52.04	38.72	44.29	43.06	43.22	51.01	52.32	43.75	40.27	43.29	45.43	43.54	45.59	43.0	52.05	51.65	39.18	52.5
Flavobacteriaceae_bacterium_MAR_2010_188_protein	42.82	40.01	43.8	39.58	44.48	43.56	42.54	41.91	43.51	43.48	39.96	61.53	41.2	51.52	42.23	43.46	42.25	43.76	42.49	43.97	43.28	43.35	43.79	43.72	43.62	59.17	43.44	43.17	40.04	43.16	43.74	43.57	38.87	43.31	60.93	42.54	41.39	43.55	45.25	39.83	42.43	43.02	44.44	42.57	42.12	43.18	43.27	38.03	43.84
Thermotoga_sp_2812B_protein	43.89	44.19	43.14	40.85	42.6	42.15	43.52	40.68	45.16	42.9	40.58	43.14	42.58	42.81	41.8	43.84	42.64	43.14	43.51	43.29	42.54	42.32	42.61	42.73	43.06	42.92	43.34	42.58	40.87	42.99	43.28	43.02	43.89	44.81	43.3	43.7	41.53	43.19	44.23	42.57	43.14	43.87	42.68	42.95	43.54	42.8	42.86	45.2	43.05
Shewanella_baltica_OS117_protein	51.0	39.65	57.74	39.19	43.89	45.37	43.8	39.18	43.96	57.83	39.72	43.86	42.29	43.01	47.64	51.79	43.05	57.73	44.0	49.42	45.72	43.85	45.6	45.61	53.22	43.42	57.4	57.98	39.67	52.51	53.08	53.0	38.06	44.06	43.29	43.41	52.72	52.67	43.36	40.03	43.84	44.84	43.88	45.38	42.8	97.85	57.36	37.8	56.32
Lacinutrix_sp_Bg11-31_protein	43.45	39.66	44.01	39.25	44.2	43.56	42.56	41.57	43.85	43.8	39.59	63.4	41.91	51.7	42.71	43.41	42.95	43.91	42.5	43.42	43.27	43.57	44.04	43.72	43.41	60.02	43.56	43.82	39.64	43.56	43.76	43.57	38.51	43.59	62.12	42.41	41.52	43.62	45.5	39.84	42.5	43.68	44.4	42.79	42.17	43.39	43.64	38.43	43.79
Planktomarina_temperata_RCA23_protein	45.02	39.52	45.21	40.1	43.11	64.86	43.84	40.72	43.37	45.12	40.15	43.17	42.75	43.02	44.94	45.95	42.88	45.22	42.87	44.61	63.63	43.68	65.19	64.53	46.38	43.37	44.79	45.19	40.82	46.49	46.41	45.89	38.91	43.39	43.47	43.75	46.49	46.21	42.88	40.78	43.82	44.13	43.47	50.63	42.6	45.14	45.3	38.4	45.18
Erythrobacter_gangjinensis_strain_JCM_15420_protein	45.36	39.88	45.28	40.22	44.24	51.14	44.06	40.37	43.92	45.79	40.44	43.52	43.13	43.21	43.97	46.36	43.38	45.35	43.65	45.51	51.66	44.14	51.9	51.51	46.81	43.18	45.66	45.07	41.12	45.49	47.13	46.37	39.34	43.77	43.0	44.06	44.18	46.47	43.98	40.44	44.12	44.65	43.84	59.29	42.72	45.75	45.62	38.93	46.18
Actinoalloteichus_sp_ADI127-7_protein	42.8	41.23	42.58	40.98	42.15	42.55	44.11	39.63	43.62	42.43	41.19	41.92	67.61	41.45	41.82	43.72	55.79	42.44	42.04	42.01	43.24	43.29	43.02	42.42	43.72	41.85	42.49	42.52	40.51	42.3	43.2	43.19	39.97	43.4	42.17	44.08	40.98	43.47	43.05	40.24	43.55	44.59	42.5	42.46	42.61	42.19	42.13	39.57	42.43
Pseudoalteromonas_espejiana_ATCC_29659_protein	51.01	38.83	56.93	39.21	44.07	45.55	43.51	38.76	43.61	56.99	39.02	43.7	41.84	43.47	48.21	51.09	42.91	56.88	43.69	49.57	45.5	43.5	45.63	46.01	52.49	43.12	56.75	57.1	39.26	52.1	52.85	52.47	37.55	43.82	43.45	43.26	52.51	51.98	43.65	39.84	43.54	43.76	44.04	45.31	42.64	56.61	56.65	37.73	56.69
Fervidobacterium_pennivorans_strain_DYC_protein	42.95	41.95	42.27	40.87	42.79	42.16	43.01	40.68	44.87	42.17	40.72	42.27	42.49	42.32	42.19	42.89	43.03	42.27	43.1	43.09	42.28	42.65	42.34	42.15	42.89	42.33	42.24	42.15	40.26	43.03	43.14	42.82	43.44	44.93	42.46	43.08	40.81	43.07	43.2	41.5	42.94	43.81	42.62	42.54	43.43	42.38	42.19	44.03	42.48
Alteromonas_macleodii_str_Ionian_Sea_U8_protein	51.29	39.21	56.77	39.37	44.31	45.75	44.52	41.68	43.9	56.61	39.2	44.0	42.48	44.02	48.87	51.38	43.28	56.65	43.49	49.73	45.4	43.86	45.69	46.02	52.78	43.47	56.5	56.65	40.41	52.26	53.2	53.15	38.17	44.0	43.83	44.05	52.24	52.21	44.06	40.07	44.39	44.28	44.03	45.96	42.4	56.07	56.28	39.02	69.87
Oscillibacter_valericigenes_Sjm18-20_protein	42.98	41.08	42.86	40.05	42.27	42.21	43.74	39.71	45.52	42.84	39.73	42.9	42.03	42.44	41.84	43.62	43.36	42.87	42.86	42.63	42.56	42.84	42.37	42.51	43.09	42.26	42.65	43.31	39.77	42.76	43.12	43.36	39.7	45.67	42.09	43.99	41.35	43.13	43.62	41.2	43.46	43.92	42.2	43.03	44.61	42.85	42.71	40.33	43.01
Gramella_sp_MAR_2010_102_protein	43.08	38.91	43.77	39.51	44.27	43.56	42.65	41.41	43.66	43.71	40.13	60.72	41.78	51.88	42.08	43.44	42.62	43.91	42.28	43.86	43.53	43.41	43.64	43.8	43.67	59.9	43.65	43.72	39.87	43.17	43.59	43.86	38.36	43.78	61.2	43.0	41.01	43.68	45.32	40.12	42.68	43.36	44.4	43.05	42.33	43.14	43.48	38.09	43.51
NP5_9P	52.78	39.86	53.71	39.54	43.84	46.76	44.54	38.94	43.54	53.46	39.51	43.23	42.78	43.12	49.9	53.45	43.54	53.67	43.45	49.53	46.2	44.0	46.5	46.85	56.57	42.98	53.57	53.56	40.07	55.24	56.79	57.23	38.92	43.67	42.95	44.54	57.43	56.0	44.08	40.86	44.49	44.64	44.09	45.83	43.05	53.46	54.07	38.79	53.73
Vibrio_parahaemolyticus_UCM-V493_protein	51.2	40.52	76.21	39.93	43.6	45.72	44.15	39.69	44.21	69.41	40.12	43.58	42.65	43.44	48.04	51.64	43.26	76.2	44.21	49.43	45.54	43.92	45.66	45.77	52.62	43.37	69.31	59.1	39.73	52.1	52.77	52.82	38.87	44.62	43.1	43.73	51.85	52.46	44.21	40.47	43.84	44.7	43.78	45.16	42.79	57.53	88.08	38.97	56.26
Erythrobacter_sp_Alg231-14_MMP19230418_protein	45.09	39.25	45.06	39.9	44.03	50.85	44.08	40.11	43.64	44.87	39.93	43.3	42.46	42.83	44.41	45.82	42.94	45.19	43.12	45.18	51.14	43.65	51.16	51.06	46.07	43.02	44.79	45.02	40.48	45.83	46.7	45.74	38.83	43.34	43.21	43.81	44.17	46.26	43.89	40.69	43.97	44.41	44.07	59.03	42.52	44.94	45.19	38.91	45.48
Piscirickettsia_salmonis_strain_AY6492A_protein	50.7	39.65	52.62	39.41	43.75	45.62	44.13	40.09	43.87	52.07	39.53	43.46	43.32	43.2	48.65	52.78	43.14	52.34	44.1	50.94	45.45	43.58	45.78	45.45	52.56	43.12	51.75	51.8	40.04	51.7	52.66	52.12	38.74	44.33	43.13	43.43	51.0	52.45	43.7	40.18	43.49	45.53	43.64	45.57	43.21	52.09	51.83	39.2	52.62
Weissella_ceti_strain_WS08_protein	43.6	39.89	43.81	39.92	43.28	43.39	43.91	39.74	49.65	43.48	39.69	42.33	43.5	43.06	43.25	43.48	43.57	43.66	43.42	43.04	42.61	42.75	43.35	43.33	43.33	42.38	43.04	43.93	38.71	43.15	43.19	43.55	39.93	49.84	43.31	43.4	41.81	43.48	43.25	39.45	43.66	43.51	43.25	43.6	57.7	43.37	43.41	39.96	43.55
Marinithermus_hydrothermalis_DSM_14884_protein	44.15	42.95	43.84	43.06	43.09	43.83	45.15	42.41	45.47	43.82	42.97	42.56	45.24	42.79	43.08	45.33	45.08	43.83	43.27	43.86	44.65	44.52	44.32	44.3	45.11	42.51	43.79	44.06	42.99	44.51	45.16	44.34	42.58	45.82	42.98	44.82	41.85	45.02	44.55	41.46	44.88	45.8	43.27	43.66	44.02	44.12	43.83	42.5	43.84
Thermococcus_barophilus_MP_protein	39.24	48.24	38.39	42.35	39.42	38.88	38.64	41.99	41.29	38.45	42.15	38.62	38.9	39.37	37.83	39.69	39.3	38.53	38.0	38.82	38.74	40.26	39.1	39.05	38.83	38.93	38.62	38.36	42.23	38.92	39.53	39.28	69.76	40.85	38.9	39.01	37.99	38.81	39.75	47.12	39.15	39.26	39.04	38.79	39.31	37.93	38.76	70.19	38.29
Pseudoalteromonas_aliena_EH1_protein	51.41	39.46	57.15	39.02	44.24	45.62	43.9	38.92	43.81	56.79	38.81	43.59	42.15	43.35	48.5	51.37	43.09	57.04	43.72	49.71	45.42	43.63	45.83	45.84	52.34	43.08	56.63	57.17	38.95	52.27	52.91	52.31	37.55	44.25	43.12	43.42	52.61	51.81	43.96	40.29	43.61	44.19	44.11	45.19	42.87	56.64	56.82	37.89	56.89
Geobacillus_kaustophilus_HTA426_protein	45.0	42.65	45.02	42.55	44.12	44.39	45.36	42.15	61.58	45.08	42.22	43.99	44.97	44.15	43.19	45.33	45.46	44.92	43.95	43.96	44.43	44.05	44.55	44.15	45.16	43.72	45.11	44.27	42.39	44.5	45.02	45.15	42.14	62.02	44.09	45.2	42.9	44.92	44.91	41.97	45.38	45.89	43.73	44.26	49.97	44.74	45.08	41.39	44.33
Pseudoalteromonas_phenolica_strain_KCTC_12086_protein	51.28	39.42	57.33	39.04	44.24	45.12	44.18	39.34	43.69	57.09	39.29	44.16	42.26	43.53	47.98	51.46	43.29	57.28	43.5	49.73	45.31	43.61	45.64	45.87	52.56	43.26	56.87	57.07	39.82	52.09	53.16	52.54	37.52	43.99	43.18	43.66	53.28	52.23	44.06	39.67	43.98	43.98	44.11	45.42	43.06	56.62	57.23	38.03	57.09
Vibrio_anguillarum_S2_2_9_protein	51.36	40.51	98.48	39.78	43.47	45.67	43.76	39.54	44.52	69.88	39.93	43.78	42.16	43.59	48.28	52.01	43.02	99.03	44.27	49.55	45.52	44.03	45.75	45.64	52.8	43.4	69.34	59.64	40.04	52.3	53.08	53.02	38.73	44.9	43.45	43.87	52.37	52.89	44.43	40.58	43.93	44.68	43.7	45.4	43.18	57.74	75.59	38.78	56.48
P1_31P	51.52	39.94	52.32	39.37	42.13	47.76	42.36	38.23	42.37	51.74	38.69	42.41	41.85	41.83	48.23	52.88	41.79	52.11	42.46	48.18	46.13	42.98	47.44	47.43	54.66	41.49	51.97	52.09	39.46	57.36	54.82	55.04	39.15	42.37	41.84	41.79	85.95	54.37	42.42	40.16	42.15	43.72	42.44	44.35	41.63	52.9	51.97	39.02	51.95
Ignicoccus_hospitalis_KIN4_I_protein	38.17	44.55	39.16	41.01	37.96	39.08	39.03	41.25	39.47	39.29	40.79	38.84	39.38	39.04	40.0	40.42	38.76	38.85	38.16	38.87	39.42	38.57	39.4	38.81	39.78	38.49	39.13	38.91	42.43	39.09	40.02	39.49	45.83	39.8	39.21	38.92	38.2	39.55	39.94	43.6	38.88	39.9	38.2	38.85	39.28	39.11	38.65	45.74	39.32
Candidatus_Puniceispirillum_marinum_IMCC1322_protein	45.29	39.38	45.12	39.82	43.46	52.71	43.76	39.96	43.39	45.05	40.13	42.7	42.54	42.78	45.3	45.95	42.66	44.97	43.27	44.96	51.53	43.07	52.1	51.9	45.79	43.02	45.04	44.85	40.14	46.27	46.07	46.22	38.85	42.89	43.06	43.38	45.76	45.76	43.47	40.09	43.45	44.13	43.39	50.45	42.72	45.1	45.03	38.28	45.31
Thermotoga_maritima_MSB8_1_protein	43.7	43.99	42.9	40.61	42.52	42.36	43.47	40.67	45.22	42.97	40.69	43.02	42.55	42.78	41.88	43.62	42.75	42.89	43.6	43.33	42.63	42.36	42.63	42.72	42.97	42.7	43.43	42.44	40.95	42.97	43.07	42.84	43.68	44.8	43.2	43.47	41.66	43.15	44.25	42.47	42.93	43.72	42.36	42.92	43.45	42.68	42.85	44.8	43.01
Idiomarina_loihiensis_L2TR_protein	51.34	40.21	56.64	39.94	44.21	45.82	44.45	40.97	44.24	56.2	39.77	43.84	42.76	43.5	48.55	52.01	43.73	56.48	43.64	50.04	45.37	44.24	46.06	45.97	53.18	43.41	55.89	56.49	40.07	51.98	53.88	53.07	38.27	43.98	43.88	44.22	52.72	52.94	43.92	40.72	44.38	44.6	44.3	45.71	42.95	56.19	56.28	38.29	57.23
Pseudoalteromonas_issachenkonii_KMM_3549_protein	51.64	39.46	57.05	39.1	43.9	45.66	43.93	38.82	43.86	56.98	39.28	43.81	42.23	43.35	48.09	51.58	43.46	56.94	43.77	49.75	45.64	43.73	45.83	45.96	52.58	43.28	56.9	57.29	39.06	52.27	53.0	52.83	38.04	44.11	43.2	43.53	52.74	52.22	43.62	40.21	43.59	44.12	44.06	45.57	42.92	56.8	56.86	37.98	57.29
Nonlabens_spongiae_JCM_13191_protein	43.23	39.44	43.9	39.4	44.59	43.9	42.86	41.31	43.48	43.95	39.75	58.62	41.99	51.32	43.09	43.2	42.92	44.02	42.68	43.72	43.37	43.97	43.94	43.95	43.22	70.12	43.8	43.39	39.83	42.99	44.02	43.84	38.14	43.75	58.36	42.66	41.76	43.35	45.49	39.79	42.55	43.47	44.4	43.02	42.6	43.46	43.69	37.96	43.99
Vibrio_chagasii_strain_ECSMB14107_protein	51.03	39.82	75.81	39.09	43.17	45.46	43.93	39.69	44.08	69.65	39.83	43.14	41.81	43.47	48.18	51.76	42.75	75.74	43.92	49.07	44.98	43.78	45.57	45.41	52.42	43.03	69.59	59.33	39.73	52.16	52.58	52.67	38.4	44.32	43.09	43.55	52.21	52.18	43.99	40.05	43.75	44.17	43.59	44.85	42.72	57.27	75.25	38.49	56.04
Salinigranum_rubrum_GX10_MMP08381148_protein	39.58	44.07	39.3	66.81	39.56	40.04	40.62	39.86	41.04	39.66	63.95	39.26	40.82	39.44	39.7	40.08	41.12	39.15	38.62	38.52	40.51	40.49	40.31	40.18	40.42	39.65	39.67	39.4	41.19	39.3	40.0	39.58	42.77	40.78	39.71	40.56	39.38	40.01	39.66	43.09	40.72	41.24	39.86	39.6	39.23	38.89	39.34	42.91	39.19
Phaeobacter_inhibens_DOK1-1_protein	45.62	40.18	45.58	39.81	43.6	98.65	43.79	40.6	43.28	45.8	40.02	43.51	42.66	43.54	44.75	46.05	43.08	45.43	42.49	44.85	65.23	43.56	71.11	74.57	46.88	43.45	45.42	45.51	40.27	46.53	46.94	46.15	39.12	43.26	43.14	43.66	46.93	46.6	43.46	40.18	43.67	44.6	43.82	51.22	42.32	45.37	45.83	39.09	45.93
Candidatus_Nitrosopumilus_koreensis_AR1_protein	39.66	42.37	40.31	40.05	39.9	40.27	39.17	79.26	40.65	40.31	39.95	40.33	40.18	40.2	39.99	40.33	40.25	40.37	38.99	40.19	40.14	40.35	40.42	40.14	40.39	39.91	39.64	39.95	63.73	39.48	40.62	40.57	42.01	40.99	40.38	39.11	39.66	39.76	40.23	41.92	39.37	39.96	40.49	40.73	39.07	39.7	39.9	42.24	40.02
Teredinibacter_turnerae_T7901_protein	52.55	39.7	52.47	39.91	44.42	46.31	44.6	40.49	44.01	52.34	39.82	43.82	42.68	43.73	50.22	52.84	43.38	52.49	43.94	49.45	46.05	44.09	46.28	46.21	55.69	43.29	52.38	52.45	40.68	56.82	55.92	55.32	38.91	43.93	43.57	44.34	54.8	55.1	44.5	40.91	44.59	44.72	44.59	46.05	42.92	52.19	52.26	38.53	52.53
P2_12P	43.2	39.4	43.44	40.07	44.92	43.45	42.92	42.15	43.75	43.22	40.14	54.02	42.52	51.86	42.9	43.67	43.02	43.45	42.83	43.55	43.12	43.62	43.73	43.49	43.22	53.17	43.23	43.52	41.19	43.59	43.55	43.84	38.75	43.13	53.15	42.69	42.4	43.35	45.51	39.49	43.18	43.56	45.08	43.41	42.3	43.12	42.94	38.24	43.15
Pseudoalteromonas_translucida_KMM_520_protein	51.21	39.08	57.22	39.3	43.93	45.56	44.06	38.99	43.71	56.8	39.24	43.82	41.83	43.34	48.53	51.67	43.2	57.1	43.78	49.37	45.59	43.6	45.52	45.86	52.56	43.03	56.98	57.18	39.94	52.15	52.94	52.48	37.62	44.25	43.42	43.69	52.45	51.97	43.69	40.09	43.83	44.03	44.01	45.29	42.94	56.93	56.74	37.99	57.18
Aeromonas_salmonicida_S68_protein	51.67	39.73	59.81	39.69	43.79	45.85	43.89	39.73	44.38	59.28	39.79	44.28	42.96	43.32	48.58	52.33	43.28	59.6	44.23	49.11	45.86	43.88	45.94	46.06	54.1	43.47	59.08	59.33	40.44	52.38	53.2	53.42	38.25	44.45	43.9	43.81	53.25	53.93	44.31	40.63	43.86	45.07	44.1	45.49	43.1	58.33	59.11	37.98	56.45
Archaeoglobus_veneficus_SNP6_protein	40.32	63.39	39.71	44.59	38.24	40.74	40.91	41.96	41.11	40.13	43.9	38.6	40.52	39.38	39.73	41.06	40.69	39.86	38.89	38.7	39.87	39.3	40.24	40.19	40.55	39.49	39.38	39.65	42.72	40.37	40.6	40.69	47.9	41.58	39.66	41.22	39.75	40.48	40.91	46.9	40.52	40.16	38.81	39.59	39.31	39.98	40.07	47.89	39.16
Salinibacter_ruber5_protein	42.58	40.27	42.86	43.4	42.39	43.59	43.67	40.47	43.82	42.78	44.13	44.92	43.3	44.92	41.48	43.98	43.76	42.94	41.83	42.69	43.38	43.79	43.62	43.61	43.61	44.79	42.94	42.73	40.75	42.93	43.63	43.26	39.46	43.81	45.03	43.63	41.46	43.58	45.84	40.56	43.15	44.62	42.2	42.54	42.29	42.97	42.74	39.54	43.12
Vibrio_mediterranei_strain_117_T6_protein	50.87	40.19	73.93	39.88	43.14	46.06	43.85	39.9	43.93	68.33	39.9	43.48	42.0	43.16	47.85	51.56	42.99	74.2	43.92	49.33	45.71	43.56	46.07	46.46	52.67	42.81	68.29	58.73	40.59	51.84	52.75	52.63	38.62	44.07	43.21	43.47	52.07	52.32	44.08	39.91	43.78	44.34	43.62	45.34	42.77	56.75	72.95	38.41	55.89
Rhodococcus_sp_H-CA8f_protein	43.46	40.73	42.76	40.57	42.69	43.3	43.76	39.55	43.86	43.07	40.99	42.42	57.69	42.02	42.47	43.93	54.25	42.81	42.53	42.69	43.66	43.14	43.95	43.61	44.17	42.65	43.11	42.77	41.12	43.15	44.1	43.81	39.48	43.73	42.93	43.76	41.92	44.47	43.36	40.2	43.61	44.39	42.48	43.04	42.62	42.66	42.8	39.25	42.65
Prochlorococcus_marinus_bv_HNLC1_protein	43.31	40.1	43.39	40.08	42.7	42.88	58.01	40.09	44.68	43.62	40.44	42.75	42.67	42.66	42.9	44.32	43.34	43.42	42.87	43.16	43.17	43.54	42.58	42.9	43.85	43.26	43.74	43.21	40.48	43.3	43.98	43.84	38.79	44.34	42.86	58.87	42.74	43.74	43.55	40.85	59.02	43.35	42.47	42.98	43.38	43.24	43.64	38.54	43.5
Pseudoalteromonas_tunicata_protein	51.2	39.88	57.16	39.19	44.32	45.19	43.55	38.93	43.64	57.05	38.83	43.89	42.45	43.29	48.24	51.39	43.12	57.09	43.48	49.76	45.25	43.96	45.56	45.41	52.73	43.1	56.82	57.13	39.18	52.02	52.88	52.75	37.71	43.76	43.61	43.35	52.82	52.41	43.75	40.49	43.59	44.13	44.01	45.51	43.25	57.06	56.68	38.47	56.81
NP4_11P	42.82	39.09	42.9	39.1	43.99	42.98	42.18	40.82	43.03	42.64	39.29	60.46	40.92	51.01	42.7	42.56	41.43	43.02	41.91	43.0	42.65	43.45	42.71	43.18	42.96	60.09	42.55	43.15	39.68	42.75	42.66	42.47	37.24	43.17	60.7	42.21	40.7	42.51	44.51	39.35	42.09	43.2	43.96	42.23	41.81	42.87	42.82	37.35	42.85
Vibrio_cholerae_FORC_055_protein	51.61	39.86	77.91	39.74	43.52	45.57	44.38	40.07	44.36	69.27	39.98	43.7	42.79	43.66	48.59	52.13	43.19	77.87	44.48	49.35	45.8	44.24	46.05	45.77	52.94	43.33	68.81	59.77	40.1	52.55	53.23	52.88	38.67	45.0	43.64	43.83	52.99	52.85	44.11	40.42	44.18	44.51	43.42	45.28	43.12	57.91	74.39	38.42	56.68
NP2_11P	44.36	39.93	44.31	41.19	43.86	44.06	44.35	39.26	43.83	44.17	41.3	43.66	43.52	43.21	42.98	44.75	44.02	44.22	43.25	43.66	44.17	52.15	44.14	44.23	44.56	43.29	43.9	44.35	40.49	43.32	44.65	44.09	40.92	43.82	42.92	43.86	43.93	44.46	44.04	39.3	43.96	45.63	44.26	43.84	41.92	44.38	43.57	40.81	43.85
Phaeobacter_inhibens_P10_MMP03292293_protein	45.38	40.21	45.5	39.83	43.5	97.94	43.44	40.7	43.34	45.53	40.19	43.52	42.65	43.42	44.65	45.99	42.98	45.34	42.52	44.81	65.19	43.53	71.15	74.55	46.83	43.46	45.39	45.34	39.89	46.38	46.85	45.87	38.91	43.27	43.29	43.42	46.73	46.39	43.43	40.11	43.35	44.31	43.87	51.19	42.49	45.47	45.61	39.15	45.86
Yersinia_ruckeri_strain_Big_Creek_74_protein	52.06	40.01	60.72	39.79	44.24	45.32	43.9	39.85	45.14	60.54	40.02	44.29	42.89	43.46	48.54	52.45	43.51	60.6	44.11	49.24	45.82	44.12	45.85	45.65	53.82	42.98	60.11	58.11	39.59	52.56	53.39	53.17	38.46	44.72	44.19	44.07	52.6	54.06	43.93	40.46	44.14	45.16	44.26	45.07	43.38	57.8	59.63	38.61	56.09
Vibrio_parahaemolyticus_BB22OP_protein	51.23	40.63	76.04	39.91	43.52	45.8	44.23	39.55	44.24	69.42	40.24	43.43	42.59	43.3	47.86	51.41	43.22	76.12	44.45	49.31	45.64	43.94	45.7	45.81	52.54	43.53	69.16	59.08	39.68	52.09	52.68	52.85	38.83	44.55	43.15	43.72	51.81	52.39	44.28	40.35	43.95	44.51	43.79	45.18	42.84	57.53	88.06	38.83	56.31
Shewanella_pealeana_ATCC_700345_protein	51.16	39.87	58.34	39.45	43.66	45.23	43.86	39.14	43.64	58.39	39.06	43.83	42.07	42.94	48.28	51.33	43.07	58.21	43.76	49.57	45.29	43.85	45.53	45.77	52.86	43.31	58.07	58.32	39.46	52.38	53.06	53.23	38.65	44.08	42.93	43.5	52.53	52.38	43.39	40.3	44.03	44.42	43.5	45.09	42.61	72.15	57.95	38.59	56.55
Psychrobacter_sp_YP14_protein	56.76	40.02	50.47	39.65	43.94	46.0	43.7	38.21	43.95	50.27	39.78	43.42	42.61	43.11	48.2	50.71	43.15	50.47	43.32	49.0	46.1	43.61	45.81	46.12	52.49	43.42	50.37	50.22	39.75	51.19	52.36	52.06	39.21	43.76	43.06	43.61	50.95	51.9	43.43	40.47	43.54	44.32	43.85	45.66	42.92	50.41	50.56	39.17	50.59
Erythrobacter_sp_YH_07_protein	45.75	39.77	45.28	40.24	44.19	51.2	44.37	40.29	43.51	45.29	39.88	43.18	43.18	43.26	44.26	46.24	43.6	45.25	43.16	45.41	51.87	43.95	51.75	51.63	46.8	43.03	44.87	44.79	40.14	46.28	46.93	46.32	39.36	43.42	43.26	44.07	44.14	46.4	44.08	40.08	43.92	44.36	43.95	59.88	42.47	45.2	45.18	39.05	45.61
Brucella_pinnipedialis_B2_94_protein	46.45	40.34	45.88	40.29	43.89	52.95	43.75	40.59	44.06	45.56	41.11	43.2	43.63	43.47	44.15	46.91	43.74	45.78	43.63	45.5	54.0	44.2	53.48	53.6	47.92	43.3	45.54	45.44	40.68	46.43	47.25	46.81	39.53	43.47	42.95	43.87	44.72	47.85	43.92	39.56	43.71	45.48	44.05	52.11	42.66	45.93	46.03	38.92	45.79
Roseovarius_sp_AK1035_protein	45.63	39.57	45.45	40.12	43.66	68.1	44.08	41.28	43.48	45.37	40.35	43.56	42.78	43.3	44.97	46.79	43.43	45.42	42.86	45.15	66.41	43.46	68.65	67.33	47.25	43.17	45.27	45.2	40.13	46.34	47.22	46.49	38.96	43.24	43.4	43.97	46.73	46.86	43.22	39.96	43.97	44.28	43.66	51.15	42.44	45.51	45.61	38.62	45.77
Shewanella_violacea_DSS12_protein	51.24	40.05	58.02	39.66	43.73	45.24	44.21	39.78	43.58	58.39	39.1	43.67	42.07	43.0	47.54	51.48	43.16	57.92	43.82	49.74	45.42	43.87	45.74	45.49	52.9	43.42	57.92	58.71	39.58	52.59	52.65	53.01	38.34	43.94	43.06	43.49	52.69	52.31	43.7	39.92	44.0	44.27	43.73	45.47	42.74	71.97	57.9	38.13	56.5
Pseudomonas_xanthomarina_strain_LMG_23572_protein	53.79	40.64	53.08	40.15	44.07	46.83	44.85	40.44	44.38	52.63	40.19	43.61	43.66	43.18	49.64	53.81	43.98	53.04	43.94	49.63	46.79	44.25	47.2	46.89	81.43	43.51	52.45	52.82	40.53	55.13	57.48	56.58	38.96	44.3	43.26	44.69	55.38	71.25	44.53	41.01	44.96	46.02	44.21	46.84	43.01	53.06	52.47	39.2	52.32
Phaeobacter_gallaeciensis_strain_P11_protein	45.43	40.11	45.45	39.87	43.52	94.38	43.67	40.71	43.22	45.49	40.18	43.33	42.67	43.53	44.47	46.08	43.16	45.28	42.54	44.94	65.0	43.5	71.09	74.51	46.97	43.59	45.38	45.24	40.32	46.29	46.88	46.2	38.93	43.37	43.17	43.79	46.98	46.41	43.51	40.15	43.58	44.36	43.65	50.96	42.29	45.47	45.56	38.92	45.95
Streptomyces_sp_SCSIO_03032_protein	43.11	40.95	42.85	41.82	42.75	43.02	44.38	39.66	43.79	43.2	41.51	42.15	56.5	42.26	41.27	43.81	68.09	42.86	42.5	43.04	43.67	43.6	43.53	43.3	44.42	42.33	43.18	42.97	41.16	42.87	44.02	43.41	39.2	43.78	42.68	44.55	41.93	43.66	43.98	40.65	44.31	45.45	42.68	43.1	42.8	43.19	42.88	39.4	42.73
Polaribacter_sp_MED152_protein	43.63	39.76	43.62	39.44	44.57	43.28	42.91	41.08	43.54	43.82	39.65	70.83	41.77	51.33	42.41	43.26	42.89	43.61	42.38	44.04	43.36	43.57	43.77	43.16	43.58	58.1	43.47	43.72	39.9	43.25	43.49	43.54	38.97	43.77	60.82	43.19	41.44	43.82	45.12	39.76	42.93	43.56	44.64	42.55	42.15	43.1	43.59	38.66	43.75
Chromobacterium_sp_IIBBL_274_1_protein	50.95	40.43	50.54	40.5	43.41	45.93	44.55	39.85	44.09	50.56	40.62	43.77	43.33	43.15	47.14	52.4	44.3	50.39	43.72	48.96	46.72	44.05	46.89	46.56	53.03	42.93	50.42	50.15	40.29	50.74	51.56	51.63	39.61	44.34	43.36	44.31	50.03	53.04	44.26	40.57	44.76	45.63	43.86	46.57	43.15	50.79	50.06	39.23	50.24
Methanoplanus_petrolearius_DSM_11571_protein	40.18	47.64	40.65	44.54	39.46	40.36	40.84	40.77	41.58	40.7	44.12	39.75	40.6	40.17	40.6	41.01	40.07	41.17	40.04	39.94	40.09	39.78	40.46	40.63	40.42	39.84	40.93	40.41	40.86	40.4	39.99	40.27	45.06	42.24	40.15	40.24	38.85	40.6	42.31	46.64	40.6	40.94	39.49	41.0	40.6	40.15	40.46	45.18	40.35
Alteromonas_macleodii_str_Aegean_Sea_MED64_protein	51.36	39.28	56.63	39.36	44.36	45.82	44.53	41.61	43.96	56.46	39.14	43.94	42.65	44.05	48.83	51.35	43.36	56.46	43.49	49.61	45.59	43.7	45.78	46.15	52.63	43.44	56.52	56.44	40.45	52.0	53.11	53.13	38.14	43.97	43.85	44.2	52.02	52.0	44.27	39.91	44.56	44.47	44.09	45.83	42.41	56.01	56.15	38.98	69.94
Enterobacter_cloacae_protein	51.86	39.91	59.97	40.86	44.28	45.4	44.25	40.39	44.99	59.41	40.28	44.0	42.92	43.12	48.25	52.19	43.91	59.84	43.61	49.11	45.71	44.23	45.77	45.57	53.61	43.48	59.01	57.09	40.76	52.38	52.91	53.16	38.7	44.92	43.89	44.25	52.24	54.04	44.12	39.94	44.25	45.49	44.47	45.14	43.2	56.87	58.82	38.96	55.45
Prochlorococcus_marinus_str_NATL1A_protein	43.48	40.48	43.46	39.99	42.26	43.07	60.12	39.69	44.32	43.7	40.05	42.82	42.49	42.82	42.81	44.54	43.13	43.36	42.77	43.12	43.58	43.71	42.97	43.31	44.18	42.78	43.49	43.3	39.75	43.32	44.24	43.97	38.74	44.13	43.1	62.34	41.91	43.4	43.38	41.01	62.51	43.49	42.38	43.21	43.22	43.08	43.75	38.89	43.57
Owenweeksia_hongkongensis_DSM_17368_protein	43.15	40.28	43.2	39.7	44.2	43.44	42.96	41.73	43.6	43.68	39.93	55.73	42.28	51.93	42.26	43.06	42.67	43.27	42.31	43.49	43.19	43.66	43.95	43.84	43.01	54.4	43.38	43.38	40.13	42.42	43.0	43.3	38.75	43.61	55.2	42.81	41.59	43.35	45.36	40.39	42.9	43.53	44.83	42.82	42.54	43.31	43.15	38.59	43.53
Prochlorococcus_sp_MIT_0801_protein	43.36	40.66	43.12	39.96	42.3	43.17	59.76	39.36	44.25	43.41	39.92	42.75	42.55	42.82	42.16	44.47	43.11	43.18	42.4	43.03	43.28	43.55	42.89	43.06	44.07	42.68	43.17	43.13	39.61	43.18	44.0	43.61	38.87	44.13	42.92	62.11	42.16	43.36	43.49	40.75	62.27	43.42	42.27	43.2	43.09	43.06	43.27	38.75	43.23
Vibrio_anguillarum_90-11-287_protein	51.5	40.44	98.94	39.6	43.49	45.6	43.95	39.59	44.37	69.98	39.86	43.74	42.34	43.6	48.19	52.11	43.09	98.68	44.21	49.52	45.54	44.04	45.85	45.65	52.83	43.45	69.67	59.76	40.04	52.3	53.11	52.9	38.79	44.68	43.41	43.98	52.45	52.84	44.58	40.54	44.0	44.83	43.65	45.46	43.04	57.71	75.79	38.76	56.51
Marinomonas_posidonica_IVIA-Po-181_protein	52.48	40.16	53.03	39.29	44.22	46.99	44.11	40.08	43.9	52.45	39.36	43.74	42.5	43.13	49.36	52.48	43.35	52.97	43.45	50.08	46.42	44.09	46.78	47.13	55.09	43.21	52.71	52.91	40.44	54.61	55.6	55.96	38.77	44.01	43.57	43.66	54.95	54.74	44.03	40.74	43.79	44.51	44.61	46.08	42.94	52.78	53.2	38.81	53.01
Salinibacter_ruber6_protein	42.55	40.09	42.82	43.23	42.52	43.69	43.69	40.33	43.74	42.91	44.21	45.02	43.48	44.99	41.55	44.09	43.85	42.87	42.1	42.94	43.58	43.91	43.67	43.83	43.58	45.03	42.73	42.95	40.8	43.04	43.68	43.23	39.56	43.69	45.09	43.71	41.47	43.5	45.9	40.63	43.22	44.45	42.31	42.64	42.53	42.77	42.72	39.18	43.11
uncultured_marine_group_II_euryarchaeote_protein	40.41	43.19	39.85	41.43	41.62	41.17	40.47	40.24	41.75	40.28	41.44	42.52	40.2	41.77	41.19	40.22	40.97	39.96	38.4	40.87	41.46	43.71	40.98	41.43	41.3	42.26	40.45	40.62	40.85	41.85	41.8	41.2	42.5	40.57	42.39	40.77	39.46	41.15	39.7	42.17	41.12	41.7	41.65	40.25	38.51	40.58	40.21	42.58	40.91
Piscirickettsia_salmonis_strain_AY6297B_protein	50.65	39.49	52.44	39.77	43.84	45.71	43.75	40.08	43.92	52.09	39.7	43.73	43.26	43.17	49.05	52.88	43.21	52.29	44.03	51.13	45.42	43.71	45.75	45.52	52.74	43.21	51.71	51.95	39.67	51.89	52.73	52.27	38.61	44.38	43.43	43.39	51.08	52.71	43.98	40.48	43.72	45.51	43.73	45.59	43.17	52.13	51.88	39.21	52.74
Edwardsiella_tarda_080813_protein	51.89	39.74	59.89	39.86	43.7	45.34	44.01	39.28	44.23	59.67	39.67	43.46	42.65	43.13	48.33	52.4	43.1	59.83	44.14	49.08	45.64	44.12	45.74	45.66	53.33	42.9	59.45	57.07	39.69	52.41	52.71	53.1	38.44	44.64	43.9	44.19	52.39	52.95	43.74	40.46	44.1	45.13	43.85	45.05	43.23	57.12	59.19	38.58	55.52
Thermosipho_melanesiensis_strain_431_protein	42.73	42.6	42.28	40.6	42.4	42.09	42.94	40.42	44.85	42.6	40.07	42.83	42.27	42.58	42.93	43.11	42.82	42.44	43.28	43.42	42.54	43.05	41.96	42.12	42.54	42.32	42.68	42.92	40.44	42.44	42.81	42.78	43.55	44.84	42.71	42.66	41.82	42.67	43.7	41.37	42.74	43.67	42.71	42.24	44.22	42.4	42.54	43.84	43.19
Bathymodiolus_thermophilus_thioautotrophic_gill_symbiont_protein	50.82	40.51	51.51	39.92	43.12	45.39	44.13	39.75	44.71	51.51	40.06	43.33	42.62	43.31	48.95	52.72	42.87	51.32	43.99	49.55	45.94	43.56	45.31	45.49	52.36	42.64	51.42	51.38	39.76	51.76	52.38	52.07	38.12	44.52	43.1	43.74	50.33	51.66	44.09	40.89	43.77	44.48	43.25	45.23	43.17	51.58	51.45	37.32	51.41
Bacillus_sp_Alg07_protein	44.1	41.64	44.65	41.34	43.65	43.7	44.63	41.24	63.51	44.82	41.32	44.18	43.86	44.24	43.01	44.37	43.83	44.68	43.57	44.31	43.65	43.47	43.66	44.04	44.39	43.81	44.79	44.07	41.26	43.58	44.5	44.48	41.33	61.44	44.15	44.28	42.34	44.37	43.96	41.58	44.27	44.9	43.96	43.66	48.78	44.29	44.64	41.09	44.04
NP3_14P	44.56	40.81	45.03	41.57	44.51	44.17	44.72	40.87	44.23	44.89	41.1	43.42	44.07	43.6	44.23	44.78	44.4	44.89	43.64	44.65	44.09	56.36	44.17	44.38	44.61	44.0	44.8	44.73	40.03	44.07	45.28	44.36	40.57	44.43	43.93	44.25	42.79	44.35	44.25	39.57	44.32	46.21	44.62	44.3	43.24	44.7	44.45	40.41	44.43
Candidatus_Nitrosoarchaeum_limnia_SFB1_protein	39.4	42.11	40.39	40.12	40.46	40.0	39.49	75.62	40.84	40.43	39.99	40.69	39.91	40.48	40.93	40.8	39.63	40.08	39.35	39.74	40.23	40.09	40.22	39.66	40.18	40.0	39.52	40.62	63.53	39.91	40.56	40.49	41.79	41.19	40.0	39.7	39.64	40.14	40.65	41.75	39.73	40.49	40.83	40.63	39.66	39.94	39.61	41.98	40.22
P6_13P	43.3	39.78	43.74	40.41	44.21	43.96	43.39	42.48	43.96	43.92	40.77	51.48	43.56	50.13	43.03	43.59	43.64	43.92	42.96	43.6	43.77	44.06	44.12	44.18	43.79	50.8	43.49	43.56	40.49	42.93	43.81	43.51	38.67	43.98	51.13	43.31	42.4	43.57	45.98	40.44	43.65	44.21	43.97	42.98	42.96	43.44	43.73	38.47	43.37
Colwellia_psychrerythraea_34H_protein	50.88	40.56	56.3	38.78	43.73	45.52	43.65	39.68	43.55	56.46	38.85	43.54	42.3	43.17	47.87	50.6	42.66	56.25	43.71	49.35	45.35	43.23	45.85	45.83	52.13	43.08	56.33	57.88	40.08	52.62	52.61	52.47	38.24	43.94	43.33	43.03	52.51	51.85	43.56	39.79	43.66	44.4	43.6	45.41	42.54	56.54	56.14	38.12	55.93
Pseudoalteromonas_donghaensis_protein	51.29	39.34	57.33	38.92	44.1	45.51	43.94	39.07	43.86	57.56	39.06	43.85	42.15	43.77	48.13	51.47	42.79	57.37	43.81	49.83	45.21	43.73	45.79	45.54	52.52	43.48	56.98	57.54	39.08	52.15	52.92	52.65	37.4	44.36	43.5	43.84	52.68	52.09	43.58	40.06	43.7	44.08	44.18	45.52	43.06	56.93	56.92	37.51	57.34
Phaeobacter_gallaeciensis_strain_P128_protein	45.45	40.23	45.54	39.72	43.48	94.7	43.67	40.76	43.16	45.5	40.15	43.3	42.6	43.53	44.67	46.06	43.18	45.37	42.52	45.01	65.05	43.58	70.73	74.57	46.86	43.47	45.36	45.36	40.41	46.35	46.97	46.07	38.95	43.36	43.34	43.83	46.86	46.36	43.54	40.13	43.57	44.28	43.68	51.04	42.26	45.52	45.56	38.81	45.97
Piscirickettsia_salmonis_strain_PM49811B_protein	50.49	39.66	52.33	39.65	43.7	45.39	43.79	40.18	43.78	51.91	39.63	43.53	43.11	42.99	48.91	52.84	43.05	52.16	44.12	51.05	45.31	43.67	45.51	45.27	52.58	43.25	51.56	51.8	39.7	51.72	52.58	52.11	38.61	44.19	43.25	43.31	50.87	52.54	43.89	40.65	43.63	45.4	43.68	45.51	43.07	51.57	51.84	39.28	52.67
NP1_23P	43.04	39.38	43.27	38.94	44.5	43.69	42.55	42.46	42.59	42.95	39.05	60.23	40.75	50.43	42.01	43.18	41.7	43.3	42.02	43.71	42.63	43.99	43.35	43.57	43.66	60.63	42.85	43.24	40.14	42.83	43.56	42.63	38.31	42.91	60.29	42.8	41.71	43.62	44.81	39.69	42.7	43.39	44.3	42.24	40.92	42.86	43.11	38.29	43.72
Staphylococcus_aureus_SJTUF_J27_protein	43.38	39.76	44.05	40.64	43.17	43.03	44.31	40.71	53.75	44.04	40.81	43.3	43.06	43.1	43.53	43.72	43.86	43.84	44.17	44.17	42.73	42.8	43.28	43.45	43.63	43.09	43.96	43.44	41.12	43.2	43.65	43.97	40.63	53.42	43.4	43.83	42.28	43.62	43.31	39.79	43.69	43.74	43.04	42.84	48.06	43.88	43.73	40.49	43.56
Vibrio_alfacsensis_protein	51.24	40.88	76.77	40.0	43.61	45.73	44.1	39.82	44.04	70.21	40.47	43.73	42.62	43.41	48.71	51.96	43.28	76.67	44.17	49.64	45.85	43.92	45.82	46.0	52.82	43.37	70.15	59.87	40.2	52.46	53.05	53.11	38.78	44.52	43.19	43.92	52.44	52.72	44.2	40.77	43.79	44.54	43.85	45.24	42.89	57.81	85.57	39.03	56.73
Streptococcus_agalactiae_protein	43.93	39.59	43.63	40.36	43.28	43.79	43.92	40.42	50.53	43.68	39.75	43.27	43.44	43.15	43.15	43.87	44.02	43.62	43.67	43.76	43.23	42.6	43.17	43.52	43.66	42.78	43.7	43.3	40.23	43.23	43.97	44.0	40.14	49.9	43.12	43.23	42.78	43.92	43.7	40.51	43.48	43.57	43.4	42.8	51.64	43.47	43.67	40.14	43.82
P3b_3P	52.36	40.7	53.16	39.46	43.55	48.45	43.66	38.59	43.55	52.57	39.21	42.83	42.3	42.93	49.64	53.05	42.47	53.0	42.66	49.26	47.22	44.09	47.98	48.07	55.58	42.51	52.82	52.7	40.19	55.03	55.74	55.91	39.17	43.57	42.65	43.55	96.94	55.09	43.31	39.38	43.73	44.04	43.83	45.75	42.74	53.48	52.7	39.42	52.33
Roseobacter_litoralis_Och_149_protein	45.11	39.89	45.29	40.18	43.39	67.83	43.82	40.73	43.28	45.22	40.04	43.31	42.5	43.22	44.15	45.86	42.97	45.09	43.44	44.73	64.38	43.49	68.35	67.62	46.54	43.43	45.06	45.11	40.0	45.83	46.91	46.15	38.86	43.05	43.17	43.57	46.86	46.39	43.07	40.08	43.44	44.16	43.51	51.08	42.36	44.94	45.33	38.69	45.28
Pyrolobus_fumarii_1A_protein	38.72	44.59	39.32	41.26	38.09	38.86	39.55	41.61	39.17	39.55	40.84	39.12	39.6	38.32	38.44	40.24	39.28	39.27	37.95	38.77	38.89	39.01	38.79	38.6	38.85	38.87	38.92	38.56	42.52	38.03	39.87	38.61	46.42	40.2	39.53	39.25	37.44	38.99	39.93	43.32	39.37	39.21	39.35	39.43	38.51	38.48	38.38	46.24	38.32
Cellulophaga_baltica_NN016038_protein	42.8	39.05	43.49	39.56	44.05	43.05	42.83	41.26	43.21	43.61	39.52	61.63	41.32	50.99	41.92	43.13	42.5	43.48	42.06	43.4	42.87	42.96	43.57	43.38	43.12	59.65	43.5	43.52	39.36	43.04	43.47	43.32	37.63	43.26	61.99	43.16	41.27	43.15	45.1	39.78	42.67	43.14	44.43	42.42	41.74	43.54	43.32	37.47	44.06
Vibrio_anguillarum_M3_protein	51.53	40.37	98.91	39.56	43.48	45.57	44.03	39.74	44.4	69.96	39.84	43.76	42.36	43.59	48.27	52.14	43.15	98.65	44.17	49.58	45.56	44.07	45.82	45.67	52.81	43.33	69.65	59.86	40.14	52.25	53.05	52.88	38.8	44.7	43.48	43.94	52.28	52.87	44.6	40.43	43.98	44.91	43.74	45.46	43.09	57.77	75.82	38.72	56.59
Shewanella_piezotolerans_WP3_protein	51.2	39.81	58.07	39.27	43.47	45.16	43.91	39.22	43.41	58.15	39.02	43.67	42.15	43.15	47.39	51.14	42.97	57.85	43.88	49.54	45.21	43.51	45.71	45.64	52.75	43.14	57.8	58.26	39.81	52.51	52.98	53.2	38.27	43.93	42.92	43.58	52.41	52.48	43.42	39.8	44.03	44.61	43.57	45.12	42.56	71.84	57.71	38.0	56.22
NP3_13P	52.93	40.47	53.29	40.24	43.76	46.66	44.94	39.76	43.96	52.42	39.99	43.38	43.19	43.4	49.88	53.79	43.61	53.19	43.35	49.58	46.65	44.43	47.19	46.74	65.02	43.12	52.6	52.56	40.79	54.58	57.18	56.32	39.63	43.75	43.04	44.74	54.94	63.19	44.07	40.66	44.88	45.57	44.25	46.51	42.89	52.78	52.66	39.87	52.18
Shewanella_marisflavi_EP1_protein	51.49	39.98	58.16	39.46	43.63	45.62	44.02	39.25	43.61	58.07	39.53	43.54	42.64	43.28	47.64	51.82	43.29	58.09	44.15	49.58	45.71	43.94	46.22	45.89	53.27	43.08	57.7	58.52	39.69	52.34	53.26	53.1	38.75	44.23	43.16	43.62	52.77	52.82	43.87	40.72	44.32	44.82	43.68	45.71	42.88	72.24	58.26	38.67	56.59
P1_30P	52.53	40.9	53.28	40.52	43.88	47.61	43.26	40.15	43.03	52.35	39.81	42.51	41.66	42.82	48.81	53.04	41.89	53.21	42.53	48.87	46.83	43.95	47.61	47.98	56.13	42.42	52.63	53.1	40.2	54.82	56.41	55.79	39.69	43.24	42.55	43.01	80.93	55.46	43.31	40.56	43.43	43.95	44.14	45.89	42.05	53.72	52.48	39.04	53.07
Pseudomonas_sp_MT-1_protein	53.87	40.83	53.01	40.37	44.07	46.76	44.79	39.76	44.1	52.37	40.52	43.53	43.74	43.24	49.81	54.05	44.26	53.02	43.58	49.19	47.04	44.23	47.14	46.88	81.26	43.19	52.32	52.49	40.67	55.26	57.18	56.58	39.0	44.26	43.16	44.84	55.2	70.78	44.65	41.0	44.92	45.8	44.14	46.69	43.05	52.92	52.45	39.23	52.17
P6_12P	42.23	39.21	41.92	39.66	43.52	42.65	41.77	40.49	42.64	42.17	39.73	50.62	41.75	49.75	41.29	41.98	41.83	42.0	41.53	42.39	42.14	43.41	42.12	42.37	42.47	50.6	42.4	43.22	39.6	42.44	42.28	42.34	38.22	42.7	50.37	41.85	41.26	42.43	44.84	39.9	41.65	42.65	43.56	42.37	41.6	42.18	42.3	37.84	42.29
Hyphomonas_sp_Mor2_protein	44.88	39.4	44.82	39.72	43.48	51.14	43.74	40.09	43.3	44.83	39.55	43.01	42.11	42.97	44.74	45.59	42.85	44.99	42.81	44.87	51.66	43.41	51.52	51.72	46.24	42.95	44.63	44.77	40.34	46.14	45.97	45.74	39.92	43.1	42.82	43.23	44.03	45.59	43.61	40.49	43.57	44.15	43.67	50.87	42.67	44.58	44.93	39.5	44.9
bacterium_2013Arg42i_strain_2013Ark11_protein	47.18	39.43	48.11	39.74	42.94	44.93	43.08	37.76	44.21	47.95	39.42	42.22	43.21	42.54	46.0	49.1	43.14	48.11	43.89	47.48	45.08	43.14	45.37	44.95	48.19	42.36	47.76	47.65	39.0	47.18	48.31	47.67	37.81	43.84	41.86	42.99	46.19	48.2	42.63	39.18	42.94	44.15	43.62	44.93	42.24	47.92	47.92	38.43	47.99
Stappia_sp_ES058_protein	45.74	40.08	45.79	40.22	43.92	54.18	44.37	39.96	43.19	45.59	40.43	43.33	43.22	43.15	45.28	46.84	43.51	45.65	42.89	45.31	54.24	43.51	54.98	54.28	47.57	43.47	45.24	45.18	41.03	46.17	47.36	46.27	39.08	43.33	42.92	44.11	45.8	47.3	43.89	39.91	44.08	45.34	43.63	52.02	42.46	46.12	45.88	39.53	45.67
Piscirickettsia_salmonis_strain_CGR02_protein	50.73	39.56	52.44	39.77	43.83	45.53	43.83	40.03	43.95	52.07	39.67	43.78	43.29	43.18	49.08	52.94	43.23	52.27	44.1	51.13	45.49	43.75	45.76	45.5	52.78	43.23	51.74	52.0	39.71	51.9	52.72	52.36	38.63	44.38	43.53	43.43	51.1	52.75	44.05	40.44	43.77	45.48	43.74	45.71	43.23	52.18	51.92	39.24	52.76
Muricauda_ruestringensis_DSM_13258_protein	43.09	40.02	43.78	40.05	44.53	43.46	42.47	40.79	43.76	43.79	40.57	61.18	41.74	51.95	42.75	43.54	42.1	43.75	42.81	43.53	43.46	43.52	43.69	43.56	43.36	59.54	43.58	43.34	40.04	43.46	43.6	43.5	38.5	43.68	61.59	43.02	41.79	43.25	45.29	39.53	42.67	43.36	44.55	42.75	42.69	43.33	43.42	38.83	44.1
NP2_41P	41.23	40.18	41.57	40.23	41.53	41.92	41.24	40.37	41.85	41.11	39.35	41.43	41.45	41.45	41.46	42.21	42.32	41.71	41.33	41.85	41.74	41.71	42.22	42.07	42.04	41.31	41.07	41.74	40.1	41.85	41.94	42.3	39.42	41.78	41.53	41.61	41.29	42.22	41.33	38.42	42.01	41.41	41.49	41.54	41.29	41.42	41.26	38.86	41.79
Prochlorococcus_marinus_str_MIT_9515_protein	43.54	40.62	43.41	39.71	42.26	42.33	57.03	39.73	44.3	43.18	39.75	42.51	42.3	42.76	42.44	43.63	43.24	43.24	42.82	43.09	42.69	43.5	42.46	42.42	43.57	42.83	43.07	42.8	39.41	43.19	43.73	43.29	38.95	44.14	42.68	58.2	41.78	43.23	43.45	40.83	58.44	42.9	41.81	42.96	43.23	42.78	43.02	38.12	43.31
Rhodococcus_sp_008_protein	43.68	40.71	42.58	40.65	42.95	43.29	43.64	39.68	43.86	42.94	40.78	42.27	57.35	42.12	42.6	43.86	54.19	42.69	42.42	42.6	43.83	43.06	43.96	43.69	44.2	42.5	42.77	42.65	41.27	43.24	44.4	43.96	39.36	43.65	42.79	43.6	41.98	44.56	43.26	40.14	43.6	44.4	42.38	43.06	42.67	42.56	42.92	38.97	42.75
Phaeobacter_inhibens_P83_MMP03294494_protein	45.42	40.21	45.57	39.7	43.47	100.0	43.61	40.57	43.23	45.56	39.93	43.37	42.58	43.33	44.78	45.99	42.96	45.54	42.44	44.91	64.93	43.59	70.74	74.64	46.87	43.35	45.32	45.32	40.18	46.31	46.94	46.0	39.04	43.14	43.26	43.68	46.9	46.57	43.45	40.21	43.51	44.32	43.72	51.16	42.18	45.27	45.79	39.06	45.93
Roseibacterium_elongatum_DSM_19469_protein	45.5	40.18	45.66	40.5	44.05	65.17	44.34	40.7	43.89	45.55	39.95	43.42	43.28	43.43	44.91	46.78	43.44	45.55	43.37	45.13	66.08	43.37	66.22	65.23	47.18	43.68	45.5	45.38	40.66	46.46	46.64	46.16	39.83	43.41	43.24	43.87	46.02	46.79	43.8	39.55	43.71	44.66	43.91	51.11	42.95	45.74	45.92	39.48	45.72
Vibrio_parahaemolyticus_strain_CHN25_protein	51.16	40.53	76.1	39.9	43.47	45.73	44.05	39.7	44.27	69.35	40.05	43.63	42.57	43.38	48.16	51.5	43.07	76.06	44.2	49.31	45.6	43.91	45.65	45.77	52.52	43.44	69.13	58.91	39.49	52.03	52.65	52.75	38.79	44.64	43.07	43.84	51.67	52.39	44.01	40.5	43.78	44.63	43.69	45.31	42.82	57.36	88.05	38.78	56.14
bacterium_symbiont_of_Cryptopsaras_couesii_protein	52.35	40.35	66.87	39.55	43.92	45.31	43.91	38.41	44.23	66.89	39.08	43.64	43.14	43.92	49.34	53.38	44.25	66.9	44.2	49.96	45.84	44.25	45.66	45.95	54.87	43.59	66.74	59.77	39.31	53.16	54.28	53.94	37.08	45.3	43.89	43.56	52.58	54.17	43.61	39.65	43.7	45.49	43.54	45.46	43.33	59.48	66.62	37.54	57.94
Reinekea_forsetii_strain_Hel1_31_D35_protein	51.98	40.28	52.64	40.66	43.73	47.07	44.2	39.87	43.83	52.3	40.21	43.65	42.62	43.58	49.49	51.84	43.37	52.58	43.53	48.73	46.28	43.79	46.56	46.82	54.63	43.65	52.39	52.39	41.09	53.86	55.05	55.35	38.71	43.78	43.37	43.98	54.41	54.48	43.99	40.31	43.72	44.67	43.88	45.67	42.73	52.47	52.32	39.01	52.06
Vibrio_anguillarum_91-8-178_protein	51.51	40.41	99.08	39.55	43.44	45.64	43.99	39.66	44.43	69.99	39.9	43.74	42.34	43.63	48.16	52.21	43.17	98.66	44.17	49.55	45.54	44.07	45.85	45.69	52.89	43.39	69.67	59.78	40.19	52.36	53.13	52.85	38.82	44.68	43.41	44.0	52.49	52.86	44.51	40.58	44.03	44.81	43.63	45.54	43.07	57.73	75.76	38.83	56.5
Kosmotoga_olearia_TBF_1951_protein	42.39	42.4	42.28	40.26	42.28	41.84	42.63	40.81	44.6	42.48	40.03	42.27	41.93	41.85	41.85	43.2	42.41	42.29	43.53	42.5	41.98	41.9	41.87	42.04	42.6	41.66	41.81	41.91	40.35	42.42	42.74	42.94	42.35	44.71	42.18	42.47	41.4	42.42	43.11	41.12	42.75	43.22	42.11	42.5	43.42	42.11	42.28	43.04	42.14
Haloferax_mediterranei_ATCC_33500_protein	39.91	44.36	39.67	70.22	40.14	39.61	40.15	40.17	41.78	39.29	63.89	39.46	40.99	39.48	38.63	40.38	41.02	39.72	38.73	39.13	40.39	40.93	40.16	40.13	40.52	39.54	39.39	39.4	40.57	39.71	40.35	39.83	42.75	41.67	39.63	40.46	39.06	40.41	40.36	43.55	40.62	41.16	39.93	39.3	39.46	39.31	39.41	42.9	39.67
Methylomonas_methanica_MC09_protein	51.54	40.76	52.03	39.68	44.03	46.16	44.73	40.77	44.16	52.06	39.73	43.58	43.44	43.61	48.18	58.81	43.93	51.96	43.75	49.89	46.55	44.23	46.36	46.11	53.54	43.49	51.66	51.66	40.82	53.0	53.7	53.33	39.46	44.33	43.09	44.78	52.84	53.34	44.84	40.9	44.9	45.67	44.3	46.25	43.05	51.31	51.75	39.32	51.66
Pontimonas_salivibrio_CL-TW6_MMP08458080_protein	42.89	39.86	42.78	41.12	42.59	43.28	43.82	39.52	43.91	43.15	40.98	42.24	51.89	43.04	41.6	43.61	52.56	42.67	41.96	43.17	43.33	43.21	44.0	43.81	43.57	42.08	42.9	42.73	40.75	42.96	44.07	43.62	39.96	43.69	42.24	43.93	41.94	43.6	43.58	40.2	44.08	43.62	42.92	42.92	43.15	43.04	42.94	39.03	43.14
Haloplanus_aerogenes_strain_JCM_16430_protein	39.15	44.39	39.82	66.21	39.56	40.28	40.7	39.8	40.93	39.58	64.12	39.43	41.24	39.73	39.54	40.08	41.08	40.0	37.85	39.09	40.43	40.23	40.34	40.21	40.47	39.83	39.67	39.33	41.05	39.93	40.28	39.78	42.88	40.74	39.72	40.52	38.9	40.54	40.29	43.32	40.5	41.59	40.17	39.75	38.99	39.44	39.67	43.12	39.23
Phaeobacter_inhibens_P48_MMP03294474_protein	45.53	40.13	45.56	39.79	43.45	98.65	43.66	40.61	43.17	45.7	39.95	43.49	42.67	43.42	44.77	46.31	43.03	45.41	42.5	44.86	65.25	43.63	71.15	74.46	46.86	43.62	45.46	45.39	40.44	46.39	47.04	46.18	39.02	43.26	43.25	43.58	46.95	46.41	43.44	39.99	43.67	44.58	43.69	51.24	42.3	45.47	45.69	39.25	45.89
Aeropyrum_pernix_K1_protein	38.55	44.11	38.25	41.3	38.7	39.06	38.12	41.38	39.51	37.91	41.09	38.38	39.89	38.44	37.8	39.51	38.87	38.04	36.88	38.81	38.71	39.01	38.67	38.68	40.19	37.85	37.9	37.79	42.17	37.93	39.79	38.9	45.67	39.74	37.99	38.09	36.49	39.73	39.17	42.6	38.05	39.83	38.91	39.21	38.22	37.66	38.09	45.37	38.22
Colwellia_sp_PAMC_20917_protein	50.9	40.04	56.69	39.09	44.51	45.66	43.89	39.87	43.44	56.76	39.2	44.47	42.5	43.78	47.65	51.27	43.3	56.53	43.67	49.38	45.36	43.49	45.78	45.86	52.51	43.53	56.52	57.36	40.38	52.58	52.7	52.56	38.16	44.31	43.43	43.72	52.46	52.38	43.67	40.93	44.03	44.51	43.74	45.54	43.1	56.77	56.29	38.25	56.56
Cohaesibacter_sp_ES_047_protein	45.46	40.0	45.52	40.54	44.19	53.86	43.67	39.7	43.3	45.44	40.21	43.38	42.58	43.23	44.7	46.6	43.05	45.33	43.53	45.56	54.0	43.7	54.28	53.68	47.05	43.35	45.26	45.55	40.46	46.7	46.86	46.55	39.1	43.2	43.23	43.7	46.02	46.37	43.58	40.27	43.88	44.61	43.87	51.3	42.19	45.63	46.0	39.04	45.53
Rhodococcus_ruber_strain_P14_protein	43.69	40.54	42.78	41.2	43.03	43.47	43.99	39.58	44.13	42.97	41.35	42.5	59.21	42.29	42.56	43.84	55.1	42.9	42.14	42.69	44.1	43.19	44.23	43.62	44.97	42.72	42.77	42.71	40.91	43.5	44.44	44.09	39.89	44.05	43.02	43.92	42.64	44.68	43.62	41.25	43.67	44.93	42.9	43.0	43.36	42.96	43.37	39.99	43.18
Vibrio_rotiferianus_B64D1_protein	50.91	40.67	76.02	39.93	43.43	45.9	44.08	39.83	44.07	69.39	40.14	43.74	42.39	43.35	48.07	51.67	43.15	76.29	44.17	49.26	45.48	43.93	45.7	45.98	52.41	43.4	69.15	59.13	40.07	51.95	52.71	52.61	38.86	44.45	43.41	43.77	51.99	52.22	43.98	39.98	44.05	44.51	43.93	45.24	43.11	57.24	84.9	38.64	56.13
Flavobacterium_psychrophilum_protein	42.98	39.03	43.41	39.74	44.12	43.16	43.1	40.39	43.73	43.46	39.9	60.68	42.21	52.36	42.66	43.35	42.56	43.28	42.62	43.25	43.19	43.32	43.81	43.39	43.28	58.61	43.44	43.47	39.7	42.59	43.53	43.29	37.86	43.8	99.32	42.99	41.22	43.08	45.03	40.44	42.73	43.7	44.41	43.1	42.55	43.21	43.26	37.88	43.47
Aliivibrio_salmonicida_strain_VS224_protein	50.82	40.02	69.82	39.55	43.72	45.44	43.91	39.65	44.46	85.22	39.44	44.01	42.6	43.79	47.93	51.86	43.66	69.85	44.53	49.73	45.5	44.07	45.38	45.59	52.58	43.51	86.4	60.1	39.56	52.08	53.0	52.74	39.01	44.57	43.87	43.71	52.24	52.41	44.35	39.73	43.86	44.64	44.1	45.03	43.25	57.61	68.96	38.76	56.62
Microbulbifer_sp_A4B17_MMP08974432_protein	52.08	40.92	52.96	40.07	44.66	46.59	44.55	39.58	43.88	52.86	40.34	43.86	43.05	43.61	49.75	53.09	43.37	53.03	44.34	49.75	46.06	44.73	46.46	46.83	55.79	43.69	52.82	53.05	39.72	56.82	55.97	55.74	38.54	44.35	43.25	43.99	54.81	55.57	44.56	40.98	44.46	45.06	44.61	46.53	43.23	52.85	52.76	38.26	52.81
Prochlorococcus_marinus_str_MIT_9312_protein	43.46	40.15	42.98	39.59	41.72	42.62	57.01	39.47	44.38	42.99	39.85	42.57	42.14	43.01	42.31	43.81	43.09	42.78	42.56	42.98	42.69	43.24	42.5	42.58	43.4	42.49	42.69	42.68	40.33	43.17	43.84	43.65	38.88	43.98	42.92	58.05	41.92	42.98	42.97	40.7	58.44	42.83	42.09	42.92	43.2	42.57	43.23	38.33	42.87
Alteromonas_macleodii_str_Balearic_Sea_AD45_protein	50.97	39.05	56.71	39.31	44.15	45.6	44.24	41.6	43.98	56.3	39.08	43.8	42.11	43.89	48.74	51.3	43.05	56.57	43.58	49.68	45.39	44.04	45.65	45.95	52.79	43.38	56.3	56.33	39.85	52.13	53.01	53.09	38.18	43.77	43.56	43.98	52.06	51.99	44.12	40.06	44.23	44.39	44.0	45.68	42.26	55.99	56.22	38.89	69.4
Streptomyces_sp_S063_protein	43.59	40.74	43.2	41.14	42.92	43.11	43.96	39.62	44.13	43.4	41.33	42.49	55.54	42.51	41.37	44.53	73.86	43.11	42.86	42.93	43.47	43.48	43.78	43.75	44.31	42.68	43.38	43.13	41.1	43.11	43.7	43.84	39.1	44.02	42.49	44.09	42.27	44.12	43.66	40.25	43.84	45.33	43.07	43.16	43.22	43.02	43.16	39.16	43.18
Piscirickettsia_salmonis_strain_PM58386B_protein	50.48	39.57	52.32	39.85	43.6	45.41	43.77	40.14	43.78	51.91	39.77	43.62	43.08	43.01	48.66	52.83	43.08	52.15	44.05	51.04	45.35	43.72	45.56	45.29	52.62	43.25	51.56	51.78	39.62	51.72	52.57	52.1	38.58	44.25	43.33	43.32	50.91	52.57	43.84	40.66	43.66	45.42	43.62	45.5	43.0	51.61	51.84	39.21	52.66
Marinobacter_psychrophilus_strain_20041_protein	52.58	39.68	52.85	40.24	43.76	46.9	44.41	40.94	43.9	52.45	39.81	43.27	43.01	43.52	49.45	53.09	43.7	52.82	43.64	49.68	46.96	44.1	47.28	47.17	57.1	43.65	52.68	53.13	41.01	54.77	73.67	56.42	38.96	43.93	43.0	44.24	54.73	56.48	44.01	40.24	44.43	45.32	43.94	46.7	42.77	52.48	52.69	39.2	52.49
Shewanella_baltica_OS185_protein	51.01	39.33	57.62	39.29	43.99	45.43	43.89	39.48	43.84	57.54	39.77	43.64	42.18	43.04	47.56	51.66	43.17	57.6	43.91	49.12	45.78	43.86	45.65	45.73	53.29	43.21	57.43	58.02	39.94	52.56	53.04	53.11	37.92	44.15	43.13	43.39	52.69	52.66	43.38	39.95	43.91	44.76	43.76	45.42	42.69	98.33	57.29	38.04	56.28
Catenovulum_sp_CCB-QB4_MMP08394866_protein	51.23	40.39	57.27	39.13	43.53	44.78	43.73	39.7	44.05	57.17	39.15	43.63	41.86	43.37	48.41	51.39	43.03	57.2	43.89	50.17	44.98	43.35	44.87	45.29	52.66	42.83	56.9	56.75	39.88	52.13	52.95	52.7	38.49	44.25	43.17	43.72	53.03	52.23	43.71	40.39	43.78	44.27	43.93	45.41	42.88	56.02	56.55	38.63	57.0
NP4_8P	45.38	40.18	45.74	40.0	43.41	66.41	43.51	39.89	43.05	45.53	39.94	43.23	42.64	42.84	44.02	46.56	42.79	45.7	42.26	44.91	65.73	43.69	67.31	66.95	47.14	43.31	45.6	45.51	40.11	46.0	46.62	46.23	39.03	42.83	42.79	43.65	46.2	46.61	42.97	39.73	43.53	43.81	43.38	50.57	42.19	45.34	45.64	39.47	45.78
P3b_6P	43.69	39.68	43.75	40.32	44.33	43.94	43.45	41.66	44.15	43.45	39.71	53.93	42.37	51.59	43.06	44.0	43.05	43.9	42.66	43.94	43.53	44.01	44.07	44.06	43.59	53.53	43.35	43.8	40.55	43.06	43.62	43.35	39.0	44.06	53.87	43.6	42.34	43.45	45.5	39.89	43.22	44.03	44.5	43.42	42.85	43.35	43.4	38.89	43.95
Serratia_marcescens2_protein	52.12	39.88	60.31	40.37	43.83	45.46	43.97	39.94	44.61	59.67	40.33	43.95	43.17	43.07	48.15	52.24	43.79	60.27	44.09	48.96	46.05	44.31	45.89	46.16	53.96	43.2	59.48	57.26	39.41	52.34	53.01	53.21	38.68	44.9	43.75	43.81	52.29	54.72	43.87	40.01	43.87	45.62	44.16	44.71	43.16	57.06	58.85	38.68	55.45
Thermosediminibacter_oceani_DSM_16646_protein	44.43	43.59	44.91	42.32	44.01	44.12	45.96	41.53	49.43	44.88	42.12	44.42	44.79	44.13	43.85	45.45	44.99	44.83	44.28	44.9	44.21	45.06	44.49	44.21	44.95	44.26	44.84	44.39	42.08	44.35	45.17	44.86	43.34	49.89	44.41	45.8	42.51	44.54	45.42	43.0	45.34	46.3	44.14	44.03	46.48	44.58	44.39	43.93	44.35
Donghicola_sp_JLT3646_protein	45.64	39.71	45.47	39.58	43.43	65.95	44.0	41.02	43.5	45.49	39.77	43.73	42.78	43.39	44.21	45.95	43.25	45.54	43.4	45.15	65.19	43.27	65.96	65.93	46.77	43.56	45.46	45.07	40.71	46.73	46.83	46.31	39.01	43.47	43.41	43.44	46.28	46.63	43.67	40.08	43.62	44.16	43.44	51.12	42.71	45.34	45.86	38.72	45.62
P4_19P	44.23	37.54	44.04	38.71	44.92	44.18	43.83	41.15	44.43	44.1	39.7	54.45	43.55	51.98	43.84	44.88	44.62	44.03	43.38	44.51	44.18	43.97	44.08	44.02	43.86	52.88	44.13	44.1	39.36	43.9	44.35	44.38	38.34	43.94	54.79	44.22	41.88	44.21	45.77	39.64	44.03	44.39	45.04	43.82	44.47	44.18	43.81	37.82	44.65
Methanococcus_maripaludis_S2_protein	38.92	45.84	40.28	42.0	38.37	39.68	40.03	41.3	41.48	40.51	41.97	39.82	39.03	39.67	39.3	40.46	39.33	40.08	39.33	38.99	39.72	39.5	39.67	39.51	40.19	39.29	40.54	39.87	41.33	40.6	40.39	40.13	46.58	41.9	40.13	39.86	39.57	40.28	40.49	49.17	39.6	39.43	39.16	40.93	39.72	40.12	40.36	46.94	39.48
Lactococcus_garvieae_ATCC_49156_protein	43.62	39.74	44.02	40.16	43.9	43.61	44.08	40.54	50.05	44.08	40.29	43.14	43.36	43.04	43.38	43.53	43.58	44.07	44.11	43.55	43.17	43.34	43.41	43.87	43.91	43.1	44.17	43.96	40.78	43.09	44.09	44.57	40.42	49.99	43.31	44.01	42.85	43.8	43.81	40.29	44.29	44.11	43.76	43.08	51.83	43.82	43.95	40.02	43.87
Alteromonas_sp_RW2A1_protein	51.24	39.85	56.69	39.21	44.39	45.81	44.07	40.68	43.88	56.46	39.16	43.9	42.25	43.93	49.06	51.66	43.39	56.6	43.64	49.74	45.71	43.71	45.94	46.19	52.67	43.27	56.49	56.64	40.19	52.39	53.08	53.55	38.32	43.97	43.51	43.75	52.45	52.09	43.93	40.24	43.75	44.29	44.32	46.25	42.52	56.45	56.47	38.94	69.72
Halomonas_sp_SF2003_MMP08773154_protein	52.19	39.77	52.66	40.16	44.01	47.08	44.29	40.85	44.29	52.27	40.39	43.82	43.47	43.36	48.99	52.98	44.03	52.77	43.76	49.33	46.43	44.24	47.19	47.11	56.21	43.51	52.57	52.61	41.14	53.95	57.19	55.68	39.35	43.93	43.19	44.57	54.64	56.2	44.32	40.7	44.56	45.39	44.37	46.15	42.95	52.76	52.47	39.23	52.12
Piscirickettsia_salmonis_strain_EM_90_protein	50.82	39.63	52.7	39.4	43.71	45.58	44.17	40.24	43.88	52.25	39.63	43.56	43.34	43.29	48.98	52.87	43.28	52.4	44.17	51.11	45.41	43.59	45.76	45.52	52.7	43.15	51.94	51.92	39.94	51.72	52.83	52.25	38.68	44.4	43.21	43.42	51.13	52.57	43.7	40.09	43.45	45.68	43.59	45.69	43.1	52.26	51.83	39.09	52.64
Alteromonas_stellipolaris_LMG_21856_protein	51.1	39.69	56.37	39.33	44.34	45.77	44.23	40.85	43.99	56.36	39.4	43.81	42.04	43.89	48.65	51.36	42.82	56.34	43.74	49.27	45.44	43.6	46.0	46.18	52.6	43.36	56.24	56.27	39.71	52.11	52.96	53.1	38.39	44.13	43.47	43.8	52.09	52.05	44.04	40.38	43.82	44.63	44.14	46.04	42.71	56.0	56.01	39.13	69.09
Salinibacter_ruber4_protein	42.52	40.09	42.82	43.27	42.55	43.81	43.68	40.4	43.71	42.86	44.06	45.03	43.42	44.87	41.49	44.05	43.86	42.88	41.93	42.82	43.54	43.87	43.9	43.83	43.6	45.03	42.81	42.86	40.64	43.0	43.61	43.3	39.56	43.71	45.07	43.58	41.52	43.43	45.84	40.57	43.26	44.43	42.3	42.55	42.44	42.86	42.67	39.43	43.07
Olleya_aquimaris_protein	43.2	39.9	44.02	39.93	43.97	43.58	42.66	41.44	43.63	43.88	39.75	63.37	41.89	51.53	42.68	43.51	42.76	44.08	42.54	44.03	43.14	43.72	43.72	44.09	43.25	59.85	43.77	43.66	39.96	43.68	43.72	43.78	38.56	43.49	62.17	43.21	41.47	43.15	45.17	40.0	42.78	43.53	44.11	42.74	42.19	43.54	43.66	38.26	43.89
Dokdonia_donghaensis_DSW-1_protein	43.17	39.67	43.51	39.54	44.69	43.82	42.86	41.62	43.61	43.69	39.42	60.97	41.81	51.49	42.07	43.44	42.73	43.68	42.04	43.74	43.55	43.76	43.98	43.91	43.55	60.62	43.58	43.71	40.26	42.77	43.83	43.69	38.07	43.67	60.92	42.87	41.28	43.66	45.04	39.56	42.96	43.21	44.42	42.79	42.25	43.28	43.67	37.68	43.87
Jeotgalibacillus_sp_D5_protein	44.09	41.83	44.41	41.57	43.79	43.72	44.84	41.53	59.54	44.25	41.79	44.18	43.74	44.1	42.16	44.14	43.97	44.33	43.22	43.9	43.65	43.62	43.7	43.51	44.15	43.94	44.26	44.03	41.05	43.64	44.16	44.37	41.17	58.5	44.16	44.56	41.95	43.82	44.42	41.31	44.48	44.83	43.89	43.82	48.93	43.9	43.73	41.1	43.96
Formosa_sp_Hel3_A1_48_protein	43.15	39.53	43.56	39.69	44.64	44.0	42.92	40.65	44.05	43.82	39.55	61.83	41.95	52.29	42.89	43.72	42.81	43.64	43.21	43.51	43.48	44.05	44.07	44.0	43.61	59.65	43.54	43.6	40.05	43.24	43.89	43.51	38.24	43.99	61.53	43.29	41.3	43.34	45.6	39.75	43.08	43.78	44.65	42.77	42.44	43.35	43.76	38.28	43.59
Alteromonas_mediterranea_strain_CP49_protein	51.36	39.17	56.7	39.27	44.49	45.86	44.31	41.85	44.04	56.5	39.27	44.01	42.54	44.05	48.84	51.33	43.37	56.58	43.86	49.59	45.39	43.94	46.06	46.19	52.78	43.6	56.67	56.56	39.63	52.29	53.18	53.08	38.18	43.97	43.88	43.95	52.1	52.11	44.23	40.25	44.13	44.44	44.02	45.96	42.69	56.24	56.18	38.94	69.62
Cellvibrionaceae_bacterium_017_protein	51.84	40.48	52.16	39.71	43.92	45.78	44.05	40.39	43.58	51.63	39.43	43.51	42.21	43.78	49.55	51.96	42.9	52.25	43.84	49.74	45.56	43.53	46.08	46.16	54.39	43.41	51.6	52.03	40.22	55.97	54.74	54.44	38.5	43.73	43.13	43.83	54.56	54.32	44.58	40.44	43.9	44.25	44.4	46.32	42.61	51.85	51.69	38.46	51.85
Kangiella_profundi_strain_FT102_protein	52.33	41.0	54.63	40.59	44.86	46.69	44.32	39.69	45.11	54.32	39.69	44.39	43.23	43.96	49.48	53.68	44.08	54.71	44.21	51.1	46.76	44.33	46.77	46.62	54.4	44.11	54.69	54.09	40.24	53.31	54.37	54.0	38.67	44.8	43.89	44.2	53.35	54.25	44.4	40.4	44.5	45.48	44.69	46.46	43.79	54.11	54.63	39.04	54.13
Nitrosopumilus_maritimus_SCM1_protein	39.42	42.0	40.34	40.25	40.65	40.34	39.79	79.56	40.97	40.14	40.15	41.07	40.48	40.47	39.8	39.93	39.97	40.27	39.28	40.11	40.3	40.08	40.09	40.13	40.33	40.46	39.72	40.09	63.64	39.61	40.6	40.5	41.82	41.42	40.09	39.69	38.95	39.8	40.16	42.02	39.51	40.34	40.55	41.01	39.46	39.72	39.71	41.82	40.09
Salinimonas_sp_N102_protein	51.11	40.16	56.49	39.44	44.25	46.01	43.64	40.28	43.82	55.99	39.32	43.45	42.21	43.43	48.01	51.62	42.83	56.43	43.47	49.38	45.86	43.91	46.11	45.93	52.41	43.01	56.13	56.18	39.85	52.26	53.18	52.92	38.19	43.74	43.2	43.95	52.24	52.08	44.16	40.53	44.02	44.44	44.0	45.64	42.72	56.07	56.1	38.31	69.9
Vibrio_anguillarum_JLL237_protein	51.43	40.41	98.7	39.74	43.52	45.6	43.8	39.7	44.42	70.03	39.93	43.76	42.38	43.57	48.13	52.05	43.21	99.48	44.28	49.44	45.46	43.91	45.73	45.63	52.74	43.4	69.55	59.77	40.08	52.21	53.59	52.99	38.75	44.64	43.38	43.86	52.47	52.85	44.4	40.38	44.11	44.79	43.67	45.44	42.92	57.83	75.81	38.71	56.59
Paenibacillus_sp_LPB0068_protein	44.24	40.87	44.62	40.73	43.21	43.47	45.1	40.69	54.04	44.35	40.71	43.66	43.25	43.86	43.23	44.28	44.2	44.57	43.57	44.0	43.43	43.96	43.81	43.54	44.63	43.22	44.17	44.07	40.64	43.65	45.09	44.1	40.78	54.01	43.56	44.33	42.18	44.33	44.63	41.68	44.29	44.76	43.79	43.76	47.26	44.11	44.05	40.81	43.85
Cellulophaga_lytica_DSM_7489_protein	43.25	39.7	43.77	39.58	44.46	43.6	42.67	41.83	43.68	43.7	39.77	62.24	41.88	51.43	42.09	44.08	42.38	43.62	42.7	44.13	43.38	43.03	43.79	43.83	43.5	59.84	43.74	43.7	39.72	42.93	43.68	43.58	38.15	43.43	62.23	42.64	42.02	43.53	45.35	40.15	42.74	43.2	44.64	43.03	42.12	43.75	43.67	37.89	43.77
Muricauda_lutaonensis_strain_CC-HSB-11_protein	43.38	40.04	43.75	40.0	44.92	43.82	42.96	41.78	44.31	43.89	40.28	60.92	42.05	52.19	43.16	43.57	42.89	43.78	42.77	43.65	43.87	43.67	44.13	44.08	43.6	59.51	43.84	43.47	40.08	43.95	43.85	43.78	38.98	43.95	61.81	42.86	42.06	43.61	45.62	40.24	42.89	43.82	44.98	43.07	42.56	43.89	43.72	38.78	44.39
Marinobacter_similis_A3d10_protein	52.39	40.74	52.86	40.36	44.65	47.26	44.81	39.64	44.46	52.59	40.94	43.46	43.02	43.45	50.05	53.5	43.89	52.88	43.87	50.07	46.85	44.56	47.41	47.45	57.03	43.44	52.57	52.37	41.25	54.75	78.23	56.08	39.66	44.51	43.24	44.65	54.56	56.39	44.95	41.15	44.9	45.28	44.86	46.71	43.35	52.61	52.42	39.53	52.39
Methanococcus_voltae_A3_protein	39.87	45.74	40.01	42.15	38.79	39.7	39.71	40.03	41.14	39.87	42.3	38.82	38.5	39.76	38.9	39.41	39.38	39.76	38.67	38.4	39.62	39.47	39.56	39.43	40.19	38.72	39.77	39.53	40.99	40.29	39.65	39.65	46.16	40.91	39.46	39.77	39.42	39.63	40.63	48.14	39.92	39.26	38.85	39.78	39.85	39.59	40.35	46.23	39.2
Streptomyces_sp_PVA_94-07_protein	43.42	40.55	42.76	41.14	42.69	43.31	44.41	39.46	44.19	43.13	41.23	42.6	55.95	42.47	41.22	44.18	73.65	42.77	42.62	42.73	43.76	44.11	43.83	43.25	44.48	42.09	43.08	43.2	40.91	42.64	43.8	43.52	39.63	43.82	42.45	44.35	42.59	44.52	43.76	40.37	44.13	45.51	42.9	42.66	43.04	42.82	42.6	39.43	43.03
Phaeobacter_piscinae_P18_MMP03294468_protein	45.56	40.12	45.44	39.89	43.53	95.19	43.76	40.77	43.22	45.52	40.28	43.5	42.77	43.38	44.84	46.12	43.16	45.33	42.56	45.02	65.03	43.58	70.8	74.73	46.91	43.62	45.23	45.23	40.42	46.47	47.03	46.17	39.4	43.39	43.21	43.67	46.9	46.53	43.48	40.24	43.53	44.59	43.92	51.1	42.47	45.24	45.65	39.14	45.91
Mycobacterium_pseudoshottsii_JCM_15466_protein	43.43	40.59	42.9	40.73	43.19	42.95	43.7	39.58	43.9	42.87	41.59	42.5	57.85	42.5	42.05	43.98	53.96	42.99	42.24	42.55	43.8	43.04	43.92	43.5	44.22	42.47	42.62	42.92	41.49	42.86	43.83	43.89	39.33	43.73	42.57	44.02	42.22	44.04	43.24	40.76	43.99	44.11	42.93	43.23	43.2	42.63	43.01	39.98	42.79
Desulfotomaculum_reducens_MI-1_protein	44.59	43.41	45.13	41.52	43.98	44.4	45.77	41.15	50.05	44.97	41.11	44.3	44.61	44.0	43.08	44.97	44.91	45.1	43.7	44.93	44.7	44.72	44.34	44.34	45.17	44.25	44.81	44.68	42.15	44.74	45.05	44.77	41.8	50.19	43.87	45.63	43.02	44.97	45.79	43.53	45.61	46.05	43.71	44.23	46.55	44.43	44.8	41.66	44.38
Pontibacter_actiniarum_protein	43.86	40.73	44.12	39.79	44.75	43.96	43.23	40.91	44.13	44.24	39.95	52.2	42.8	54.69	41.82	45.0	43.3	44.14	43.26	43.92	43.64	43.86	43.85	43.84	44.25	50.88	44.18	44.08	39.91	43.49	43.87	43.88	39.26	44.75	52.28	42.98	42.01	44.2	46.4	40.05	43.24	44.92	44.76	43.07	43.03	43.98	43.92	39.02	44.07
Vibrio_anguillarum_T265_protein	51.47	40.46	98.96	39.61	43.49	45.56	43.95	39.59	44.43	69.96	39.9	43.73	42.38	43.64	48.19	52.12	43.1	98.66	44.13	49.53	45.56	44.04	45.88	45.66	52.82	43.42	69.71	59.88	40.1	52.32	53.18	52.93	38.81	44.68	43.48	43.98	52.41	52.86	44.56	40.54	43.97	44.79	43.68	45.45	43.07	57.76	75.89	38.77	56.57
Salinibacter_ruber2_protein	42.4	40.52	42.81	43.34	42.29	43.62	43.49	40.54	43.69	42.88	43.97	44.93	43.46	44.93	41.62	44.12	43.89	42.89	41.84	42.88	43.64	43.79	43.62	43.68	43.54	45.0	42.78	42.89	40.87	42.99	43.7	43.19	39.59	43.68	45.0	43.56	41.53	43.53	45.84	40.76	43.19	44.48	42.26	42.53	42.41	42.85	42.61	39.35	43.1
Verrucosispora_maris_AB-18-032_protein	42.82	40.6	42.86	41.49	42.64	42.81	44.07	39.58	43.32	42.77	41.01	42.21	56.51	41.88	41.94	43.98	56.01	42.62	42.12	42.94	43.31	43.13	43.29	42.96	43.76	42.74	42.62	42.62	40.74	42.56	43.68	43.45	39.68	43.76	42.44	44.09	42.06	43.62	43.42	40.21	44.25	45.09	42.89	42.87	42.68	42.46	42.65	39.73	42.47
Psychrobacter_sp_G_protein	56.79	40.01	50.07	39.72	44.05	45.95	43.43	38.43	43.43	49.55	39.87	43.43	42.53	43.18	47.64	50.32	43.16	50.01	43.36	48.59	46.08	43.59	45.88	45.94	52.19	43.54	49.54	50.11	40.21	51.3	52.47	52.04	38.75	43.53	43.26	43.32	49.98	51.89	42.96	40.89	43.52	44.02	44.25	45.17	42.7	50.06	49.69	38.67	50.51
Geoglobus_acetivorans_SBH6_protein	39.33	61.4	39.74	44.3	39.03	39.83	40.75	41.19	40.62	39.85	44.04	39.44	40.7	40.27	39.82	41.26	40.92	39.95	38.72	39.34	39.67	40.24	40.21	40.0	41.12	39.94	39.73	39.7	42.14	39.71	40.47	40.46	47.73	41.17	40.24	40.6	38.96	40.98	40.94	46.41	40.09	40.02	40.2	39.89	38.97	39.78	39.35	48.04	39.44
Pseudomonas_fluorescens_protein	53.6	40.15	52.52	39.98	43.55	46.4	44.56	39.35	44.21	51.89	39.79	42.84	42.96	42.62	49.34	52.78	43.9	52.36	43.86	48.95	46.23	43.89	46.28	46.34	71.6	42.92	52.06	51.93	39.74	54.82	55.99	55.88	39.17	44.25	42.57	43.91	54.79	77.0	43.47	40.95	44.3	45.81	43.68	46.42	42.92	52.22	51.99	38.83	51.64
Streptococcus_parauberis_SPOF3K_MMP08180797_protein	43.77	40.44	44.01	40.35	43.49	43.22	43.35	41.11	50.5	44.0	39.95	42.99	42.95	43.24	42.94	43.51	43.48	44.21	43.72	43.54	43.16	42.81	43.41	43.7	43.73	43.01	43.95	44.03	39.97	43.2	44.26	44.67	40.5	49.52	43.13	43.54	42.5	43.46	43.32	40.95	43.46	43.54	43.55	43.14	51.46	43.55	43.64	40.92	43.82
Planococcus_maritimus_strain_DSM_17275_protein	43.88	41.39	44.17	41.6	43.59	43.39	44.73	41.9	58.01	44.25	41.63	43.92	43.36	43.49	43.07	44.09	43.79	44.16	43.32	43.91	43.58	43.39	43.58	43.66	44.38	43.77	44.3	43.97	41.98	43.83	44.05	44.25	41.72	57.44	43.49	44.23	42.19	44.02	44.22	41.62	44.35	44.61	43.9	44.19	49.06	43.74	44.08	41.19	43.88
Pseudodesulfovibrio_profundus_strain_500-1_protein	44.57	42.23	45.33	39.97	43.94	44.28	44.03	39.45	44.87	45.23	40.23	43.22	43.0	43.37	44.5	44.85	43.07	45.03	43.85	44.9	44.31	44.01	44.33	44.08	44.97	42.78	44.98	44.95	39.17	44.62	45.56	44.78	40.43	44.69	43.92	44.07	42.97	45.04	45.06	42.18	44.02	45.06	43.99	44.03	43.09	44.52	45.07	40.45	44.68
Hyperthermus_butylicus_DSM_5456_protein	37.9	44.71	38.4	41.53	39.18	38.97	39.48	41.98	39.14	38.55	41.57	38.44	39.15	38.13	37.02	39.82	40.02	38.51	38.34	39.29	38.61	38.0	38.87	39.15	39.07	37.92	38.49	37.94	43.24	38.0	38.97	38.62	47.08	39.73	38.72	38.4	37.85	39.46	39.86	43.72	39.18	39.5	39.67	39.32	38.11	37.55	38.44	46.7	37.86
P1_25P	51.31	40.35	52.62	40.23	43.53	49.05	42.83	39.58	42.66	52.05	39.51	42.56	41.88	41.97	48.3	52.23	42.2	52.56	42.95	48.54	47.61	43.45	48.59	48.4	55.05	43.04	52.26	52.5	39.32	53.93	55.28	55.2	38.75	43.0	42.26	42.97	83.24	54.4	42.99	40.0	43.23	43.43	43.76	44.85	41.53	52.83	52.05	38.24	51.99
NP3_11P	44.2	40.15	45.09	42.33	45.26	43.94	44.98	38.77	43.9	45.39	41.26	44.04	43.78	43.23	43.14	44.93	44.28	45.27	43.03	45.09	43.91	47.15	44.09	44.15	45.04	43.65	44.75	43.85	41.44	44.1	45.06	45.36	38.85	43.91	43.98	44.77	43.79	44.36	43.42	39.17	44.84	46.44	45.24	44.24	42.92	44.88	44.89	38.86	44.7
Halorhabdus_tiamatea_SARL4B_protein	40.01	44.5	40.01	61.65	39.65	40.25	41.21	39.66	41.54	39.98	60.84	39.41	40.94	39.71	39.17	40.56	41.48	39.95	39.46	39.12	40.18	39.83	40.35	40.26	40.82	39.5	39.95	39.86	40.93	40.64	40.69	40.01	43.2	41.75	40.08	40.95	40.13	40.38	40.4	43.6	41.18	40.96	40.11	39.9	39.59	39.49	39.69	43.22	40.16
Nanohaloarchaea_archaeon_SG9_protein	38.59	43.06	37.44	44.65	37.76	37.98	38.2	39.77	40.07	37.6	44.01	38.93	38.86	38.56	37.63	39.29	38.72	38.11	38.32	37.99	38.07	38.17	38.26	38.38	38.37	38.42	37.83	38.64	39.81	37.53	38.23	38.97	42.66	40.08	38.07	38.83	37.85	38.19	37.76	42.59	38.71	37.62	37.95	38.69	38.59	38.03	37.22	42.68	39.06
Methanoculleus_marisnigri_JR1_protein	40.79	47.99	40.34	45.29	38.65	40.63	41.37	40.39	41.92	40.19	45.39	39.81	42.18	40.27	40.11	42.17	41.04	40.36	39.62	39.31	40.86	40.34	40.8	40.25	41.87	40.04	40.03	39.89	41.88	40.8	40.9	40.35	45.6	42.04	40.12	41.42	38.92	41.31	42.44	47.03	41.65	42.12	39.13	39.94	41.65	40.24	40.02	45.78	40.48
Carnobacterium_sp_17-4_protein	43.65	40.41	44.66	40.74	43.26	42.84	44.1	41.69	53.53	44.43	40.6	44.14	42.98	43.45	42.63	43.85	43.63	44.53	43.35	44.44	43.04	43.41	43.0	43.37	44.17	43.57	44.65	44.25	40.82	43.5	44.16	44.53	40.92	53.25	43.71	44.27	42.6	43.66	44.06	41.94	43.96	44.05	43.44	43.13	51.88	43.78	44.37	40.8	44.39
Salegentibacter_sp_T436_protein	43.14	39.14	43.56	39.58	44.25	43.61	42.86	40.6	43.66	43.27	40.32	61.14	41.72	52.16	42.37	43.27	42.54	43.45	42.84	43.82	43.03	43.31	43.45	43.39	43.82	60.14	43.24	43.24	39.74	43.01	43.62	43.63	38.37	43.59	61.48	42.7	41.12	43.39	45.19	40.12	42.83	43.42	44.31	43.06	42.01	43.41	43.3	38.45	44.2
Gramella_flava_JLT2011_protein	43.35	39.52	43.65	40.09	44.28	43.38	42.66	41.46	43.36	43.64	40.26	60.2	41.66	51.65	42.01	43.35	42.09	43.6	42.17	43.67	43.14	43.31	43.46	43.82	43.39	59.71	43.45	43.58	40.23	43.15	43.57	43.49	38.99	43.5	60.87	42.74	41.27	42.97	45.33	40.41	42.77	43.07	44.19	42.59	41.94	43.35	43.56	38.07	44.26
Vibrio_natriegens_NBRC_15636_ATCC_14048_DSM_759_protein	51.18	40.23	76.08	39.32	43.56	45.83	44.01	39.62	44.24	69.48	39.64	43.74	42.26	43.65	47.67	51.74	43.31	75.98	44.14	49.26	45.5	43.6	45.87	45.9	52.68	43.53	69.51	59.21	40.15	52.06	53.02	52.96	38.73	44.28	43.53	43.7	52.04	52.47	44.15	40.22	43.83	44.49	43.98	45.41	42.72	57.46	98.58	38.72	56.0
Shewanella_baltica_OS223_protein	50.87	39.65	57.69	39.3	43.92	45.46	43.69	39.41	43.89	57.72	39.66	43.95	42.21	43.1	47.49	51.65	43.03	57.46	43.97	49.34	45.69	43.87	45.57	45.73	53.16	43.33	57.33	58.04	39.83	52.64	53.08	53.09	38.04	44.05	43.29	43.42	52.43	52.61	43.3	40.16	44.0	44.67	43.91	45.56	42.81	98.06	57.23	37.96	56.32
Weissella_ceti_strain_WS74_protein	43.58	39.89	43.78	40.0	43.25	43.44	43.97	39.82	49.62	43.48	39.79	42.27	43.45	43.0	43.34	43.45	43.57	43.71	43.48	43.04	42.66	42.8	43.33	43.38	43.31	42.37	43.05	43.9	38.74	43.23	43.23	43.55	39.99	49.86	43.27	43.38	41.83	43.38	43.29	39.44	43.68	43.46	43.26	43.62	57.71	43.35	43.43	40.04	43.56
Psychroflexus_torquis_ATCC_700755_protein	42.84	39.56	43.57	39.45	44.18	43.25	42.76	40.52	43.53	43.3	39.65	59.18	41.62	51.1	42.53	43.26	42.56	43.49	42.0	43.4	43.08	43.02	43.76	43.51	43.32	58.41	43.22	43.43	39.71	43.15	43.42	43.42	37.96	43.32	58.99	42.3	41.67	43.47	44.97	40.09	42.5	43.39	44.22	42.66	42.41	43.18	43.1	38.06	43.92
Prochlorococcus_marinus_str_MIT_9301_protein	43.49	39.92	43.09	40.01	41.95	42.42	57.15	39.25	44.43	42.93	40.17	42.3	42.26	42.96	42.55	44.13	42.99	43.12	42.24	42.59	42.95	43.36	42.46	42.7	43.72	42.44	42.87	42.66	40.24	43.17	43.9	43.73	38.66	43.93	42.79	58.29	42.37	43.21	42.98	40.63	58.48	42.99	42.05	42.83	42.95	42.97	43.2	38.36	43.29
Candidatus_Moanabacter_tarae_protein	42.59	39.37	43.17	39.96	42.64	42.41	43.25	39.79	42.9	43.2	39.91	42.55	42.02	42.88	41.89	43.55	41.98	43.27	41.65	42.37	42.67	42.48	42.44	42.56	43.06	42.53	42.94	43.42	39.57	42.51	43.34	42.9	37.6	42.71	42.82	43.12	41.52	42.43	42.49	40.26	42.91	42.96	43.03	42.55	41.42	42.94	42.76	37.86	42.75
P3a_21P	45.22	39.71	45.54	39.82	43.82	65.99	43.49	40.17	43.18	45.31	40.16	43.13	42.12	43.2	44.26	45.32	43.02	45.51	43.65	45.4	63.71	42.82	65.44	65.07	45.98	43.35	45.14	45.33	39.96	45.71	45.9	45.63	39.08	43.03	43.02	43.49	48.09	46.03	43.11	39.46	43.16	43.65	44.12	50.57	42.4	44.75	45.44	38.64	44.87
Vibrio_natriegens_strain_CCUG_16371_protein	51.09	40.32	76.06	39.31	43.6	45.88	44.11	39.64	44.27	69.35	39.64	43.57	42.25	43.61	47.47	51.79	43.14	75.93	44.07	49.23	45.48	43.71	45.89	45.94	52.63	43.35	69.41	59.16	40.14	52.1	53.02	52.97	38.86	44.35	43.5	43.78	51.76	52.5	44.12	40.13	43.82	44.48	43.99	45.36	42.72	57.25	98.71	38.83	55.86
Arcobacter_sp_PSE_93_protein	43.89	40.2	44.24	38.54	42.64	43.8	42.66	40.11	43.5	44.53	38.91	43.05	41.23	43.13	42.72	44.29	42.37	44.36	52.95	44.09	43.21	42.17	43.83	43.62	44.71	42.81	44.6	44.47	39.83	43.29	44.46	44.54	38.85	43.41	43.22	42.34	42.97	44.47	43.63	40.39	42.67	43.25	42.38	43.08	42.84	44.23	44.79	38.5	44.47
Vibrio_coralliilyticus_RE98_protein	50.92	40.39	76.32	39.61	43.34	45.7	44.14	40.04	43.87	69.7	39.7	43.56	41.96	43.24	48.24	51.78	42.88	76.14	44.2	49.38	45.21	44.0	45.7	45.71	52.82	43.43	68.97	58.94	40.59	52.08	52.99	52.59	38.46	44.12	43.64	43.99	52.34	52.23	44.01	40.22	44.02	44.48	43.71	44.94	42.88	56.96	76.05	38.69	55.83
Helicobacter_sp_MIT_01-6242_protein	43.3	38.51	43.59	38.17	42.78	42.58	43.02	38.2	43.22	44.06	38.63	42.8	41.8	42.67	43.57	43.81	42.48	43.5	52.27	43.79	42.47	42.43	43.21	43.14	43.6	42.48	43.62	43.73	39.91	42.67	43.82	43.75	38.35	43.07	42.63	42.6	41.91	43.38	43.07	40.34	42.6	43.56	42.69	43.47	42.65	43.48	43.61	37.78	43.93
NP4_41P	49.16	40.05	50.39	39.92	42.76	44.92	42.54	39.55	43.71	50.12	39.94	43.11	42.11	43.23	47.63	51.22	42.7	50.46	43.05	48.55	45.22	43.79	45.06	44.98	50.89	43.61	50.2	50.6	39.92	49.65	51.45	50.47	38.41	43.68	42.9	42.51	50.07	50.7	43.16	39.63	42.61	44.83	42.99	45.07	41.41	50.59	50.29	38.06	50.82
Aliivibrio_salmonicida_LFI1238_protein	50.5	40.0	69.75	39.5	43.4	45.13	43.72	39.45	44.25	85.38	39.54	43.89	42.46	43.55	47.8	51.77	43.53	69.82	43.98	49.56	45.14	44.02	45.22	45.31	52.36	43.36	86.22	60.04	39.66	51.96	52.88	52.64	38.86	44.52	43.47	43.37	52.11	52.32	44.12	39.76	43.65	44.57	43.93	44.85	42.95	57.38	68.95	38.7	56.29
P3a_28P	43.25	40.15	43.9	40.58	43.39	43.74	43.08	40.57	44.17	44.19	40.32	43.92	43.25	43.53	43.64	44.15	43.34	44.0	42.48	43.15	43.59	42.84	43.79	43.68	43.74	43.69	44.07	43.95	40.3	46.66	44.73	44.11	38.2	43.25	43.44	44.01	41.72	43.38	43.74	40.84	43.57	43.41	43.42	43.31	42.08	43.44	43.73	38.23	43.91
Devosia_sp_I507_MMP08516637_protein	45.8	40.11	45.39	39.9	43.43	52.15	43.9	39.45	43.1	45.24	40.09	43.05	43.12	43.14	43.83	46.81	43.19	45.2	43.16	45.22	52.72	43.22	52.63	52.47	47.26	42.94	45.25	45.25	40.68	46.24	46.99	46.32	38.68	43.14	42.86	43.64	45.81	46.79	43.18	40.24	43.7	44.61	43.66	51.21	42.0	45.28	45.49	39.09	44.98
Phaeobacter_piscinae_P71_MMP03294487_protein	45.35	40.09	45.41	39.92	43.48	95.32	43.75	40.67	43.22	45.58	40.17	43.48	42.68	43.45	44.73	46.21	43.15	45.35	42.32	45.1	65.24	43.59	71.02	74.98	46.87	43.67	45.29	45.18	40.51	46.49	47.14	46.09	39.15	43.52	43.28	43.57	46.86	46.52	43.4	40.13	43.52	44.57	43.92	51.1	42.38	45.33	45.65	38.99	45.88
Paraglaciecola_psychrophila_170_protein	50.87	39.28	56.47	39.03	43.71	45.7	44.02	39.38	43.57	56.29	39.01	43.85	41.79	43.74	47.89	51.21	42.74	56.44	43.44	49.92	45.38	43.54	45.85	45.92	52.64	43.36	56.24	56.8	40.87	52.59	52.91	53.11	37.93	43.89	43.32	43.88	52.44	51.95	43.99	39.94	44.02	44.28	43.98	45.17	42.73	56.2	55.86	37.78	62.23
Alteromonas_macleodii_str_English_Channel_673_protein	51.01	39.25	56.71	39.29	44.37	45.43	44.15	41.42	44.15	56.48	39.21	43.94	42.42	43.98	48.8	51.41	43.2	56.69	43.74	49.8	45.32	44.05	45.69	46.07	52.78	43.39	56.45	56.56	40.08	52.16	53.03	53.18	38.07	43.97	43.74	43.95	52.22	52.11	44.17	40.15	44.17	44.37	44.25	45.77	42.48	56.1	56.38	38.84	69.44
Halanaeroarchaeum_sulfurireducens_strain_M27-SA2_protein	40.19	44.6	39.38	61.81	39.41	39.79	40.77	39.6	40.77	39.59	60.75	39.16	40.34	39.62	38.65	40.52	40.61	39.44	38.53	39.19	40.13	39.83	40.36	40.14	40.41	39.41	39.26	39.04	40.56	40.38	40.11	39.62	43.07	40.85	39.94	40.99	39.77	39.95	40.02	43.56	40.64	41.04	39.81	40.23	39.88	39.18	39.24	43.1	39.46
Vibrio_anguillarum_NB10_protein	51.46	40.38	98.94	39.62	43.4	45.6	43.89	39.55	44.38	70.04	39.85	43.73	42.4	43.49	48.14	52.01	43.04	98.66	44.04	49.42	45.49	44.04	45.8	45.69	52.86	43.36	69.7	59.87	40.0	52.33	53.16	52.89	38.78	44.65	43.38	43.95	52.41	52.84	44.54	40.45	43.98	44.77	43.61	45.49	43.04	57.83	75.78	38.66	56.5
Rhodococcus_sp_B7740_protein	43.13	40.45	42.15	40.4	42.32	43.34	43.69	39.72	43.8	42.68	40.54	42.31	57.88	42.13	41.33	43.42	54.01	42.17	42.22	42.7	43.36	42.7	43.45	43.49	43.88	42.53	42.48	42.35	40.68	42.65	43.58	43.52	39.79	43.4	42.65	43.5	42.07	44.17	42.93	39.93	43.45	44.16	42.47	42.74	42.32	42.68	42.55	39.04	42.49
P2_23P	44.59	41.14	45.37	40.57	45.37	45.3	44.79	42.17	45.48	45.26	40.35	55.1	42.98	52.43	44.17	44.67	43.58	45.52	44.83	44.96	45.37	45.47	45.58	45.33	45.25	54.77	45.58	45.2	40.76	44.06	44.85	44.88	37.75	44.74	54.83	44.71	42.81	44.29	46.45	40.69	44.26	44.34	45.38	45.2	44.48	45.21	44.92	37.17	45.7
Celeribacter_indicus_P73_protein	45.56	39.9	45.77	40.27	43.38	64.17	44.05	40.29	43.63	45.28	40.22	43.41	43.12	43.05	44.31	46.53	43.62	45.68	43.0	45.11	65.14	43.03	64.9	64.55	47.15	43.54	45.17	44.79	40.65	45.91	46.25	46.08	39.21	43.48	42.99	43.54	45.02	46.4	43.42	39.85	43.74	44.67	43.43	50.84	42.6	45.22	45.25	39.23	45.22
Aciduliprofundum_sp_MAR08-339_protein	38.51	47.63	39.83	42.77	39.84	39.94	39.01	42.1	41.03	39.24	42.53	39.82	40.25	39.75	38.73	40.38	40.12	40.05	39.17	39.52	40.18	40.33	40.4	40.1	39.55	39.52	39.22	39.52	42.47	40.63	39.59	39.9	49.17	40.97	39.32	39.31	39.35	39.8	41.13	45.62	39.51	40.11	40.19	39.37	39.03	38.86	39.64	48.99	40.42
Marinitoga_sp_1137_protein	42.82	42.82	42.47	40.23	42.47	41.86	42.55	41.12	44.8	42.21	39.9	42.42	42.14	43.08	41.77	43.09	42.71	42.42	42.69	43.18	41.83	41.99	41.78	42.08	42.63	42.71	42.41	42.4	40.68	42.66	42.73	42.86	42.7	44.83	42.49	42.47	40.86	42.47	43.62	41.7	42.46	43.53	42.52	42.12	43.37	41.98	42.42	43.32	42.51
Draconibacterium_orientale_strain_FH5_protein	42.72	40.31	43.52	39.58	43.7	42.78	42.84	40.53	43.94	43.39	39.59	51.63	41.47	50.32	42.3	43.57	42.21	43.59	43.09	43.6	42.99	42.3	42.95	42.86	43.24	50.22	43.28	43.45	39.77	42.9	43.56	43.68	39.15	43.57	51.13	42.51	41.79	43.07	45.63	41.7	42.62	43.42	44.36	42.99	42.01	43.0	43.83	39.45	43.97
Trichodesmium_erythraeum_IMS101_protein	43.79	41.51	43.99	40.26	42.55	43.54	53.0	40.64	45.13	43.81	40.53	43.11	42.58	43.55	42.7	45.16	43.26	43.92	43.36	43.35	43.54	43.66	43.28	43.32	44.67	42.74	43.56	43.91	40.7	43.84	44.79	44.32	39.38	44.66	43.09	52.58	42.87	44.57	44.02	41.42	52.7	43.63	42.26	43.48	43.39	43.95	44.17	39.66	44.03
P1_34P	44.08	39.83	44.15	40.01	45.57	44.18	43.38	42.93	44.11	44.1	40.52	61.39	42.41	52.24	43.96	43.86	43.81	44.16	42.79	44.0	43.99	44.38	44.36	44.34	44.01	61.26	44.05	44.02	41.04	43.46	44.27	44.22	37.94	43.78	62.5	43.54	41.61	44.1	45.83	40.49	43.15	44.17	45.25	43.37	42.95	43.54	43.97	37.98	43.94
NP3_22P	44.99	39.69	44.66	40.78	43.8	50.47	44.94	41.18	43.5	44.6	40.46	42.66	42.39	43.17	43.78	45.89	43.2	44.75	42.52	44.95	51.06	43.62	51.14	51.12	46.73	42.75	44.83	44.76	41.58	46.25	46.48	45.56	39.55	43.1	42.85	44.38	44.65	46.22	44.15	40.22	44.42	44.13	43.36	58.92	41.69	45.01	45.24	39.14	45.7
Methylophaga_nitratireducenticrescens_GP59_MMP07210921_protein	51.89	40.72	52.43	40.12	43.87	46.63	44.54	40.12	44.6	52.23	40.21	43.96	43.17	43.73	48.29	55.36	44.14	52.71	44.13	50.19	46.65	44.73	46.54	46.83	54.59	43.67	52.52	52.57	40.91	53.53	55.34	54.27	39.35	44.45	43.57	44.47	53.45	53.63	44.22	40.63	45.07	45.36	44.16	46.36	43.71	52.3	52.09	39.54	52.35
Vibrio_anguillarum_VIB43_protein	51.6	40.4	98.78	39.56	43.37	45.53	43.89	39.48	44.58	69.89	39.88	43.81	42.42	43.77	48.24	52.17	43.18	98.52	44.49	49.39	45.64	43.98	45.71	45.7	52.88	43.57	69.8	59.69	40.27	52.24	53.15	53.04	38.77	44.6	43.38	43.82	52.45	53.03	44.31	40.24	43.94	44.78	43.71	45.37	42.83	57.79	75.84	38.68	56.7
Aeromonas_salmonicida_S44_protein	51.74	39.79	59.84	39.71	43.74	45.93	43.89	39.73	44.39	59.14	39.79	44.29	42.94	43.37	48.58	52.46	43.29	59.53	44.23	49.12	45.86	43.88	45.97	46.04	54.35	43.51	59.04	59.3	40.44	52.38	53.23	53.43	38.27	44.44	43.9	43.78	53.25	53.9	44.29	40.63	43.85	45.06	44.05	45.49	43.1	58.28	59.0	38.06	56.46
Gillisia_sp_Hel1_33_143_protein	42.76	39.95	43.75	39.53	44.17	43.61	42.47	41.08	43.38	43.47	40.0	60.63	41.54	51.94	42.18	43.17	42.4	43.72	42.35	43.76	43.25	43.26	43.59	43.45	43.66	59.97	43.67	43.69	40.08	43.12	43.24	43.44	38.78	43.4	61.69	42.96	41.67	43.26	45.5	40.67	42.66	43.25	44.21	42.4	41.97	43.39	43.71	37.91	43.48
Vibrio_fischeri_ES114_protein	51.02	40.38	70.07	39.48	43.36	45.47	44.12	39.78	44.36	97.78	39.43	44.02	42.34	43.46	48.22	52.06	43.25	70.02	44.2	49.58	45.35	43.98	45.5	45.83	52.42	43.22	86.3	60.26	40.46	52.03	52.99	52.75	38.53	44.62	43.44	43.69	52.42	52.68	44.11	40.31	43.89	44.96	43.73	45.08	42.9	57.64	69.24	38.71	56.32
Pseudoalteromonas_piscicida2_protein	51.44	39.22	57.32	39.26	44.55	45.62	43.9	39.11	43.88	57.0	39.28	43.72	42.29	43.56	48.05	51.66	43.25	57.24	43.83	50.11	45.35	43.78	45.94	45.77	52.75	43.27	56.86	57.25	39.43	52.39	53.41	52.67	37.76	44.31	43.28	43.81	52.88	52.43	44.1	40.96	44.01	44.42	44.15	45.37	43.48	56.6	56.89	38.1	57.27
Nonlabens_sp_Hel1_33_55_protein	42.72	39.37	43.46	39.75	44.13	43.69	42.43	41.69	43.59	43.41	39.92	58.94	41.73	50.91	42.86	43.09	42.56	43.62	42.4	43.55	43.43	43.32	43.86	43.61	43.51	70.39	43.51	43.61	39.77	42.71	43.35	43.58	38.08	43.5	58.51	42.53	41.39	43.48	44.99	39.8	42.35	42.93	44.05	42.76	42.41	43.13	43.28	37.85	43.45
Formosa_agariphila_KMM_3901_protein	43.43	39.39	43.83	39.75	43.83	43.15	42.82	40.42	43.32	43.79	40.03	62.71	41.43	51.31	41.88	43.3	42.35	43.77	42.28	43.36	42.94	43.19	43.28	43.62	43.6	59.77	43.76	43.86	39.93	43.2	43.87	44.08	38.56	43.78	62.18	43.3	41.34	43.35	45.12	39.48	42.88	43.47	43.82	42.58	41.74	43.7	43.73	37.94	43.93
Pseudoalteromonas_luteoviolacea_strain_S4054_protein	51.18	39.29	57.0	38.98	44.01	45.08	43.46	39.88	43.74	57.14	39.27	43.94	42.29	43.47	48.21	51.46	43.34	56.68	44.09	49.58	45.26	43.64	45.53	45.92	52.42	42.98	56.7	56.94	39.18	51.96	52.86	52.71	38.34	44.27	43.26	43.39	52.71	52.01	44.18	40.26	43.78	44.22	43.91	45.61	43.45	56.4	56.74	37.87	57.13
Clostridiales_bacterium_70B_A_protein	44.06	42.56	44.06	40.78	43.02	42.43	44.0	40.49	47.43	44.53	40.47	43.53	43.06	43.49	43.59	43.74	43.91	43.93	43.63	44.16	42.89	43.6	42.78	42.91	43.81	43.02	44.24	44.51	40.66	43.66	44.22	43.49	40.3	47.31	43.48	44.08	42.67	43.59	44.55	42.42	43.87	44.09	43.2	43.7	45.33	43.26	44.33	40.26	43.64
Psychromonas_ingrahamii_37_protein	50.77	40.34	58.99	39.34	43.74	46.31	43.68	41.07	43.83	58.92	39.14	43.81	41.97	43.7	48.31	51.22	42.77	58.93	43.46	49.0	45.59	43.44	45.87	46.37	52.12	43.89	59.08	60.22	40.5	51.94	52.24	52.92	38.95	43.89	43.82	43.31	52.59	52.0	43.53	40.39	43.99	44.44	43.93	45.33	42.47	56.77	58.8	38.97	55.41
Vibrio_anguillarum_ATCC-68554_protein	51.46	40.35	98.97	39.66	43.46	45.56	43.99	39.73	44.34	69.94	39.82	43.77	42.35	43.68	48.08	52.06	43.1	98.62	44.18	49.51	45.51	44.02	45.84	45.58	52.84	43.45	69.65	59.8	40.04	52.28	53.12	52.85	38.79	44.54	43.42	43.95	52.3	52.95	44.59	40.39	43.99	44.86	43.68	45.47	43.09	57.73	75.9	38.76	56.56
Prochlorococcus_marinus_str_MIT_9215_protein	43.42	39.89	43.01	39.98	42.2	42.53	57.23	39.7	44.3	43.23	40.05	42.59	42.25	42.93	42.81	44.17	42.96	42.93	42.44	42.96	42.75	43.63	42.46	42.46	43.43	42.4	43.01	42.72	40.15	43.3	43.77	43.71	38.89	43.84	42.7	58.28	41.93	43.03	43.21	40.74	58.52	42.89	41.95	42.64	42.82	42.55	43.28	38.12	42.82
Thermococcus_sp_CDGS_protein	38.94	47.81	38.45	42.61	38.53	39.15	38.58	41.41	41.04	38.86	42.69	38.76	39.34	38.71	39.1	39.82	39.6	38.77	38.08	38.79	38.96	40.52	39.11	38.7	39.34	38.24	38.57	38.17	42.41	38.69	39.42	39.24	75.19	40.95	38.79	39.09	37.13	39.2	40.47	47.07	38.76	39.73	38.56	38.93	39.17	38.15	38.74	76.63	38.47
Vibrio_anguillarum_261_91_protein	51.5	40.45	98.99	39.63	43.51	45.59	43.97	39.59	44.38	70.0	39.87	43.74	42.34	43.63	48.19	52.12	43.09	98.66	44.16	49.52	45.58	44.07	45.86	45.67	52.86	43.49	69.66	59.8	40.04	52.3	53.14	52.96	38.79	44.67	43.45	43.98	52.42	52.88	44.56	40.54	43.97	44.81	43.68	45.47	43.05	57.71	75.83	38.76	56.53
Haloquadratum_walsbyi_C23_protein	39.74	43.58	39.46	66.29	39.59	40.22	40.53	39.8	40.47	39.78	61.25	39.22	40.21	39.27	39.76	40.28	40.69	39.79	38.81	38.83	40.12	40.21	39.97	39.99	40.07	39.32	39.52	38.89	40.97	39.41	40.0	40.02	42.53	40.56	39.7	40.8	39.82	40.09	39.62	42.8	40.63	40.68	39.76	39.2	39.58	39.21	39.5	42.33	38.7
Prochlorococcus_marinus_str_MIT_9211_protein	43.68	39.97	43.59	40.24	42.29	42.86	61.25	40.3	44.99	43.48	40.41	42.23	43.04	42.68	42.44	44.06	43.55	43.61	42.76	42.91	43.48	42.92	42.95	42.84	43.6	42.44	43.45	43.6	39.32	43.31	44.08	43.82	38.62	44.75	42.55	64.05	42.05	43.34	43.59	40.36	63.97	43.36	42.28	43.14	43.22	43.34	43.26	38.08	43.39
Alteromonas_sp_SN2_protein	51.08	39.71	56.23	39.4	44.26	46.01	44.45	41.27	44.01	56.39	39.35	43.81	42.17	44.02	48.48	51.23	43.09	56.19	43.66	49.41	45.54	43.78	45.92	46.2	52.65	43.34	56.2	56.21	40.19	52.05	53.06	53.06	38.3	44.08	43.47	43.98	52.14	51.96	44.0	40.39	44.2	44.58	44.21	45.85	42.71	55.98	56.02	38.96	69.03
Shewanella_sp_ANA-3_protein	51.0	39.66	57.82	39.39	44.01	45.4	43.89	39.62	43.65	57.74	39.64	43.57	41.97	43.09	47.91	51.99	42.97	57.57	44.05	49.27	45.58	43.83	45.78	45.9	53.49	43.17	57.35	58.41	39.88	52.47	53.1	53.47	38.09	44.25	43.05	43.4	52.59	52.8	43.26	40.29	43.96	44.72	43.74	45.42	42.35	85.62	57.49	38.06	56.2
Sulfitobacter_sp_JL08_protein	45.12	39.75	45.42	39.98	43.49	69.6	43.62	41.08	43.34	45.31	40.05	43.38	42.27	42.88	44.7	45.7	42.78	45.26	43.03	44.94	66.19	43.2	70.53	69.06	46.57	43.36	45.19	45.17	40.39	45.95	46.37	45.87	38.74	43.23	43.54	43.5	46.31	46.54	43.58	39.62	43.16	44.1	43.37	50.98	42.39	45.23	45.54	38.56	45.45
Pseudomonas_aeruginosa_Ocean-1155_protein	53.47	40.12	52.99	40.36	44.02	46.51	44.73	39.4	44.26	52.8	40.73	43.43	43.38	43.17	49.09	53.9	44.22	52.76	43.95	49.15	47.0	44.54	47.06	46.56	72.43	43.18	52.35	52.38	39.97	55.0	56.77	56.07	39.3	44.19	43.12	44.58	55.26	72.56	43.78	40.94	44.59	46.25	44.09	46.37	43.18	52.49	52.52	39.55	52.25
Flexibacter_litoralis_DSM_6794_protein	43.11	39.43	43.74	40.33	44.43	43.53	43.38	40.97	43.84	44.01	40.09	50.89	42.18	53.13	42.6	43.35	42.76	43.86	42.77	44.09	43.3	43.9	44.16	44.09	43.22	50.24	43.51	43.1	40.19	43.11	43.51	43.44	38.17	43.99	50.93	43.15	41.09	43.02	45.57	39.23	42.91	43.22	44.72	43.4	42.99	43.27	43.38	38.25	44.13
Halobacteriovorax_marinus_strain_BE01_protein	43.88	38.71	43.51	40.45	98.5	43.55	42.62	40.36	43.29	43.37	39.49	44.52	42.29	44.58	43.31	43.7	42.73	43.58	42.57	44.03	43.59	43.43	43.62	43.89	43.94	44.21	43.45	43.67	40.4	43.76	44.43	44.18	38.54	43.32	44.12	42.58	42.96	43.74	43.58	39.74	42.43	44.05	57.12	44.2	42.71	43.59	43.61	38.76	44.01
NP1_38P	42.33	38.79	42.62	39.45	42.07	42.78	42.39	39.92	42.73	42.69	38.37	42.61	42.35	42.45	41.55	42.66	42.63	42.73	41.44	42.5	42.68	43.58	42.92	42.97	42.42	42.7	42.38	42.13	39.98	41.77	42.45	42.8	37.66	42.61	42.2	42.24	40.67	42.56	42.88	38.66	42.21	42.94	42.3	42.59	41.42	42.15	42.32	37.22	42.62
Vibrio_campbellii_1114GL_protein	50.94	40.91	76.25	39.59	43.48	45.65	44.15	39.85	44.04	69.25	40.17	43.64	42.33	43.31	47.95	51.65	43.07	76.12	44.22	49.39	45.41	43.99	45.58	45.88	52.43	43.3	69.0	59.05	40.03	51.91	52.8	52.74	38.95	44.5	43.25	43.96	52.32	52.18	43.94	40.24	43.93	44.48	43.79	45.16	43.09	57.27	85.84	38.93	56.05
NP4_16P	43.02	39.93	43.92	40.38	42.45	43.47	43.67	39.51	43.52	43.9	40.23	43.58	43.21	43.74	41.69	43.62	43.46	44.08	42.19	42.51	43.49	43.52	43.74	43.51	43.37	42.92	44.1	43.77	39.56	43.14	43.65	43.66	38.99	43.66	43.38	43.45	42.41	43.04	43.61	39.76	43.48	43.65	42.93	43.19	42.34	43.36	43.92	38.83	43.47
Haloferax_gibbonsii_strain_ARA6_protein	39.8	44.45	39.5	69.37	40.5	40.02	40.53	39.9	41.5	39.12	64.46	39.19	41.17	39.8	38.94	40.31	41.11	39.58	39.18	39.45	40.77	40.97	40.18	40.19	40.56	39.45	39.52	39.53	40.54	39.78	40.56	39.91	42.58	41.54	39.48	40.66	39.18	40.31	40.27	43.66	40.79	41.44	40.04	39.81	39.6	39.44	39.22	42.96	39.34
Halioglobus_japonicus_NBRC_107739_protein	52.2	39.65	52.51	39.63	44.2	46.9	44.9	39.31	43.84	52.1	39.79	43.58	43.08	43.27	49.83	53.15	43.8	52.43	43.76	49.86	46.63	44.51	47.04	47.06	56.06	43.34	52.23	52.2	40.83	56.51	55.58	55.52	38.7	43.72	43.22	44.55	54.66	55.68	43.97	40.03	44.53	45.07	44.06	46.53	43.05	52.3	51.66	38.73	52.53
Hyphomonas_neptunium_ATCC_15444_protein	45.28	39.57	45.09	39.93	43.35	51.19	43.77	40.49	43.36	44.63	40.13	42.67	43.22	43.21	44.48	45.7	43.3	45.04	42.87	44.91	52.01	43.39	51.84	51.49	46.46	42.73	44.61	44.74	40.77	45.71	46.38	45.77	39.38	43.48	43.16	43.52	44.06	45.9	43.4	40.1	43.44	44.58	43.37	50.91	42.28	44.54	44.79	39.55	45.22
Flavobacteriaceae_bacterium_UJ101_protein	43.08	38.68	43.62	39.5	44.27	43.17	42.82	42.04	44.0	43.68	40.16	57.08	42.54	51.62	43.1	43.58	42.72	43.57	43.14	43.99	43.49	43.55	43.53	43.39	43.45	54.95	43.65	43.6	39.55	42.72	43.52	43.35	38.0	44.03	56.39	42.68	41.5	43.45	45.31	40.03	42.91	43.26	44.36	43.54	43.15	43.42	43.52	37.7	43.45
Pseudoalteromonas_tunicata_D2_protein	51.16	39.81	57.17	39.2	44.27	45.15	43.51	38.94	43.59	57.02	38.77	43.77	42.39	43.24	48.19	51.29	43.13	57.08	43.39	49.7	45.24	43.93	45.51	45.38	52.68	42.98	56.76	57.04	39.17	52.0	52.78	52.72	37.69	43.72	43.51	43.32	52.72	52.31	43.67	40.44	43.55	44.12	43.96	45.5	43.16	57.01	56.65	38.47	56.74
P5_9P	51.42	40.18	51.19	39.75	43.3	45.84	42.81	38.59	42.63	51.24	40.06	42.66	41.96	43.22	49.0	52.44	42.62	51.04	42.87	47.95	45.58	43.15	45.96	46.3	54.39	42.33	51.49	51.57	39.34	87.91	54.23	53.89	38.68	42.86	42.11	42.78	53.7	54.29	42.88	40.45	42.7	43.72	43.18	45.28	42.32	51.18	50.92	38.16	51.06
P3a_26P	51.47	40.3	51.92	39.64	43.51	46.0	43.76	39.52	42.74	51.59	39.9	42.62	42.08	42.57	48.42	52.77	43.43	51.76	42.1	47.93	45.39	42.98	46.09	46.13	55.38	41.81	51.57	51.59	38.46	71.79	54.98	54.19	38.35	43.07	42.27	43.27	54.48	55.01	42.81	41.72	43.25	44.17	43.25	45.67	41.54	52.1	51.67	38.02	51.3
NP2_13P	43.1	39.74	43.55	39.93	43.76	42.56	42.85	39.35	42.97	43.34	39.68	43.92	41.35	42.89	43.59	43.68	42.37	43.61	42.03	42.57	42.82	47.93	42.86	42.78	44.18	43.68	43.1	43.36	37.94	43.66	44.03	43.38	38.39	43.59	42.99	42.67	41.71	43.68	42.96	39.6	42.38	43.68	43.97	43.53	42.12	43.07	42.88	38.53	43.4
Francisella_sp_FDC440_protein	48.07	39.59	49.06	39.69	43.96	44.78	43.06	40.21	43.77	48.76	39.63	43.7	41.7	43.6	47.59	49.02	42.52	48.95	43.7	74.47	44.91	43.11	44.96	44.95	48.8	43.45	48.88	48.81	39.0	48.63	49.92	48.89	39.28	43.57	43.18	42.84	47.78	48.18	43.55	40.11	42.79	43.77	44.21	44.59	42.51	48.4	48.66	39.07	49.19
Alteromonas_sp_MB-3u-76_protein	51.1	39.95	56.59	39.28	44.23	45.75	44.0	40.9	43.77	56.46	39.27	43.83	42.26	43.64	49.12	51.58	43.31	56.5	43.7	49.69	45.43	43.69	45.64	45.94	52.74	43.24	56.45	56.63	40.21	52.42	53.14	53.48	38.34	43.89	43.52	43.69	52.39	52.11	43.84	39.94	43.85	44.29	44.25	46.21	42.44	56.4	56.43	38.94	69.68
Acidobacteria_bacterium_Mor1_protein	43.98	40.91	44.21	40.96	44.13	44.31	44.72	39.93	44.5	44.29	41.22	43.87	44.3	43.83	43.44	45.82	44.47	44.16	43.11	44.2	44.6	45.61	44.5	44.64	45.26	43.47	44.35	44.18	40.92	44.21	45.48	45.04	40.73	44.54	43.57	44.68	43.56	44.58	44.45	40.78	44.49	46.53	44.15	43.88	43.62	44.01	43.99	40.3	44.28
Vibrio_tubiashii_ATCC_19109_protein	51.14	40.22	76.64	39.69	43.52	45.81	44.25	40.26	44.38	69.57	39.96	44.11	42.13	43.64	47.8	51.69	43.1	76.49	44.24	49.58	45.73	43.74	45.81	46.09	52.5	43.31	68.79	59.09	40.44	52.01	52.94	52.81	38.32	44.3	43.74	44.11	52.24	52.39	44.03	40.44	44.49	44.3	43.96	44.87	43.0	56.85	76.3	38.68	55.98
Synechococcus_sp_CC9311_protein	43.7	40.72	43.87	39.91	42.01	43.56	65.44	40.41	44.23	43.94	40.84	42.77	43.2	42.32	42.18	44.72	43.74	43.85	42.53	42.92	44.22	43.28	44.0	43.07	44.24	42.35	43.83	43.47	40.05	43.6	44.64	44.45	39.31	44.0	42.81	70.45	42.75	44.11	44.16	40.38	70.6	44.04	42.49	43.64	43.25	43.6	43.76	39.27	43.87
Maribacter_sp_MAR_2009_60_protein	43.27	39.76	43.86	39.75	44.3	43.4	42.75	41.27	43.66	44.06	39.91	61.06	41.78	51.57	42.53	43.61	42.7	43.82	42.47	43.64	43.25	42.99	43.66	43.91	43.6	59.25	43.87	43.69	40.09	43.1	43.66	43.97	38.33	43.38	61.62	43.19	42.15	43.27	44.97	39.08	42.83	43.3	44.34	42.9	41.92	43.7	43.88	37.52	44.19
Lacinutrix_venerupis_DOK2-8_protein	43.08	39.72	43.83	39.03	44.13	43.58	42.42	41.24	43.48	43.6	40.26	63.5	41.83	51.67	42.49	43.31	42.71	43.81	42.7	43.9	43.11	43.54	43.98	43.68	43.32	60.4	43.7	43.63	39.45	43.04	43.72	43.72	38.27	43.58	62.42	42.41	41.08	43.53	45.12	40.03	42.29	43.57	44.37	42.58	42.26	43.39	43.85	38.18	43.62
Vibrio_anguillarum_VIB12_protein	51.66	40.39	98.81	39.67	43.48	45.44	43.77	39.63	44.46	70.03	40.02	43.81	42.32	43.59	48.16	52.09	43.18	98.61	44.44	49.42	45.52	43.84	45.71	45.63	52.82	43.6	69.87	59.76	40.23	52.24	53.29	53.09	38.61	44.59	43.38	43.76	52.36	52.97	44.42	40.46	44.06	44.79	43.63	45.43	43.11	57.89	75.9	38.85	56.71
Prauserella_marina_DSM_45268_protein	43.02	40.38	42.48	40.72	42.48	42.98	43.88	39.3	43.8	42.53	41.05	42.38	62.4	42.1	42.15	43.41	55.82	42.53	41.75	42.79	43.61	43.27	43.69	43.17	43.66	42.44	42.46	42.22	40.81	42.69	43.58	43.18	39.03	43.76	42.4	43.83	42.09	43.81	43.15	40.04	43.78	45.0	42.67	42.61	42.53	42.57	42.26	39.07	42.5
Candidatus_Thioglobus_singularis_PS1_protein	49.53	40.58	50.64	40.44	43.32	47.3	43.32	40.21	44.02	50.56	40.21	43.52	41.87	43.19	48.58	51.87	42.31	50.54	43.85	48.84	46.06	43.26	46.43	46.91	51.14	42.99	50.66	50.35	39.51	50.9	51.23	50.91	39.41	43.88	43.4	43.36	50.65	50.76	43.82	40.88	43.49	43.81	43.67	44.63	42.51	50.57	50.38	38.67	50.18
Indioceanicola_profundi_protein	46.29	40.48	45.99	40.92	44.13	52.1	44.86	40.25	43.83	45.91	40.58	43.32	44.08	43.39	45.03	48.01	44.41	45.91	43.6	45.44	52.53	44.32	52.94	51.95	48.75	42.9	45.64	45.71	42.15	46.62	47.97	47.01	39.48	43.72	43.25	44.46	45.77	48.04	44.29	40.62	44.81	46.44	44.2	51.94	43.04	46.22	46.25	39.38	46.12
Vibrio_campbellii1_protein	50.86	40.74	76.17	39.66	43.5	45.58	44.02	39.89	44.19	69.38	40.03	43.51	42.24	43.25	47.92	51.73	43.04	75.91	44.16	49.32	45.53	43.88	45.64	45.88	52.44	43.15	68.99	59.05	40.2	51.89	52.74	52.75	39.0	44.45	43.34	43.87	52.19	52.19	43.97	40.28	43.85	44.41	43.75	45.14	42.84	57.21	85.74	38.8	56.02
Pseudoalteromonas_agarivorans_DSM_14585_protein	51.02	38.81	57.02	39.16	44.24	45.43	43.44	38.73	43.55	56.99	39.27	43.55	42.03	43.34	47.71	50.92	43.0	56.86	43.72	49.45	45.32	43.58	45.68	45.91	52.3	43.13	56.81	57.13	38.93	51.98	52.79	52.43	37.55	43.97	43.15	43.43	52.3	51.81	43.84	39.81	43.46	43.81	44.18	45.32	42.71	56.87	56.56	37.63	56.82
Hirschia_baltica_ATCC_49814_protein	45.15	39.47	45.12	39.71	43.6	50.94	44.05	39.07	43.21	45.18	39.26	43.27	42.07	42.96	44.9	45.69	42.71	45.15	43.44	44.55	51.29	43.07	51.6	51.18	46.26	42.99	44.7	44.79	40.49	45.47	46.28	46.03	39.13	43.4	43.03	43.45	43.83	45.7	43.72	40.54	43.42	44.27	43.75	50.66	42.0	45.09	45.21	39.09	45.47
Pelagibacterium_halotolerans_B2_protein	45.2	39.94	45.35	40.15	43.63	52.36	43.76	40.57	43.19	45.33	40.63	43.19	43.4	43.32	44.1	46.63	43.09	45.31	43.18	45.37	52.49	43.47	52.44	52.43	47.13	42.8	45.4	45.33	40.29	45.54	46.52	46.0	39.52	43.12	42.93	43.65	44.78	46.77	43.49	40.35	43.62	45.04	43.85	51.2	42.34	45.74	46.01	38.85	45.48
Archaeoglobus_profundus_DSM_5631_protein	39.94	61.85	39.56	44.03	37.42	39.63	40.55	41.04	40.75	40.07	43.96	37.8	39.57	38.53	39.54	40.43	39.95	39.61	39.61	38.97	39.22	39.07	39.77	39.28	39.96	38.87	39.58	39.86	42.12	40.06	40.99	39.92	48.11	41.32	38.34	39.99	39.91	40.77	40.84	46.67	40.1	39.65	37.5	39.28	39.54	39.26	39.81	48.62	39.68
Thermodesulfatator_indicus_DSM_15286_protein	45.29	44.12	45.1	40.84	44.04	44.61	44.76	40.1	45.57	44.77	40.41	43.23	43.83	43.38	44.6	46.26	44.36	45.19	44.06	44.72	44.73	44.39	44.38	44.49	45.68	43.35	44.77	44.5	41.16	45.4	46.21	45.61	41.28	45.72	43.3	44.27	44.11	45.18	44.49	42.5	44.48	46.6	44.46	44.78	44.28	44.81	44.84	41.7	45.17
Phaeobacter_piscinae_P42_MMP03294473_protein	45.53	40.27	45.73	39.95	43.68	94.32	43.54	40.84	43.18	45.69	40.03	43.51	42.83	43.49	44.75	46.19	43.23	45.65	42.54	45.06	65.19	43.62	70.93	74.63	46.95	43.51	45.58	45.47	40.2	46.53	47.16	46.21	39.29	43.35	43.16	43.57	47.0	46.58	43.41	40.16	43.51	44.74	43.93	51.21	42.31	45.49	45.81	39.09	46.02
Octadecabacter_temperatus_strain_SB1_protein	44.96	39.57	45.19	40.18	43.73	65.36	43.64	40.14	43.35	45.21	40.19	43.13	42.44	43.15	44.68	45.75	43.02	45.09	42.96	44.87	64.0	43.23	65.38	65.12	46.36	43.05	45.17	45.03	40.5	46.09	46.17	45.97	38.95	43.24	43.27	43.51	46.53	46.01	43.19	39.5	43.73	44.05	43.6	50.85	42.45	45.28	45.46	38.62	45.15
Methanococcus_maripaludis_C7_protein	39.43	46.09	40.32	41.81	38.59	39.41	40.23	40.97	41.64	40.84	42.15	39.54	39.29	39.14	39.59	40.7	39.8	39.85	39.06	39.11	39.96	39.36	39.91	39.67	40.15	39.4	40.51	40.01	41.3	40.01	40.35	40.17	46.4	41.52	40.2	40.62	39.57	39.95	40.73	49.1	40.23	39.68	39.16	40.49	40.2	40.35	40.39	46.56	39.77
Flavobacterium_sp_LPB0076_protein	43.42	39.33	43.52	39.68	44.41	43.78	42.72	40.38	43.5	43.54	39.75	60.85	41.98	52.25	42.34	43.38	42.45	43.74	42.61	43.43	43.14	43.27	43.6	43.45	43.14	58.6	43.4	43.59	40.17	42.86	43.69	43.75	37.63	43.64	70.51	42.71	41.23	43.39	45.26	40.43	42.36	43.38	44.15	43.12	42.43	43.43	43.21	37.37	43.75
Piscirickettsia_salmonis_strain_PM23019A_protein	50.8	39.59	52.62	39.55	43.74	45.46	44.16	39.89	43.8	52.08	39.54	43.48	43.29	43.34	48.75	52.86	43.12	52.31	44.12	51.03	45.37	43.68	45.77	45.36	52.57	43.12	51.76	51.88	39.64	51.76	52.6	52.16	38.87	44.29	43.15	43.39	51.08	52.46	43.73	40.12	43.53	45.52	43.65	45.72	43.14	52.19	51.77	39.24	52.6
NP4_18P	49.77	39.8	54.89	38.92	44.35	45.56	44.09	41.55	43.28	54.62	39.21	43.76	42.11	43.95	46.63	49.94	43.12	54.78	42.05	48.22	45.29	43.36	45.54	45.8	51.43	43.05	54.27	55.12	40.62	50.43	52.02	52.01	38.34	43.31	43.36	43.61	49.42	51.27	43.59	40.02	43.76	43.98	44.29	45.91	42.07	54.67	54.62	38.14	67.75
Nanoarchaeum_equitans_Kin4-M_protein	37.36	43.94	37.02	40.18	36.2	34.3	36.98	39.96	36.44	37.22	40.58	36.84	36.39	36.78	37.35	39.41	35.94	37.41	36.85	36.32	34.43	36.04	35.05	34.92	38.26	35.65	37.03	36.24	41.37	36.74	38.97	37.71	46.34	37.41	37.05	36.92	36.99	38.37	37.21	42.47	37.28	36.79	37.44	34.41	34.34	34.57	36.93	45.59	36.85
Thermococcus_litoralis_DSM_5473_protein	38.91	48.64	38.04	42.15	39.21	38.67	39.09	41.71	41.77	38.47	41.72	38.64	39.47	39.27	37.35	40.21	39.54	38.15	37.57	39.65	39.11	40.82	39.09	39.04	38.84	38.49	38.52	38.43	42.11	38.44	39.83	39.33	69.09	41.19	38.29	38.74	37.86	38.98	39.92	46.78	39.43	39.82	40.08	39.66	39.04	37.71	38.46	70.14	38.5
Morganella_morganii_KC-Tt-01_MMP08335225_protein	51.93	40.33	59.85	39.98	44.6	45.05	44.12	40.08	44.49	59.64	40.27	44.22	42.63	43.17	48.72	51.99	42.81	59.71	43.9	49.55	45.84	44.53	45.72	45.48	53.05	43.6	59.59	56.98	40.55	52.39	53.28	52.88	38.65	44.85	43.82	44.1	52.54	52.96	43.78	41.09	44.39	44.77	44.94	45.61	43.55	56.57	58.78	38.27	55.87
Pseudanabaena_sp_PCC_7367_protein	43.82	41.63	43.95	40.47	42.62	43.83	52.78	41.32	44.92	43.8	40.54	43.29	43.04	43.67	43.11	44.89	43.3	43.95	43.1	43.3	43.7	43.8	43.3	43.75	44.56	42.97	43.59	43.92	41.33	43.6	44.81	44.14	40.12	45.03	43.16	52.66	42.71	44.5	44.03	41.4	52.59	44.04	42.62	43.72	43.84	43.63	44.18	40.0	44.12
Methanococcus_aeolicus_Nankai-3_protein	39.59	45.7	39.65	41.69	39.44	39.8	40.16	40.77	40.95	40.08	41.55	39.87	38.87	39.54	38.34	40.14	39.49	40.06	39.47	39.76	39.71	39.4	39.63	39.57	40.51	39.73	40.26	39.68	41.16	39.55	40.31	40.6	45.99	41.57	39.84	39.53	38.66	39.65	40.54	48.33	40.07	39.19	39.1	39.76	39.2	39.9	40.07	46.3	39.24
Pelolinea_submarina_strain_MO_CFX1_protein	43.58	41.79	42.74	41.21	41.91	42.16	43.71	40.96	44.22	42.66	40.79	42.33	42.81	42.4	41.37	43.41	42.98	42.93	42.46	42.82	42.45	42.67	42.48	42.13	43.06	42.26	42.7	42.54	42.03	42.46	43.09	43.33	41.88	43.95	42.0	43.41	41.51	43.13	43.39	41.78	43.27	43.39	42.03	42.18	42.21	42.67	42.58	41.71	42.68
Pseudoalteromonas_piscicida_DE2-B_protein	51.4	39.22	57.24	39.32	44.41	45.61	43.93	39.47	43.87	56.95	39.3	43.7	42.36	43.56	48.21	51.54	43.25	57.18	43.81	49.94	45.35	43.8	45.89	45.77	52.77	43.23	56.83	57.12	39.59	52.38	53.4	52.65	37.76	44.31	43.24	43.85	52.97	52.37	43.97	41.05	44.02	44.27	44.06	45.45	43.32	56.49	56.9	38.25	57.28
Dokdonia_sp_PRO95_protein	43.48	39.73	43.5	39.61	44.83	43.59	42.61	41.27	43.63	43.91	39.73	61.28	41.92	51.25	42.4	43.72	42.57	43.69	42.06	43.57	43.54	43.64	43.71	43.85	43.37	60.57	43.62	44.02	40.75	43.03	43.78	43.87	38.22	43.79	61.11	42.77	41.57	43.52	44.94	39.48	42.71	43.49	44.47	42.71	42.26	43.46	43.46	37.89	43.91
Methanococcus_vannielii_SB_protein	39.19	46.12	39.61	41.78	39.39	39.36	40.48	40.77	41.58	39.93	41.71	40.4	38.82	39.89	41.36	40.41	39.35	39.87	39.19	39.02	39.36	39.41	39.63	39.24	40.16	38.83	39.54	39.67	41.0	40.04	40.94	40.55	46.4	41.5	40.35	40.49	39.35	40.37	41.09	49.1	40.2	39.45	39.45	40.83	40.0	40.01	40.48	46.32	39.47
Erythrobacter_sp_KY5_protein	45.59	39.79	45.25	40.2	44.28	51.02	43.99	39.83	43.46	45.2	39.89	42.86	43.02	43.24	44.28	45.84	43.1	45.34	43.21	45.04	51.69	44.11	51.81	51.54	46.59	43.02	45.03	45.13	40.83	46.09	46.7	46.04	39.11	43.32	42.93	43.93	44.44	46.57	43.85	40.28	43.91	44.38	44.17	59.3	42.27	44.95	45.34	38.98	45.62
bacterium_AB1_strain_AB1-8_protein	38.39	33.45	40.32	43.25	38.42	40.85	40.19	40.0	38.04	38.72	36.28	38.05	39.34	37.23	39.56	38.12	38.55	40.31	37.63	38.06	40.24	34.71	41.37	42.57	39.38	36.33	40.94	37.98	0.0	39.45	39.08	39.53	0.0	37.85	36.74	39.86	36.23	39.04	39.22	37.38	42.08	37.47	38.67	41.13	37.64	39.81	39.11	0.0	38.44
Marinobacter_sp_es_042_protein	52.93	40.9	53.13	40.38	44.18	46.95	44.96	40.36	44.27	52.85	40.06	43.63	43.26	43.51	50.24	53.56	43.89	53.08	43.93	49.92	46.98	44.43	47.34	47.18	57.11	43.54	53.1	52.76	41.39	54.75	80.27	56.63	39.59	44.0	43.35	44.79	55.57	56.49	44.98	40.68	44.95	45.46	44.69	46.6	42.86	52.86	53.0	40.05	52.65
Croceibacter_atlanticus_HTCC2559_protein	43.48	39.61	43.59	39.32	44.68	44.16	42.72	41.47	43.54	43.45	39.52	61.23	41.73	51.21	42.69	43.15	42.55	43.66	42.89	43.79	43.23	43.9	43.95	44.05	43.63	60.92	43.3	43.88	40.29	43.16	43.57	43.34	38.66	43.74	61.09	43.0	40.81	43.62	45.19	40.12	42.75	43.53	44.43	42.64	42.5	43.42	43.49	38.67	43.73
Candidatus_Thioglobus_sp_EF1_protein	51.51	40.75	52.09	40.39	43.68	45.58	44.19	39.88	44.61	51.66	40.81	43.96	42.98	43.86	48.75	52.78	43.4	52.07	43.97	49.61	46.21	43.69	45.64	45.74	52.6	43.55	51.7	51.86	40.19	51.76	52.39	52.31	38.15	44.5	43.37	44.36	50.32	52.15	44.57	41.13	44.48	44.54	43.47	45.66	43.29	52.01	52.02	37.69	51.46
Ruegeria_sp_AD91A_protein	45.02	39.76	45.57	40.06	43.77	71.7	43.4	40.11	43.07	45.49	40.07	43.31	42.44	43.24	44.42	46.04	43.12	45.57	42.86	44.74	65.22	43.41	71.48	70.85	46.52	43.54	45.4	45.26	39.72	46.12	46.73	45.98	39.73	43.15	43.1	43.32	47.69	46.62	43.29	39.85	43.45	44.28	44.01	51.05	42.45	45.54	46.05	39.27	45.7
Altererythrobacter_sp_ZODW24_protein	45.26	39.97	45.18	40.39	44.44	51.06	44.01	40.61	43.54	45.29	40.22	43.3	42.88	42.8	44.6	46.16	42.98	45.29	43.45	45.2	51.35	43.72	51.51	51.29	47.16	42.96	45.04	45.4	40.69	46.27	46.89	46.17	39.64	43.33	43.3	43.96	44.32	46.34	43.7	40.35	44.06	44.85	44.45	60.25	42.56	45.3	45.26	39.67	45.68
Planococcus_donghaensis_strain_DSM_22276_protein	43.94	41.19	44.35	41.47	43.75	43.62	44.71	41.59	58.03	44.47	41.52	43.83	43.47	44.02	43.04	44.17	43.89	44.32	43.48	44.0	43.65	43.38	43.79	43.83	44.53	43.75	44.4	44.04	41.91	44.21	44.31	44.52	41.23	57.53	43.78	44.31	42.47	43.84	44.32	41.79	44.18	44.8	44.16	43.93	48.45	44.26	44.28	41.0	44.25
Cellulophaga_lytica_strain_DAU203_protein	43.1	39.77	43.89	39.49	44.37	43.61	42.67	41.66	43.54	43.73	39.84	62.2	41.88	51.32	42.15	43.77	42.4	43.67	42.53	43.9	43.31	43.02	43.68	43.7	43.39	59.79	43.77	43.82	39.7	42.87	43.5	43.4	38.13	43.5	62.3	42.61	41.9	43.38	45.16	39.78	42.58	43.27	44.63	43.05	42.01	43.65	43.68	37.63	43.84
Caldithrix_abyssi_DSM_13497_protein	44.11	41.78	43.68	41.14	43.79	43.1	43.5	41.83	45.02	43.59	41.03	45.93	42.75	45.85	43.14	44.56	43.26	43.75	43.33	44.04	43.67	44.27	43.26	43.26	44.01	45.31	43.48	43.52	41.62	44.04	43.75	43.69	41.73	44.84	45.83	43.46	42.52	44.05	46.84	41.82	43.43	44.79	44.01	43.12	43.63	43.36	43.46	41.29	43.43
Vibrio_campbellii_BoB-53_MMP08330225_protein	51.1	40.84	76.08	39.53	43.59	45.67	44.0	39.99	44.07	69.47	40.03	43.69	42.29	43.38	48.04	51.71	42.93	76.09	44.23	49.4	45.52	44.05	45.78	45.92	52.63	43.45	69.12	59.07	39.72	51.94	52.82	52.74	38.97	44.48	43.47	43.74	52.09	52.25	44.15	40.49	43.87	44.64	43.9	45.31	42.97	57.36	86.01	38.84	56.15
P1_24P	44.59	39.31	44.64	39.81	42.18	64.87	43.08	39.98	42.79	44.42	39.29	42.59	41.89	42.14	44.09	45.3	42.44	44.58	42.18	44.45	63.34	43.05	64.83	64.44	46.12	42.73	44.29	44.63	40.45	45.65	45.91	45.42	39.17	42.48	42.86	42.88	47.2	46.06	42.06	40.71	42.9	43.58	42.93	50.41	41.35	44.34	44.83	38.84	44.66
Marinobacter_salarius_strain_HL2708_2_protein	52.42	40.51	52.97	40.57	44.0	47.03	44.58	40.89	44.02	52.73	40.67	43.74	43.12	43.5	49.92	53.11	43.98	53.04	43.99	49.87	46.83	44.07	47.13	47.16	57.0	43.64	52.79	52.55	41.34	54.64	77.04	56.16	39.54	43.9	43.44	44.44	55.38	56.19	44.54	41.4	44.89	45.22	44.34	46.43	42.79	52.52	52.72	40.06	52.41
Pseudoalteromonas_haloplanktis_TAC125_protein	51.26	38.91	57.28	39.38	43.95	45.51	43.82	38.97	43.86	57.06	39.21	43.74	41.9	43.13	48.66	51.76	43.28	57.09	43.79	49.6	45.56	43.6	45.6	45.78	52.62	42.93	56.95	57.25	40.06	52.18	53.1	52.66	37.58	44.34	43.32	43.69	52.54	52.17	43.76	40.06	43.84	44.14	43.97	45.34	42.96	56.82	56.91	37.77	57.22
Nonlabens_sp_MIC269_protein	42.98	39.24	44.22	39.82	44.55	44.25	42.96	41.99	43.55	43.98	40.2	58.74	42.26	51.38	43.3	43.12	42.82	44.11	43.13	43.78	43.1	43.73	44.19	44.42	43.69	70.24	43.9	43.33	40.22	43.41	43.95	43.53	38.14	43.35	58.58	43.14	41.93	43.78	45.18	39.37	43.07	43.46	44.36	42.96	42.7	43.34	43.79	37.53	43.99
Synechococcus_sp_CC9605_protein	44.39	40.51	44.07	40.44	42.92	43.44	66.31	39.88	44.39	43.86	41.11	42.72	43.82	42.59	42.85	45.02	43.78	44.19	42.48	43.08	44.52	43.83	43.63	43.34	44.83	42.45	43.58	43.78	40.38	43.71	45.3	44.74	39.55	44.56	43.0	75.84	43.17	44.4	44.05	40.71	90.93	44.54	42.86	43.66	42.95	43.94	43.99	39.22	44.09
Vibrio_cholerae_Sa5Y_MMP08813238_protein	51.59	39.7	77.4	39.72	43.45	45.46	44.3	40.01	44.25	68.9	40.01	43.85	42.65	43.62	48.6	52.11	43.19	77.64	44.26	49.22	45.78	44.08	46.11	45.78	52.91	43.21	68.5	59.6	40.05	52.47	53.17	52.91	38.73	44.72	43.35	44.08	52.9	52.76	44.09	40.56	44.08	44.54	43.37	45.19	42.92	57.75	74.33	38.54	56.54
Vibrio_sp_EJY3_protein	51.26	40.22	75.9	39.15	43.65	45.89	44.2	39.43	44.35	69.35	39.57	43.53	42.22	43.5	47.71	51.78	43.02	75.88	44.14	49.24	45.7	43.88	45.77	45.73	52.71	43.34	69.37	59.3	40.04	52.13	53.11	53.08	38.74	44.32	43.41	43.82	51.79	52.43	44.17	40.18	43.92	44.38	43.97	45.32	42.66	57.54	98.4	38.61	55.91
Yangia_pacifica_YSBP01_MMP07267287_protein	45.5	39.96	45.82	39.94	43.78	66.24	43.48	40.43	43.41	45.62	40.22	43.34	42.77	43.34	44.29	46.71	43.58	45.7	43.02	45.06	66.01	43.53	67.1	66.67	47.28	44.07	45.5	45.3	40.47	46.31	46.93	46.44	38.56	43.11	43.23	43.79	46.56	47.06	42.97	39.84	43.48	44.51	43.88	50.83	42.15	45.62	45.93	39.25	45.91
Kangiella_geojedonensis_strain_YCS-5_protein	52.05	40.61	54.25	40.54	44.8	46.07	44.43	39.2	45.02	54.45	39.72	44.37	43.16	43.94	49.35	53.37	43.61	54.38	44.02	51.17	46.26	44.08	46.48	46.4	54.08	44.29	54.45	54.27	39.74	53.03	54.33	53.64	38.86	44.57	43.55	43.99	52.57	53.89	44.24	41.24	44.41	45.44	44.63	46.36	43.72	53.86	54.12	38.79	54.0
Sulfobacillus_acidophilus_TPY_protein	43.35	40.96	43.46	41.22	42.33	42.73	44.12	40.24	46.91	43.28	41.7	42.41	44.4	42.55	42.13	44.01	44.19	43.51	43.03	43.08	43.6	43.66	43.42	43.34	43.93	42.26	43.33	42.94	41.72	42.88	43.54	43.44	40.97	46.35	42.56	44.39	41.78	43.66	43.67	40.56	44.25	44.63	42.61	43.04	44.59	42.83	43.13	41.07	42.79
Enterococcus_faecalis_protein	43.99	40.09	44.52	40.15	43.67	43.18	44.16	42.73	52.54	44.3	40.52	43.71	43.55	43.35	43.76	43.91	43.57	44.59	44.06	44.14	43.23	43.37	43.21	43.69	43.83	43.49	43.97	44.55	40.56	43.54	44.27	44.11	40.73	52.19	43.17	44.01	42.76	43.92	44.03	40.87	43.85	44.14	43.72	43.1	52.6	44.04	44.01	40.76	44.32
Celeribacter_baekdonensis_LH4_MMP08792291_protein	45.57	40.12	45.29	40.39	43.59	64.29	43.84	40.27	43.32	45.28	40.04	43.92	42.66	43.66	44.42	45.9	43.52	45.21	43.16	45.09	64.57	42.85	64.31	64.3	46.75	43.91	45.17	44.85	40.44	46.26	46.41	46.34	40.15	43.05	43.25	43.25	45.6	46.55	43.86	39.76	43.33	44.44	43.7	50.83	42.84	45.06	45.45	40.04	45.25
Renibacterium_salmoninarum_ATCC_33209_protein	43.22	40.48	43.1	40.7	43.25	43.53	43.78	40.46	44.3	43.11	40.96	42.49	52.83	42.3	42.89	43.43	54.06	42.96	42.48	42.69	43.53	43.23	44.19	43.6	43.73	42.43	42.99	42.93	40.86	42.87	43.93	43.28	39.34	43.95	42.44	43.94	41.96	43.59	42.8	39.74	43.87	44.11	43.36	43.55	42.71	43.13	42.77	39.68	43.28
Celeribacter_ethanolicus_strain_TSPH2_protein	45.74	39.63	45.33	39.95	43.42	64.6	44.16	39.81	43.69	45.35	39.87	43.84	42.73	43.46	44.72	46.4	43.33	45.47	43.19	44.94	64.89	42.73	64.12	64.51	47.04	43.88	45.05	44.82	40.04	46.03	46.55	46.17	39.78	43.16	43.58	43.59	45.3	46.57	43.77	40.15	43.75	44.64	43.59	51.11	42.82	45.23	45.79	39.44	45.71
Thermotoga_maritima_strain_Tma200_protein	43.7	43.99	42.9	40.61	42.51	42.36	43.46	40.67	45.22	42.97	40.69	43.01	42.54	42.78	41.87	43.61	42.74	42.89	43.54	43.33	42.62	42.36	42.63	42.72	42.97	42.7	43.43	42.44	40.95	42.97	43.07	42.84	43.68	44.8	43.2	43.47	41.66	43.14	44.25	42.47	42.93	43.75	42.36	42.92	43.45	42.68	42.85	44.8	43.01
P6_35P	43.56	38.06	44.58	38.68	44.55	45.18	44.15	40.74	44.1	44.3	38.9	61.33	42.85	52.65	44.01	44.43	44.25	44.55	43.35	44.41	45.09	44.2	45.31	45.13	44.16	61.6	44.49	44.25	39.14	44.04	44.08	44.77	38.48	44.27	62.24	43.53	42.04	44.31	45.64	40.14	43.34	44.24	44.81	44.65	43.79	44.37	43.97	38.12	44.49
Vibrio_natriegens_strain_CCUG_16374_protein	51.28	40.32	76.0	39.23	43.6	45.82	44.15	39.68	44.3	69.43	39.65	43.55	42.26	43.38	47.68	51.67	43.24	75.89	44.25	49.26	45.72	43.83	45.82	45.9	52.68	43.21	69.39	59.1	40.01	52.04	53.07	52.98	38.68	44.32	43.32	43.77	51.7	52.44	43.95	40.15	43.86	44.51	44.13	45.4	42.67	57.29	98.72	38.74	55.83
Piscirickettsia_salmonis_strain_PM37984A_protein	50.6	39.68	52.55	39.43	43.51	45.43	44.0	40.09	43.71	52.08	39.51	43.42	43.14	43.07	48.36	52.74	43.0	52.27	43.91	50.89	45.31	43.6	45.6	45.31	52.51	43.04	51.76	51.77	39.95	51.56	52.56	52.02	38.74	44.24	43.04	43.3	50.99	52.44	43.61	40.18	43.42	45.41	43.49	45.49	43.04	52.11	51.78	39.19	52.54
Marinobacterium_sp_ST58-10_protein	52.92	40.24	53.64	39.93	43.64	47.48	44.68	39.34	43.7	53.1	39.98	43.23	43.2	43.15	49.14	53.58	44.02	53.42	43.62	49.24	46.91	44.25	47.49	47.54	57.59	43.74	53.29	53.77	40.25	55.48	57.58	57.33	39.06	43.49	43.14	44.19	57.17	57.03	44.25	40.6	44.51	45.2	43.54	46.14	43.13	53.79	53.6	38.75	52.88
Methanocaldococcus_sp_JH146_protein	40.1	47.84	40.73	42.93	39.23	40.54	40.4	40.94	41.47	41.29	42.36	40.41	39.43	40.25	38.81	41.03	39.72	40.78	39.89	39.94	39.66	40.83	40.04	40.4	40.69	39.38	40.57	40.04	42.01	41.03	40.54	40.7	49.01	41.34	41.2	40.22	39.44	40.33	41.07	49.52	40.14	40.11	38.9	40.64	40.38	39.9	40.2	49.22	39.94
Roseobacter_denitrificans_FDAARGOS_309_MMP06173322_protein	45.23	39.7	45.04	39.99	43.49	68.09	43.62	40.57	43.07	45.43	40.11	43.42	42.62	43.57	44.21	46.11	42.8	45.08	43.48	44.95	64.64	43.51	68.65	68.04	46.86	43.5	45.22	45.09	40.2	45.88	46.9	46.29	39.16	43.09	43.08	43.34	47.05	46.33	43.19	39.85	43.52	44.38	43.59	51.05	42.32	45.19	45.43	38.93	45.56
Cycloclasticus_sp_PY97N_protein	51.25	40.17	52.63	40.08	44.54	46.45	44.86	40.07	44.16	52.32	40.29	43.92	43.38	43.92	48.88	56.89	43.52	52.48	44.02	50.25	46.29	44.26	46.39	46.5	53.46	43.9	52.13	52.84	41.11	53.05	53.7	53.63	39.39	44.29	43.62	44.89	52.84	52.92	44.31	41.08	44.87	45.18	44.04	46.21	43.27	52.24	52.61	39.07	52.41
Methanosarcina_siciliae_T4_M_protein	40.65	48.44	40.5	45.22	39.92	40.5	41.25	41.08	42.0	41.0	44.98	40.52	40.54	40.9	40.66	42.01	40.73	40.66	40.14	39.92	40.51	40.11	40.42	40.68	41.41	40.29	40.94	41.07	41.68	40.59	41.7	41.71	45.64	42.54	40.44	41.1	40.22	41.05	41.87	47.52	41.14	41.81	40.11	40.67	41.1	40.75	41.12	45.63	40.24
Maribacter_sp_1_2014MBL_MicDiv_protein	43.29	39.79	43.81	39.79	44.35	43.22	42.8	41.42	43.61	44.01	39.9	61.35	41.77	51.47	42.14	43.44	42.6	43.72	42.47	43.71	43.37	43.02	43.47	43.87	43.49	59.22	43.84	43.52	40.1	42.91	43.73	43.94	38.2	43.3	61.68	43.15	42.18	43.2	45.16	39.15	42.89	43.25	44.35	42.92	42.0	43.63	43.9	37.65	44.07
Persephonella_marina_EX-H1_protein	44.13	42.47	43.99	40.79	43.2	43.67	44.39	40.12	45.67	44.14	40.38	43.26	43.71	43.28	42.91	44.64	44.04	44.13	44.27	44.33	43.77	43.76	43.61	43.57	44.34	43.04	44.26	43.94	40.8	43.87	44.71	44.17	41.67	45.69	43.56	44.25	42.95	44.53	44.72	42.33	44.21	44.93	43.08	44.12	44.24	43.96	43.79	41.56	43.86
Vibrio_anguillarum_87-9-117_protein	51.51	40.41	99.09	39.55	43.44	45.64	43.99	39.66	44.43	69.98	39.9	43.74	42.34	43.6	48.16	52.23	43.17	98.67	44.19	49.57	45.54	44.07	45.85	45.68	52.9	43.42	69.66	59.77	40.19	52.34	53.15	52.83	38.81	44.68	43.41	44.01	52.52	52.91	44.52	40.57	44.03	44.81	43.63	45.54	43.05	57.7	75.8	38.83	56.52
Acaryochloris_marina_MBIC11017_protein	43.86	40.61	44.09	40.44	42.47	43.65	53.55	40.23	44.86	44.52	40.92	43.21	43.22	43.23	42.78	45.75	43.62	44.08	42.88	43.54	43.93	43.88	43.85	43.82	44.76	42.98	44.23	44.22	40.69	44.11	44.94	44.56	39.31	44.75	43.44	52.88	42.74	44.62	44.17	41.11	53.02	44.22	42.91	43.67	43.51	44.05	44.08	39.19	44.16
Phaeobacter_inhibens_P70_MMP03294486_protein	45.59	40.15	45.6	39.79	43.4	98.75	43.64	40.67	43.26	45.58	40.1	43.37	42.58	43.5	44.79	46.15	42.95	45.51	42.47	44.91	65.11	43.56	70.82	74.61	46.95	43.49	45.4	45.34	40.29	46.34	46.91	46.15	39.11	43.27	43.26	43.67	46.82	46.52	43.45	40.12	43.58	44.41	43.65	51.15	42.14	45.42	45.68	39.06	45.87
Candidatus_Thioglobus_singularis_protein	49.82	40.18	50.45	40.13	43.1	47.28	42.81	39.2	44.24	50.51	39.77	43.2	41.74	42.98	48.66	51.78	42.27	50.37	44.02	48.87	45.95	43.65	46.53	46.87	51.06	42.93	50.53	50.64	39.36	50.78	51.28	50.74	38.55	43.65	43.14	43.09	51.14	50.69	43.64	40.3	43.31	44.08	43.33	45.19	42.33	50.7	50.21	38.09	50.42
Thiocystis_violascens_DSM_198_protein	51.74	41.1	51.94	40.55	43.49	46.62	45.47	40.22	43.92	51.46	40.79	43.31	43.69	43.44	48.81	56.19	44.25	51.83	43.36	49.21	47.76	44.36	46.81	46.62	54.38	43.01	51.32	51.13	40.71	53.24	54.04	53.51	39.92	44.1	43.37	45.23	52.97	54.03	45.12	41.45	45.33	45.5	43.31	46.25	43.43	51.55	51.69	39.82	52.03
P1_20P	52.62	39.78	53.21	40.16	44.08	46.69	44.65	40.27	44.23	53.15	40.12	44.06	42.88	43.36	48.98	52.87	44.0	53.02	43.7	50.2	46.55	44.08	46.39	46.85	55.92	43.26	53.07	53.12	40.87	54.22	56.22	58.49	39.07	44.33	43.58	44.22	56.03	55.39	43.58	41.31	44.69	44.72	44.6	46.16	43.26	52.88	52.98	39.37	53.05
Shewanella_sp_W3-18-1_protein	51.28	39.62	58.23	39.5	43.95	45.53	44.21	39.22	44.05	57.91	39.68	43.85	42.02	43.27	47.77	51.97	42.96	58.15	44.23	49.41	46.05	43.92	45.86	45.94	53.41	43.23	57.44	58.01	39.69	52.55	53.38	53.29	37.96	44.27	43.23	43.47	52.78	52.91	43.72	39.51	43.95	44.85	43.67	45.67	42.93	88.46	57.54	37.93	56.44
P1_41P	44.03	38.89	44.42	39.99	44.23	44.77	43.56	41.42	44.4	44.21	39.84	54.55	42.69	52.13	42.84	44.19	44.19	44.55	42.58	44.12	44.11	44.63	44.68	44.85	43.83	54.45	43.83	44.03	40.46	43.24	44.06	43.61	39.29	44.37	54.46	44.31	41.95	43.77	46.13	39.9	43.78	44.29	44.45	43.93	43.37	43.36	43.6	38.84	44.26
Mycobacterium_stephanolepidis_strain_NJB0901_protein	43.24	40.43	42.83	40.61	43.26	42.92	43.49	39.39	44.05	43.13	40.97	42.35	58.01	42.14	42.74	44.05	53.76	42.84	42.17	42.45	43.65	42.87	43.63	43.31	44.15	42.61	42.77	42.75	41.42	42.74	43.96	43.97	40.15	43.71	42.61	43.82	42.02	44.05	43.32	41.01	43.78	44.33	42.66	43.02	43.28	42.67	42.69	39.27	42.99
Alteromonas_macleodii_ATCC_27126_protein	51.16	39.14	56.76	39.31	44.37	45.49	44.33	41.25	43.96	56.37	39.21	44.02	42.4	43.83	48.66	51.37	43.12	56.67	43.86	49.59	45.38	44.09	45.66	45.99	52.88	43.57	56.38	56.45	40.02	52.24	52.97	53.12	38.06	43.93	43.69	43.9	52.23	52.18	44.05	40.19	44.13	44.54	44.2	45.77	42.49	56.13	56.43	38.85	69.43
Vibrio_anguillarum_178_90_protein	51.44	40.28	98.96	39.6	43.58	45.65	43.95	39.61	44.28	69.87	39.99	43.78	42.31	43.54	48.23	52.05	43.15	98.67	44.31	49.57	45.49	44.01	45.81	45.72	52.77	43.55	69.52	59.63	40.22	52.24	52.98	52.75	38.65	44.64	43.42	44.01	52.24	52.85	44.59	40.64	44.05	44.84	43.69	45.56	43.06	57.51	75.64	38.63	56.34
Sedimenticola_sp_SIP-G1_protein	52.06	41.17	53.4	40.9	43.87	47.55	45.15	40.7	43.94	53.2	40.87	43.72	43.68	43.73	49.19	56.64	43.86	53.47	43.71	50.47	47.7	44.29	47.59	47.64	54.81	43.28	52.9	52.69	40.77	53.88	54.49	54.25	39.17	43.96	43.35	44.56	53.9	54.73	45.07	41.01	45.0	45.66	43.63	46.61	43.27	53.07	53.25	39.41	52.9
Aquimarina_sp_AD1_protein	43.14	39.37	43.53	39.44	44.65	43.35	42.84	42.13	43.43	43.53	39.63	62.11	41.59	51.43	42.82	43.36	42.42	43.55	42.25	43.74	43.29	43.35	43.92	43.89	43.5	60.17	43.64	43.74	39.49	43.34	43.62	43.81	38.14	43.24	61.96	42.69	41.52	43.52	45.47	39.23	42.95	43.04	44.48	42.6	41.89	43.17	43.65	37.99	44.0
Thermococcus_sp_CL1_protein	39.01	47.55	38.44	42.53	38.46	38.59	38.24	41.57	40.87	38.39	42.54	38.49	39.52	38.35	38.81	39.56	39.75	38.59	37.52	37.98	39.13	40.91	39.48	38.78	39.12	38.02	38.25	37.86	42.34	38.68	39.13	39.04	76.86	40.93	38.52	38.84	37.52	39.23	40.03	46.76	39.03	39.61	38.86	38.38	38.9	37.77	38.59	78.9	38.01
Piscirickettsia_salmonis_strain_PM21567A_protein	50.71	39.59	52.61	39.41	43.79	45.58	44.08	40.24	43.75	52.07	39.49	43.5	43.2	43.15	48.63	52.79	43.07	52.34	44.06	50.98	45.42	43.56	45.77	45.4	52.55	43.06	51.75	51.85	39.92	51.75	52.67	52.15	38.72	44.33	43.12	43.39	51.06	52.46	43.7	40.1	43.5	45.49	43.64	45.62	43.15	52.06	51.8	39.1	52.63
Flexistipes_sinusarabici_DSM_4947_protein	44.49	42.34	45.27	41.0	44.23	44.52	43.71	40.16	45.56	45.13	40.08	44.03	42.69	43.86	44.23	45.0	44.08	45.16	44.23	44.83	44.1	43.36	44.23	44.33	45.4	44.42	45.17	45.25	40.27	44.42	45.61	45.12	40.52	45.26	43.89	43.88	43.58	44.66	44.73	42.82	43.93	45.44	44.23	44.14	43.59	44.04	44.97	41.55	44.7
Haliangium_ochraceum_DSM_14365_protein	43.68	40.03	44.37	40.61	44.16	44.82	44.31	40.19	43.71	44.36	40.71	43.23	43.88	42.83	43.06	45.67	44.38	44.28	43.13	43.63	45.13	45.77	45.22	45.06	46.2	43.08	44.34	44.23	40.7	44.73	45.95	44.92	39.71	43.91	43.18	44.44	43.29	45.53	43.63	39.71	44.25	48.24	44.63	44.45	42.38	44.43	44.43	39.37	44.53
Microbulbifer_agarilyticus_GP101_protein	52.74	40.67	53.47	40.1	45.01	46.71	44.76	39.33	43.72	53.12	40.07	43.64	43.2	43.42	50.0	53.35	43.74	53.54	44.23	49.79	46.71	44.39	46.75	46.84	56.11	43.61	53.02	53.6	40.51	56.98	56.62	56.2	38.96	44.66	43.49	44.17	55.38	56.07	44.72	40.92	44.8	44.93	44.51	46.84	43.42	53.26	53.34	39.26	53.3
Shewanella_amazonensis_SB2B_protein	51.53	40.04	58.09	38.96	43.84	45.51	44.1	38.96	43.73	57.68	39.45	43.53	42.46	43.64	47.43	52.05	43.14	57.96	44.25	49.43	45.81	44.21	46.03	45.91	53.55	43.06	57.25	57.85	39.45	52.44	53.3	53.36	38.44	44.11	43.17	43.58	53.12	53.01	43.76	40.65	44.01	44.89	43.83	45.71	42.94	70.88	57.96	38.57	56.26
Pyrococcus_furiosus_DSM_3638_protein	39.32	47.91	38.69	42.51	39.16	39.29	39.07	42.25	41.17	38.83	42.27	38.95	39.34	39.18	39.29	40.19	39.8	38.67	38.84	39.07	39.08	40.27	39.6	39.4	39.71	38.71	38.68	38.93	42.46	38.65	40.06	39.62	68.83	40.76	38.71	38.87	37.85	39.38	40.53	46.68	38.9	39.98	38.97	38.84	39.73	38.66	38.78	68.97	38.77
Roseobacter_denitrificans_OCh_114_protein	45.17	39.69	44.91	40.06	43.43	68.0	43.62	40.73	43.07	45.24	40.06	43.46	42.52	43.52	44.21	46.07	42.82	44.95	43.5	44.89	64.62	43.52	68.65	68.01	46.77	43.47	45.05	44.93	40.33	45.75	46.83	46.2	39.16	43.08	43.07	43.31	46.8	46.29	43.25	39.9	43.53	44.39	43.51	50.94	42.32	45.09	45.29	38.98	45.5
P2_25P	44.0	39.98	44.18	40.05	44.28	44.16	43.39	40.28	44.33	43.68	39.42	52.22	42.2	51.73	42.71	44.06	43.42	44.3	42.74	43.2	43.41	44.13	44.43	44.43	44.17	51.77	43.53	43.91	39.49	43.22	44.04	43.77	39.51	44.26	51.95	42.58	41.3	43.74	47.19	39.22	43.52	43.94	44.82	43.13	43.2	44.02	43.63	38.39	43.34
Siansivirga_zeaxanthinifaciens_CC-SAMT-1_protein	42.95	39.36	43.66	39.29	44.51	43.74	43.34	41.21	43.11	43.75	39.42	63.04	41.55	52.1	42.69	43.54	42.27	43.68	42.53	43.76	43.47	43.32	43.7	43.79	43.6	60.01	43.54	43.62	39.18	42.93	43.91	44.13	38.23	43.11	62.78	42.78	41.85	43.56	45.39	39.03	42.84	43.21	44.25	42.95	42.07	43.62	43.8	37.98	43.92
Candidatus_Pelagibacter_sp_IMCC9063_protein	44.12	40.26	44.16	39.59	43.57	48.4	42.82	40.79	43.93	44.19	39.64	43.61	42.3	43.43	44.94	45.06	42.77	44.3	43.29	44.64	48.15	43.14	48.19	48.14	44.66	43.21	43.95	44.43	40.14	44.54	44.75	44.13	39.06	43.64	43.73	43.01	41.81	44.84	43.31	40.83	42.88	43.72	43.48	48.71	42.28	43.81	44.39	38.81	44.18
Oceanisphaera_profunda_SM1222_protein	51.72	40.42	59.75	39.79	44.18	46.48	44.7	40.1	44.42	59.26	40.0	43.96	42.5	43.4	48.46	52.02	44.12	59.54	44.14	49.51	46.34	43.76	46.22	46.46	54.48	43.4	59.44	59.39	40.87	52.76	54.4	53.61	38.82	44.1	43.82	44.27	53.38	53.77	44.25	40.43	44.65	44.94	44.06	45.56	43.29	58.38	58.98	38.3	56.92
Bacillus_subtilis_subsp_subtilis_protein	44.94	40.08	44.91	41.51	44.55	44.08	44.93	41.3	70.8	44.82	41.0	44.91	44.5	44.29	43.28	44.71	44.43	44.83	43.64	44.41	44.01	44.44	44.23	44.54	44.78	44.5	44.98	44.87	41.27	44.1	44.59	44.79	40.86	61.77	44.33	44.85	42.72	44.12	44.72	40.72	45.23	45.43	44.51	44.25	49.45	44.73	44.86	41.02	44.43
Phaeobacter_inhibens2_protein	45.44	40.24	45.48	39.84	43.49	97.93	43.45	40.7	43.35	45.48	40.19	43.48	42.62	43.4	44.62	45.98	42.99	45.33	42.5	44.79	65.17	43.42	71.25	74.56	46.83	43.41	45.33	45.33	39.99	46.38	46.86	45.83	38.96	43.23	43.31	43.4	46.73	46.48	43.45	40.12	43.29	44.33	43.9	51.13	42.48	45.44	45.62	39.16	45.85
Vibrio_anguillarum_Ba35_protein	51.42	40.5	98.95	39.58	43.48	45.57	43.95	39.59	44.34	69.96	39.86	43.74	42.32	43.59	48.16	52.09	43.06	98.67	44.11	49.47	45.55	44.06	45.84	45.62	52.77	43.41	69.63	59.84	40.1	52.24	53.17	52.93	38.8	44.64	43.41	43.95	52.41	52.82	44.56	40.57	43.97	44.81	43.68	45.41	43.03	57.73	75.89	38.76	56.52
Vibrio_parahaemolyticus_R14_MMP08744595_protein	51.07	40.52	76.05	39.8	43.59	45.69	44.08	39.74	44.18	69.47	39.98	43.44	42.71	43.5	47.96	51.42	43.29	75.99	44.11	49.41	45.61	43.95	45.7	45.82	52.4	43.33	69.16	59.01	39.68	51.96	52.62	52.9	38.66	44.54	42.99	43.79	51.69	52.34	44.07	40.29	43.78	44.66	43.73	45.23	42.81	57.3	88.06	38.8	56.26
Mehyloceanibacter_caenitepidi_Gela4_protein	46.38	40.22	46.09	40.35	43.81	52.96	44.46	39.5	43.9	45.61	40.66	43.78	43.21	43.47	45.22	47.83	43.9	46.17	43.48	45.75	53.89	43.91	53.9	53.04	47.61	43.72	45.42	46.06	40.78	46.34	47.68	46.81	39.55	43.94	43.79	44.19	44.41	47.2	44.24	40.22	44.09	45.72	43.76	52.12	43.21	45.97	45.94	39.37	45.81
Bradymonas_sediminis_protein	43.94	39.84	44.47	41.53	44.9	44.17	43.79	40.76	44.59	44.48	41.64	43.62	43.78	43.72	44.26	44.98	44.16	44.46	43.37	44.24	44.26	45.42	44.19	44.11	45.13	43.47	44.17	44.07	39.82	43.91	44.72	44.77	39.46	44.3	43.32	43.43	42.69	44.98	43.84	39.67	43.6	47.06	44.82	44.54	43.07	44.05	43.97	39.49	44.55
Yersinia_aldovae_670-83_protein	51.92	40.47	60.42	39.95	44.04	45.31	43.82	39.79	44.79	59.67	39.98	43.8	42.65	43.25	48.55	51.89	43.41	60.16	43.91	49.12	45.76	43.95	45.79	45.69	53.69	43.14	59.43	57.53	39.74	52.43	53.31	53.17	38.7	44.68	43.98	43.98	52.6	53.83	44.12	40.82	44.28	45.3	44.02	44.81	43.38	57.32	59.23	38.82	55.63
Pseudoalteromonas_issachenkonii_strain_KCTC_12958_protein	51.7	39.52	57.08	39.11	43.88	45.65	43.95	38.83	43.77	56.97	39.28	43.92	42.15	43.36	48.12	51.61	43.37	56.99	43.76	49.66	45.62	43.68	45.83	45.91	52.58	43.44	56.98	57.36	39.15	52.22	52.97	52.81	38.19	44.09	43.34	43.54	52.77	52.26	43.63	40.22	43.54	44.06	44.08	45.53	43.09	56.75	56.87	38.12	57.27
NP1_19P	43.77	40.85	43.91	40.61	43.64	42.2	43.6	41.13	43.33	43.35	40.26	43.49	42.59	44.58	42.98	43.35	43.31	43.87	42.55	42.87	42.58	43.07	42.59	42.57	43.43	43.7	43.53	43.75	40.61	44.16	43.83	44.21	38.52	43.06	43.4	43.3	41.95	43.24	42.94	41.71	43.21	43.51	43.19	42.81	42.06	43.46	43.41	39.16	43.9
Rubrobacter_indicoceani_protein	43.03	41.48	43.5	41.88	43.27	43.15	44.19	41.69	45.08	43.57	41.73	42.79	45.31	42.83	41.78	43.9	45.66	43.24	42.5	43.07	43.78	43.44	43.41	43.77	44.58	42.79	43.6	43.27	42.07	42.93	44.48	43.67	41.2	44.95	42.48	44.24	41.83	44.28	43.81	41.04	43.84	44.95	43.03	42.79	43.6	43.3	43.77	41.55	43.34
[truncated: 1,042 more columns]
