# Supplementary material for: Metagenome-assembled genomes of phytoplankton microbiomes from the Arctic and Atlantic Oceans
Source: Microbiome. 2022 Apr 28;10:67. doi: 10.1186/s40168-022-01254-7 (PMC9047304; doi:10.1186/s40168-022-01254-7)
Supplement: Supplementary file 4 — Additional file 3. Amino Acid Identity plots and data in tab-separated format for related groups of MAGs and reference genomes. [file 40168_2022_1254_MOESM4_ESM.gz › 9. aai/euk_aai_matrix.csv]

#Genome A	Minidiscus variabilis	P1_4E	Cyanophora paradoxa	Picocystis sp. ML	Fugacium kawagutii	Symbiochloris reticulata Spain	Symbiochloris reticulata Scotland	Botryococcus braunii	Saprolegnia parasitica	Ochromonas sp. CCMP1393	Thalassiosira pseudonana	Ostreococcus lucimarinus	Phaeocystis antarctica	Phaeodactylum tricornutum	Fragilariopsis cylindrus	P2_3E	Ostreococcus tauri RCC4221	Guillardia theta	NP2_1E	Trypanosoma brucei brucei	Picochlorum renovo	Volvox carteri	Scenedesmus obliquus var. DOE0013	Chlorella sorokiniana UTEX 1602	Amoebophrya ceratii	Phytophthora infestans	Chlorella sorokiniana UTEX 1230	Schizochytrium aggregatum	Chromochloris zofingiensis	Giardia intestinalis	Phytophthora cinnamomi var cinnamomi	Chlamydomonas incerta	Chrysochromulina tobin	Pelagophyceae sp. CCMP2097	Edaphochlamys debaryana	Tetradesmus obliquus	P5_1E	Pavlovales sp. CCMP2436	P2_2E	Nannochloropsis gaditana	Scenedesmus obliquus var. UTEX 1450	Aurantiochytrium limacinum	Chlamydomonas reinhardtii	Nannochloropsis salina	Scenedesmus obliquus var. UTEX2630	Symbiodinium microadriaticum	P1_3E	Cladosiphon okamuranus S-strain	Micractinium conductrix
Minidiscus variabilis	100.0	54.09	48.96	51.19	46.65	47.97	47.89	48.28	49.8	49.6	63.35	48.21	48.46	54.8	54.28	53.09	48.16	48.21	48.17	45.16	48.36	48.77	48.2	49.09	47.78	49.81	47.47	48.82	47.73	44.77	50.1	48.58	49.03	49.25	48.55	48.11	46.47	48.52	47.71	50.42	48.28	47.89	48.85	50.82	48.3	45.17	47.93	50.99	48.15
P1_4E	54.09	100.0	48.22	50.56	47.19	46.69	46.77	47.51	48.52	48.88	55.77	47.02	47.7	54.65	54.23	53.14	47.44	47.51	46.48	45.83	46.66	47.77	47.25	47.52	46.92	48.72	46.54	47.99	47.4	45.03	48.89	47.65	48.3	48.28	47.88	47.55	46.2	47.94	47.3	49.81	47.43	47.45	47.85	50.34	47.35	45.79	47.56	50.31	47.31
Cyanophora paradoxa	48.96	48.22	100.0	53.61	49.01	49.81	49.61	50.25	49.34	48.8	49.54	50.09	49.79	49.25	48.52	48.74	49.62	50.28	49.18	46.55	50.33	50.59	50.78	50.84	49.03	49.7	49.51	48.95	49.8	45.75	49.61	50.76	49.65	48.17	50.39	50.85	48.4	50.01	48.24	49.4	50.51	48.2	50.6	49.42	50.59	47.82	48.1	49.58	50.41
Picocystis sp. ML	51.19	50.56	53.61	100.0	49.87	56.21	56.52	56.64	52.67	51.21	52.26	57.17	52.47	51.78	51.56	51.76	56.9	52.71	56.96	49.5	56.5	57.69	57.69	57.65	51.87	52.44	56.16	51.74	56.99	46.96	52.34	58.22	51.28	51.32	57.3	57.67	54.66	51.8	50.51	52.99	57.76	51.15	57.94	52.65	57.72	53.79	51.66	52.67	56.95
Fugacium kawagutii	46.65	47.19	49.01	49.87	100.0	46.44	46.84	48.37	47.11	46.8	47.4	47.19	47.95	46.57	46.41	46.16	47.79	47.47	46.18	44.91	47.83	48.28	47.26	48.85	51.25	47.48	46.89	47.21	47.26	44.87	47.72	48.32	47.45	46.36	48.4	47.51	46.1	48.01	46.08	47.5	47.45	46.12	48.18	47.28	47.29	58.21	46.94	48.15	48.25
Symbiochloris reticulata Spain	47.97	46.69	49.81	56.21	46.44	100.0	98.09	55.78	47.62	47.54	48.04	51.49	48.28	47.71	46.94	47.57	51.05	48.37	50.47	45.78	53.35	54.51	54.71	54.99	48.27	48.01	53.78	47.62	53.95	45.2	48.18	54.57	48.32	47.06	54.16	54.66	50.08	48.45	46.91	48.18	54.63	46.85	54.48	48.12	54.68	46.86	46.92	48.16	54.78
Symbiochloris reticulata Scotland	47.89	46.77	49.61	56.52	46.84	98.09	100.0	55.39	47.52	47.58	48.24	51.45	48.16	47.8	47.09	48.06	50.84	48.27	50.48	45.97	53.26	54.35	54.49	54.69	48.26	47.98	53.44	47.36	53.7	45.29	48.07	54.42	48.21	47.06	53.92	54.43	50.07	48.18	46.82	48.49	54.39	46.65	54.24	48.43	54.46	46.74	47.02	48.16	54.52
Botryococcus braunii	48.28	47.51	50.25	56.64	48.37	55.78	55.39	100.0	47.79	48.3	48.74	52.32	48.82	48.46	47.92	48.22	51.74	48.69	51.49	47.09	54.28	54.3	54.84	54.66	48.87	48.43	53.97	47.95	53.62	45.5	48.36	55.01	48.49	47.53	54.35	54.57	49.54	48.66	47.18	50.21	54.8	47.43	54.71	49.07	54.67	47.02	47.11	48.85	54.77
Saprolegnia parasitica	49.8	48.52	49.34	52.67	47.11	47.62	47.52	47.79	100.0	49.86	51.32	48.22	48.17	50.23	49.6	49.83	47.93	48.25	48.17	45.22	48.22	48.85	48.25	48.24	47.9	53.82	47.44	49.4	47.85	44.39	54.12	48.9	47.69	48.48	48.6	48.39	46.4	48.57	47.79	50.63	48.42	48.4	48.85	50.67	48.34	47.01	47.94	51.27	48.46
Ochromonas sp. CCMP1393	49.6	48.88	48.8	51.21	46.8	47.54	47.58	48.3	49.86	100.0	51.74	48.45	48.65	51.0	50.14	50.08	48.53	48.82	47.87	45.76	48.56	48.98	48.45	49.23	47.96	50.37	48.24	49.24	48.01	45.5	50.63	48.86	49.04	49.8	48.95	48.61	47.05	48.78	48.07	52.0	48.54	48.68	49.01	51.76	48.57	45.96	48.3	51.71	48.92
Thalassiosira pseudonana	63.35	55.77	49.54	52.26	47.4	48.04	48.24	48.74	51.32	51.74	100.0	48.33	49.71	58.31	56.75	55.57	48.66	49.14	47.81	45.55	48.9	49.56	48.78	49.31	47.62	51.42	48.27	49.36	48.42	45.09	51.74	49.15	49.79	50.93	49.33	49.0	47.19	49.57	48.89	52.75	49.01	49.01	49.51	52.45	48.95	47.27	49.19	53.3	49.28
Ostreococcus lucimarinus	48.21	47.02	50.09	57.17	47.19	51.49	51.45	52.32	48.22	48.45	48.33	100.0	48.84	47.7	47.15	48.15	70.14	48.95	73.46	45.71	52.08	53.24	52.66	52.79	48.63	48.1	51.95	47.71	52.67	44.53	48.19	53.08	48.51	47.32	53.05	52.66	55.77	48.73	47.3	48.71	52.72	47.18	53.37	48.55	52.65	47.28	47.51	49.09	52.89
Phaeocystis antarctica	48.46	47.7	49.79	52.47	47.95	48.28	48.16	48.82	48.17	48.65	49.71	48.84	100.0	49.86	49.3	48.79	49.84	50.13	48.64	46.55	50.3	49.89	49.37	50.13	48.86	49.69	49.4	49.75	49.26	46.08	49.71	50.07	57.49	48.92	49.77	49.37	47.83	52.16	47.88	49.48	49.51	48.38	50.31	49.97	49.54	47.47	48.83	49.87	50.44
Phaeodactylum tricornutum	54.8	54.65	49.25	51.78	46.57	47.71	47.8	48.46	50.23	51.0	58.31	47.7	49.86	100.0	57.43	55.23	48.17	48.65	47.71	45.22	48.26	48.9	48.33	49.08	47.39	50.29	47.82	48.75	48.13	44.43	50.43	48.54	49.13	49.84	48.85	48.25	46.9	48.91	48.04	51.53	48.22	48.29	48.97	51.64	48.24	46.97	48.17	52.14	48.68
Fragilariopsis cylindrus	54.28	54.23	48.52	51.56	46.41	46.94	47.09	47.92	49.6	50.14	56.75	47.15	49.3	57.43	100.0	83.12	49.29	48.88	47.89	45.95	48.51	49.42	48.85	49.52	48.09	51.39	48.28	49.4	48.85	45.47	51.54	48.78	49.84	50.66	49.07	48.89	47.5	49.28	48.85	52.13	48.8	48.59	49.46	51.93	48.76	47.9	48.89	52.6	49.12
P2_3E	53.09	53.14	48.74	51.76	46.16	47.57	48.06	48.22	49.83	50.08	55.57	48.15	48.79	55.23	83.12	100.0	48.42	48.02	47.6	45.87	48.67	48.66	48.18	49.05	47.19	49.5	47.79	48.69	48.46	44.9	49.78	48.07	48.78	49.32	48.44	48.24	46.69	48.4	48.12	49.89	48.25	47.82	48.63	50.53	48.15	45.99	47.92	51.17	48.37
Ostreococcus tauri RCC4221	48.16	47.44	49.62	56.9	47.79	51.05	50.84	51.74	47.93	48.53	48.66	70.14	49.84	48.17	49.29	48.42	100.0	48.89	68.37	45.75	51.53	52.28	51.93	51.63	48.88	47.82	51.03	47.78	51.87	45.34	47.83	52.29	48.62	47.24	52.3	52.08	54.36	48.72	47.31	48.37	51.93	47.19	52.5	48.44	52.12	47.23	47.61	48.38	52.03
Guillardia theta	48.21	47.51	50.28	52.71	47.47	48.37	48.27	48.69	48.25	48.82	49.14	48.95	50.13	48.65	48.88	48.02	48.89	100.0	48.38	45.76	48.42	50.01	49.41	49.58	47.86	48.57	48.52	48.05	48.94	44.57	48.76	49.6	49.07	48.13	49.73	49.45	47.77	49.29	47.67	49.74	49.29	47.52	49.82	49.52	49.42	46.72	47.76	49.2	49.6
NP2_1E	48.17	46.48	49.18	56.96	46.18	50.47	50.48	51.49	48.17	47.87	47.81	73.46	48.64	47.71	47.89	47.6	68.37	48.38	100.0	44.86	51.49	52.54	51.95	52.1	48.05	47.81	51.71	47.58	51.77	43.26	48.04	52.58	47.73	46.17	52.24	52.12	54.63	47.61	46.24	48.09	52.0	46.87	52.45	48.47	52.02	45.25	46.57	48.01	52.32
Trypanosoma brucei brucei	45.16	45.83	46.55	49.5	44.91	45.78	45.97	47.09	45.22	45.76	45.55	45.71	46.55	45.22	45.95	45.87	45.75	45.76	44.86	100.0	48.33	48.79	48.39	48.69	47.83	46.99	47.42	46.9	47.12	45.8	46.98	48.73	46.89	45.79	48.58	48.49	45.66	47.26	46.76	47.5	48.34	46.25	48.84	48.02	48.39	46.86	46.88	46.45	48.19
Picochlorum renovo	48.36	46.66	50.33	56.5	47.83	53.35	53.26	54.28	48.22	48.56	48.9	52.08	50.3	48.26	48.51	48.67	51.53	48.42	51.49	48.33	100.0	54.72	54.28	56.73	49.68	49.04	55.98	47.89	54.01	45.85	48.74	54.65	48.8	48.16	54.56	54.17	49.97	49.28	48.07	48.58	54.14	47.32	54.62	49.31	54.33	48.08	47.89	48.91	56.76
Volvox carteri	48.77	47.77	50.59	57.69	48.28	54.51	54.35	54.3	48.85	48.98	49.56	53.24	49.89	48.9	49.42	48.66	52.28	50.01	52.54	48.79	54.72	100.0	57.55	54.75	48.58	49.18	54.25	48.65	56.58	45.57	49.04	66.23	48.85	48.02	65.12	57.54	50.49	49.65	47.29	49.22	57.58	47.74	65.92	49.27	57.6	48.1	47.25	48.83	54.96
Scenedesmus obliquus var. DOE0013	48.2	47.25	50.78	57.69	47.26	54.71	54.49	54.84	48.25	48.45	48.78	52.66	49.37	48.33	48.85	48.18	51.93	49.41	51.95	48.39	54.28	57.55	100.0	55.53	48.05	48.71	54.62	48.05	61.13	45.69	48.66	58.22	48.59	47.52	57.66	94.35	50.55	48.91	47.34	49.0	96.41	48.0	57.85	48.98	96.83	48.19	47.56	48.47	55.72
Chlorella sorokiniana UTEX 1602	49.09	47.52	50.84	57.65	48.85	54.99	54.69	54.66	48.24	49.23	49.31	52.79	50.13	49.08	49.52	49.05	51.63	49.58	52.1	48.69	56.73	54.75	55.53	100.0	49.64	49.13	82.08	48.74	54.83	46.27	48.9	55.31	49.4	47.91	54.75	55.63	50.32	50.6	47.68	49.28	55.69	48.04	54.99	49.55	55.57	48.53	47.33	48.99	67.86
Amoebophrya ceratii	47.78	46.92	49.03	51.87	51.25	48.27	48.26	48.87	47.9	47.96	47.62	48.63	48.86	47.39	48.09	47.19	48.88	47.86	48.05	47.83	49.68	48.58	48.05	49.64	100.0	48.22	47.7	47.81	48.34	45.35	47.95	48.93	47.27	46.96	48.75	48.26	47.39	48.83	46.72	48.08	48.31	47.3	48.98	48.12	48.15	48.5	47.03	48.21	48.72
Phytophthora infestans	49.81	48.72	49.7	52.44	47.48	48.01	47.98	48.43	53.82	50.37	51.42	48.1	49.69	50.29	51.39	49.5	47.82	48.57	47.81	46.99	49.04	49.18	48.71	49.13	48.22	100.0	48.16	49.51	47.87	45.0	78.47	49.13	48.07	48.73	48.82	48.65	46.55	49.21	48.19	50.44	48.76	48.64	49.18	51.07	48.91	46.09	48.55	51.08	48.89
Chlorella sorokiniana UTEX 1230	47.47	46.54	49.51	56.16	46.89	53.78	53.44	53.97	47.44	48.24	48.27	51.95	49.4	47.82	48.28	47.79	51.03	48.52	51.71	47.42	55.98	54.25	54.62	82.08	47.7	48.16	100.0	47.87	53.77	45.1	47.84	54.49	48.1	47.0	53.97	54.8	49.97	49.22	47.05	48.44	54.8	47.01	54.27	48.32	54.63	46.51	46.96	48.02	66.31
Schizochytrium aggregatum	48.82	47.99	48.95	51.74	47.21	47.62	47.36	47.95	49.4	49.24	49.36	47.71	49.75	48.75	49.4	48.69	47.78	48.05	47.58	46.9	47.89	48.65	48.05	48.74	47.81	49.51	47.87	100.0	47.57	44.4	49.71	48.3	48.23	48.05	48.39	48.06	46.42	48.41	48.47	49.36	48.04	58.19	48.65	49.72	47.97	47.17	49.1	49.61	48.47
Chromochloris zofingiensis	47.73	47.4	49.8	56.99	47.26	53.95	53.7	53.62	47.85	48.01	48.42	52.67	49.26	48.13	48.85	48.46	51.87	48.94	51.77	47.12	54.01	56.58	61.13	54.83	48.34	47.87	53.77	47.57	100.0	44.51	48.09	56.82	48.06	47.28	56.37	61.33	50.05	48.67	46.82	48.32	61.15	47.01	56.49	48.32	61.13	47.28	46.84	48.66	54.78
Giardia intestinalis	44.77	45.03	45.75	46.96	44.87	45.2	45.29	45.5	44.39	45.5	45.09	44.53	46.08	44.43	45.47	44.9	45.34	44.57	43.26	45.8	45.85	45.57	45.69	46.27	45.35	45.0	45.1	44.4	44.51	100.0	45.46	45.7	45.13	44.25	45.87	45.66	44.12	45.54	44.27	45.84	46.06	44.78	46.23	45.85	45.76	43.62	44.67	45.57	47.12
Phytophthora cinnamomi var cinnamomi	50.1	48.89	49.61	52.34	47.72	48.18	48.07	48.36	54.12	50.63	51.74	48.19	49.71	50.43	51.54	49.78	47.83	48.76	48.04	46.98	48.74	49.04	48.66	48.9	47.95	78.47	47.84	49.71	48.09	45.46	100.0	49.05	48.5	48.84	49.14	48.56	46.85	49.1	48.23	50.7	48.64	48.91	49.1	51.1	48.61	45.43	48.58	51.23	48.89
Chlamydomonas incerta	48.58	47.65	50.76	58.22	48.32	54.57	54.42	55.01	48.9	48.86	49.15	53.08	50.07	48.54	48.78	48.07	52.29	49.6	52.58	48.73	54.65	66.23	58.22	55.31	48.93	49.13	54.49	48.3	56.82	45.7	49.05	100.0	48.72	47.87	66.03	58.28	50.97	49.16	47.57	49.16	58.2	47.8	79.94	49.45	58.33	48.74	47.88	48.27	55.4
Chrysochromulina tobin	49.03	48.3	49.65	51.28	47.45	48.32	48.21	48.49	47.69	49.04	49.79	48.51	57.49	49.13	49.84	48.78	48.62	49.07	47.73	46.89	48.8	48.85	48.59	49.4	47.27	48.07	48.1	48.23	48.06	45.13	48.5	48.72	100.0	48.86	48.47	48.73	47.79	51.95	46.86	49.35	48.56	47.41	48.89	49.01	48.56	47.03	46.9	48.64	48.96
Pelagophyceae sp. CCMP2097	49.25	48.28	48.17	51.32	46.36	47.06	47.06	47.53	48.48	49.8	50.93	47.32	48.92	49.84	50.66	49.32	47.24	48.13	46.17	45.79	48.16	48.02	47.52	47.91	46.96	48.73	47.0	48.05	47.28	44.25	48.84	47.87	48.86	100.0	48.24	47.94	46.52	48.86	47.54	50.14	47.8	47.35	48.01	50.1	47.73	46.38	47.99	50.07	48.7
Edaphochlamys debaryana	48.55	47.88	50.39	57.3	48.4	54.16	53.92	54.35	48.6	48.95	49.33	53.05	49.77	48.85	49.07	48.44	52.3	49.73	52.24	48.58	54.56	65.12	57.66	54.75	48.75	48.82	53.97	48.39	56.37	45.87	49.14	66.03	48.47	48.24	100.0	57.78	50.53	49.13	47.63	49.45	57.75	47.61	65.58	49.53	57.68	47.71	48.11	48.82	54.81
Tetradesmus obliquus	48.11	47.55	50.85	57.67	47.51	54.66	54.43	54.57	48.39	48.61	49.0	52.66	49.37	48.25	48.89	48.24	52.08	49.45	52.12	48.49	54.17	57.54	94.35	55.63	48.26	48.65	54.8	48.06	61.33	45.66	48.56	58.28	48.73	47.94	57.78	100.0	50.88	49.17	47.2	49.01	94.15	47.98	57.77	49.06	94.18	47.92	47.43	48.6	55.83
P5_1E	46.47	46.2	48.4	54.66	46.1	50.08	50.07	49.54	46.4	47.05	47.19	55.77	47.83	46.9	47.5	46.69	54.36	47.77	54.63	45.66	49.97	50.49	50.55	50.32	47.39	46.55	49.97	46.42	50.05	44.12	46.85	50.97	47.79	46.52	50.53	50.88	100.0	47.5	46.08	46.92	50.58	45.87	50.9	46.73	50.53	47.23	45.6	46.91	51.41
Pavlovales sp. CCMP2436	48.52	47.94	50.01	51.8	48.01	48.45	48.18	48.66	48.57	48.78	49.57	48.73	52.16	48.91	49.28	48.4	48.72	49.29	47.61	47.26	49.28	49.65	48.91	50.6	48.83	49.21	49.22	48.41	48.67	45.54	49.1	49.16	51.95	48.86	49.13	49.17	47.5	100.0	47.14	48.84	49.12	48.03	49.77	48.53	49.16	46.81	47.28	49.12	49.26
P2_2E	47.71	47.3	48.24	50.51	46.08	46.91	46.82	47.18	47.79	48.07	48.89	47.3	47.88	48.04	48.85	48.12	47.31	47.67	46.24	46.76	48.07	47.29	47.34	47.68	46.72	48.19	47.05	48.47	46.82	44.27	48.23	47.57	46.86	47.54	47.63	47.2	46.08	47.14	100.0	47.59	47.34	47.82	47.26	48.3	47.35	45.76	97.75	47.8	47.84
Nannochloropsis gaditana	50.42	49.81	49.4	52.99	47.5	48.18	48.49	50.21	50.63	52.0	52.75	48.71	49.48	51.53	52.13	49.89	48.37	49.74	48.09	47.5	48.58	49.22	49.0	49.28	48.08	50.44	48.44	49.36	48.32	45.84	50.7	49.16	49.35	50.14	49.45	49.01	46.92	48.84	47.59	100.0	48.91	48.89	49.12	95.05	48.99	45.98	47.73	51.86	49.4
Scenedesmus obliquus var. UTEX 1450	48.28	47.43	50.51	57.76	47.45	54.63	54.39	54.8	48.42	48.54	49.01	52.72	49.51	48.22	48.8	48.25	51.93	49.29	52.0	48.34	54.14	57.58	96.41	55.69	48.31	48.76	54.8	48.04	61.15	46.06	48.64	58.2	48.56	47.8	57.75	94.15	50.58	49.12	47.34	48.91	100.0	47.95	58.0	48.99	96.46	47.69	47.4	48.61	55.88
Aurantiochytrium limacinum	47.89	47.45	48.2	51.15	46.12	46.85	46.65	47.43	48.4	48.68	49.01	47.18	48.38	48.29	48.59	47.82	47.19	47.52	46.87	46.25	47.32	47.74	48.0	48.04	47.3	48.64	47.01	58.19	47.01	44.78	48.91	47.8	47.41	47.35	47.61	47.98	45.87	48.03	47.82	48.89	47.95	100.0	47.65	48.87	47.62	46.34	48.04	48.9	47.35
Chlamydomonas reinhardtii	48.85	47.85	50.6	57.94	48.18	54.48	54.24	54.71	48.85	49.01	49.51	53.37	50.31	48.97	49.46	48.63	52.5	49.82	52.45	48.84	54.62	65.92	57.85	54.99	48.98	49.18	54.27	48.65	56.49	46.23	49.1	79.94	48.89	48.01	65.58	57.77	50.9	49.77	47.26	49.12	58.0	47.65	100.0	49.88	58.09	48.17	47.61	49.61	55.37
Nannochloropsis salina	50.82	50.34	49.42	52.65	47.28	48.12	48.43	49.07	50.67	51.76	52.45	48.55	49.97	51.64	51.93	50.53	48.44	49.52	48.47	48.02	49.31	49.27	48.98	49.55	48.12	51.07	48.32	49.72	48.32	45.85	51.1	49.45	49.01	50.1	49.53	49.06	46.73	48.53	48.3	95.05	48.99	48.87	49.88	100.0	49.01	45.99	48.21	52.1	49.22
Scenedesmus obliquus var. UTEX2630	48.3	47.35	50.59	57.72	47.29	54.68	54.46	54.67	48.34	48.57	48.95	52.65	49.54	48.24	48.76	48.15	52.12	49.42	52.02	48.39	54.33	57.6	96.83	55.57	48.15	48.91	54.63	47.97	61.13	45.76	48.61	58.33	48.56	47.73	57.68	94.18	50.53	49.16	47.35	48.99	96.46	47.62	58.09	49.01	100.0	47.74	47.56	48.47	55.81
Symbiodinium microadriaticum	45.17	45.79	47.82	53.79	58.21	46.86	46.74	47.02	47.01	45.96	47.27	47.28	47.47	46.97	47.9	45.99	47.23	46.72	45.25	46.86	48.08	48.1	48.19	48.53	48.5	46.09	46.51	47.17	47.28	43.62	45.43	48.74	47.03	46.38	47.71	47.92	47.23	46.81	45.76	45.98	47.69	46.34	48.17	45.99	47.74	100.0	46.87	48.71	48.73
P1_3E	47.93	47.56	48.1	51.66	46.94	46.92	47.02	47.11	47.94	48.3	49.19	47.51	48.83	48.17	48.89	47.92	47.61	47.76	46.57	46.88	47.89	47.25	47.56	47.33	47.03	48.55	46.96	49.1	46.84	44.67	48.58	47.88	46.9	47.99	48.11	47.43	45.6	47.28	97.75	47.73	47.4	48.04	47.61	48.21	47.56	46.87	100.0	48.44	48.33
Cladosiphon okamuranus S-strain	50.99	50.31	49.58	52.67	48.15	48.16	48.16	48.85	51.27	51.71	53.3	49.09	49.87	52.14	52.6	51.17	48.38	49.2	48.01	46.45	48.91	48.83	48.47	48.99	48.21	51.08	48.02	49.61	48.66	45.57	51.23	48.27	48.64	50.07	48.82	48.6	46.91	49.12	47.8	51.86	48.61	48.9	49.61	52.1	48.47	48.71	48.44	100.0	48.61
Micractinium conductrix	48.15	47.31	50.41	56.95	48.25	54.78	54.52	54.77	48.46	48.92	49.28	52.89	50.44	48.68	49.12	48.37	52.03	49.6	52.32	48.19	56.76	54.96	55.72	67.86	48.72	48.89	66.31	48.47	54.78	47.12	48.89	55.4	48.96	48.7	54.81	55.83	51.41	49.26	47.84	49.4	55.88	47.35	55.37	49.22	55.81	48.73	48.33	48.61	100.0
Hyaloperonospora arabidopsidis Emoy2	50.95	49.28	50.48	52.95	48.84	48.77	48.57	49.22	55.14	51.19	51.94	48.69	51.28	51.01	51.94	50.23	48.75	49.32	48.36	47.77	49.52	49.97	49.85	49.63	49.08	73.41	48.92	50.33	49.03	45.83	73.57	49.82	49.08	49.71	50.02	49.67	47.38	49.69	49.14	51.06	49.5	49.28	50.76	51.68	49.61	47.65	49.02	52.06	49.78
Trebouxia sp. A1-2	47.42	46.26	48.94	56.78	46.45	55.22	54.93	54.5	46.74	47.82	47.8	51.38	48.63	47.53	48.2	47.42	50.65	47.92	50.88	46.67	53.06	53.57	54.03	54.91	47.66	47.52	53.96	47.13	53.59	44.94	47.38	54.25	47.51	46.67	53.8	53.97	49.21	48.08	46.19	48.13	54.01	46.48	53.97	48.09	53.97	45.99	46.34	47.97	54.44
P3a_3E	47.01	46.2	48.97	55.53	46.8	50.71	50.28	51.0	47.32	47.91	47.9	56.79	48.56	47.34	48.5	47.44	55.39	48.56	55.4	46.13	50.94	51.42	51.55	50.68	47.55	47.78	50.15	47.17	51.07	45.29	47.43	51.96	48.39	47.25	50.92	51.66	95.02	47.96	47.15	47.32	51.63	46.67	52.11	47.37	51.71	47.36	46.72	47.19	51.49
P1_2E	53.7	98.33	48.23	51.71	46.96	47.02	47.21	47.48	48.68	49.51	55.47	47.46	48.66	53.89	55.16	53.26	47.61	47.65	46.63	47.24	47.45	47.71	47.43	47.66	47.3	49.01	46.82	47.87	47.34	45.41	49.04	47.84	48.33	48.38	48.01	47.84	46.16	47.85	47.71	49.54	47.6	47.38	48.01	50.21	47.56	46.62	47.83	50.04	47.64
P6_3E	47.0	46.62	49.24	55.68	45.76	51.05	50.78	50.9	47.55	47.9	47.78	56.33	48.79	47.52	48.32	46.96	55.17	48.31	55.53	45.88	51.04	51.51	51.91	50.89	47.67	47.76	50.49	47.6	51.18	44.22	47.57	51.96	47.83	47.17	51.24	51.82	94.52	48.24	46.72	47.69	52.0	46.45	51.99	47.83	51.91	46.78	46.13	47.15	52.22
Plasmodium falciparum	49.58	48.94	50.64	53.02	50.08	49.7	49.83	50.42	50.51	49.69	50.56	49.08	52.14	49.38	50.81	48.95	49.43	49.7	47.54	49.42	49.82	51.0	49.52	50.24	50.55	49.78	48.99	49.2	48.67	46.59	50.02	49.98	49.48	49.4	52.63	49.36	48.26	50.64	48.14	49.8	49.76	48.57	50.39	50.12	49.37	50.39	48.29	50.59	51.04
Flechtneria rotunda	48.46	47.34	50.6	57.5	47.72	54.11	53.82	54.32	48.0	48.43	48.94	52.41	49.5	48.45	48.99	48.21	51.92	49.28	51.57	48.23	53.89	57.25	70.01	55.4	48.7	48.77	54.35	47.92	60.6	45.78	48.51	57.55	48.55	47.89	57.19	69.75	50.58	49.09	47.35	49.06	69.9	47.6	57.65	48.95	69.81	47.61	47.54	48.79	55.42
NP5_1E	52.77	52.62	48.11	51.69	46.36	46.75	46.84	47.65	48.51	49.78	55.18	47.56	48.31	54.96	64.37	63.14	47.79	47.99	46.75	46.11	48.32	48.37	47.72	47.91	47.25	48.92	47.04	48.08	47.89	44.46	49.02	47.9	48.54	48.78	48.06	47.59	46.35	48.3	46.98	49.3	47.63	47.56	48.2	49.64	47.67	45.44	47.11	49.95	47.62
Paraphysomonas imperforata	49.1	47.95	48.27	51.99	46.55	47.25	47.11	47.34	48.5	53.79	50.63	47.15	48.46	49.58	50.13	48.45	47.25	47.66	46.82	46.17	47.55	48.31	47.73	48.58	47.26	48.89	47.75	47.98	47.31	44.16	49.05	48.05	46.98	48.54	48.03	47.69	46.29	47.79	46.72	50.35	47.6	47.39	48.26	50.3	47.6	45.85	46.89	50.09	48.4
Phaeocystis globosa Pg-G	48.43	47.83	49.99	52.84	47.6	48.27	48.0	48.51	48.41	48.66	49.75	49.03	82.15	48.97	49.4	48.27	48.58	49.43	47.83	47.61	49.11	49.33	48.61	49.43	48.74	49.07	48.58	48.69	48.33	45.99	49.04	49.22	55.83	48.61	49.0	48.87	47.33	51.33	47.64	48.64	49.06	47.55	50.13	48.92	48.98	47.06	47.65	49.47	48.92
Prasinoderma coloniale	47.76	47.06	49.1	56.16	46.99	50.66	50.57	51.15	47.01	47.62	48.44	51.55	49.3	47.68	48.38	47.91	50.96	48.55	50.4	47.11	51.62	51.57	51.3	50.66	47.57	47.6	50.5	47.35	50.84	44.13	47.33	51.45	47.84	47.28	51.17	51.41	49.58	48.98	46.81	47.89	51.28	47.04	51.57	47.7	51.52	46.76	46.7	47.65	51.16
Vitrella brassicaformis	47.86	46.76	48.58	51.62	49.72	47.99	47.98	48.09	47.67	48.06	48.77	48.64	48.83	48.16	48.86	47.14	48.11	48.43	47.39	47.38	48.47	49.29	48.41	48.68	49.76	47.81	47.76	47.82	47.58	45.92	47.94	48.54	47.86	47.23	49.94	48.37	46.64	48.18	46.36	48.51	48.53	47.03	48.86	48.52	48.37	48.98	46.77	48.46	48.86
Reticulomyxa filosa	44.99	44.0	46.31	47.13	44.13	44.57	44.7	45.62	45.29	44.85	43.9	44.67	46.58	44.8	45.73	44.68	45.82	44.98	43.89	46.29	45.79	46.3	45.12	46.87	45.87	45.72	45.26	44.56	45.51	44.44	45.62	45.85	44.64	44.39	46.45	45.18	43.15	45.53	43.84	45.25	45.41	43.77	46.46	45.58	45.19	44.06	43.91	45.63	46.08
Monoraphidium neglectum	48.93	48.18	50.67	57.18	47.58	52.92	52.93	53.49	48.72	48.89	48.63	51.81	50.19	48.56	49.22	48.6	52.0	49.22	51.05	49.4	53.68	56.19	59.38	54.47	50.38	49.14	53.59	48.24	57.48	47.1	49.09	56.36	48.53	47.71	56.02	59.52	49.48	49.68	47.09	49.57	59.43	48.28	56.41	49.18	59.17	47.89	47.54	48.68	54.65
NP3_1E	47.77	46.69	49.11	55.83	47.07	50.42	50.59	51.16	47.0	47.92	47.84	55.63	49.07	47.17	47.93	47.16	54.02	48.3	54.95	46.99	50.51	51.92	51.18	50.32	48.14	47.26	49.78	47.26	51.14	44.77	47.22	51.47	48.09	46.94	51.75	51.35	52.95	48.22	46.53	48.11	51.26	46.76	52.47	48.06	51.3	47.67	46.87	48.42	51.46
Raphidocelis subcapitata	48.51	47.61	49.64	57.52	47.72	53.26	53.2	53.57	48.03	48.59	49.12	52.46	49.31	48.62	49.07	48.57	51.62	48.87	51.56	48.2	54.11	55.55	59.51	54.19	48.73	48.4	53.25	48.27	57.0	46.26	48.85	56.12	48.54	47.67	55.57	59.71	50.4	49.32	47.58	48.57	59.6	47.62	55.83	48.56	59.62	48.06	47.68	48.34	54.28
Chlamydomonas eustigma	47.73	47.37	49.78	56.79	47.24	53.28	52.81	53.09	47.5	48.0	48.46	52.0	49.21	47.92	48.43	47.75	51.33	48.65	51.04	47.58	53.7	56.67	56.26	53.33	48.27	47.9	52.69	47.55	55.11	44.88	47.9	56.95	48.38	47.0	56.36	56.17	49.65	48.65	46.8	48.35	56.42	46.79	56.64	48.36	56.43	48.02	47.03	47.86	54.03
Scenedesmus sp. NREL 46B-D3	48.07	46.78	50.56	57.03	47.07	54.18	54.01	54.34	48.13	48.36	48.35	52.33	49.49	47.84	48.57	47.87	51.9	48.86	51.87	47.99	53.85	57.73	81.71	55.19	48.46	48.35	54.2	47.57	60.85	45.29	48.48	57.8	48.32	47.41	57.53	81.6	50.33	48.87	47.12	49.05	81.45	47.29	57.96	48.76	81.47	47.64	47.19	48.1	55.32
Picochlorum soloecismus	47.95	47.25	49.69	57.05	47.72	53.23	53.05	53.84	47.76	48.76	48.98	51.82	49.25	48.24	48.54	47.86	50.81	48.88	50.85	47.86	61.74	54.47	54.32	56.85	49.44	48.32	56.2	48.08	53.88	45.39	48.1	54.71	48.43	47.69	54.19	54.37	49.68	48.75	47.33	48.84	54.46	47.16	54.7	48.56	54.4	47.88	47.27	48.47	56.79
Populus trichocarpa	47.37	46.66	50.1	56.57	46.74	51.54	51.2	52.23	47.62	48.07	47.89	51.27	49.51	47.24	47.78	47.32	50.9	48.44	50.7	47.49	51.34	52.85	52.35	52.19	48.34	47.72	51.37	47.52	51.99	45.15	47.69	52.76	48.02	47.1	52.63	52.3	50.07	48.44	46.41	48.33	52.49	46.6	53.02	48.23	52.45	47.22	46.44	48.29	52.45
Chlamydomonas schloesseri	48.62	47.94	50.63	57.65	48.73	54.9	54.65	54.81	49.01	48.87	49.37	53.17	50.08	48.65	49.11	48.22	52.61	49.93	52.15	49.06	54.74	66.68	58.28	55.29	48.84	49.26	54.59	48.55	57.03	45.75	49.07	78.8	49.15	47.83	66.21	58.28	51.09	49.63	47.49	49.18	58.25	47.66	78.31	49.53	58.39	48.7	47.65	48.6	55.42
Scenedesmus obliquus	48.38	47.74	51.21	58.08	47.72	55.27	55.08	55.33	49.22	49.22	49.37	53.61	50.06	48.69	49.05	48.35	52.69	49.75	52.12	48.7	55.26	57.94	94.44	56.1	48.67	49.42	55.44	48.58	61.1	45.52	49.27	58.58	49.27	48.38	58.04	92.28	50.68	49.73	48.02	49.42	95.03	48.29	58.43	49.4	94.26	49.2	48.25	49.3	56.33
Nannochloropsis oceanica	50.69	50.16	49.57	53.3	46.92	48.16	48.34	49.03	50.67	51.81	52.41	48.34	49.92	51.78	52.16	50.29	48.33	49.43	48.3	47.42	49.3	49.17	48.88	49.49	48.31	50.91	48.66	49.78	48.61	45.15	51.08	49.33	49.4	50.48	49.58	48.78	46.89	49.12	48.34	69.63	48.82	48.96	49.44	69.84	48.74	46.47	48.08	52.83	49.21
Tetradesmus deserticola	48.37	47.3	50.88	57.72	47.49	54.47	54.31	54.65	48.38	48.58	48.97	52.63	49.87	48.31	49.07	48.16	52.01	49.22	52.01	48.15	54.32	57.59	81.25	55.56	48.81	48.67	54.69	47.85	60.98	45.7	48.5	58.2	48.83	47.94	57.64	81.27	50.75	49.3	47.19	49.13	81.12	47.53	57.93	49.08	81.15	48.13	47.29	48.46	55.67
Tetrahymena thermophila	46.3	45.47	47.34	49.65	46.46	46.3	46.39	46.96	45.72	47.06	46.29	46.53	47.81	45.78	47.05	46.3	46.22	46.37	45.14	46.03	46.8	47.64	46.91	48.12	47.73	45.56	45.96	46.31	46.49	45.71	45.97	48.76	46.11	45.39	50.33	46.78	45.69	46.2	44.94	46.22	46.88	45.51	48.9	46.81	46.77	47.1	45.28	46.62	47.45
Sorghum bicolor	47.6	46.54	50.15	56.56	47.03	51.49	51.21	52.13	47.55	48.2	48.21	51.34	49.7	47.41	48.08	47.35	50.77	48.48	50.64	47.82	51.51	52.79	52.24	51.95	48.71	47.51	51.31	47.49	51.6	45.32	47.81	52.73	48.32	47.31	52.9	52.26	50.22	48.48	46.44	48.35	52.35	46.93	52.65	48.22	52.53	46.46	46.49	48.36	51.73
P1_1E	53.56	67.48	48.68	51.68	45.57	47.24	47.44	47.63	48.78	49.3	55.48	47.54	48.06	53.79	54.77	52.71	47.8	47.73	46.86	46.22	47.88	47.97	47.62	48.03	47.33	48.65	47.33	47.86	47.57	44.81	49.04	48.17	48.41	48.58	48.2	47.63	46.5	48.25	47.14	49.69	47.78	47.17	48.14	50.03	47.75	46.26	46.59	49.8	47.94
P3a_2E	54.24	54.41	47.75	51.16	46.35	46.63	46.61	47.32	48.87	49.46	56.14	47.12	48.57	54.77	54.99	52.73	47.16	47.72	46.46	46.11	46.98	47.49	47.24	47.98	46.63	48.82	46.79	47.59	47.15	44.48	49.08	47.43	48.23	48.18	47.8	47.23	45.32	47.94	46.46	49.4	47.27	47.05	47.88	49.44	47.01	46.11	47.02	49.79	47.58
Asterochloris glomerata	47.74	46.83	49.98	57.18	46.68	56.93	56.68	56.49	47.78	48.33	47.93	51.87	49.68	47.5	47.95	47.76	52.03	48.53	51.29	47.5	54.69	55.67	55.74	56.42	48.23	47.98	55.6	47.31	55.31	45.39	48.05	55.92	47.96	47.18	55.62	55.79	50.5	48.85	46.79	48.95	55.91	47.09	55.96	48.59	55.89	47.43	47.03	48.51	56.42
P6_2E	52.65	52.65	48.43	51.43	47.01	47.07	47.26	48.06	48.84	49.42	55.07	47.8	48.68	53.21	54.34	52.24	47.32	48.25	47.26	46.5	47.94	47.69	47.64	48.03	47.41	48.58	47.2	48.21	47.67	45.29	48.83	47.44	48.36	48.42	47.61	47.9	45.99	48.45	47.41	49.68	47.87	47.03	48.93	50.01	47.87	45.58	47.16	50.34	48.12
Paramecium tetraurelia	46.29	45.58	47.13	48.86	46.39	46.1	46.1	46.72	44.99	46.38	46.12	46.13	47.65	45.16	46.38	45.85	46.2	46.09	45.1	46.46	46.04	46.99	46.72	48.86	47.48	45.31	46.44	45.69	46.09	44.38	45.77	48.54	45.91	45.13	48.08	46.48	44.86	45.93	45.18	46.15	46.64	44.82	47.14	46.71	46.54	46.58	45.34	46.35	47.56
Cyclotella cryptica	60.24	53.46	48.87	51.99	47.48	47.48	47.63	47.62	49.72	50.32	63.83	48.37	49.4	54.25	54.98	52.15	48.12	49.09	48.28	47.41	48.62	48.32	48.09	48.43	47.63	49.82	47.71	48.81	47.91	45.99	49.76	49.22	49.33	49.44	48.03	47.84	46.77	48.41	47.57	50.19	48.15	47.6	48.8	50.69	48.17	47.28	47.98	51.18	48.48
Bathycoccus prasinos	48.27	47.15	49.95	58.24	47.88	51.36	51.38	53.14	48.29	48.74	49.08	56.31	49.78	48.46	49.25	48.05	54.78	49.28	55.26	47.42	51.87	52.27	52.4	51.53	48.92	48.63	50.66	48.31	51.78	45.27	48.35	52.08	48.88	47.85	51.9	52.22	53.26	48.89	47.71	49.36	52.4	47.47	52.86	48.48	52.52	47.72	47.61	48.56	51.86
Fistulifera solaris	52.89	52.56	48.09	52.41	46.59	47.07	47.03	47.48	48.59	49.54	55.47	47.51	48.61	57.4	55.67	53.53	47.29	48.19	47.0	46.3	48.02	48.13	47.51	47.64	47.4	48.59	46.63	47.91	47.02	44.22	48.62	47.83	48.43	48.21	47.97	47.55	46.31	47.81	46.86	49.87	47.57	47.15	48.88	49.91	47.5	46.15	46.92	50.05	47.46
Chlorella sorokiniana str. 1228	47.46	46.44	49.49	56.37	47.42	53.56	53.22	53.51	47.44	48.17	47.96	51.79	49.4	47.88	48.3	47.33	50.98	48.54	51.14	47.63	55.89	54.02	54.55	80.92	48.16	48.09	79.04	47.8	53.64	45.68	47.88	54.37	48.35	46.94	53.5	54.51	49.43	48.84	47.13	48.0	54.72	46.91	54.42	47.91	54.47	47.39	47.04	47.9	65.81
P2_1E	47.86	46.9	49.47	57.07	47.5	51.28	51.0	51.19	47.28	48.33	48.37	55.84	49.23	48.02	48.38	47.58	54.12	48.95	55.17	46.73	51.83	51.2	51.57	51.14	47.99	47.7	50.22	47.59	51.29	45.68	47.39	51.4	48.13	46.96	51.11	51.67	57.55	48.54	46.8	48.06	51.71	47.08	51.45	47.72	51.73	46.5	46.59	47.32	51.12
P1_5E	54.52	65.52	48.59	51.29	45.78	47.33	47.48	47.9	49.53	49.66	56.47	47.28	48.57	55.19	55.89	53.88	47.98	47.88	47.18	45.16	48.11	48.14	47.87	48.5	46.87	48.85	47.52	48.07	47.93	43.91	49.24	47.84	48.24	48.89	48.39	47.85	45.94	48.22	47.39	50.27	47.97	47.24	48.29	50.92	47.88	47.08	47.38	50.94	47.94
Oxytricha trifallax	46.96	46.46	48.12	50.71	47.79	47.27	47.16	47.4	46.76	47.2	47.38	47.5	48.58	46.65	47.76	47.17	47.49	47.25	46.5	46.84	47.51	48.26	47.97	48.56	47.96	46.67	46.79	46.84	47.03	45.74	46.99	49.45	47.31	46.15	51.11	47.88	46.42	47.69	46.3	47.37	47.79	46.11	49.52	47.28	47.56	47.02	46.32	47.01	48.21
Chlorella sorokiniana DOE1412	47.57	46.73	49.12	56.4	47.8	53.49	53.38	53.86	47.01	48.52	48.24	51.71	49.1	47.8	48.38	47.67	50.87	48.32	51.44	47.64	55.66	53.71	54.37	92.68	48.29	47.93	79.71	47.51	53.23	45.05	48.09	54.11	47.92	47.31	53.2	54.07	49.37	48.59	46.93	48.11	54.49	46.71	54.33	47.94	54.25	47.72	46.75	47.44	65.38
Symbiochloris reticulata Spain metag	48.06	46.47	49.65	56.31	46.74	98.58	98.36	55.6	47.99	48.14	48.29	51.35	49.16	47.78	48.23	47.72	51.03	48.58	50.44	47.19	53.46	54.41	54.43	54.95	48.62	48.12	53.97	47.62	53.66	45.93	48.17	54.4	47.94	47.16	54.04	54.4	49.75	48.41	46.73	48.31	54.35	46.73	54.57	48.3	54.44	47.43	46.7	48.37	54.8
Tribonema minus	51.54	50.41	49.96	52.26	47.68	48.58	48.59	49.15	51.67	52.01	53.31	48.67	50.03	52.39	52.5	50.91	48.63	49.73	48.13	47.56	48.92	49.66	49.11	50.22	48.77	51.72	48.64	49.99	48.65	45.64	51.83	49.8	48.87	50.98	50.83	49.2	47.31	49.17	48.64	53.33	49.2	49.43	50.28	53.16	49.18	47.68	48.52	56.11	49.8
Chloropicon primus	47.28	46.44	49.29	56.23	46.47	51.21	51.0	51.55	46.74	47.79	47.93	51.09	48.98	47.23	47.84	47.37	50.04	48.07	50.19	46.74	51.38	52.31	52.24	51.92	47.88	47.16	51.2	47.2	51.57	45.41	47.32	52.44	47.8	46.62	51.94	52.13	49.11	47.93	46.67	47.62	52.23	46.63	52.32	47.45	52.36	45.98	46.37	47.61	52.18
Undaria pinnatifida	51.36	50.46	49.93	52.36	48.21	48.36	48.56	49.06	51.69	51.88	53.21	48.88	50.26	52.15	52.8	51.35	48.51	49.57	47.76	47.43	49.44	49.29	49.4	49.29	48.71	51.48	48.42	49.77	48.48	45.46	51.67	48.96	49.18	50.51	49.1	49.28	46.84	50.13	48.45	52.59	49.35	49.1	49.74	52.7	49.29	48.37	48.73	66.4	49.64
Chrysochromulina parva Lackey	48.0	47.13	48.7	51.04	46.96	47.57	47.56	47.84	47.54	47.85	49.19	47.75	55.71	48.26	48.92	48.31	47.32	48.29	46.87	46.3	48.53	48.15	47.85	48.34	46.72	47.27	47.41	47.94	47.57	44.52	47.7	48.16	95.89	47.96	47.96	47.89	47.04	50.9	46.84	48.5	47.87	47.19	48.31	48.26	47.91	46.28	46.79	47.99	47.82
Ochromonadaceae sp. CCMP2298	49.63	48.96	49.35	51.25	46.74	47.94	47.9	48.6	49.9	63.84	51.11	48.17	49.46	50.66	51.17	49.74	48.3	48.65	47.54	47.15	49.06	49.06	48.3	49.65	48.21	50.04	48.81	49.05	47.95	44.85	50.43	48.63	48.38	50.04	48.74	48.18	47.09	49.29	47.8	51.57	48.26	48.42	50.02	51.4	48.29	46.68	48.25	51.37	49.11
Seminavis robusta	52.52	52.99	47.96	52.15	46.17	46.8	47.02	47.14	48.6	49.34	55.1	47.72	48.61	56.31	55.61	53.59	47.33	47.89	47.15	46.88	48.11	47.72	47.16	47.62	47.14	48.78	46.63	47.92	47.16	45.53	48.71	47.66	48.34	48.16	47.55	47.4	46.23	47.89	46.9	49.86	47.39	46.9	48.5	50.14	47.3	45.67	47.15	50.12	47.46
Auxenochlorella protothecoides 0710	48.05	47.21	50.07	57.15	47.24	54.11	53.77	54.39	47.82	48.57	48.54	51.91	49.81	47.93	48.21	48.22	51.29	48.31	51.64	47.57	55.19	54.83	55.08	58.59	48.0	48.2	57.26	47.44	54.22	45.68	48.5	54.91	48.05	47.36	54.74	54.81	49.93	49.41	47.5	49.21	55.21	47.22	55.19	49.07	55.09	48.38	47.82	48.74	58.02
Dunaliella salina	48.48	47.43	50.3	56.65	47.73	53.68	53.49	53.57	48.71	48.58	48.77	52.12	50.41	48.39	49.15	48.16	51.64	49.11	50.84	48.4	53.29	56.88	56.17	54.18	48.63	48.55	53.41	48.24	55.25	45.71	48.72	57.24	48.54	47.89	56.76	56.23	50.13	49.43	47.22	48.84	56.44	47.72	57.2	48.84	56.32	48.24	47.65	48.31	54.23
P2_4E	47.98	47.61	49.99	57.48	46.87	51.49	51.41	51.59	48.21	48.31	48.31	56.95	49.72	47.67	48.19	47.83	55.54	48.97	55.57	47.53	51.5	51.74	51.69	51.63	47.87	48.2	50.74	47.91	51.84	45.53	47.97	51.9	48.65	47.46	51.44	51.95	58.66	48.65	47.23	48.29	51.8	47.28	52.64	48.05	51.88	46.74	46.89	48.28	51.76
Arabidopsis lyrata	47.26	46.59	50.07	56.29	47.55	51.24	50.87	51.8	47.35	48.23	48.04	51.34	49.34	47.57	48.11	47.42	50.62	48.26	50.73	47.64	51.14	52.36	52.05	51.9	48.52	47.29	51.38	47.58	51.41	45.22	47.6	52.49	48.39	47.06	52.03	52.0	49.97	48.82	46.57	48.18	52.1	46.78	52.59	47.93	52.13	47.04	46.23	48.12	51.88
Pseudo-nitzschia multiseries	54.43	54.26	48.68	51.59	46.71	46.87	46.92	48.7	49.62	50.42	56.65	47.53	49.21	57.34	67.75	65.6	48.12	48.03	47.08	46.56	47.88	48.76	47.56	49.0	47.68	49.55	47.98	48.08	47.83	45.08	49.7	48.15	48.66	49.18	48.27	47.66	46.22	48.32	47.7	50.97	47.66	47.51	48.7	50.92	47.62	46.9	47.45	51.29	48.17
Chlorella sp. A99	47.15	46.12	48.03	54.58	47.27	51.45	51.37	51.97	46.59	48.05	47.41	50.08	48.6	46.72	47.61	46.64	49.6	47.2	49.28	47.52	53.85	52.19	52.43	56.89	47.98	46.97	55.62	46.55	51.31	45.44	46.89	52.11	47.18	46.29	52.66	52.62	48.79	48.3	45.67	47.03	52.51	46.55	52.58	46.96	52.45	46.68	46.31	47.05	56.44
NP2_2E	47.53	46.68	48.94	56.31	46.68	50.35	50.47	51.27	46.62	48.01	48.21	55.4	49.49	47.42	48.26	47.55	53.81	48.14	54.7	47.09	50.49	51.89	51.33	50.57	48.58	47.08	49.91	47.56	50.91	44.79	46.97	51.31	48.16	46.55	51.48	51.23	52.17	47.87	47.04	47.92	51.37	46.62	52.48	48.12	51.27	48.07	47.25	48.04	51.22
Enallax costatus	48.21	47.21	50.43	57.48	47.43	54.04	53.76	54.2	48.08	48.3	48.9	52.42	49.42	48.35	49.15	48.06	51.75	48.93	51.76	48.26	53.91	57.1	69.93	54.99	48.25	48.32	54.29	48.01	60.3	45.77	48.3	57.44	48.68	47.62	57.04	69.76	50.36	49.3	47.08	48.76	69.75	47.3	57.19	49.07	69.79	47.9	47.53	48.5	54.76
Ulva mutabilis Føyn	47.64	46.64	48.89	56.18	46.92	51.83	51.58	51.91	47.23	47.83	47.9	51.05	48.19	47.53	48.07	47.79	50.16	48.28	49.94	47.42	52.62	52.61	52.95	52.21	48.23	46.96	51.22	47.2	52.29	45.46	47.1	52.8	47.26	46.53	52.66	52.92	48.76	47.7	46.67	47.92	53.06	46.52	52.75	48.01	53.1	47.09	46.82	48.01	52.16
Micromonas commoda	47.92	47.26	49.94	58.08	47.72	51.64	51.36	51.93	48.02	48.69	48.88	57.15	50.16	48.38	49.35	48.1	55.48	49.82	56.48	47.6	52.33	52.01	52.3	51.31	48.83	47.98	50.69	48.16	51.69	46.04	48.35	52.13	49.08	47.55	51.68	52.22	77.78	48.72	47.2	48.39	52.33	47.24	52.47	48.33	52.48	47.46	47.39	47.87	52.16
Blastocystis hominis Singapore isolate B	49.7	48.58	49.95	51.34	47.14	48.21	48.12	49.03	49.63	50.33	49.84	48.05	50.18	48.77	49.77	49.6	48.67	48.69	47.92	47.86	48.9	50.22	49.19	49.57	47.35	50.01	48.37	49.31	48.71	44.86	50.11	51.81	48.33	48.77	51.55	49.39	46.74	49.3	48.71	50.77	49.9	48.96	52.17	50.79	49.04	46.15	48.67	50.62	49.36
Trichomonas vaginalis	45.24	44.83	45.03	47.64	44.27	44.5	44.65	44.9	43.45	45.38	44.36	44.55	45.91	44.17	45.62	45.18	44.95	44.47	43.79	45.09	45.12	45.34	45.34	45.33	45.09	44.36	44.38	44.07	44.69	43.16	44.74	45.22	44.12	44.01	44.95	45.03	43.2	43.98	42.93	45.05	45.18	43.35	45.76	45.35	44.96	45.33	43.58	44.65	45.03
Caulerpa lentillifera	47.55	46.51	49.44	55.88	46.73	51.8	51.56	52.16	47.75	47.55	47.98	50.66	49.02	47.09	48.26	47.24	50.04	48.07	49.47	46.69	51.65	53.42	53.27	52.56	47.77	47.54	51.85	47.13	52.62	44.65	47.4	53.38	47.56	46.59	53.11	53.53	48.51	47.39	46.56	47.92	53.34	46.5	53.32	48.08	53.51	47.28	46.75	48.09	52.88
P6_1E	53.06	53.49	48.59	53.67	47.26	47.4	47.43	48.01	48.99	49.83	55.27	47.93	49.03	53.78	54.61	52.25	47.85	48.64	47.53	47.48	48.82	48.33	48.28	48.18	47.8	49.4	47.13	48.23	47.92	45.73	49.5	48.08	48.78	48.89	48.1	48.43	46.75	48.31	47.18	49.49	48.37	47.36	49.44	50.0	48.39	46.53	47.41	50.52	48.47
Aplanochytrium kerguelense	48.04	47.26	49.51	53.21	46.79	47.03	47.04	48.28	48.82	49.31	49.29	47.37	49.24	48.71	49.08	48.12	47.27	48.32	47.22	46.95	47.76	48.61	48.11	48.87	47.96	49.09	48.27	53.57	47.38	44.44	49.31	47.74	48.01	47.78	48.82	48.2	46.75	48.01	48.07	49.12	48.51	52.19	48.5	49.24	48.1	45.84	48.54	49.35	48.97
Scenedesmus obliquus UTEX 393	47.91	47.27	50.22	56.79	47.12	53.91	53.63	54.12	48.12	48.34	48.82	52.58	49.23	48.33	48.88	48.13	51.6	49.11	51.63	48.31	54.16	56.42	93.74	54.64	48.17	48.38	53.69	48.17	59.0	45.76	48.3	57.07	48.42	47.36	56.65	94.33	50.18	48.65	47.32	48.53	93.68	47.61	56.9	48.42	93.66	47.89	47.56	48.05	54.91
Tetraselmis striata	47.3	46.83	48.81	57.02	46.89	52.69	52.31	52.89	47.13	47.92	48.07	51.59	48.58	47.55	47.42	46.93	50.57	48.05	50.8	46.84	52.74	53.3	53.89	53.45	47.36	47.04	52.38	46.88	52.64	44.9	47.19	53.7	47.55	46.12	53.23	53.96	49.63	47.86	45.81	47.86	53.83	46.37	53.74	47.79	53.88	46.31	46.15	47.71	53.18
Thalassiosira oceanica	59.02	52.91	48.29	51.79	47.28	46.87	47.26	48.84	49.58	49.77	60.15	47.73	48.38	53.55	54.69	51.98	47.88	48.24	47.44	46.57	48.13	48.54	48.0	48.4	47.45	49.12	47.66	48.46	47.86	44.93	49.52	48.1	48.15	48.74	48.28	48.08	46.56	48.6	47.51	51.58	48.2	47.43	49.0	50.59	48.04	44.61	47.56	51.01	48.19
Symbiochloris reticulata Africa metag	47.91	46.58	49.57	56.34	46.62	97.41	97.79	55.23	47.79	47.96	48.32	51.28	49.02	47.76	48.07	47.74	50.75	48.36	50.31	47.5	53.35	54.23	54.38	54.55	48.38	47.93	53.65	47.54	53.43	45.72	48.1	54.22	48.15	46.99	53.79	54.23	49.53	48.2	46.84	48.41	54.33	46.77	54.33	48.52	54.36	46.57	46.96	48.35	54.58
Tetrabaena socialis	50.05	49.11	50.84	58.16	49.71	53.96	53.89	54.34	49.93	49.94	49.74	53.45	51.06	49.6	50.58	50.2	52.86	50.43	52.17	50.24	54.39	64.83	56.96	55.42	50.51	49.98	54.29	49.24	55.71	47.93	49.72	64.99	49.79	49.07	64.06	56.84	50.29	49.69	48.69	49.5	57.03	48.43	64.71	49.46	57.04	48.15	47.78	48.68	55.5
Breviolum minutum	47.11	46.5	48.49	53.48	69.81	46.74	47.02	48.08	47.3	48.01	47.79	48.41	49.08	47.45	48.08	47.24	48.29	47.66	46.89	48.91	48.43	48.42	47.73	48.95	51.25	47.22	47.35	47.21	47.55	46.61	47.64	51.0	47.68	47.17	50.73	47.69	46.6	47.72	46.4	47.59	47.6	46.5	51.35	47.85	47.61	58.33	46.58	47.93	48.12
Phytophthora sojae	50.26	48.93	49.97	52.71	47.89	48.45	48.38	48.83	54.36	50.77	51.73	48.79	49.92	50.71	51.85	49.6	48.48	49.13	47.89	47.32	49.14	49.6	48.99	49.31	48.4	78.86	48.34	49.89	48.32	45.73	83.44	49.2	48.22	49.16	49.23	48.87	46.93	49.42	48.12	50.88	49.35	48.71	49.68	51.19	49.02	46.13	48.39	51.62	49.38
Auxenochlorella protothecoides UTEX 25	48.35	47.4	50.28	56.75	46.95	54.17	53.92	54.53	47.86	48.19	48.65	52.15	49.56	47.99	48.49	48.45	51.62	48.59	51.81	48.0	55.15	54.91	55.18	58.69	48.4	48.44	57.37	47.41	54.4	45.49	48.65	55.05	47.79	47.69	54.68	54.78	49.76	49.68	47.28	48.76	55.22	47.06	55.29	48.68	55.08	48.24	47.61	48.91	58.24
Nemacystus decipiens	51.43	50.85	50.11	52.57	47.95	48.75	48.72	49.33	51.6	51.87	53.56	49.05	49.99	52.18	52.83	51.65	48.84	49.53	48.56	46.99	49.31	49.39	49.33	49.6	48.95	51.26	48.64	50.14	48.6	45.73	51.73	48.97	49.51	50.52	49.35	49.17	47.17	49.27	48.0	52.17	49.59	49.15	50.1	52.42	49.52	47.2	48.44	77.06	49.3
Gonium pectorale	49.45	47.76	51.21	57.53	48.56	54.35	53.98	54.33	49.11	49.6	49.47	53.29	50.46	48.94	49.54	49.25	52.6	49.91	52.41	49.23	54.85	69.03	58.26	55.21	49.25	49.45	54.46	48.6	57.3	46.07	49.21	67.67	48.53	48.51	66.82	58.17	50.72	49.45	47.67	49.68	58.34	48.03	67.76	49.79	58.33	48.54	47.76	49.49	55.21
Cryptophyceae sp. CCMP2293	50.46	50.16	52.0	54.4	50.13	50.07	50.04	50.01	51.18	51.11	50.75	50.65	52.12	50.55	50.64	49.4	50.93	60.42	49.31	49.21	50.71	52.08	51.1	51.94	50.42	50.96	50.63	49.39	50.97	47.67	51.03	51.44	50.48	49.88	51.26	51.16	48.62	50.63	48.68	51.08	51.37	48.85	52.0	51.43	51.02	48.48	48.98	50.95	51.19
Toxoplasma gondii	50.28	48.9	50.74	54.85	52.16	49.78	50.29	50.34	50.44	51.02	51.36	50.34	51.71	49.88	51.95	49.31	50.12	49.94	48.88	49.2	50.53	51.24	50.34	51.79	51.19	50.02	50.42	49.96	48.98	46.74	50.31	50.26	49.47	49.81	52.4	50.06	48.32	50.22	49.13	50.8	50.25	49.26	50.55	50.57	50.24	51.6	48.51	50.74	50.63
P3a_1E	46.45	46.09	47.87	50.79	45.46	46.26	45.96	46.39	45.93	46.65	47.48	46.83	62.59	47.24	47.48	46.75	46.34	47.33	45.87	45.24	47.19	47.37	47.01	46.64	45.0	46.33	46.17	46.32	46.46	44.87	46.39	47.17	54.25	46.77	47.25	46.99	45.65	49.35	45.65	47.31	47.31	45.69	47.27	47.11	47.23	44.48	45.46	46.58	46.74
Cladocopium goreaui	47.04	46.89	48.72	51.66	71.75	46.63	46.76	47.68	46.6	47.46	47.44	46.82	48.44	47.15	47.0	46.47	46.8	47.59	45.69	47.38	49.0	48.56	47.73	48.85	50.97	47.31	47.62	46.96	47.18	46.01	47.22	48.63	47.19	46.57	47.72	47.86	45.52	47.84	45.93	46.99	47.75	46.31	48.55	47.3	47.67	58.63	45.84	47.96	48.51
Symbiochloris reticulata Switzerland	47.66	46.59	49.62	56.01	46.64	97.99	98.58	55.3	47.77	47.91	48.2	51.21	48.95	47.7	48.09	47.94	50.79	48.33	50.25	47.25	52.96	54.15	54.28	54.51	48.15	47.88	53.73	47.46	53.5	45.72	47.92	54.23	48.01	46.76	53.96	54.21	49.55	48.04	46.67	48.26	54.31	46.56	54.34	48.38	54.33	47.04	46.79	48.08	54.38
Ostreococcus tauri RCC1115	48.03	46.99	49.57	57.11	47.18	50.86	50.58	52.22	47.72	48.28	48.55	70.3	49.34	47.78	48.69	48.03	97.85	48.67	68.5	47.22	51.15	52.47	51.8	51.68	48.48	47.65	50.78	47.47	51.94	45.94	47.81	52.43	48.37	47.13	52.33	52.01	54.63	48.3	47.3	48.66	51.93	47.18	53.07	48.17	52.06	47.22	46.86	48.28	51.94
Ectocarpus siliculosus	51.0	50.13	49.69	52.7	47.93	48.22	48.34	48.86	51.07	51.64	52.88	48.78	50.11	51.49	52.63	51.32	48.14	49.36	48.02	47.0	49.06	49.27	48.75	49.07	48.73	50.8	48.23	49.75	48.31	45.37	51.34	48.74	49.28	50.33	48.88	49.07	46.71	49.39	48.3	51.94	48.91	48.93	49.63	52.25	48.84	47.52	48.38	71.32	48.66
P3a_4E	52.38	51.42	48.8	51.75	46.0	47.14	47.16	47.19	49.11	49.68	54.2	47.23	48.27	53.09	53.79	52.13	47.64	48.04	46.14	46.17	48.09	48.38	47.77	48.09	47.55	49.54	47.18	48.36	47.48	44.29	49.53	47.69	47.61	48.67	48.18	48.06	45.84	48.17	46.58	49.49	47.63	47.35	49.4	50.07	47.84	46.23	46.53	50.8	48.1
[truncated: 79 more columns]
