# Supplementary material for: Metagenome-assembled genomes of phytoplankton microbiomes from the Arctic and Atlantic Oceans
Source: Microbiome. 2022 Apr 28;10:67. doi: 10.1186/s40168-022-01254-7 (PMC9047304; doi:10.1186/s40168-022-01254-7)
Supplement: Supplementary file 5 — Additional file 4. Table summarising each assembled sample, prior to binning. Includes tables in comma separated format giving estimated number of genes copies in which each Pfam domain or GO term occurs, as well as PCA plot of the samples based on the Pfam data. [file 40168_2022_1254_MOESM5_ESM.gz]

Archive with 5 entries (4 files):
- 4. population function
- 4. population function/pop_go.csv
- 4. population function/4. population function.tar.gz
- 4. population function/pop_pfam.csv
- 4. population function/population function pca.pdf
