# Supplementary material for: Metagenome-assembled genomes of phytoplankton microbiomes from the Arctic and Atlantic Oceans
Source: Microbiome. 2022 Apr 28;10:67. doi: 10.1186/s40168-022-01254-7 (PMC9047304; doi:10.1186/s40168-022-01254-7)
Supplement: Supplementary file 5 — Additional file 4. Table summarising each assembled sample, prior to binning. Includes tables in comma separated format giving estimated number of genes copies in which each Pfam domain or GO term occurs, as well as PCA plot of the samples based on the Pfam data. [file 40168_2022_1254_MOESM5_ESM.gz › 4. population function/pop_go.csv]

	P2	P3a	P1	NP2	NP1	P6	P5	P4	NP5	P3b	NP3	NP4
ATP binding [GO:0005524]	897729.3937000005	658057.0219999994	1171408.1613999994	950176.9774999998	1371199.4793	1107348.8345000006	1214545.6554999994	1039562.5086	774615.6926999997	354959.17590000003	1354636.002600001	1590171.9395999978
oxidation-reduction process [GO:0055114]	569262.7242999998	540072.9238000001	1175878.6622999976	860320.4547999994	1305548.106500001	785685.5326	1219116.8179999995	1027466.3068999997	654176.6761999992	287195.92909999995	1334180.0704000012	1438180.2502000018
membrane [GO:0016020]	656736.0832	402129.7344	739652.8811	416167.43570000015	600362.6554	599003.8571000004	739876.7123999998	633548.5807999995	406195.99209999974	229528.02499999997	712879.5268000007	769400.5532
DNA binding [GO:0003677]	491635.07139999996	304234.9821999995	595150.6265000006	425099.19229999994	683575.1880999997	595310.7429000002	531486.0369000002	438342.46450000006	320862.87370000035	172274.72529999985	631990.8258000002	686525.5593000002
protein binding [GO:0005515]	495148.47629999986	664128.7809999997	345516.8566999998	435569.98500000086	440427.6076000005	371037.7182	401187.30079999985	351363.20519999997	384749.9392000013	284688.3830000004	476313.3381000018	595233.4856999997
oxidoreductase activity [GO:0016491]	289311.08090000006	255752.02590000007	532746.1288000002	363330.4850000002	514599.4317999998	332544.6862999999	532136.1453	446525.9046999998	285706.7903999999	134904.89709999994	584226.2106999996	627792.1089999998
integral component of membrane [GO:0016021]	486168.55389999965	273385.47890000005	487779.2240000001	292624.29000000004	393433.6883000002	450314.92619999987	474860.9361000001	409921.43260000035	306133.7948999995	152953.97310000003	479959.85650000046	547434.173200001
catalytic activity [GO:0003824]	222399.50500000006	183613.41110000008	371478.36409999995	370500.4109	552575.0764999997	277103.18360000005	418168.03129999986	346210.61520000006	233640.69300000014	96726.83230000001	495059.9558999997	562639.9966000001
structural constituent of ribosome [GO:0003735]	555462.9256000002	242995.46579999995	450596.2128999999	174826.47999999992	239565.49480000001	645064.1313000001	362024.6198999997	339555.0046	217894.90080000006	158335.307	317252.39990000013	358116.81939999986
transmembrane transport [GO:0055085]	253945.0668000002	244804.83539999987	454847.1109000005	283681.47369999986	370449.5160000004	262040.0671999998	438033.42819999973	370919.1392999998	258663.9639999999	125821.91989999994	482260.6123000004	510108.21839999984
translation [GO:0006412]	553712.2477000001	241377.17599999995	446834.8296999999	172125.86589999992	235638.83430000005	643217.0323000002	356826.3592999997	335122.895	214923.14430000007	157405.9637	312128.9005000001	352622.52509999985
ribosome [GO:0005840]	543509.3590000003	232290.4539999999	427764.77929999994	165487.83959999992	226496.2472	621252.1752000002	342101.8460999998	322974.4171	207028.9572	150509.8561	299402.4801000001	339237.08579999994
nucleic acid binding [GO:0003676]	182769.58199999994	194571.20649999985	246731.25029999984	138700.7637	165403.03029999993	200839.74669999996	249682.93399999995	194776.81500000006	130201.41200000004	115376.28470000006	210387.62199999997	235012.00449999978
regulation of transcription, DNA-templated [GO:0006355]	161978.8741	129325.16210000003	338699.6850000005	140499.33329999988	189632.1184999999	161392.12350000005	226803.10289999988	166781.64879999997	139203.6536999999	75823.32369999998	243083.75890000002	252327.9872
RNA binding [GO:0003723]	143311.9626	111321.95959999997	217522.07619999995	136957.39140000008	189286.61020000002	210029.5774000001	226115.43440000003	190288.9263999999	128838.87690000003	62063.955699999984	223597.52650000012	255239.36789999987
ATPase activity [GO:0016887]	110961.73149999998	110190.18869999943	223624.66559999966	155176.37999999986	232181.5536	131343.81249999985	219293.14230000027	183107.62879999998	121800.42119999955	58205.97970000005	232908.2987000015	275030.78479999927
transcription, DNA-templated [GO:0006351]	292315.10130000004	104553.36260000004	170266.57140000002	93172.13290000003	129669.45740000007	277373.67850000015	178774.02070000002	158208.32369999998	100894.28459999996	65332.30209999997	158027.08229999998	172088.82700000002
biosynthetic process [GO:0009058]	87876.45829999997	77300.3622	175604.78180000008	169460.92740000016	275631.80600000004	121149.16820000001	196797.37970000002	157147.06010000003	111811.62090000004	39175.8268	218183.54130000007	269491.2057999998
nucleotide binding [GO:0000166]	87612.56019999998	80768.27100000002	167021.45120000024	155392.82900000017	241558.79820000022	112538.33770000003	201633.7257	176867.8695	114227.73080000003	42306.912200000006	233718.70229999977	265391.0548
DNA-directed 5'-3' RNA polymerase activity [GO:0003899]	287184.6810000001	100236.8282	168455.41530000002	89529.91750000004	126129.28790000011	272534.3866000002	171831.26789999998	152734.31039999996	96946.27509999997	63089.107399999964	151704.8556	166217.69049999997
proteolysis [GO:0006508]	110978.05300000003	103057.30950000002	193243.68500000008	143850.3882	193750.3121000001	171718.26539999995	171548.7795	141901.16749999998	121520.26789999999	52202.68550000001	204625.87210000004	236941.0468
DNA replication [GO:0006260]	72647.43270000002	60590.26540000001	139218.74570000006	166091.64590000012	332952.4380000001	233527.1169	136314.97739999992	133662.50260000004	77438.07370000001	30895.461099999997	216816.93480000016	236821.15039999995
hydrolase activity [GO:0016787]	103435.66480000001	98886.543	188898.30850000004	153909.47420000006	239185.86190000002	144796.43000000005	165054.28999999995	136828.39589999994	103643.73150000001	45211.38809999999	211836.43850000002	233118.7719000002
carbohydrate metabolic process [GO:0005975]	93175.67020000001	106734.75150000004	157192.10649999994	153421.0172000001	246781.73859999998	95801.20460000003	174563.4479999999	132837.47380000007	102470.2586	48696.6587	177214.12510000006	225687.32190000004
GTP binding [GO:0005525]	119923.9169	82875.5309	154422.27499999997	109689.89540000011	139664.69220000017	129469.53230000011	185586.77820000006	156274.4545999999	103120.46700000003	48610.5834	172038.19820000013	194507.30770000015
aminoacyl-tRNA ligase activity [GO:0004812]	75214.3118	64677.10820000004	140311.77380000017	115844.87230000009	163299.2237000001	77236.03680000002	174940.7181	146832.17470000003	100566.21380000004	34039.902700000006	194073.8462999998	214090.9681
DNA-binding transcription factor activity [GO:0003700]	102166.05760000006	80605.10720000004	221057.12060000008	86391.07069999992	122974.61190000003	111008.27240000003	150696.47009999998	109283.89769999999	85733.85229999997	49950.76939999998	148067.21739999996	158572.79389999993
photosynthesis [GO:0015979]	357464.0245999998	74589.94220000002	132059.43699999998	41345.11259999998	62318.464999999975	301123.6476	68080.29389999999	77776.2307	52092.43319999999	61566.158599999995	40132.286699999975	82096.63039999997
tRNA aminoacylation for protein translation [GO:0006418]	60771.23240000001	53578.85960000003	116775.22720000015	98822.50910000008	139814.3398000001	62509.848200000015	146023.77130000002	124503.08680000003	83816.68010000004	28315.20120000001	164138.18109999978	181679.41849999994
transmembrane transporter activity [GO:0022857]	72118.38229999998	63531.76260000001	160215.04320000025	79616.04210000002	110860.44500000004	73741.65940000002	145562.19520000002	121052.8351	79416.11390000001	35783.5806	159903.98370000007	153308.3978999999
methyltransferase activity [GO:0008168]	72748.35760000002	114013.35900000027	107718.4575	74407.43919999995	102406.42570000005	77183.05490000003	134919.9587	111963.45370000003	65167.06070000007	60710.721400000046	113577.70019999998	133234.99020000003
zinc ion binding [GO:0008270]	86581.26879999999	111957.82579999989	138975.40870000006	75684.68189999995	86881.52079999998	101670.38699999999	105111.7869	92824.6449	68862.28209999998	62517.711999999985	107339.46440000003	121405.43809999996
electron transfer activity [GO:0009055]	104390.64860000003	51825.82259999998	107073.2835	79621.2425	130372.1332	119472.02529999998	95234.18579999999	83875.75679999999	59555.74909999999	32756.8952	113302.11410000002	134170.05439999996
calcium ion binding [GO:0005509]	95159.4797000001	116156.69289999995	76746.98810000006	103412.4424	116027.31370000014	79989.78529999999	59158.175899999995	50824.404300000046	75998.44949999996	47960.213700000015	111144.98230000008	135523.39520000014
pyridoxal phosphate binding [GO:0030170]	55487.213900000046	53032.55520000003	118935.43279999991	75862.46710000007	103424.3982000001	58470.34319999998	109317.55110000007	89917.07710000001	62810.40410000003	27206.2416	118802.3904000001	132558.97719999967
NAD binding [GO:0051287]	47457.15569999998	44842.8577	89428.41439999995	69826.65639999998	116921.09520000001	80709.75599999996	117756.65269999995	99053.62310000001	55976.8331	23694.524899999997	119329.0220000001	127157.84189999996
protein phosphorylation [GO:0006468]	116950.74059999992	102732.56079999992	68007.71909999977	85694.14790000004	75114.71360000003	128464.38020000001	54249.176700000025	50260.47850000003	70886.80850000001	44645.92299999997	79808.50300000008	100092.50609999966
protein kinase activity [GO:0004672]	115599.64789999995	100707.76849999993	66562.17689999977	85233.49280000005	75161.22230000002	125774.05190000002	53332.93410000002	49288.007800000014	70839.19480000004	43802.36389999997	79265.72460000007	100049.38059999965
DNA integration [GO:0015074]	82425.741	116620.26470000001	130199.6139999999	30763.733299999996	51108.71400000003	125593.4723000001	100587.01289999997	73855.27770000002	40729.79389999996	82439.89110000002	61336.00869999999	52283.31129999999
flavin adenine dinucleotide binding [GO:0050660]	47176.38930000002	39741.85119999999	106880.36460000002	79184.12609999995	124078.99409999995	59367.776	95634.9164	80053.28750000002	49726.32409999998	20498.6013	109691.90810000004	119016.81169999999
heme binding [GO:0020037]	89791.20310000001	49406.6392	102383.97669999998	55403.99980000001	82210.7962	98580.08650000002	89942.32269999999	75452.4352	55108.41500000001	29144.076	96986.25389999998	102480.57849999999
oxidoreductase activity, acting on the CH-CH group of donors [GO:0016627]	44445.42489999998	41710.7667	122477.37010000003	59815.988200000014	82400.19819999996	54046.92689999997	116193.75999999992	92933.28770000002	54625.94909999994	22247.4191	114047.60640000024	107337.39449999997
metal ion binding [GO:0046872]	57558.85279999997	69925.03779999989	85575.42269999998	63738.5952	83770.88170000003	59322.104300000006	94708.66239999994	79130.24820000002	51685.806800000006	35543.72500000002	94834.32019999997	106234.17469999996
DNA repair [GO:0006281]	52243.2757	52738.49779999999	91521.8749	62639.38060000002	95352.3797	72504.0254	91802.47210000001	72927.0197	54127.334699999985	31604.162299999985	91283.73739999995	103523.60690000003
iron-sulfur cluster binding [GO:0051536]	39261.41300000003	34921.400100000006	79497.0011	74705.7765	124341.84080000008	71733.81890000001	80413.7282	68128.00929999998	46533.95050000001	18373.451100000002	110507.54309999986	118869.39329999991
cytoplasm [GO:0005737]	44402.98430000001	41011.323999999986	95634.13040000001	61178.98769999997	84690.86099999996	45229.09729999998	96511.0291	81322.64690000002	56077.5399	20688.394899999992	102915.76740000001	112825.56030000007
photosynthesis, light reaction [GO:0019684]	162317.50410000002	25258.48149999999	36965.4028	67450.99929999995	153558.76360000012	107951.6646	19004.051700000004	22503.344099999995	24343.794400000002	15456.017799999992	39784.66059999999	81261.62870000002
DNA topological change [GO:0006265]	36037.46900000005	33099.46649999999	71603.3444	52561.25899999999	74969.21180000005	45566.926400000004	93241.3633	79178.67339999996	49224.059099999955	18977.353300000006	95072.28089999988	102377.85800000004
ATP synthesis coupled proton transport [GO:0015986]	118643.18379999998	43746.71130000002	73796.56719999998	30144.676199999987	42909.60540000001	100990.96939999999	80641.37530000001	71011.43230000001	37876.67249999999	32825.82259999999	52661.56850000001	61702.26180000001
phosphorelay signal transduction system [GO:0000160]	61401.097400000035	37762.92339999998	133607.94159999973	46496.33409999994	60072.791199999985	38194.056899999974	64907.496500000045	46951.275100000035	49888.3953000001	21395.3552	97239.19850000017	87780.25420000004
GTPase activity [GO:0003924]	68008.91960000001	41638.315800000026	68811.91290000001	52071.482900000075	61589.26649999999	73014.82680000005	72677.36909999998	61767.16469999994	47489.011800000015	23694.36	74580.42350000009	85859.4427000002
DNA-templated transcription, initiation [GO:0006352]	38476.9966	31040.862500000007	85894.23500000002	54023.92599999997	79713.96070000004	46491.873600000006	76112.62090000002	57472.273299999964	43239.76859999999	17422.898899999993	83061.59060000003	90555.2022999999
coenzyme binding [GO:0050662]	21397.247099999997	16288.6217	34996.4539	76378.48379999987	143335.08429999984	36576.951200000025	48624.54589999994	35415.04530000001	22057.504700000012	10637.9424	61128.212400000055	84435.3841000001
oxidoreductase activity, acting on the CH-OH group of donors, NAD or NADP as acceptor [GO:0016616]	27560.50350000001	22801.002900000007	48904.37540000001	43718.80360000001	82000.20490000003	48428.518299999974	60204.5776	49841.248100000004	32578.749700000022	10658.731800000001	73310.87189999998	79138.15840000001
DNA recombination [GO:0006310]	37486.12359999998	39378.82089999996	70143.01400000007	33044.56139999999	60199.536100000034	62710.617599999976	51418.00239999998	40995.674900000005	33262.57679999999	20501.922900000005	54515.95379999997	62368.2561
iron ion binding [GO:0005506]	38027.1047	25114.234800000002	56460.942499999976	41215.675400000015	68232.31490000001	48527.413499999995	52439.02479999999	48393.17829999999	27764.355300000014	12482.792700000004	59086.18669999997	59126.84749999997
hydrolase activity, hydrolyzing O-glycosyl compounds [GO:0004553]	40285.54849999999	53581.66650000002	55655.933199999985	37093.59750000001	42894.3066	42611.46989999998	59748.85810000002	42517.207500000004	31877.932500000003	23336.489	38655.66260000001	48282.31389999995
magnesium ion binding [GO:0000287]	50476.21419999999	27062.208999999995	50190.6274	32635.595000000023	47046.14629999999	52196.08020000001	48946.68280000002	44020.33890000001	29175.125500000006	14735.665999999997	50061.61040000002	59462.07950000003
cell redox homeostasis [GO:0045454]	33908.393900000025	25640.65339999998	43491.966600000014	40970.152600000016	67651.91749999997	43913.54299999996	43571.00680000001	36120.98730000001	30139.444900000002	12948.890599999999	53841.23699999998	66771.40039999995
DNA helicase activity [GO:0003678]	24282.31020000001	31194.1285	48486.496300000006	37752.4989	69474.46580000002	88684.6694	30411.072800000005	26300.13170000001	26022.705299999994	17238.42689999999	46000.981899999984	52362.991500000004
metalloendopeptidase activity [GO:0004222]	25741.5723	24920.064500000004	53467.0326	35016.381300000015	49239.61839999999	46571.565299999995	49562.53419999999	42435.226800000004	30688.7729	13971.4258	56326.384300000034	65587.3733000001
DNA-directed DNA polymerase activity [GO:0003887]	25823.568699999996	23205.806600000004	41562.29730000001	35986.50830000002	65834.94169999997	44574.70149999996	41844.204100000024	36656.7477	27794.810399999988	10341.3019	70566.32499999994	66668.85160000002
sulfuric ester hydrolase activity [GO:0008484]	39896.1846	35867.455500000084	29451.48700000001	40222.623199999936	70505.3605999999	36133.665500000105	47816.4493	31013.895000000004	21923.621599999977	16980.239100000006	44251.39590000002	74971.92170000018
nitrogen compound metabolic process [GO:0006807]	21486.167599999993	22739.146199999992	50282.327099999995	37171.55729999993	50571.07610000001	22258.81579999998	60177.7429	50228.768000000004	28287.05819999999	12849.045300000003	63680.69749999997	64218.326099999955
signal transduction [GO:0007165]	29934.283700000025	30937.865200000007	72854.90439999998	33012.4272	38970.94160000001	24253.927599999985	37110.17209999998	31366.121299999995	38713.91110000004	16828.998700000007	65669.96750000004	60389.18940000001
proton transmembrane transport [GO:1902600]	57213.9457	29102.912799999987	46834.23840000001	25328.556500000002	29838.088699999986	60135.60870000002	46132.814000000006	40606.16399999999	27656.28719999999	18431.5116	42965.902300000016	46300.72909999999
RNA processing [GO:0006396]	25975.683200000003	23813.391100000004	47031.21260000001	33602.34670000002	44894.92090000003	27518.887600000016	56896.784700000004	47364.357699999964	30677.49400000002	12283.458599999998	55441.81690000003	64319.59249999994
electron transporter, transferring electrons within the cyclic electron transport pathway of photosynthesis activity [GO:0045156]	60548.29329999999	14825.668099999992	20271.061799999996	53151.73719999994	131710.57850000012	64073.09060000002	10096.452099999997	12250.328500000005	13446.351499999995	8314.449799999997	27289.166899999997	53222.043600000026
photosynthetic electron transport in photosystem II [GO:0009772]	60548.29329999999	14813.413199999992	20249.5061	53075.353399999934	131480.49650000012	63968.56140000001	10006.508999999998	12250.328500000005	13244.741599999996	8314.449799999997	27053.6324	52859.72410000002
thylakoid [GO:0009579]	181342.27019999977	15687.084700000009	29933.426400000008	11246.431600000004	16902.938599999994	121406.86979999999	13251.025999999996	12868.36340000001	14165.8832	11004.907299999999	11713.594299999993	26417.600299999973
proton transmembrane transporter activity [GO:0015078]	75396.7791	32265.13140000001	49460.144700000026	17701.89510000001	23427.56559999998	71926.38079999998	40628.42530000001	37414.65709999998	23583.674200000005	21535.351899999994	29151.776099999995	34674.80929999999
transferase activity, transferring acyl groups [GO:0016746]	24473.3932	23033.843600000007	52324.75259999999	27796.24230000002	38092.03689999996	26505.14440000001	59717.25829999999	46729.594399999994	28977.833799999993	12902.032000000003	53329.803400000004	55451.64639999996
serine-type endopeptidase activity [GO:0004252]	24739.2748	22706.34109999999	49142.04410000002	38320.20880000001	54902.96740000007	38422.68740000001	41087.30750000002	32459.467299999993	28348.390700000007	11025.6497	51315.98580000002	56069.704900000004
photosystem II [GO:0009523]	76254.15919999998	30805.775800000003	57588.25320000001	16246.3241	25087.728899999995	82425.33199999998	28903.930200000003	35715.322300000014	18907.510899999994	27616.400400000002	14089.533199999998	28816.991100000014
peptidyl-prolyl cis-trans isomerase activity [GO:0003755]	33952.12250000002	29181.173600000024	45665.606599999956	33434.506600000044	37194.24870000001	31037.752000000015	45753.029500000026	38130.21530000002	30575.38970000001	15498.760300000007	44779.8765	56131.26439999995
rRNA binding [GO:0019843]	67493.99500000002	26253.17069999999	45860.650900000015	16387.6523	22845.104399999997	76406.9271	39824.133799999996	37961.3967	21840.72700000001	17879.3235	29834.5483	34238.54610000001
protein folding [GO:0006457]	23278.605700000007	19700.22	42131.08810000001	29005.972899999993	42703.86189999998	39035.5925	47423.5999	40047.3099	26651.435900000008	10425.1311	49390.50479999999	52925.958499999986
DNA topoisomerase activity [GO:0003916]	19029.65670000005	17727.369999999984	38507.807400000005	28485.5762	40740.285500000056	20466.950100000002	50708.500399999975	43824.408399999964	27231.03829999995	9775.930400000005	52925.109099999914	57751.27600000009
3'-5' exonuclease activity [GO:0008408]	19160.1048	17566.501800000002	36384.23230000002	30541.75459999995	49003.508099999985	22967.786	44907.087499999994	37337.1278	25620.65529999999	9108.657599999997	53352.47229999998	53958.63169999997
protein transport [GO:0015031]	50796.339199999995	19495.380200000003	39345.630999999994	19870.763600000002	29333.28830000001	49316.10720000001	41920.214000000014	35736.0679	21677.648500000003	10828.089199999997	38048.70149999999	40692.938799999974
lyase activity [GO:0016829]	18601.182	19037.081599999994	36824.8255	29612.024300000005	45551.180199999995	16138.012899999998	50457.72300000001	43559.22960000001	22907.8507	9621.4881	50006.17489999998	52935.82120000002
nucleotidyltransferase activity [GO:0016779]	18654.5083	15561.394100000003	39450.03690000002	29962.62509999999	61897.81570000002	24457.26679999999	37632.03569999998	29239.65400000001	22180.33350000002	6980.271099999998	48250.26139999999	55007.478900000024
thiamine pyrophosphate binding [GO:0030976]	16242.387400000003	19930.735399999987	37918.40999999997	27402.24490000002	39384.72479999999	18603.801800000005	47306.56719999999	44224.980700000015	21204.075599999996	11138.459299999999	49169.364700000035	50121.08610000003
glycolytic process [GO:0006096]	21045.0035	18847.3452	37343.33609999999	31397.0963	39254.941700000025	21375.928499999995	40142.02169999999	35585.82530000001	26249.348500000007	9223.0427	42207.03449999999	55594.05590000002
transferase activity, transferring acyl groups other than amino-acyl groups [GO:0016747]	21471.641000000003	19646.1648	46139.46820000001	25103.73550000001	34106.182500000046	22350.176099999975	42242.127599999985	35375.12169999999	23049.117600000016	10169.972999999996	48397.64970000003	46362.20390000006
transferase activity, transferring alkyl or aryl (other than methyl) groups [GO:0016765]	16879.500300000007	15198.868200000003	32963.291699999994	28341.267500000024	40988.8081	17697.0547	46098.9784	38046.39060000001	26115.836699999996	7542.4366	50408.552200000006	54006.94239999998
lipid metabolic process [GO:0006629]	25213.28870000001	22262.4377	35964.56449999999	29986.8639	39682.7743	35830.042799999996	31026.032299999995	26437.159900000002	23464.00269999999	10027.151600000001	42064.68830000002	50562.295499999964
oxidoreductase activity, acting on the aldehyde or oxo group of donors, NAD or NADP as acceptor [GO:0016620]	18739.717800000006	18143.659100000008	41499.83470000001	24988.922599999994	36210.636300000006	21358.67180000001	48561.194	35933.56599999999	22423.177700000007	9578.208799999999	41136.589300000036	47239.68259999998
iron-sulfur cluster assembly [GO:0016226]	38333.049499999994	13268.903199999999	30455.020800000002	26957.492499999993	52740.93540000003	46111.202600000004	29201.786699999993	25867.30470000001	16578.727699999996	7385.339199999999	36984.1813	38847.15129999996
cellular amino acid metabolic process [GO:0006520]	17983.958499999997	17261.758500000004	38010.22319999999	23533.658400000004	32448.082399999996	19786.149000000005	48278.6416	38699.87240000001	21347.92249999999	10002.222200000002	43012.3875	44948.66410000001
rRNA processing [GO:0006364]	18241.5928	17029.758	34835.558399999994	23214.608500000002	33065.7667	21146.741100000003	43859.8352	38179.156	23958.758000000005	8557.178100000003	40526.53330000002	46086.48499999997
histidine biosynthetic process [GO:0000105]	15062.072899999997	15823.538500000006	31732.195200000002	25992.877699999997	35578.722499999974	14094.475500000004	47719.097099999984	38969.10659999999	20119.56139999999	7869.7201	45589.78029999997	46948.55080000001
ion transport [GO:0006811]	39479.7336000001	41979.03069999996	20804.5654	23538.563600000005	24694.792900000008	35257.0977999999	30419.71000000002	28634.52429999999	24086.729399999993	18208.94949999999	23963.548200000016	32299.023900000102
N-acetyltransferase activity [GO:0008080]	22672.435900000004	22309.127600000003	43173.22460000001	21816.388399999993	24957.829000000016	23266.666400000002	36506.16650000001	29275.759199999982	21563.09830000002	11140.4508	35841.63789999997	40531.203899999964
sequence-specific DNA binding [GO:0043565]	23725.364300000012	19562.523899999997	63463.23609999998	16373.201299999993	22610.943499999976	34206.194900000024	35159.040700000005	26259.45	17129.5033	10501.680900000003	30921.4526	30131.19440000001
NADP binding [GO:0050661]	18216.308299999997	16675.084199999998	36990.92400000001	24137.230299999996	33880.69110000002	17728.019999999997	36916.385299999994	31265.817000000003	19784.701999999994	9113.2196	36356.09930000001	42653.25709999999
DNA topoisomerase type II (ATP-hydrolyzing) activity [GO:0003918]	15912.718200000003	13776.4648	29782.565600000005	22645.495199999987	32745.2781	23643.03000000001	39757.10080000004	33078.3636	20367.13030000001	8388.803600000001	39368.99069999997	42344.43999999998
photosystem I [GO:0009522]	86887.2881	19205.682200000003	31059.689	7253.718800000001	10612.2064	81034.60560000001	17708.648600000004	19257.8906	11326.3417	15376.870500000003	7299.801900000001	14110.141400000006
outer membrane [GO:0019867]	25246.96389999998	18450.2607	38023.46019999998	19436.926999999992	28120.627699999994	24869.20789999999	39449.0349	28563.480699999996	17690.85780000001	9794.161300000005	32327.536499999984	31564.321600000014
pseudouridine synthesis [GO:0001522]	19889.298800000008	17650.4785	40162.91949999998	19067.21879999998	23445.010699999966	19926.721300000012	38438.3698	31432.659600000003	19699.033199999987	10084.113199999998	34282.30850000001	37195.34139999998
protein import [GO:0017038]	72285.7097	15653.714700000006	32392.439400000007	10787.175200000001	14796.09870000001	56333.114900000015	23809.66119999999	21146.639300000006	13296.920600000009	9571.663899999998	19171.435	20985.73720000001
single-stranded DNA binding [GO:0003697]	10015.601799999995	6532.328799999999	21819.053900000006	38102.40540000005	75922.46270000005	28878.302399999997	17177.909900000002	13962.9243	13349.686600000005	3990.7881999999995	32598.49929999998	47679.81840000005
ion channel activity [GO:0005216]	35468.8865000001	38245.509599999954	19528.391000000003	19979.897100000006	19767.57630000001	31529.346399999897	28932.266000000018	27263.34849999999	20943.661199999988	16198.009499999993	21335.779300000013	29346.476400000098
RNA modification [GO:0009451]	19451.19130000001	17386.839700000004	39922.04819999998	18518.893699999982	23057.269999999968	19461.149800000014	38109.2161	31259.4756	19209.447699999986	9967.579599999997	33451.67680000001	36261.04889999999
pseudouridine synthase activity [GO:0009982]	19451.19130000001	17386.839700000004	39922.04819999998	18518.893699999982	23057.269999999968	19461.149800000014	38109.2161	31259.4756	19209.447699999986	9967.579599999997	33451.67680000001	36261.04889999999
transaminase activity [GO:0008483]	17239.347400000013	16099.605799999998	39117.114299999936	23389.83939999992	31918.992400000054	16137.845399999958	33737.53590000002	27229.966599999985	18002.896199999992	8350.556199999999	34514.959500000085	40016.156999999934
ATPase-coupled transmembrane transporter activity [GO:0042626]	19442.363600000033	19287.97479999998	28101.932900000036	26154.945599999995	35985.01400000002	18379.162399999976	27108.648200000007	21541.98680000002	21178.201599999997	8327.786300000002	33972.34810000004	43700.22710000008
deoxyribonucleotide biosynthetic process [GO:0009263]	9518.470700000009	5824.013900000007	18271.025600000008	30168.388200000005	72459.23870000007	43686.666299999946	18189.2692	19491.503899999974	8803.468400000005	2890.2168999999994	28789.876300000044	38713.41980000003
serine-type peptidase activity [GO:0008236]	18796.48999999999	17693.52550000001	33648.76639999998	22700.231	29434.078000000012	19411.649899999982	31657.89849999998	23453.527000000002	21171.12539999999	8706.660999999998	31826.333899999983	38039.142800000016
proton-transporting ATP synthase complex, coupling factor F(o) [GO:0045263]	53019.3416	18978.560000000012	32224.25630000003	10426.199300000002	15157.751399999994	45350.81619999999	27957.822800000016	25001.185699999995	14121.629700000005	13117.346999999998	18170.396399999998	21766.506800000003
cytochrome-c oxidase activity [GO:0004129]	26786.52279999999	19205.613899999997	26276.751700000015	14911.02810000001	25948.186400000006	37815.39310000001	30049.31669999998	24660.482400000004	20750.418100000006	12888.271499999995	26456.62110000003	28745.682700000005
tRNA aminoacylation [GO:0043039]	16848.201900000004	13370.589700000004	28761.094399999998	20804.686600000005	29217.675700000003	17023.915299999986	36006.7578	28170.34270000001	20151.6483	6704.673999999999	36833.08710000003	40309.10940000006
photosynthetic electron transport chain [GO:0009767]	101678.48660000003	10395.982799999998	16687.454599999994	15023.789200000017	23059.40749999998	43837.9112	8853.783400000004	10144.09109999999	11007.91660000001	7086.4977999999965	13557.528399999992	28237.262299999988
microtubule-based movement [GO:0007018]	31504.324200000025	24841.98730000004	15688.278600000016	30352.459100000015	22147.02530000001	26960.301000000007	16664.130200000014	17870.683499999992	28637.123199999965	13172.062199999993	26042.611700000005	35404.23770000001
microtubule motor activity [GO:0003777]	31504.324200000025	24841.98730000004	15685.708600000016	30348.856800000016	22140.84440000001	26960.301000000007	16664.130200000014	17870.683499999992	28637.123199999965	13172.062199999993	26042.611700000005	35404.23770000001
photosystem [GO:0009521]	101678.48660000003	10392.573099999998	16687.454599999994	13765.495600000017	21190.04019999998	43821.0224	8853.783400000004	10144.09109999999	10532.933900000009	7086.4977999999965	12038.794199999993	27002.90249999999
chlorophyll binding [GO:0016168]	101678.48660000003	10392.573099999998	16687.454599999994	13765.495600000017	21190.04019999998	43821.0224	8853.783400000004	10144.09109999999	10532.933900000009	7086.4977999999965	12038.794199999993	27002.90249999999
cytochrome complex assembly [GO:0017004]	35644.20929999999	13993.5195	27336.326699999998	13320.708799999999	19057.0942	33399.53160000001	30413.583599999994	26598.0118	14678.808600000002	8983.215800000005	27997.468399999987	27991.883599999986
protein disulfide oxidoreductase activity [GO:0015035]	13213.935100000006	9758.955199999995	23941.22440000002	24978.77799999999	47788.91769999998	23141.76639999999	24357.923800000004	22501.872300000003	14536.5645	4608.278600000001	31788.66689999999	38675.30099999996
protein dimerization activity [GO:0046983]	23489.251600000003	17630.939300000005	29722.833399999992	15801.913099999992	20781.1483	28417.3862	32898.43769999999	25817.25	15757.412300000007	8642.965800000002	28625.962900000028	30249.7453
phosphorelay sensor kinase activity [GO:0000155]	15918.57830000002	13074.93290000001	50987.02149999999	15036.600499999993	19605.025800000003	15395.946799999994	27845.101499999986	21270.389499999997	18191.09840000005	8724.762700000007	34679.15360000004	30322.2514
DNA methylation [GO:0006306]	5188.043700000005	6051.304000000003	6656.183700000003	49934.64199999997	93248.46469999982	7751.6784999999945	9040.628899999996	7122.672099999998	5906.22120000001	3621.699099999999	25105.381999999998	51148.87129999996
N-methyltransferase activity [GO:0008170]	5188.043700000005	6051.304000000003	6656.183700000003	49934.64199999997	93248.46469999982	7751.6784999999945	9040.628899999996	7122.672099999998	5906.22120000001	3621.699099999999	25105.381999999998	51148.87129999996
tetrapyrrole biosynthetic process [GO:0033014]	13215.595300000003	12118.520700000005	28292.560899999993	18207.6588	26640.55410000001	14575.2223	37467.004	29614.278900000012	17361.402500000004	7021.236999999998	30075.190100000003	34177.65920000001
intramolecular transferase activity, phosphotransferases [GO:0016868]	12331.513400000002	11512.353100000004	26830.168800000003	18099.2357	25466.11659999998	14136.1077	33770.53219999999	27381.30320000001	18613.3542	5427.460600000002	35888.355900000024	37416.29089999995
nucleoside metabolic process [GO:0009116]	11965.577399999991	10291.470400000006	24351.449700000016	21259.03650000002	30823.897299999986	18100.896099999994	31485.985300000015	24124.11109999998	15198.776599999997	5622.161800000001	33955.11740000003	35604.577900000026
cation transport [GO:0006812]	16730.95310000001	13553.346499999994	26286.2372	21869.63330000001	27574.089200000024	15377.571600000001	21306.844900000004	18501.500999999997	18934.703699999995	7232.388999999999	35455.255999999994	37594.083799999986
tRNA processing [GO:0008033]	16443.4934	13713.549399999994	28204.961	18664.1267	24133.045099999974	14247.609500000004	29197.59850000001	24816.44450000001	16964.674999999992	7414.2333	30272.873100000026	35733.88399999998
penicillin binding [GO:0008658]	11700.528900000001	10857.370400000003	25869.247700000014	16605.099000000017	26075.884500000004	12372.458500000004	35608.449599999985	28254.226100000018	17451.068800000045	5778.566500000003	32356.97160000007	34391.86910000002
SRP-dependent cotranslational protein targeting to membrane [GO:0006614]	12304.929999999998	11361.297900000007	24614.833299999988	19156.273599999993	24837.93870000003	13533.759300000005	31527.348900000015	24753.647899999985	17334.44430000001	6184.9742	34816.407600000006	36678.44179999996
riboflavin biosynthetic process [GO:0009231]	11509.961200000002	10300.236299999999	23845.339499999995	17975.837600000003	27507.501500000002	12247.148199999996	31155.804099999994	26139.060200000004	17870.438199999997	6334.997500000001	32731.834099999993	36961.194700000015
2 iron, 2 sulfur cluster binding [GO:0051537]	11133.523500000001	10702.329400000002	25482.020700000012	17595.03460000003	22668.213099999964	11701.684599999997	35514.85149999999	35208.93359999998	11227.252700000003	5088.5217	32950.720099999984	29417.995899999998
structural molecule activity [GO:0005198]	12639.8166	10795.276300000001	25361.9137	22033.282200000012	37081.89120000001	24952.656600000002	20499.33030000001	13124.962	9675.508	5381.0521	31862.295000000006	30061.418799999985
copper ion binding [GO:0005507]	15266.218000000004	11555.0278	20414.196700000004	20593.4882	25709.5246	19893.5719	24733.071500000005	20588.028999999995	15978.440500000004	6296.517900000002	27964.007000000012	33547.2357
RNA methyltransferase activity [GO:0008173]	13775.071100000001	12668.212500000001	26800.95000000002	16746.456100000007	22542.307500000024	13811.61690000001	29683.15380000001	24578.232399999968	15826.561700000017	6178.693899999998	26868.668900000033	32067.071999999964
mismatch repair [GO:0006298]	17775.0469	14971.7726	28744.8653	15002.6518	22204.265599999995	18174.781099999997	29905.307700000005	19851.952900000004	15776.886699999994	8191.804099999999	20980.679100000005	29790.379599999975
cation transmembrane transporter activity [GO:0008324]	13299.213699999998	11248.529900000003	24567.3051	17449.364900000004	23761.319600000006	12729.336100000002	25156.8579	20757.693199999998	16444.213900000002	6449.7467	33013.08799999998	34630.857699999986
purine nucleotide biosynthetic process [GO:0006164]	9508.3629	8180.4075	19017.6434	27745.243300000006	28344.459499999997	9829.551200000005	27122.7365	22192.7253	14132.717900000003	4501.3703000000005	31945.862700000012	36266.78110000005
nucleus [GO:0005634]	21461.645600000003	21241.618600000005	18739.961299999977	21077.40340000001	16128.441399999992	27862.936399999977	13787.7316	14019.678400000006	20280.373399999997	8084.365000000001	22094.488800000003	32072.734500000017
antioxidant activity [GO:0016209]	10438.95389999999	9052.450200000001	23550.703799999992	17863.372900000017	27177.404299999966	36797.025399999984	18386.446500000016	15229.430700000004	13805.36289999997	4974.212500000001	27923.561999999933	30743.077999999987
transferase activity, transferring glycosyl groups [GO:0016757]	15867.906700000005	16420.949500000006	15489.155099999998	21472.1598	23740.270100000005	12617.325299999995	19967.678499999995	19267.207199999997	18226.6061	9135.080399999999	29114.5426	34428.473300000005
oxidoreductase activity, acting on CH-OH group of donors [GO:0016614]	13185.805199999997	12838.299900000005	36134.6722	14230.5704	21264.4189	10486.587399999993	26567.680099999983	24310.133400000006	13724.523200000012	6651.976900000001	24283.578900000004	25910.7009
hydroxymethyl-, formyl- and related transferase activity [GO:0016742]	7845.698399999992	6990.320800000002	16675.810100000006	26141.75679999999	51324.45280000007	8483.7789	21380.498400000004	18265.076500000006	10952.954699999993	3561.380500000001	25640.69500000004	32145.03590000006
nucleobase-containing compound metabolic process [GO:0006139]	11515.907900000002	10885.774700000004	17968.355400000008	17510.017899999977	28686.44369999999	15055.7857	22087.739399999988	19442.988699999998	14930.837699999996	4822.084399999999	31785.216799999966	33146.52929999999
glutamate-ammonia ligase activity [GO:0004356]	9989.357199999997	11183.291599999993	23265.857799999998	14784.270799999964	20565.895800000002	10900.52179999999	31623.941299999988	26940.9163	12216.280799999988	6481.308500000002	29273.15119999996	26393.04409999997
sigma factor activity [GO:0016987]	13470.823299999998	10932.990499999996	32665.894000000004	13361.271499999993	19759.10620000001	15191.9558	26946.847699999988	18637.8508	13959.608700000004	5873.396900000002	25911.264499999994	26345.74969999998
FMN binding [GO:0010181]	12529.3845	11796.315900000001	38168.33780000002	14056.421100000001	19204.446600000007	11478.587000000001	22129.22860000001	16891.185999999998	15026.985400000003	5917.049299999999	24823.620799999997	28686.1027
transsulfuration [GO:0019346]	10684.172700000012	11590.305500000028	24761.707199999986	17460.658100000008	23957.118100000025	9473.0636	25299.21610000001	21087.24510000001	13789.645599999987	5823.687900000003	25740.220200000047	29354.123200000005
photosystem II reaction center [GO:0009539]	39719.0936	15803.080699999997	24981.5095	9133.8527	14952.554299999994	36940.111099999995	14604.278900000001	19534.050300000003	7938.841100000001	14816.867499999998	6274.4114	14258.536800000007
fatty acid metabolic process [GO:0006631]	13305.0379	12741.8706	28973.76520000001	11485.699900000007	16017.512899999996	13722.542799999992	29658.3844	22553.376699999993	12402.669099999997	7087.4180000000015	26281.2712	24001.6529
mismatched DNA binding [GO:0030983]	16111.1363	13416.9373	25000.421400000003	13713.8653	20283.778599999994	16395.922899999998	27058.685800000003	18023.680200000006	14519.170699999995	7353.282299999999	18848.948600000003	27331.202799999974
4 iron, 4 sulfur cluster binding [GO:0051539]	10782.477599999997	10801.401399999999	22482.7017	15206.6246	20177.1225	11146.847199999998	27651.436200000004	22150.011799999997	12533.136499999999	6025.012600000001	28387.37289999999	28240.004300000022
tricarboxylic acid cycle [GO:0006099]	9848.638100000002	9469.720900000002	17708.68239999999	17970.007900000008	27908.4407	10383.927000000003	23753.419599999997	20231.455700000006	15650.357499999995	5180.299199999999	23216.2263	33664.7542
NADH dehydrogenase (ubiquinone) activity [GO:0008137]	13458.2147	14604.383300000005	17508.54460000001	12820.6227	17608.68040000001	25566.7823	21365.360299999997	19022.4311	13032.766899999995	10388.692300000002	23490.87589999999	23671.718599999997
proton-transporting ATP synthase activity, rotational mechanism [GO:0046933]	28270.531199999998	10493.6844	19396.22709999999	11214.164699999992	15879.644	27210.04750000001	22096.403700000003	18812.805200000003	11730.757599999995	6268.704699999998	18844.926800000016	22195.375800000005
ATP-binding cassette (ABC) transporter complex [GO:0043190]	9985.160500000002	12134.615299999998	22479.333599999998	14758.713199999997	21100.97469999998	10036.794700000002	27403.288	23217.03790000001	10802.465899999997	6723.4409	24860.25650000001	27672.42079999998
aerobic respiration [GO:0009060]	18926.494199999994	13921.3495	19434.94840000001	10805.251100000009	19782.0454	26837.26920000001	20540.48289999998	16416.681500000006	14992.935700000007	9619.412599999996	18838.048000000017	20707.5605
3-hydroxyacyl-CoA dehydrogenase activity [GO:0003857]	11926.540699999998	11670.4133	26605.05920000001	11336.520600000007	15801.615999999996	12953.189599999992	28889.1478	22065.279999999995	11945.304299999996	6567.7197000000015	26051.7987	23697.7428
translational termination [GO:0006415]	10423.128299999997	9287.561299999996	20123.97700000002	15412.664000000008	22060.45660000002	10784.568900000006	24893.348499999986	21422.921200000008	13678.828300000006	4615.410000000001	26145.100199999968	29384.524400000046
photosystem I reaction center [GO:0009538]	61039.7829	11025.389300000003	19538.442199999998	4546.1257000000005	6736.945499999998	57731.3294	9000.629800000002	9958.2096	7095.758399999997	8034.445199999999	4614.1507	8459.059200000003
tRNA binding [GO:0000049]	10229.694900000004	9315.6464	19160.087799999987	13532.03990000001	19064.6536	11930.309399999996	27529.691000000006	22531.160099999997	13406.372300000003	4966.5512	25733.718800000017	26668.62310000001
RNA-DNA hybrid ribonuclease activity [GO:0004523]	19530.6374	22283.516799999976	14044.4702	7604.5128	10643.897500000005	22514.754100000024	33079.938099999985	21784.865599999986	7863.881700000002	20192.2307	12736.286100000025	11511.136599999998
microtubule binding [GO:0008017]	22916.285100000012	18320.10120000004	12345.638200000021	20173.88510000003	15323.471299999992	22168.89990000001	10255.49560000001	11769.903399999992	19291.932599999953	8273.974499999991	17635.3512	24788.361800000013
ligase activity [GO:0016874]	8846.444900000002	8676.984100000005	20297.186600000005	12830.222999999998	20067.89570000002	9535.941900000002	28149.522200000014	22057.3264	13174.446699999997	4765.4637	25350.953900000022	26851.870600000017
kinase activity [GO:0016301]	12062.243999999999	12677.6808	20089.780000000002	16942.5315	21135.763399999996	16391.529000000002	16606.0462	13871.2624	12596.733600000003	5856.748500000001	24609.965200000006	26848.30819999999
lipid A biosynthetic process [GO:0009245]	9764.834600000002	9060.227499999999	21625.0899	12229.577299999999	19340.27880000002	10796.283799999997	27270.450500000003	21512.53900000001	12532.353099999995	5136.5871	24427.321100000012	25006.472100000014
glutamate synthase activity [GO:0015930]	8453.896500000003	9672.5185	17894.330400000006	13501.09250000001	19240.36970000004	7172.2148000000025	29969.44769999999	24621.8885	12665.26950000001	5700.294400000002	24368.015899999984	24882.715799999984
protein peptidyl-prolyl isomerization [GO:0000413]	14332.651800000012	11875.687100000017	16325.682499999995	16783.97590000003	18856.48240000002	14399.560299999996	18045.78580000003	15750.60260000002	15027.642700000006	6271.725000000002	21570.02359999999	27964.02159999997
ATP metabolic process [GO:0046034]	29133.5547	11886.365499999984	19875.561399999995	8335.390900000004	11301.116699999993	26534.34479999999	19551.8407	16947.32320000001	10059.36399999999	7958.5300000000025	15152.142999999998	17646.795200000008
metal ion transport [GO:0030001]	11760.528900000001	11815.589999999998	19330.86140000001	14469.850900000005	20153.776800000007	11284.318099999997	20879.6151	15852.920199999999	12323.603499999997	6703.420300000002	20839.654100000007	26247.236099999987
unfolded protein binding [GO:0051082]	13512.861200000001	11493.360399999996	20571.60240000001	12785.45389999999	16532.2325	13390.1234	24962.7828	18183.191	12419.459	6250.6181000000015	18835.954400000002	21408.764100000008
transferase activity [GO:0016740]	10437.005000000001	9483.339199999997	22087.7828	12135.187699999997	18067.244899999998	11242.5668	23749.730600000003	19257.294800000007	11961.687200000006	4764.0457	22411.161699999997	23671.920800000014
phospholipid biosynthetic process [GO:0008654]	8758.044200000002	8684.356099999997	17452.651199999997	12408.336999999992	17645.435300000012	10243.163099999998	24538.3378	21179.269500000002	11295.295900000001	4698.7762	24263.319900000017	24432.43660000001
translational initiation [GO:0006413]	10372.0785	9565.1308	15398.9084	13518.4722	17315.4863	13834.368900000001	22424.885100000007	17544.2855	12853.867700000003	5394.400100000002	22491.868000000006	24585.860799999988
transferase activity, transferring phosphorus-containing groups [GO:0016772]	12250.067299999999	15178.678100000003	16017.057999999992	13126.2755	16531.1826	11509.072299999998	20411.710300000006	15613.919400000002	9777.247400000004	5684.8601	25039.18049999999	21747.461000000018
intracellular protein transport [GO:0006886]	14229.640099999999	12724.051300000001	10665.577599999999	15584.865600000001	13545.356699999993	16982.601500000004	15291.925599999999	15511.595299999999	17184.86359999999	6044.1214999999975	18770.7252	24877.498100000004
base-excision repair [GO:0006284]	7981.104699999998	7696.3865000000005	17017.965799999998	13737.687399999995	19911.834199999987	8928.310099999999	22045.9162	17920.70409999999	12001.767200000011	4569.656	24378.47680000001	25098.125599999996
fatty acid biosynthetic process [GO:0006633]	10868.980399999999	9850.0077	19773.5518	11157.644800000002	15978.3538	11103.4815	24666.284100000008	20636.173600000002	10831.302800000001	5194.3854999999985	19041.634099999996	21065.8023
lysine biosynthetic process via diaminopimelate [GO:0009089]	7412.093099999995	7795.2024	16120.092100000002	12400.498799999998	17597.90099999999	8628.4818	24515.55900000001	21099.235999999997	12082.419699999997	3659.3385999999996	22977.885500000004	24546.714100000005
methionine adenosyltransferase activity [GO:0004478]	8196.872099999997	7750.785	17459.2425	12096.180999999993	16541.372500000012	15004.336799999992	21567.596699999987	18042.0034	10569.631899999993	3959.5154	22334.953000000016	22982.637399999996
S-adenosylmethionine biosynthetic process [GO:0006556]	8196.872099999997	7750.785	17459.2425	12096.180999999993	16541.372500000012	15004.336799999992	21567.596699999987	18042.0034	10569.631899999993	3959.5154	22334.953000000016	22982.637399999996
hydrolase activity, acting on ester bonds [GO:0016788]	10654.113600000004	9811.727	21136.1333	12789.420699999993	17513.34570000001	11207.703900000004	18097.432700000005	12584.132299999997	12424.171300000004	5319.622800000001	21005.60639999999	23931.8288
carboxyl- or carbamoyltransferase activity [GO:0016743]	6779.128700000001	7055.859900000001	14956.839899999988	12968.610300000004	17811.78929999999	7863.272400000007	23758.831200000008	19227.797300000013	11103.449399999994	4324.519300000002	23582.518299999996	25390.24470000001
xenobiotic transmembrane transporter activity [GO:0042910]	11452.084199999963	11762.589799999987	24218.75069999998	9422.894499999984	10881.073699999975	13621.185300000005	24305.183700000023	18715.21919999999	10417.240599999992	6072.3603	16773.803700000008	17013.762000000035
antiporter activity [GO:0015297]	11452.084199999963	11762.589799999987	24218.75069999998	9422.894499999984	10881.073699999975	13621.185300000005	24305.183700000023	18715.21919999999	10417.240599999992	6072.3603	16773.803700000008	17013.762000000035
ammonium transmembrane transporter activity [GO:0008519]	10089.582399999998	10368.439899999996	17030.511199999994	12166.946400000019	16155.119900000014	8087.33359999999	21988.21829999999	17726.5432	10250.845900000006	5192.350500000002	21453.5017	23548.7266
ammonium transport [GO:0015696]	10089.582399999998	10368.439899999996	17030.511199999994	12166.946400000019	16155.119900000014	8087.33359999999	21988.21829999999	17726.5432	10250.845900000006	5192.350500000002	21453.5017	23548.7266
efflux transmembrane transporter activity [GO:0015562]	10739.841500000015	7268.3363	24692.111900000044	11073.6674	17076.31329999999	11471.052799999983	17164.44139999998	13025.527800000005	12088.518799999994	3570.1859	22161.346299999965	23117.412499999955
cobalamin biosynthetic process [GO:0009236]	6944.4077	6980.405400000001	19051.5496	19114.5248	28962.021599999996	6030.372899999999	10401.564499999999	8170.310399999999	11972.717400000001	3346.1558000000005	20707.3304	30953.982600000003
protein secretion [GO:0009306]	11335.6998	8128.980899999998	31760.5196	10981.974600000003	16408.439600000005	12158.2116	15871.187700000002	11515.2167	9056.523299999999	5919.5415	18968.9339	19456.189100000003
potassium ion transport [GO:0006813]	8938.598399999995	7713.766900000005	18363.275	11065.9993	16570.35159999999	9017.976200000005	20386.255999999983	16639.8845	11587.043700000007	4319.077799999998	22274.49979999998	24361.2562
DNA ligase (NAD+) activity [GO:0003911]	7788.903999999999	5862.688400000002	12192.373699999996	12385.380799999999	24915.620499999994	8925.808199999994	19773.1386	15707.984600000002	9235.167799999988	3058.5517000000004	23988.558400000013	25392.157699999996
transposition, DNA-mediated [GO:0006313]	8952.999400000002	10672.359499999999	37929.92250000002	7399.576400000001	6577.365100000001	21413.773800000003	5626.0229	1434.9189000000001	12941.893499999998	6399.132499999999	27158.829800000007	22266.351700000003
isoprenoid biosynthetic process [GO:0008299]	14639.062999999995	9391.978099999997	15685.42819999999	12139.332600000002	15703.240900000019	10470.576799999995	18399.97950000001	14111.092799999999	11998.126499999977	5412.111599999998	19272.968699999998	20789.286400000026
dTMP biosynthetic process [GO:0006231]	4108.7053	1081.7368000000004	3475.8403	27175.486699999965	56283.63719999998	16235.430299999998	4563.5134	4905.562399999996	3952.623699999997	543.3141	18711.21839999998	26632.92770000001
thymidylate synthase (FAD) activity [GO:0050797]	4108.7053	1081.7368000000004	3475.8403	27175.486699999965	56283.63719999998	16235.430299999998	4563.5134	4905.562399999996	3952.623699999997	543.3141	18711.21839999998	26632.92770000001
terpenoid biosynthetic process [GO:0016114]	6611.667499999997	6090.529500000001	13397.826500000003	12751.787499999993	18799.151899999986	6797.7459	22293.0692	18589.557099999998	11652.765400000002	3092.1768	21982.897799999962	25179.905399999996
carbohydrate derivative binding [GO:0097367]	9569.687699999995	7984.8579000000045	20880.5812	8787.214999999995	14470.544900000004	10027.291899999995	22528.732500000002	18308.386800000015	10499.980700000011	4305.876100000001	19637.541700000012	19595.670500000022
carbohydrate derivative metabolic process [GO:1901135]	9569.687699999995	7984.8579000000045	20880.5812	8787.214999999995	14470.544900000004	10027.291899999995	22528.732500000002	18308.386800000015	10499.980700000011	4305.876100000001	19637.541700000012	19595.670500000022
cell division [GO:0051301]	8088.526400000002	7828.361900000002	16453.881999999998	10976.028299999982	17596.62350000004	8296.682399999998	21151.31019999999	17948.369000000002	11418.74970000001	4466.6720000000005	19828.43260000002	22288.857000000044
DNA polymerase III complex [GO:0009360]	7919.893099999999	6897.5587000000005	16900.29170000001	10629.753299999997	16588.17749999999	7878.501399999999	22850.743100000007	19060.332300000002	10483.3063	4098.5237	20406.5766	21482.985100000005
phosphotransferase activity, alcohol group as acceptor [GO:0016773]	8407.4205	8018.120799999997	18657.601899999998	11822.392600000003	16668.84920000001	9164.631099999999	18990.774299999997	15685.513499999995	10764.9123	4074.310899999999	20152.20110000002	21627.397100000002
transposase activity [GO:0004803]	8599.924	9752.773399999998	37454.64640000001	6921.1914000000015	6198.671800000002	20950.352000000006	5339.3271	1344.8456999999999	12529.137099999998	6017.959499999999	26597.503900000007	21931.051100000004
bacterial-type flagellum-dependent cell motility [GO:0071973]	12834.469300000002	10354.299799999999	35043.411499999995	11725.718100000002	15085.079	11087.852200000001	9051.706000000002	3137.0881	8361.268399999999	4962.420099999999	22039.615399999995	18650.78359999999
metallopeptidase activity [GO:0008237]	7589.964299999995	7034.145099999997	18479.24169999999	12377.018399999992	17649.806100000016	9555.805	17510.31129999999	15436.472400000002	11244.914299999993	3056.7965999999997	18475.248099999986	22999.25950000001
oxidoreductase activity, acting on paired donors, with incorporation or reduction of molecular oxygen [GO:0016705]	7241.745699999997	6997.5942	16586.27259999999	15800.841699999994	17934.84470000003	11293.149299999997	14854.196600000007	13766.552699999997	7696.359100000005	3221.8694000000005	24876.389100000008	19846.923000000017
phosphorylation [GO:0016310]	5801.5013	6795.141	15395.506699999994	13315.141500000003	16878.737399999995	5921.740599999998	17665.607100000005	14517.263099999998	9391.561900000008	3071.1156	26758.2989	24026.036600000003
gluconeogenesis [GO:0006094]	8734.933899999998	8118.209300000002	20715.8168	11108.630299999999	15753.8551	8911.231599999997	18123.11589999999	15055.078100000002	9133.157199999994	3794.869400000001	18338.7067	21020.902099999996
integral component of plasma membrane [GO:0005887]	7473.759100000004	7516.2665	14287.814600000002	13545.680400000001	21171.6056	7032.858699999999	15795.336700000003	13313.588800000001	10323.194400000004	3986.461000000001	19715.92959999999	23440.845999999998
cellular protein modification process [GO:0006464]	15056.410399999992	9377.126200000012	13394.159099999997	12049.4466	13557.214699999991	16417.566000000017	14737.249000000005	12207.260100000003	11161.392100000003	4226.653900000001	15799.320099999995	18331.638600000002
porphyrin-containing compound biosynthetic process [GO:0006779]	8409.331000000002	7195.6905	16567.4052	10671.0812	15670.374600000003	9204.094499999997	20737.46549999999	16413.969899999996	10343.392900000003	3547.760700000001	17205.797900000016	20054.211400000015
translation initiation factor activity [GO:0003743]	9473.5815	8759.7151	11938.966400000001	11809.727699999998	13835.703300000003	12735.6957	17285.405500000004	14006.965800000004	11140.782900000002	4813.0253999999995	18788.801900000002	20919.718399999994
ubiquitin-protein transferase activity [GO:0004842]	18660.3759	19880.891800000012	6435.025099999995	14203.002000000011	10374.003699999997	10997.337000000001	11401.759799999994	9974.723100000003	13895.369100000013	7801.237300000001	12788.040199999998	18121.4254
ribonucleoside-diphosphate reductase activity, thioredoxin disulfide as acceptor [GO:0004748]	5109.207400000004	3388.4433000000013	8415.997900000002	16718.230999999992	34833.84659999999	16667.947099999998	10099.103699999996	13701.701199999994	4744.063999999998	2028.0673000000006	16752.81490000002	21912.644500000002
CoA-transferase activity [GO:0008410]	9582.629700000003	9610.297400000001	26442.636800000007	13855.445300000012	16725.765400000004	9395.512499999997	13911.199	10585.513199999998	7356.169400000004	3533.6495000000014	17222.818900000027	14494.432200000036
cell adhesion [GO:0007155]	9346.589000000002	7906.011	19335.4563	7132.558400000011	13644.269399999976	23259.565399999992	13745.200899999994	8457.160399999997	8996.9462	2972.9864000000002	18881.555800000024	16717.569599999988
cysteine-type peptidase activity [GO:0008234]	16957.210900000005	16187.182600000002	13545.8131	7658.297900000002	7851.790000000004	36307.724400000014	9875.089900000003	8189.8053	9582.999599999997	7346.754099999998	7675.209900000004	9048.738499999989
phosphatidylinositol phosphorylation [GO:0046854]	6675.2442999999985	6456.5197000000035	11349.27499999999	12507.813999999993	16639.719299999968	7343.571800000002	16426.77030000001	15805.604200000007	10701.262899999983	2887.8155	20568.882800000032	22847.68499999999
aminopeptidase activity [GO:0004177]	6802.257600000002	6029.400799999999	14422.673900000002	11729.821099999997	15604.116299999985	8185.8909	15067.9733	12720.644	10299.141099999993	3305.4081	20132.394600000014	23424.9308
motor activity [GO:0003774]	15320.876800000022	16505.78650000002	12550.378700000003	14342.440199999994	13959.68369999999	9165.354699999998	5752.7361	5971.818199999995	12235.314399999988	10522.652399999984	14263.459300000004	16425.296200000008
tRNA modification [GO:0006400]	8766.352699999998	6971.407199999999	17899.898800000003	10666.3229	14584.575400000005	8198.524799999994	14943.213700000004	11872.964999999997	9363.332499999995	3686.7735000000002	15591.297399999994	19774.408499999998
inorganic diphosphatase activity [GO:0004427]	7889.773399999997	6758.072200000002	11871.494900000009	12251.391899999991	14224.523100000013	7428.0257000000065	15265.347000000002	12366.516399999993	10337.839599999998	3743.3509	18918.493700000025	19658.761999999988
damaged DNA binding [GO:0003684]	6945.228900000002	6123.824199999997	12031.9752	10500.570699999995	15012.676399999993	8037.008600000002	16077.921600000001	13993.486500000003	9718.378399999998	3919.128500000001	17057.78849999999	19404.47259999999
isomerase activity [GO:0016853]	8123.310100000001	7671.715700000001	14970.9847	9590.8514	13735.6802	7753.1208	17205.200599999996	13105.1378	8882.964000000002	4321.496199999999	13703.2019	16952.35480000001
vesicle-mediated transport [GO:0016192]	10975.204099999997	10172.159000000003	6656.596500000001	13315.920100000001	10006.8121	12451.184799999999	9256.1625	10424.3704	14288.010199999992	5171.5762	13564.570600000005	19191.944100000008
transferase activity, transferring hexosyl groups [GO:0016758]	5994.153399999998	5626.925500000001	10861.456900000003	15870.960000000005	24774.072299999993	7294.698399999999	12429.319300000003	10048.9748	7986.458199999997	2983.4009	14259.315000000006	17010.408399999993
oxidoreductase activity, acting on the aldehyde or oxo group of donors, disulfide as acceptor [GO:0016624]	8575.911599999998	6980.420100000006	14463.920800000014	9095.450500000019	12416.514899999993	8851.904699999986	17259.831399999995	13034.19430000001	8425.843699999996	3880.0529	13807.5148	16577.184499999996
nucleoside-triphosphate diphosphatase activity [GO:0047429]	6138.236700000001	5649.110200000002	11715.598399999999	9677.97630000001	14334.313800000014	6761.615400000001	15897.034900000006	13563.794600000001	8450.725699999999	2924.9039000000007	16363.82899999998	19048.479600000006
carbon fixation [GO:0015977]	21106.404600000005	6683.962800000001	10637.532299999995	7713.165600000003	11920.783999999996	13612.8742	11413.2241	10589.2664	6847.025499999998	4702.6933	9681.7578	14781.6839
oxidoreductase activity, acting on the CH-NH2 group of donors [GO:0016638]	5779.142400000002	6968.985700000003	12541.403300000007	8421.931500000012	12105.964100000037	4614.502500000003	19813.865699999988	16342.604900000002	8008.697900000006	3699.6670000000013	15944.87569999998	15233.944799999994
glutamate biosynthetic process [GO:0006537]	5764.325600000003	6965.6105000000025	12480.622000000007	8406.48180000001	12096.846600000037	4609.414700000003	19813.865699999988	16342.604900000002	8006.515400000006	3699.6670000000013	15919.17069999998	15219.900699999995
proton-transporting two-sector ATPase complex, proton-transporting domain [GO:0033177]	17943.166999999994	9710.911499999997	15244.312099999996	4943.520300000005	6237.974599999987	23281.36610000001	10642.391299999996	10191.526899999992	6735.853100000002	6291.409400000002	8183.220699999999	9290.494399999998
arginine biosynthetic process [GO:0006526]	4850.5041	5234.832900000002	10291.198000000004	10472.893899999995	15765.823000000004	4493.599800000002	15306.071800000005	14841.429100000005	7993.222000000005	2530.2057	17443.37859999999	18929.00060000002
peptidase activity [GO:0008233]	7296.3573000000015	5402.388300000002	15734.068599999991	10377.956100000005	14417.899399999998	8633.484199999999	10349.961899999998	9327.882999999996	9637.188400000003	2399.8488999999995	16166.408800000001	18391.472300000005
glycine dehydrogenase (decarboxylating) activity [GO:0004375]	5464.094299999999	4791.854199999997	11270.952399999998	11566.475600000002	23133.34510000005	4536.153699999995	15235.422300000007	12223.26599999999	7328.754700000004	2449.6450999999993	12775.8906	16938.87699999999
glycine catabolic process [GO:0006546]	5464.094299999999	4791.854199999997	11270.952399999998	11566.475600000002	23133.34510000005	4536.153699999995	15235.422300000007	12223.26599999999	7328.754700000004	2449.6450999999993	12775.8906	16938.87699999999
endonuclease activity [GO:0004519]	9633.286000000002	8021.131800000001	13336.5785	7881.358800000005	11553.297100000003	14149.8852	15672.2476	10321.8782	6946.430000000003	7525.2703999999985	11007.498499999998	11501.581999999999
sodium ion transport [GO:0006814]	6630.5037999999995	6499.711100000001	20572.096799999996	7349.994899999999	12506.031999999997	9697.403	16334.716299999998	12488.639599999995	7111.219799999997	3115.1663000000003	12768.747600000002	12249.9036
heme-copper terminal oxidase activity [GO:0015002]	10920.5881	8214.525100000008	11778.655599999995	5467.222899999997	9797.274400000002	17004.811499999993	15289.668800000007	13353.943500000005	8270.351399999994	5379.321599999998	10247.744100000004	11234.327300000004
peptidoglycan catabolic process [GO:0009253]	4890.424399999999	3557.2244	10337.446399999999	8074.808499999997	16377.018900000006	19214.1965	14591.715300000002	13078.729100000004	6236.456599999998	2219.2909000000004	14562.551999999989	13706.484899999994
cobalamin binding [GO:0031419]	7444.052700000001	6886.995399999996	17986.882900000004	10240.380000000003	12633.314000000013	8768.628999999994	12593.151900000006	9701.397400000003	6040.5616999999975	3776.5326999999997	15552.515899999979	15009.727799999988
response to oxidative stress [GO:0006979]	8452.450400000002	7040.518999999998	13792.181799999998	8495.439900000001	10827.405600000002	8864.058600000002	14250.725299999998	11805.612600000004	9403.502599999998	3319.3588999999993	14108.26420000002	15618.0638
FAD binding [GO:0071949]	7710.6024	7655.407300000003	13715.175900000033	8188.226600000002	10511.05019999999	8775.790700000001	15497.992300000005	11550.420600000001	8116.720799999996	4254.7777000000015	13855.324399999996	15738.258599999992
aromatic amino acid family biosynthetic process [GO:0009073]	4515.536899999999	4774.910499999999	8631.695200000004	10404.31120000001	13274.770300000004	4931.490500000003	15622.014499999996	13458.828900000006	8781.1707	2191.2027	19052.915500000003	19015.969999999998
translation elongation factor activity [GO:0003746]	5897.1494999999995	6024.202100000002	10669.0114	8057.736899999999	11327.200099999995	7902.3011000000015	17185.560699999998	14771.996500000003	7797.036599999997	3948.749599999999	14867.506	15725.293899999995
telomere maintenance [GO:0000723]	10555.709600000007	17369.294299999994	17792.749499999987	4904.599199999995	4709.635100000003	17922.96440000001	9548.368200000004	5900.131599999997	9970.229199999992	10518.20039999999	7202.4976999999935	6772.767000000002
cellular metabolic process [GO:0044237]	5163.163000000002	4767.519799999997	11244.534099999999	9113.952900000011	10909.872600000002	5640.912399999999	16784.259599999994	16636.999299999992	6540.851099999999	1976.0396	18360.281799999997	15288.312999999995
pantothenate biosynthetic process [GO:0015940]	5513.415899999999	5081.330199999999	13080.542000000005	9124.694400000002	14498.398699999994	4785.3858	14567.599299999993	12476.704199999993	7334.5574	2433.9267999999997	15520.733599999983	17378.788099999994
myosin complex [GO:0016459]	12717.545300000022	14971.813100000021	6194.754000000003	12745.406099999995	12075.06909999999	7793.266699999998	4260.7141	5301.756499999995	10935.806999999988	9738.641199999985	10964.767800000003	13776.47930000001
alanine-tRNA ligase activity [GO:0004813]	6308.133699999995	5097.261399999997	10464.8466	9294.096499999998	14564.323400000018	6225.017800000003	12247.699900000005	12100.1316	8303.824400000014	2383.2316	15758.690600000005	18522.360100000038
alanyl-tRNA aminoacylation [GO:0006419]	6308.133699999995	5097.261399999997	10464.8466	9294.096499999998	14564.323400000018	6225.017800000003	12247.699900000005	12100.1316	8303.824400000014	2383.2316	15758.690600000005	18522.360100000038
protein deubiquitination [GO:0016579]	11784.705700000015	12396.375599999994	9496.029499999997	8312.486499999997	7873.668299999999	13373.3003	11479.221599999992	8659.766200000002	8931.597600000012	6693.5284	10979.365900000008	10580.906
sulfotransferase activity [GO:0008146]	11066.093899999994	9492.687099999992	7563.854900000002	8945.24790000001	11286.156800000004	15355.0323	10075.999499999993	9093.394600000009	7241.119600000004	5343.185100000001	11929.974900000016	12775.774499999992
phenylalanine-tRNA ligase activity [GO:0004826]	4136.1042	4029.4149000000016	12000.819199999998	6542.3053999999975	9869.242900000005	24378.322799999994	13275.417700000002	10994.927300000003	6071.157700000002	2208.9982999999997	12714.513799999986	12781.129599999995
oxidoreductase activity, acting on NAD(P)H [GO:0016651]	5387.019799999998	6158.830600000008	7975.628799999998	8229.239900000002	10546.922899999992	17960.9332	11573.212600000003	10152.906999999997	7281.033299999999	4134.077099999999	13967.738300000003	15331.713500000002
methylenetetrahydrofolate dehydrogenase (NADP+) activity [GO:0004488]	5086.7917	5290.572000000002	9802.410099999997	8659.883600000005	11711.781200000001	5804.496899999997	15816.807300000004	13306.697200000002	8064.499400000007	2844.8741	15547.273099999999	16665.387699999996
tRNA dihydrouridine synthase activity [GO:0017150]	7928.3978000000025	6346.026199999995	12550.676900000004	9361.885900000003	11850.889899999986	5797.940900000005	12003.50860000001	10138.680600000003	7908.187199999991	3297.323400000001	13645.45390000002	17423.855599999984
sulfate transmembrane transporter activity [GO:0015116]	9776.304000000002	9094.532300000004	19047.588400000004	7207.638499999992	9534.755599999997	8536.917599999999	12541.27150000001	9875.002099999994	6387.425699999996	3996.6859	7600.581799999989	12038.047200000019
sulfate transport [GO:0008272]	9776.304000000002	9094.532300000004	19047.588400000004	7207.638499999992	9534.755599999997	8536.917599999999	12541.27150000001	9875.002099999994	6387.425699999996	3996.6859	7600.581799999989	12038.047200000019
four-way junction helicase activity [GO:0009378]	7060.327800000001	6111.562999999998	14272.4735	7462.2438	12323.541999999998	8606.8115	14147.916799999999	9675.2672	6592.5344000000005	3989.9677000000006	11330.718099999995	13969.674900000004
translational elongation [GO:0006414]	5412.6319	5564.803100000003	10247.212599999999	7062.115499999998	10090.182199999996	7193.3235	16514.7716	14258.542800000003	7387.837899999998	3810.3079999999995	13410.1811	14364.556199999994
thiol-dependent ubiquitinyl hydrolase activity [GO:0036459]	10779.836300000015	11774.411699999993	9010.450299999997	7802.685599999998	7358.139299999999	12619.316100000002	11288.184999999992	8428.039900000002	8505.542500000012	6467.7574	10510.179700000008	10086.5771
aminoacyl-tRNA editing activity [GO:0002161]	5938.979099999999	5575.294300000001	13177.028100000003	7562.797399999993	11008.513100000004	5481.1506	13501.823900000005	11657.803100000005	6580.369500000001	2901.3644999999997	14145.155400000007	15113.3374
dynein complex [GO:0030286]	11811.947400000014	8390.318099999999	5340.822999999995	12903.598299999987	8840.656800000017	10139.226599999996	7090.321300000003	6735.505100000003	11374.410600000008	5332.040200000003	10524.22670000001	13657.011300000004
transcription factor binding [GO:0008134]	7673.5334	6259.764100000007	20156.725300000013	6484.808399999998	8942.697099999992	6414.786199999999	12415.42599999999	7846.533399999993	6585.449800000008	3218.0725999999995	13182.500600000003	11454.647199999983
pyrophosphate hydrolysis-driven proton transmembrane transporter activity [GO:0009678]	6303.352099999997	5127.263400000002	8008.411800000009	8832.33539999999	9435.489200000009	5982.223100000007	13965.360100000002	11595.968899999994	7924.847699999997	2962.6314	15529.600700000025	14549.726799999988
translation release factor activity [GO:0003747]	5501.903799999999	5013.721599999995	10647.688000000016	8067.048100000003	11404.06430000002	5727.060600000003	13700.369199999983	11571.4003	7051.226999999999	2828.7907000000014	13340.298399999987	14981.04920000002
DNA methylation on adenine [GO:0032775]	1972.2238999999995	3594.044499999999	1980.5345	19841.686899999993	38805.84509999996	3626.8993000000005	2900.9019	2452.3963	1765.5055000000002	2722.399500000001	9053.84519999999	18618.750300000003
site-specific DNA-methyltransferase (adenine-specific) activity [GO:0009007]	1972.2238999999995	3594.044499999999	1980.5345	19841.686899999993	38805.84509999996	3626.8993000000005	2900.9019	2452.3963	1765.5055000000002	2722.399500000001	9053.84519999999	18618.750300000003
transferase activity, transferring pentosyl groups [GO:0016763]	5275.134899999998	4701.5163999999995	10588.030100000002	7579.120500000001	11035.624900000012	5223.721199999996	12849.294200000004	11484.092099999994	6814.040099999997	2478.2293000000004	13394.687799999992	14837.255700000002
protein ubiquitination [GO:0016567]	13333.992599999992	13852.973500000006	3954.263599999999	9455.501600000005	6641.814899999998	6794.512900000002	8738.260399999996	7232.966400000003	9506.928700000006	5553.022200000001	8360.885600000003	12411.425099999999
glycyl-tRNA aminoacylation [GO:0006426]	3523.0492999999997	4113.884399999999	10585.116399999999	8773.430299999993	12869.578800000001	3004.874	12357.455300000001	11171.7567	7054.896500000004	1870.805	13890.37040000001	16195.574100000013
glycine-tRNA ligase activity [GO:0004820]	3523.0492999999997	4113.884399999999	10585.116399999999	8773.430299999993	12869.578800000001	3004.874	12357.455300000001	11171.7567	7054.896500000004	1870.805	13890.37040000001	16195.574100000013
intracellular signal transduction [GO:0035556]	7485.102699999999	7664.158499999996	8523.990100000005	7981.52680000001	13352.537300000033	17740.3985	4199.688299999995	5101.087400000002	6368.708400000001	3117.483	11759.287800000011	11586.297099999996
phosphoglycerate kinase activity [GO:0004618]	5792.440899999999	5034.644000000002	10957.5896	7862.4901	10072.509300000009	5062.961599999999	11414.4875	10806.847200000004	6936.0816000000095	2128.6409	12683.447399999992	14526.724200000017
DNA replication initiation [GO:0006270]	5813.374500000001	5656.053199999999	8833.7052	7713.474599999998	8886.4228	12447.878200000003	10042.8423	8685.231099999999	7132.783200000001	2993.5357999999987	12096.961799999992	12905.68280000001
dephosphorylation [GO:0016311]	6748.347899999999	7130.419600000003	8820.542400000004	7690.298199999999	8843.585299999995	6749.745099999998	12549.921400000003	9872.092699999997	7199.725100000003	3315.302199999999	11148.056699999992	12667.482900000006
peptide transport [GO:0015833]	4892.904799999998	5980.947200000006	10423.094500000007	5391.247199999999	8171.94609999999	5908.191199999999	15716.959299999995	14800.097500000003	4535.477700000003	4158.9834	11465.084600000002	10848.29340000001
IMP cyclohydrolase activity [GO:0003937]	3270.0193999999988	3068.141700000002	7018.932199999999	17149.368899999998	12395.802500000002	3312.3994	10179.129599999997	8278.078099999992	5155.099100000001	1835.0724	13315.317400000005	16503.64060000005
phosphoribosylaminoimidazolecarboxamide formyltransferase activity [GO:0004643]	3264.2315999999987	3068.141700000002	7004.840999999999	17110.396599999996	12346.281800000002	3307.1571	10179.129599999997	8278.078099999992	5155.099100000001	1835.0724	13289.305300000005	16481.46480000005
NAD biosynthetic process [GO:0009435]	4071.690599999999	3782.5698000000016	8383.092700000003	8691.581099999996	12161.374299999998	4027.8108999999986	11898.111	9156.974500000002	5959.988400000003	2191.192	14546.055499999991	14890.943000000007
histidinol dehydrogenase activity [GO:0004399]	4517.813999999995	4781.1692	8670.6105	7135.6976	10339.451900000004	3976.167	13600.037199999995	11917.964899999983	5655.859899999991	2867.245199999999	12874.616700000008	12900.7093
carboxylic acid metabolic process [GO:0019752]	4918.0129000000015	4382.856	10696.061399999991	6441.154899999992	8442.756999999992	6367.084499999999	13966.723800000003	11021.839799999994	6050.3126	2243.1561999999994	12328.459500000004	12000.815300000006
plasma membrane [GO:0005886]	2947.4446000000003	3546.4752000000003	7847.761499999998	8042.813099999997	11516.494900000005	3160.752000000001	9602.280700000001	9568.4326	6912.5974000000015	1940.4289999999999	16866.537000000004	16742.016400000008
quinone binding [GO:0048038]	4594.276099999999	5310.487500000009	7180.913999999997	6788.690600000001	8858.04079999999	17309.1184	8085.633800000002	7589.938399999997	5475.5259	3584.8643999999986	10506.709000000003	12016.765100000002
protein glycosylation [GO:0006486]	9783.171100000001	11115.0655	4153.0857000000005	9146.527499999997	9496.842	5690.003699999999	6081.725099999999	5671.6234	8650.5149	5138.958099999999	9136.949999999999	13170.472500000005
amino acid transport [GO:0006865]	5343.955600000002	5544.436400000005	12672.459800000017	4649.487000000003	6460.4870999999985	4910.644599999994	13875.797200000005	11028.983299999994	5554.350700000001	3271.779100000001	12418.471300000007	11361.561000000018
arginine-tRNA ligase activity [GO:0004814]	4199.518499999999	4004.543500000001	9553.027200000004	6581.230699999996	9390.895099999994	4993.900700000002	12945.911600000001	10582.776500000002	6381.233099999998	2313.7562000000003	12890.489100000008	13042.018200000013
arginyl-tRNA aminoacylation [GO:0006420]	4199.518499999999	4004.543500000001	9553.027200000004	6581.230699999996	9390.895099999994	4993.900700000002	12945.911600000001	10582.776500000002	6381.233099999998	2313.7562000000003	12890.489100000008	13042.018200000013
peptide-methionine (S)-S-oxide reductase activity [GO:0008113]	5518.428400000002	5202.689799999998	9250.5184	7369.894900000006	9755.310699999978	5634.038399999999	10921.526800000003	8648.679799999998	7148.836599999998	2543.930700000001	11054.9248	13533.833099999983
adenylosuccinate synthase activity [GO:0004019]	4173.852100000001	3373.479199999999	7846.163300000001	7634.974100000008	11546.780899999994	4541.873500000005	11429.970600000002	9601.265900000006	6066.1838000000025	1783.3383000000006	13304.791100000002	13806.496900000006
hydroxymethylbilane synthase activity [GO:0004418]	4352.083200000001	4060.9908000000023	8386.357099999992	6380.251299999999	9099.252999999999	5463.2074	13190.480400000006	11014.623400000002	6347.349800000002	2373.3207999999995	11767.427400000004	12359.737899999996
manganese ion binding [GO:0030145]	13552.879000000003	5806.632500000001	15573.285	4471.3314	6391.477799999998	10064.1908	8549.698800000004	7178.6848	5259.755899999998	3194.5305	6079.300000000002	8559.836199999998
tryptophan metabolic process [GO:0006568]	3633.9578	4185.1419000000005	9513.702499999996	7419.5911000000015	10390.460200000001	3750.5718000000015	11881.538899999992	9945.604000000003	6103.522799999995	2153.5020999999997	12165.3099	13519.3336
transferase activity, transferring acyl groups, acyl groups converted into alkyl on transfer [GO:0046912]	3934.1419000000014	3550.5461000000005	8372.9586	7569.139899999999	10661.82949999999	4852.010200000003	11663.427799999996	9708.340599999998	6245.8845	1828.101	12478.64780000001	13671.410999999995
4-hydroxy-tetrahydrodipicolinate reductase [GO:0008839]	3618.4991999999993	4106.264999999998	8502.126000000002	6571.798599999996	9095.234799999995	4416.5112	12669.902100000003	11804.572799999998	6273.5576	1676.3290999999997	12222.058400000004	13085.550099999997
Mo-molybdopterin cofactor biosynthetic process [GO:0006777]	4981.3237	4700.2102	10895.264699999998	6079.6276	7906.367500000002	5947.5839	11862.259000000002	9300.253099999996	4845.250499999997	2749.9330999999997	12637.192599999997	11928.797499999991
glutathione biosynthetic process [GO:0006750]	5174.3155	4717.416000000001	12495.902199999999	6475.574300000001	9098.796099999996	4850.779200000002	11705.163000000002	10022.7868	6566.5094	2175.2174999999997	8066.412200000002	11524.249599999986
phenylalanyl-tRNA aminoacylation [GO:0006432]	3688.7634999999996	3454.444700000001	9820.6191	5211.086499999997	7934.698900000003	13017.203700000002	10651.963599999997	9210.9931	5213.774699999999	1707.6038999999996	10646.796999999995	11267.347199999997
N-acetylmuramoyl-L-alanine amidase activity [GO:0008745]	3617.234999999999	2966.1722	8629.5124	5240.348599999998	8622.221399999997	11235.7232	14148.971400000002	12238.726000000004	4314.903999999999	1751.3614000000002	9243.979399999991	9374.328999999994
solute:proton antiporter activity [GO:0015299]	6925.374700000006	5462.346099999993	9419.155599999998	8725.150800000003	10485.299400000016	6376.5954	5050.008100000005	4483.999899999999	7067.424599999994	2658.485099999999	11353.517100000005	13293.2126
proton-transporting ATP synthase complex, catalytic core F(1) [GO:0045261]	4532.723599999998	3941.5277999999976	8791.735199999994	6717.394799999997	9479.514899999998	5074.963300000001	10956.561000000003	9482.416000000003	6154.570099999996	2236.0244	10842.23440000001	12882.225100000005
pteridine-containing compound metabolic process [GO:0042558]	4342.932099999999	4256.335	9352.8944	7475.078899999999	10494.510300000004	4431.634200000002	9895.628300000006	7709.242799999997	6149.4982999999975	2248.731399999999	10963.593299999997	13022.813400000012
phosphorus-oxygen lyase activity [GO:0016849]	5176.4326999999985	5724.042199999997	7371.873600000006	6863.784300000009	12146.937800000034	16168.3254	3554.441999999996	4252.589500000002	5492.1895	2401.3108	10701.850000000013	10360.023899999997
cyclic nucleotide biosynthetic process [GO:0009190]	5176.4326999999985	5724.042199999997	7371.873600000006	6863.784300000009	12146.937800000034	16168.3254	3554.441999999996	4252.589500000002	5492.1895	2401.3108	10701.850000000013	10360.023899999997
regulation of DNA replication [GO:0006275]	5349.955	3952.8942999999986	6344.061399999999	5488.792700000001	8012.588899999998	12029.481900000004	11585.327700000002	10229.945600000003	4593.1700999999985	1949.6337999999994	11318.90619999999	9282.86750000001
cellular amino acid biosynthetic process [GO:0008652]	4054.0283	3604.742400000004	8378.862999999994	6501.402199999998	9017.2815	4205.447799999999	12792.632000000001	9867.593499999999	5626.236300000003	1976.8282	11400.143100000014	12177.742299999998
phosphotransferase activity, for other substituted phosphate groups [GO:0016780]	4238.936200000001	4135.2730999999985	8509.726499999995	5883.036299999998	8042.378400000009	5265.516999999997	12232.720800000005	10469.606000000002	4980.047900000001	2370.3155	11687.918200000016	11432.053100000005
ubiquitin-like modifier activating enzyme activity [GO:0008641]	5507.011299999996	4708.728800000008	8511.648300000003	7485.3627000000015	8739.155700000008	5781.734899999994	6279.3849999999975	6088.6649000000025	6454.450800000001	2236.150199999999	11857.769100000007	13111.786600000007
regulation of DNA-templated transcription, elongation [GO:0032784]	4747.7011	4234.387000000001	11773.044099999992	4424.8258000000005	6422.421200000006	5082.348399999998	13074.955599999998	9813.145799999998	5133.1238	2554.2766	10059.265199999994	9197.144400000005
DNA-(apurinic or apyrimidinic site) endonuclease activity [GO:0003906]	3801.285	3253.8085999999994	7159.9172	7205.097399999997	10886.476199999994	4486.572300000001	8534.913499999999	8259.393199999999	6247.545499999995	2161.544100000001	11409.201499999988	12981.240799999989
hydrolase activity, hydrolyzing N-glycosyl compounds [GO:0016799]	3801.285	3253.8085999999994	7159.9172	7205.097399999997	10886.476199999994	4486.572300000001	8534.913499999999	8259.393199999999	6247.545499999995	2161.544100000001	11409.201499999988	12981.240799999989
threonine-type endopeptidase activity [GO:0004298]	5516.764999999998	4799.093800000003	5967.075799999994	7925.416200000007	6557.640500000002	9480.39930000001	7868.767700000006	6300.212900000005	6173.129100000003	1914.1767	11276.350400000005	12232.776899999983
proteasome core complex [GO:0005839]	5516.764999999998	4799.093800000003	5967.075799999994	7925.416200000007	6557.640500000002	9480.39930000001	7868.767700000006	6300.212900000005	6173.129100000003	1914.1767	11276.350400000005	12232.776899999983
proteolysis involved in cellular protein catabolic process [GO:0051603]	5516.764999999998	4799.093800000003	5967.075799999994	7925.416200000007	6557.640500000002	9480.39930000001	7868.767700000006	6300.212900000005	6173.129100000003	1914.1767	11276.350400000005	12232.776899999983
amino acid binding [GO:0016597]	3253.4272	3468.1103000000007	7310.119699999987	6116.1797000000015	8878.746499999987	3937.9709000000043	11819.768300000005	9342.086900000002	5533.670699999999	2103.296200000001	11549.56469999999	12488.275900000011
cofactor binding [GO:0048037]	3925.2347	4197.8719	7887.288300000002	5215.672600000001	7044.496500000002	4437.852799999999	12360.264599999988	10162.121400000004	5191.423800000003	2523.145800000001	12054.505	10740.91539999999
purine nucleobase biosynthetic process [GO:0009113]	3990.6875999999993	3759.2088999999996	8001.758500000004	5314.422399999998	8361.7618	4215.171900000001	11605.396200000005	9586.373099999999	5429.061400000003	1944.1249999999995	11226.438600000009	12108.059099999997
phosphoribosylamine-glycine ligase activity [GO:0004637]	3990.6875999999993	3759.2088999999996	8001.758500000004	5314.422399999998	8361.7618	4215.171900000001	11605.396200000005	9586.373099999999	5429.061400000003	1944.1249999999995	11226.438600000009	12108.059099999997
nuclease activity [GO:0004518]	8004.224700000002	6185.092599999998	7729.453200000001	6002.211499999999	6386.2051	7662.6633	9598.767399999999	6861.326900000002	6188.5516000000025	2912.3262	8532.094500000003	9367.333700000005
helicase activity [GO:0004386]	6028.062799999999	6181.828700000002	7935.209300000002	6825.751800000005	8791.814099999998	6928.8164000000015	5711.564700000001	5153.642699999999	6406.4092999999975	2555.9188	10437.4033	12075.5264
uroporphyrinogen decarboxylase activity [GO:0004853]	4497.435700000002	3951.055900000001	8244.9142	5945.602499999999	8775.518099999998	5258.0221999999985	11022.198899999998	9121.3396	5589.944300000007	1914.883200000001	9492.340500000013	11216.485200000017
diaminopimelate epimerase activity [GO:0008837]	3793.5938999999958	3688.9374000000025	7617.9661	5828.700200000001	8502.666199999996	4211.9706	11845.656900000005	9294.6632	5808.862099999997	1983.0095	10755.8271	11461.16400000001
cytochrome b6f complex [GO:0009512]	17125.1623	5910.159600000003	10322.549500000003	1312.9914999999999	2003.1137999999996	16231.451399999998	7380.0575	7971.0519	3642.9788999999996	7083.306299999999	1693.2926	3568.2202
cobalt ion binding [GO:0050897]	690.7211000000002	481.7044000000001	1662.1082999999996	16201.613000000007	34242.53759999998	2830.2771000000007	805.0839	728.8663000000001	2662.3002000000006	344.4702	7016.682900000003	16467.758000000005
nucleosome [GO:0000786]	6997.749899999998	7832.9235	12818.150499999992	6223.084499999998	5574.754100000005	7369.482400000003	6675.037799999996	4532.6312	5009.108699999999	5157.107699999997	7987.39969999999	7567.364800000006
DNA-templated transcription, termination [GO:0006353]	4188.697100000001	4026.0996000000023	9202.424699999998	4703.018700000002	6461.182499999999	5034.108900000001	12654.205000000005	10051.097899999999	5192.0041999999985	2628.6782000000003	10218.812500000007	9195.9827
metallocarboxypeptidase activity [GO:0004181]	5836.197500000002	3916.691800000004	8118.806499999997	6360.076199999989	9166.376300000009	7531.432099999998	7893.637100000005	5945.532199999999	5638.479299999999	2323.8625999999986	8421.2228	12222.253199999996
oxidoreductase activity, acting on single donors with incorporation of molecular oxygen, incorporation of two atoms of oxygen [GO:0016702]	4966.415700000002	4429.352600000001	6938.926599999999	7394.086599999994	9110.927399999999	5924.989199999997	7887.956400000004	6518.6088	5993.724899999999	2221.9947	9476.832499999999	11817.354700000002
ribonuclease activity [GO:0004540]	6670.1476	4679.651499999999	9579.8431	5662.011100000003	8294.033400000004	6156.483499999996	7396.037699999999	6384.802899999991	6490.461599999995	2399.8424999999993	7437.781799999999	10448.435099999999
DNA primase activity [GO:0003896]	4100.8168000000005	2811.2491	6161.741799999999	6112.381299999997	10738.791599999999	5046.6031	7248.5286	6897.183099999999	5074.416600000001	1722.3160999999998	12602.0527	11584.333100000003
racemase and epimerase activity, acting on carbohydrates and derivatives [GO:0016857]	4093.0466999999985	3977.7226000000014	6332.325800000001	6463.112000000001	8213.407199999992	4133.968200000001	10072.2593	7839.0038	5056.367600000002	1797.6237	10222.069800000008	11121.776300000003
electron transport chain [GO:0022900]	7916.131800000002	4597.9254999999985	7077.3204	3606.9125	5740.9599	7833.6574999999975	9755.368800000002	8463.415100000002	5946.4829	3035.6809999999987	6586.8807	8323.142400000006
pyruvate kinase activity [GO:0004743]	5455.875799999999	4974.256799999996	8559.216999999997	5983.364800000009	8289.690799999997	5486.318699999997	7563.7626999999975	6799.122800000007	5696.896700000004	2373.2392999999993	7358.430499999991	10285.655400000003
potassium ion binding [GO:0030955]	5455.875799999999	4974.256799999996	8559.216999999997	5983.364800000009	8289.690799999997	5486.318699999997	7563.7626999999975	6799.122800000007	5696.896700000004	2373.2392999999993	7358.430499999991	10285.655400000003
phytochromobilin biosynthetic process [GO:0010024]	569.2378000000001	294.8717000000001	1390.9997999999996	15656.849800000007	33374.31999999998	2599.783000000001	393.19699999999995	408.00900000000007	2422.5921000000008	179.1338	5891.326400000004	15360.451300000004
oxidoreductase activity, acting on the CH-CH group of donors, iron-sulfur protein as acceptor [GO:0016636]	569.2378000000001	294.8717000000001	1390.9997999999996	15656.849800000007	33374.31999999998	2599.783000000001	393.19699999999995	408.00900000000007	2422.5921000000008	179.1338	5891.326400000004	15360.451300000004
peptidyl-amino acid modification [GO:0018193]	3812.6741	3177.6653999999994	2740.952300000001	8286.907899999982	14595.293799999996	5789.244699999998	4072.4401	4293.582699999999	4534.804900000002	1271.5197	10990.678100000025	14122.096299999992
lipid biosynthetic process [GO:0008610]	4854.714700000006	5156.047200000002	11639.561399999995	4713.881800000002	6338.0155999999915	6001.747099999998	8638.381900000002	6441.598699999998	5285.283000000009	2600.988300000001	7498.035699999998	8172.847999999993
galactoside 2-alpha-L-fucosyltransferase activity [GO:0008107]	836.8057999999999	712.7517	774.9438999999996	12871.328199999982	37063.10710000002	955.1823999999997	1636.1721	1164.1084	1297.2127999999989	436.36310000000003	6733.779699999996	12750.347899999995
glucose-6-phosphate isomerase activity [GO:0004347]	4215.541699999999	3932.7606000000023	9931.817600000002	5624.3324	7388.989800000002	4634.028699999998	8594.488199999993	7107.573200000002	4596.916199999997	1977.9003000000007	8116.470999999997	10920.689799999998
carbohydrate binding [GO:0030246]	3813.7810999999997	5006.362599999999	7648.4015	7186.080400000002	10136.427399999999	9712.1422	10066.701700000005	5653.9751	3201.7111999999997	2256.1558999999997	5496.3465000000015	6846.224900000002
heme biosynthetic process [GO:0006783]	3437.640000000001	3324.630500000001	7524.462399999998	5143.785400000003	7806.99190000001	3737.687100000001	10774.194600000006	8610.077200000002	5145.100699999995	1757.8027000000004	9058.810099999997	10583.985299999997
ferrochelatase activity [GO:0004325]	3437.640000000001	3324.630500000001	7524.462399999998	5143.785400000003	7806.99190000001	3737.687100000001	10774.194600000006	8610.077200000002	5145.100699999995	1757.8027000000004	9058.810099999997	10583.985299999997
organic substance metabolic process [GO:0071704]	3728.696399999997	3356.995899999997	8175.638999999999	4865.585600000001	7100.03499999999	4050.0275	9814.78699999999	7994.855100000002	5223.1566	1484.2576000000006	10089.6959	10210.436199999991
phospho-N-acetylmuramoyl-pentapeptide-transferase activity [GO:0008963]	4030.5797	3760.286600000005	9440.191	4680.108700000003	6667.0234	4413.1264	10511.364199999987	7758.148700000003	5106.290399999999	2133.6602000000007	8472.786900000001	8709.467500000012
peroxidase activity [GO:0004601]	5270.891100000002	4035.5533999999966	9129.830800000002	5222.002299999999	6102.096100000004	5708.6048	7742.1293	6739.728000000004	5502.817599999998	1951.6352	8888.615000000013	9143.847100000008
methylthiotransferase activity [GO:0035596]	4256.618399999996	3956.3783999999987	7359.887500000003	4993.960700000001	6633.291199999995	4562.187499999999	9866.248700000002	7425.398099999998	5117.500799999997	2347.272200000001	8909.541099999999	9646.828400000017
aspartic-type endopeptidase activity [GO:0004190]	4325.041399999999	3879.944300000001	8427.301200000002	5314.805199999998	7504.499500000001	4524.9584	8253.478799999997	6813.521099999999	5306.4778	1728.3564000000006	9122.896300000006	9551.815700000005
chorismate synthase activity [GO:0004107]	3115.393799999999	3140.6739	5699.341500000002	6385.760200000007	8747.283900000002	3355.2350000000024	8459.358299999996	7306.042300000005	5212.6176	1450.1545	10285.5757	11380.760899999996
argininosuccinate synthase activity [GO:0004055]	3066.1791000000007	3117.4708000000014	5844.837500000003	5972.2392999999975	8480.868200000003	2739.9202	9085.546700000006	8728.309200000007	4608.845800000005	1502.1915	9901.846099999992	10293.677600000019
cell communication [GO:0007154]	4301.587600000005	4593.5976999999975	5747.084700000013	4521.182799999999	15249.679899999983	4282.056599999998	6152.659000000003	4474.411799999998	2632.7387	1275.5387	7874.4164999999975	12066.282100000006
glutathione synthase activity [GO:0004363]	3282.7176	3395.2138000000004	7854.9641999999985	5464.935100000001	7986.460699999997	3602.4307000000013	9892.5753	8419.0145	5017.869	1691.1089999999995	6610.280200000001	9894.41819999999
nucleotide-excision repair [GO:0006289]	4944.182	3040.1111	5044.221299999999	6914.6103	10379.681900000001	6869.347699999999	5996.391500000001	5554.852499999999	4893.886499999997	1318.7134000000003	8147.7049999999945	10006.501499999991
polysaccharide metabolic process [GO:0005976]	1626.7904999999996	1263.9843000000008	3155.0003999999994	6307.4362000000065	24566.53059999998	6650.487899999997	3947.1139	3134.0507	2641.105199999999	424.2059	7297.923999999999	11855.235999999995
methylation [GO:0032259]	3771.351200000001	3454.4129	5682.437700000001	6190.6492999999955	7120.158600000005	4645.819100000001	7382.492899999998	7444.670900000002	5209.8083000000015	1621.4044000000001	9774.9562	10311.2605
phosphoenolpyruvate carboxylase activity [GO:0008964]	3041.2932	3404.9941000000013	5202.978999999995	6271.647100000004	9746.838799999998	3151.6663000000026	8325.180999999999	6849.647200000001	4609.728699999997	1913.6597999999994	7878.2989	11212.2339
superoxide metabolic process [GO:0006801]	5399.0975	5460.8176	6902.331900000001	4561.522800000002	6412.807499999999	8063.786999999998	7507.208699999998	5405.278699999999	4752.6079	3146.2374999999993	6469.713800000001	7328.864099999995
ubiquitin-dependent protein catabolic process [GO:0006511]	7011.8517	5801.054000000001	4210.872400000002	6869.106099999999	5603.916199999999	9502.332799999998	3705.4695000000006	3535.1668	6453.474700000001	2330.2491	7093.455299999999	9209.074600000002
heme oxygenase (decyclizing) activity [GO:0004392]	903.1883999999997	1290.3446999999992	1421.9397	16763.952300000008	29558.77009999999	3621.922799999999	949.8794	1026.2769	1389.8625	787.012	4052.157600000002	9319.435999999996
heme oxidation [GO:0006788]	903.1883999999997	1290.3446999999992	1421.9397	16763.952300000008	29558.77009999999	3621.922799999999	949.8794	1026.2769	1389.8625	787.012	4052.157600000002	9319.435999999996
metal ion transmembrane transporter activity [GO:0046873]	5239.175600000002	5322.778200000001	8478.076400000002	4248.2962	5041.720800000001	5970.304599999996	8343.296	6085.888100000001	4427.024299999999	2864.1406000000006	6539.426299999999	7849.4106
chaperone binding [GO:0051087]	3619.1743000000024	3348.1937000000007	5841.389299999996	5720.709400000006	6927.3556999999955	3192.5866000000005	8341.501899999997	7232.764800000001	5089.471900000007	1805.1689999999994	9091.61449999999	10186.360899999992
double-stranded RNA binding [GO:0003725]	4081.1940000000027	3697.627399999997	8750.829799999996	4514.683500000001	6236.505000000008	4148.015599999999	8261.865399999999	6795.106200000003	4378.732799999997	1997.1755999999993	8505.027999999995	8471.304800000005
serine-type exopeptidase activity [GO:0070008]	4106.1713999999965	4064.962500000001	7738.129	4524.163800000001	5551.138700000001	3548.057900000004	9713.0842	8153.964899999999	5263.136100000005	1902.0651000000007	7750.945200000008	7351.3723000000045
queuosine biosynthetic process [GO:0008616]	3487.1118	3108.671699999999	8596.348199999997	5235.816500000002	9115.062300000001	4075.282099999999	7461.056699999996	5644.843199999999	4308.110800000002	1588.8423	7038.700899999994	9762.656800000002
peroxiredoxin activity [GO:0051920]	4009.2880999999998	3894.0528	9756.530599999998	4256.036100000003	5383.158899999997	10098.945699999998	6431.4118000000035	4458.8069	3683.8624999999984	2550.1884	7224.838400000002	7111.742399999999
nucleoside triphosphate catabolic process [GO:0009143]	3283.1528000000003	2922.505100000002	6267.346199999998	5324.867900000006	7832.664300000002	3528.8969000000006	7943.617800000004	6535.815700000001	4331.727599999998	1310.9014000000002	8823.213799999987	10519.1629
1-deoxy-D-xylulose-5-phosphate synthase activity [GO:0008661]	3603.733499999999	3330.543999999999	6749.701400000004	4210.868299999999	6556.044499999999	3308.8937000000005	10074.5728	8126.126	4113.641100000002	1746.9174	7540.764299999995	8878.235500000008
porphobilinogen synthase activity [GO:0004655]	2833.5951999999993	2911.8548	7580.568900000002	4873.323600000003	7417.925100000006	3050.9782	8742.6256	7632.907700000003	4608.626100000001	1578.255	7945.055400000002	8929.592100000007
lipid-A-disaccharide synthase activity [GO:0008915]	3615.7762999999995	3167.7005999999988	6833.208400000001	4809.171500000001	7385.519800000009	3907.6660999999986	7977.913000000002	6500.902600000005	4369.097199999997	1444.2537000000007	8508.988900000008	9136.515600000008
pyrimidine nucleotide biosynthetic process [GO:0006221]	2688.7071	2444.6340000000023	6270.4679	5287.838900000002	7954.886199999994	3817.174800000001	7688.258599999997	6608.583699999997	4325.042800000002	1226.5733000000002	8950.161900000006	9916.101600000018
CTP synthase activity [GO:0003883]	2688.7071	2444.6340000000023	6270.4679	5287.838900000002	7954.886199999994	3817.174800000001	7688.258599999997	6608.583699999997	4325.042800000002	1226.5733000000002	8950.161900000006	9916.101600000018
triose-phosphate isomerase activity [GO:0004807]	3414.164	3009.4034	6971.888899999999	5710.041400000001	6881.557099999995	3931.8133	7206.6919000000025	6188.363500000001	4626.434100000004	1754.1518000000005	8371.218799999999	8938.463299999987
peptide-methionine (R)-S-oxide reductase activity [GO:0033743]	3275.691600000003	3517.8471	6926.6848999999975	4814.019100000007	6236.483200000003	3777.5919000000044	8557.472399999991	7281.914300000002	4578.0019	1802.0309999999995	7497.651000000002	8675.529000000004
intramolecular transferase activity [GO:0016866]	4566.9134	4168.936499999999	11194.445400000008	4257.070499999995	5223.140600000003	4498.383199999998	6853.351700000005	5367.824200000003	3321.813699999999	2314.257	7760.567399999996	7202.709199999993
3-methyl-2-oxobutanoate hydroxymethyltransferase activity [GO:0003864]	2989.657699999999	2653.1167	6895.606300000005	5228.236900000003	8270.402399999986	2334.6169	7438.684799999994	6771.002499999996	3816.506200000001	1190.5324999999998	8923.926199999987	10087.297500000002
ribosome biogenesis [GO:0042254]	3851.0266999999994	3345.4026	5033.366699999999	5145.296699999997	6054.688299999996	4772.318	6885.918500000001	5990.0467000000035	4912.888900000003	1796.7863000000004	8796.952399999996	9922.819499999992
4-hydroxy-3-methylbut-2-en-1-yl diphosphate synthase activity [GO:0046429]	1981.894199999998	1816.5500000000015	4521.388599999998	5975.7993999999935	8433.066299999986	2297.269499999999	7902.473600000002	6448.603699999996	5157.398000000001	982.927	9540.64279999997	11136.657699999987
DNA ligase (ATP) activity [GO:0003910]	3974.3734000000004	3060.2886000000017	3517.9038	4449.8508	5684.661300000001	9161.470200000002	6041.0233	7306.370799999998	4424.038499999999	1832.9	8072.1645000000035	8545.623099999999
coproporphyrinogen oxidase activity [GO:0004109]	3461.78	2842.2187999999987	6839.300600000001	4556.778800000002	6674.995600000005	3519.4181999999987	9266.070999999996	6889.8737999999985	4569.252499999996	1467.5236000000002	7234.8326	8459.903599999998
recombinase activity [GO:0000150]	3677.525200000002	5526.626499999997	6506.022999999998	4026.3385	9685.921000000004	9065.846500000001	3837.0626	1816.6409000000003	4387.392200000003	2733.6259	5882.509400000001	8294.9814
isocitrate lyase activity [GO:0004451]	2155.0774000000006	2302.0606999999995	6326.666199999995	3907.2104999999933	4954.013799999994	2877.0043999999994	11402.318600000004	8989.975899999994	3842.025	1284.5531999999996	9108.645300000004	7824.802100000003
NADP biosynthetic process [GO:0006741]	2735.3026000000004	2189.5637	5681.900199999994	5268.561299999993	7840.336100000002	3320.683299999999	7144.110700000007	5605.078600000002	4622.962300000001	1158.7797999999996	8711.417999999978	10564.832400000003
NAD+ kinase activity [GO:0003951]	2735.3026000000004	2189.5637	5681.900199999994	5268.561299999993	7840.336100000002	3320.683299999999	7144.110700000007	5605.078600000002	4622.962300000001	1158.7797999999996	8711.417999999978	10564.832400000003
membrane insertase activity [GO:0032977]	2748.9086	2599.2970999999984	5864.427000000002	4828.847500000008	6690.4763	3131.932500000001	8080.694900000002	6763.922799999998	4584.194200000003	1562.468699999999	8422.676999999996	9460.943600000008
aminoacyl-tRNA hydrolase activity [GO:0004045]	3222.611900000001	2953.225499999998	5370.3374	4642.0011	6561.7382	3337.931299999999	8337.7233	6549.614699999994	4455.979899999999	1374.5532999999996	8132.846700000004	8904.0807
fructose-bisphosphate aldolase activity [GO:0004332]	1724.4305000000006	1724.4316999999994	2021.0844999999995	7353.019499999993	7480.450300000013	2375.7298	7126.9778000000015	6240.433699999998	5018.386600000002	908.8433000000003	9003.464400000003	12650.248
malate synthase activity [GO:0004474]	1841.5839	2572.206000000001	7627.945700000005	4066.3664000000044	5019.538100000005	2709.367200000001	9588.03110000001	8121.245700000006	4326.703400000004	1248.0862	8971.630099999988	7254.715799999999
glyoxylate cycle [GO:0006097]	1841.5839	2572.206000000001	7627.945700000005	4066.3664000000044	5019.538100000005	2709.367200000001	9588.03110000001	8121.245700000006	4326.703400000004	1248.0862	8971.630099999988	7254.715799999999
glucose metabolic process [GO:0006006]	4362.556100000001	3370.7935000000007	10062.561400000004	5021.3398	7409.4391000000005	3535.3036999999995	4625.379600000001	3835.868100000001	4335.440299999998	1838.2672000000007	5878.332700000003	8593.838400000008
heme a biosynthetic process [GO:0006784]	2882.6314999999986	2817.667700000002	5482.431999999998	3945.080399999999	5999.4725	3363.2025000000012	8604.951300000004	6448.569299999996	4626.9419999999955	1512.8292	8012.061099999999	9029.738099999997
photosystem II oxygen evolving complex [GO:0009654]	2341.3196	2469.609200000001	6747.272499999998	4836.0879	7696.5447	13353.324	2925.022	2985.1872999999987	4541.826799999999	1593.5550999999996	4075.1471999999994	8936.442299999999
large ribosomal subunit [GO:0015934]	3309.816300000002	3543.8701	9411.168000000003	2530.8980999999976	3396.9873000000007	10368.521500000004	6926.691099999999	5825.510300000003	3263.697000000001	2201.3497	5027.391199999999	5789.492299999998
formate-tetrahydrofolate ligase activity [GO:0004329]	3090.5031	2756.669299999998	4225.374200000002	4273.3363	4777.924200000008	3266.651600000001	9164.12169999999	7649.555600000002	3469.343500000005	1647.6044999999995	8710.416199999998	8493.515799999996
extracellular region [GO:0005576]	3040.9239	4354.024399999998	3590.641100000001	6756.394500000003	9232.895799999998	9012.973800000002	6035.1088	4680.290499999999	2520.716700000002	2086.1532	4569.875799999999	5320.632999999999
carboxy-lyase activity [GO:0016831]	3679.8096000000014	2715.8107	6491.137899999994	6185.9085	9036.4293	4207.4283000000005	3930.0753999999997	2912.5735000000004	3495.5194999999994	1388.4611999999997	7812.8476	9180.949300000011
chloride transport [GO:0006821]	5524.835400000003	4735.788599999999	8859.256699999994	5233.728600000002	5859.991799999998	4932.873200000006	3224.208700000001	3224.398499999999	4743.522900000002	2348.491300000001	4996.678499999994	7294.463300000006
voltage-gated chloride channel activity [GO:0005247]	5524.835400000003	4735.788599999999	8859.256699999994	5233.728600000002	5859.991799999998	4932.873200000006	3224.208700000001	3224.398499999999	4743.522900000002	2348.491300000001	4996.678499999994	7294.463300000006
cysteine-type endopeptidase activity [GO:0004197]	2931.0611999999983	3102.992600000001	5364.554899999999	5317.1228999999985	7489.201399999999	3237.463599999999	6201.275199999996	4735.334800000001	4233.019699999998	1701.6583	7586.230900000006	9041.361299999991
superoxide dismutase activity [GO:0004784]	3791.4851	3185.6566	6301.1738000000005	4023.6170000000016	6454.5821000000005	5807.7062	6361.422999999999	4698.139399999999	4493.8428	1815.1464999999996	6225.3694	7590.123199999996
asparagine biosynthetic process [GO:0006529]	4413.322200000001	3040.9179	5419.3920000000035	5157.736500000004	6556.041199999995	5819.736499999997	4238.3562	3934.7493999999983	4061.971900000003	943.0359	9100.697199999991	8024.712499999995
asparagine synthase (glutamine-hydrolyzing) activity [GO:0004066]	4400.891900000001	3006.0486	5290.993400000003	5133.930600000003	6551.410499999995	5806.307099999997	4230.1397	3917.706599999998	4058.758700000003	920.0726	9097.49719999999	8024.712499999995
protein homodimerization activity [GO:0042803]	2630.278600000002	2480.0325000000007	5425.5566999999955	4449.694800000007	6129.799899999996	2602.1737000000007	7741.766199999997	6720.4554	4060.6984000000066	1504.0530999999994	8012.801599999992	8477.799899999993
adenyl-nucleotide exchange factor activity [GO:0000774]	2630.278600000002	2480.0325000000007	5425.5566999999955	4443.010300000006	6118.638399999996	2602.1737000000007	7741.766199999997	6712.7362	4060.6984000000066	1504.0530999999994	7925.988899999991	8477.799899999993
pathogenesis [GO:0009405]	11759.141699999991	8071.962200000003	4362.292299999997	1346.8796	1696.0071999999989	8500.257199999996	8387.461900000002	5624.738800000004	2256.6705999999995	4206.001300000002	1823.7472000000018	1726.2205999999992
molybdopterin cofactor biosynthetic process [GO:0032324]	3470.7117000000007	3230.9548999999997	7571.539999999999	3672.889400000001	5027.8160000000025	3891.7130999999995	7047.783300000001	5901.805500000002	2810.620999999999	1692.3128000000002	8035.881799999995	7266.030399999999
N,N-dimethylaniline monooxygenase activity [GO:0004499]	2998.2600999999977	3182.979399999999	7889.260200000002	4191.503799999999	4966.097800000001	4362.233899999998	7215.674000000003	5803.950500000003	3557.3964999999994	1612.2745999999993	6862.602900000009	6906.097400000002
dipeptidase activity [GO:0016805]	2481.5581999999995	3094.5040999999987	6101.183700000003	4680.067699999997	6132.915300000001	2436.7355000000002	7352.111100000002	6061.713900000001	3650.920699999998	1511.098	7573.793200000006	7731.560900000002
ATP-dependent peptidase activity [GO:0004176]	3503.056500000002	2836.1324000000013	6150.456599999999	4053.811000000006	5034.702500000001	3465.6628000000014	7217.287600000002	6504.3908999999985	3841.9283000000014	1316.1891	7817.407299999996	7010.208000000001
ribulose-bisphosphate carboxylase activity [GO:0016984]	18065.111400000005	3278.9686999999994	5434.5533	1441.5184999999994	2173.945199999999	10461.207899999998	3088.0431	3739.6192	2237.2968000000005	2789.0335000000005	1803.4588999999994	3569.450000000001
2-isopropylmalate synthase activity [GO:0003852]	1906.2998999999993	1988.7910000000006	3993.2335000000016	4359.2745	5999.271700000006	2226.622800000001	7991.176800000001	7192.0497	3829.0910999999987	822.7896000000002	8795.93050000001	8325.161200000013
leucine biosynthetic process [GO:0009098]	1906.2998999999993	1988.7910000000006	3993.2335000000016	4359.2745	5999.271700000006	2226.622800000001	7991.176800000001	7192.0497	3829.0910999999987	822.7896000000002	8795.93050000001	8325.161200000013
uroporphyrinogen-III synthase activity [GO:0004852]	2958.469200000002	2737.2988000000005	5811.465999999999	3596.564899999999	4979.565600000002	3215.5550999999987	9601.993099999996	6592.717500000003	3422.9106000000024	1523.8647999999996	5921.351100000001	7040.2872000000025
lipoprotein biosynthetic process [GO:0042158]	2185.2860000000005	2105.236299999999	4595.404400000003	4242.224399999999	6853.083000000001	2558.131899999999	7040.667600000005	6516.671700000001	4010.4271000000026	1194.2670000000005	7925.656499999992	7688.444699999994
phosphatidylglycerol-prolipoprotein diacylglyceryl transferase activity [GO:0008961]	2185.2860000000005	2105.236299999999	4595.404400000003	4242.224399999999	6853.083000000001	2558.131899999999	7040.667600000005	6516.671700000001	4010.4271000000026	1194.2670000000005	7925.656499999992	7688.444699999994
7S RNA binding [GO:0008312]	3013.105300000001	2835.5481999999997	4948.776900000001	4352.849899999998	5304.031800000002	3165.5969999999998	6421.072599999999	4949.7193	3966.564600000001	1373.0746000000001	7802.707999999998	8305.690599999996
dimethylallyl diphosphate biosynthetic process [GO:0050992]	1657.7961	1576.355999999999	3652.4204	4881.5513999999985	6918.9262000000035	2163.952299999999	7109.797	6132.791099999999	4092.3302000000017	863.3626	8171.490799999999	9180.529500000002
isopentenyl diphosphate biosynthetic process, methylerythritol 4-phosphate pathway [GO:0019288]	1657.7961	1576.355999999999	3652.4204	4881.5513999999985	6918.9262000000035	2163.952299999999	7109.797	6132.791099999999	4092.3302000000017	863.3626	8171.490799999999	9180.529500000002
4-hydroxy-3-methylbut-2-en-1-yl diphosphate reductase activity [GO:0051745]	1657.7961	1576.355999999999	3652.4204	4881.5513999999985	6918.9262000000035	2163.952299999999	7109.797	6132.791099999999	4092.3302000000017	863.3626	8171.490799999999	9180.529500000002
coenzyme A biosynthetic process [GO:0015937]	3074.7075999999997	2748.7016	5087.008600000005	3927.378800000001	5778.561500000002	3703.1208999999994	6607.302700000002	5690.9576	3991.5688000000005	1436.6580999999994	6688.313899999997	7479.841900000003
serine-type D-Ala-D-Ala carboxypeptidase activity [GO:0009002]	2868.5783	2465.239399999999	6232.841600000003	3076.7751999999973	4640.637300000004	4010.2932	7187.253499999999	5977.038199999999	3614.707800000002	1424.7312	7306.556000000002	6717.283599999995
aconitate hydratase activity [GO:0003994]	2261.8601000000003	2020.0391999999997	5300.6589	4401.7545	7051.606600000001	2250.5953999999992	6186.506900000001	5583.745800000002	4422.255600000001	1082.1149000000003	5609.026599999999	9342.608999999999
orotidine-5'-phosphate decarboxylase activity [GO:0004590]	2348.529200000001	2222.612899999999	4746.358399999999	4137.471000000004	6169.657000000001	2497.985799999999	7094.080700000002	5648.498299999998	3497.585499999997	1079.2884	8162.613300000006	7889.3790000000035
'de novo' pyrimidine nucleobase biosynthetic process [GO:0006207]	2348.529200000001	2222.612899999999	4746.358399999999	4137.471000000004	6169.657000000001	2497.985799999999	7094.080700000002	5648.498299999998	3497.585499999997	1079.2884	8162.613300000006	7889.3790000000035
protein catabolic process [GO:0030163]	3477.3297000000002	3398.025200000001	7380.218500000001	3542.2154000000046	5447.208199999998	6509.216700000002	5449.048700000001	3892.6321000000016	3302.2237000000005	1877.8852999999997	5030.3868999999995	6172.6336999999985
UDP-3-O-[3-hydroxymyristoyl] N-acetylglucosamine deacetylase activity [GO:0008759]	2044.4635000000012	2054.3513	5839.791500000001	3553.3102999999987	5702.458700000008	2243.9040999999993	8760.251300000002	6463.636500000007	3489.716100000001	1493.4174	6717.923399999996	7094.744300000006
pantoate-beta-alanine ligase activity [GO:0004592]	2523.7582	2428.2134999999994	6184.935700000001	3896.4575	6227.996300000007	2450.7689	7128.914499999999	5705.701699999998	3518.051199999999	1243.3943	6596.807399999996	7291.490599999993
serine-type carboxypeptidase activity [GO:0004185]	3954.0124999999966	4668.990999999994	4292.1903999999995	6058.204200000006	6449.341199999995	4539.499900000002	2319.2476	2424.7042000000006	4975.794400000001	2030.2809	5541.263799999998	7698.191400000012
branched-chain amino acid biosynthetic process [GO:0009082]	2636.3991	2655.142999999999	5533.7801000000045	3646.7809	5208.829599999999	2424.020400000001	7892.7811999999985	5986.031900000003	3575.465300000001	1274.6938	6749.934799999994	7355.523800000003
ketol-acid reductoisomerase activity [GO:0004455]	2636.3991	2655.142999999999	5533.7801000000045	3646.7809	5208.829599999999	2424.020400000001	7892.7811999999985	5986.031900000003	3575.465300000001	1274.6938	6749.934799999994	7355.523800000003
racemase activity, acting on amino acids and derivatives [GO:0036361]	2565.1472	2842.8047	5743.029299999997	3101.715299999999	4539.098899999997	2316.2199999999993	9275.376000000002	6364.4713999999985	3296.6254000000017	2074.1515000000004	6316.905299999994	6383.9369999999935
glutamate N-acetyltransferase activity [GO:0004358]	1784.3249999999994	2117.3621000000007	4446.360500000002	4500.654599999997	7284.954800000001	1753.6796000000013	6220.5251	6113.119899999998	3384.3762	1028.0142	7541.5324999999975	8635.323000000004
5-amino-6-(5-phosphoribosylamino)uracil reductase activity [GO:0008703]	2117.7634000000007	2078.175799999999	4517.893299999997	4391.678400000004	7138.559600000003	2290.535499999999	5791.747100000001	4765.4054000000015	4095.820699999999	1099.9619999999998	7240.236599999989	9230.708399999994
nitronate monooxygenase activity [GO:0018580]	2705.6661999999983	2470.5113	5424.819399999996	3717.3762999999976	4856.862399999999	4000.9977000000013	7953.636700000004	6651.6275	3228.9164000000014	1442.5084999999995	6156.833599999997	6059.710599999998
undecaprenyl-diphosphatase activity [GO:0050380]	2659.536999999999	2437.5016	6196.823100000002	3091.4521000000013	5048.6898999999985	2857.130500000001	8005.4418	6474.469899999999	3364.200400000001	1208.9875	6516.79779999999	6555.032400000005
nickel cation binding [GO:0016151]	2941.0211000000004	1995.0398999999998	6227.442400000001	6427.543200000002	9202.581400000001	2469.6562	1903.0121	1428.5467	3889.0028	1069.0214	6570.0354	10217.3063
rRNA methyltransferase activity [GO:0008649]	2619.8871	2460.8806999999993	6272.9002999999975	3648.425000000001	5390.449899999999	2697.1622000000007	6511.7333	5559.6986	3901.7572	1138.0806	6751.1914999999935	7295.638600000005
'de novo' IMP biosynthetic process [GO:0006189]	2191.545800000001	2423.676099999999	4887.3265999999985	4446.929800000001	6062.327499999995	2205.6989	6240.393299999999	5629.731199999998	3528.5359999999987	1187.371	7013.6389000000045	8303.699800000002
malate dehydrogenase (decarboxylating) (NAD+) activity [GO:0004471]	2911.8104999999987	3041.182900000001	6122.1063	3006.0957	3571.618500000003	2924.4152000000013	7704.7204	6052.415799999998	3310.8365000000026	1877.7777999999994	7235.000299999998	6359.600499999998
guanosine tetraphosphate metabolic process [GO:0015969]	2882.907	2712.090099999998	6140.714700000002	3956.458700000003	5252.544900000001	2769.167900000001	6061.092799999998	4786.131900000001	3938.8210000000013	1338.0645000000004	6746.138300000001	7335.7514000000065
3,4-dihydroxy-2-butanone-4-phosphate synthase activity [GO:0008686]	2204.4276000000004	2116.7127	4843.022699999995	4085.2949999999987	6357.9246	2506.7312999999976	6156.776800000002	4912.2922	3910.2004999999986	1384.5360000000005	7448.967600000007	7977.945900000011
D-alanine-D-alanine ligase activity [GO:0008716]	2619.0749	2448.8829	5990.860199999996	3381.578799999998	5242.454899999998	2627.442599999999	7700.024199999999	6423.331500000002	3252.0127999999986	1086.0125000000003	6312.6344999999965	6311.655400000007
tryptophan synthase activity [GO:0004834]	1974.1695	2176.8988000000004	5078.970099999999	4571.201900000001	6042.185999999999	1876.6644000000006	6458.920399999996	5254.144400000002	3549.803899999997	1146.3917	7221.096900000002	7875.648600000002
peptidoglycan turnover [GO:0009254]	2044.1566000000007	2193.4576999999986	4492.5812000000005	3685.7286999999988	5586.441000000004	2510.137799999999	8177.979800000001	7117.086499999994	3377.0786000000003	1342.8921999999995	6093.67400000001	6585.438299999998
oxidoreductase activity, acting on NAD(P)H, quinone or similar compound as acceptor [GO:0016655]	2457.3903999999993	2352.0205000000005	7052.858999999999	3836.6663	6812.3856	2923.0162	5851.3236	4211.974499999998	4078.8761999999997	1329.9227	4566.212	7559.071999999999
glutathione peroxidase activity [GO:0004602]	3304.7515999999987	3050.550900000001	5247.806199999998	3416.073200000001	4943.871199999998	3256.5688000000014	6508.595999999999	5065.8846	4108.568300000001	1386.3767999999993	5669.092900000006	6811.043099999993
photosystem II stabilization [GO:0042549]	9759.927299999998	3561.254899999999	4802.324699999999	2900.496	4336.987499999999	8798.8359	2705.6592000000014	3651.884200000001	2811.9085999999998	2505.3301999999994	2091.8479	4572.026700000002
riboflavin kinase activity [GO:0008531]	2604.335400000001	2169.6547	5040.2147	3424.0723999999987	5171.392600000003	2564.6192000000005	6382.467199999997	6403.675800000001	3642.7859999999987	1326.495	6448.571099999996	7184.207400000002
indole-3-glycerol-phosphate synthase activity [GO:0004425]	2017.9589	2288.6674999999977	5172.6354999999985	4460.560800000006	5991.715199999998	2266.163700000001	5963.554000000003	5714.367300000001	3166.300499999999	1090.4202000000002	6186.658699999997	7885.990299999998
outer membrane-bounded periplasmic space [GO:0030288]	3557.2377	1883.1517999999996	5854.222499999997	2862.5266999999994	6779.019100000002	11784.909999999994	2058.6903000000007	1515.639	2505.8848	924.9562	7107.685500000002	5151.831499999999
signal recognition particle [GO:0048500]	2582.972200000001	2465.3255	4706.107400000001	3860.727599999999	4919.271200000002	2656.400199999999	6333.019699999999	4833.4715	3399.401300000001	1310.9723000000001	7286.438199999998	7480.342999999996
chromosome [GO:0005694]	2695.2346	2201.2529999999997	5732.759299999996	4264.319800000001	5304.564600000002	2151.272800000001	4073.4333	3398.0169000000005	4510.1822999999995	1146.455	7632.307599999998	8605.059800000006
3-dehydroquinate dehydratase activity [GO:0003855]	2292.2914	2141.7209000000007	5500.933400000003	3623.473599999998	5350.261600000001	2289.3566	6689.456699999999	5322.650000000003	3292.3540000000003	1152.6975	6680.645000000002	7259.163299999998
integral component of thylakoid membrane [GO:0031361]	13921.153300000005	3375.4489999999987	5197.936099999997	1121.7519	1954.1654	11266.3919	2600.632	3201.7185000000004	2245.2230000000004	2435.6921	1441.9766999999995	2742.0251000000007
phosphoric diester hydrolase activity [GO:0008081]	3083.1002999999996	3117.7987000000007	6303.228700000001	3897.5381000000007	4857.041800000003	2841.544100000001	4547.673900000001	4531.650599999998	2870.5175999999988	1256.4335	7089.14300000001	7009.928000000001
exodeoxyribonuclease VII activity [GO:0008855]	1945.6518000000005	2058.0004000000004	5843.761699999997	4235.531500000001	6858.186700000001	2719.983300000001	4214.0427	3839.4162000000006	3101.2250000000004	973.7084	6740.360200000001	8321.488000000008
amino sugar metabolic process [GO:0006040]	1917.4802000000007	1923.5201999999986	4166.112000000001	3412.6978999999988	5297.2576000000045	2349.703399999999	8039.732500000001	6975.695399999994	3236.5697000000005	1225.4595999999995	5828.00970000001	6354.508199999998
quinolinate synthetase A activity [GO:0008987]	1815.5004999999992	1795.9887	3973.259500000002	4710.6528999999955	6684.6596	1678.4448	5668.027500000001	4641.507400000001	2788.245100000001	911.914	7643.235399999998	7898.486800000002
phosphate ion transport [GO:0006817]	2895.9522000000006	2883.9384999999993	6406.128899999998	3622.2349000000013	4935.425000000003	2680.5996999999998	5685.220400000006	3957.031899999999	3492.3295999999996	1642.4299	6063.003300000008	5938.8413
dephospho-CoA kinase activity [GO:0004140]	2722.9368	2370.9972	4776.046800000005	3464.465000000001	5300.285000000002	3006.0172999999995	5953.0736000000015	5034.769	3399.1615	1210.3789999999995	6173.7055999999975	6770.147100000003
ribonuclease III activity [GO:0004525]	2932.3938	2530.2671	4282.5635999999995	3115.9758	4615.195600000001	3511.4955000000014	6687.481899999998	5626.343299999999	2807.2866000000004	1468.9868000000001	5940.0095999999985	6568.9646999999995
acetyl-CoA carboxylase activity [GO:0003989]	2515.9893000000006	2484.471499999999	4207.1269999999995	3706.004400000001	4727.152699999997	2365.4992	6455.461800000003	5811.110300000002	3662.4401	1297.8231999999998	6014.0489	6828.518999999998
ATP phosphoribosyltransferase activity [GO:0003879]	2150.4450000000006	2385.1346000000003	5279.236500000001	3679.166	4708.601999999997	2327.940200000001	7968.730699999999	4863.8062	2694.9245	1171.4048999999998	6354.320899999998	6375.154499999998
P-P-bond-hydrolysis-driven protein transmembrane transporter activity [GO:0015450]	2094.1957	2554.8371999999986	7127.223200000001	2187.0130000000013	3127.328600000001	5926.9458	6966.595000000001	6046.7349	2429.4136000000008	2545.562499999999	4110.4200999999985	4596.4407999999985
hydrolase activity, acting on carbon-nitrogen (but not peptide) bonds [GO:0016810]	2352.2109	2106.8459000000007	5630.5836999999965	3276.8637	3847.6633999999976	2454.11	6753.7878999999975	5456.101099999998	3055.278400000001	891.6940999999997	7535.024099999998	6171.159500000006
FMN adenylyltransferase activity [GO:0003919]	2511.5614	1879.4175	5447.422400000004	3141.7427	4694.330299999997	2489.851899999999	7106.291799999994	5132.7784	3244.3796	1302.5115000000005	6025.736099999999	6508.761500000001
regulation of cell shape [GO:0008360]	2396.9266	2272.4199000000003	5615.668900000001	2817.1622999999977	4231.897800000001	2429.5637000000006	6486.356500000002	5272.079599999999	3291.8763999999996	1222.2033999999999	6628.055299999997	6723.647300000006
regulation of DNA-templated transcription, termination [GO:0031554]	2009.6935	1915.3973	4745.332800000001	3522.656999999999	5152.524000000006	2152.8098999999993	6222.970299999995	5880.175600000001	3201.8116000000014	1104.7637000000002	6294.30049999999	6942.7028999999975
prephenate dehydratase activity [GO:0004664]	2244.9319000000005	2139.8662000000013	4476.943	3543.169299999998	4943.9859000000015	2150.0142999999994	6323.6988999999985	5465.591200000002	3209.3991999999994	1061.7396	6575.7950999999985	6977.309100000001
L-phenylalanine biosynthetic process [GO:0009094]	2244.9319000000005	2139.8662000000013	4476.943	3543.169299999998	4943.9859000000015	2150.0142999999994	6323.6988999999985	5465.591200000002	3209.3991999999994	1061.7396	6575.7950999999985	6977.309100000001
prephenate dehydrogenase (NADP+) activity [GO:0004665]	1768.6069000000007	1907.1807000000006	4479.8426	3861.2253000000032	5657.242300000004	1834.3279999999984	6015.053800000002	5456.4650999999985	3682.7372	852.5208000000001	6659.250900000011	6925.3975
prephenate dehydrogenase (NAD+) activity [GO:0008977]	1768.6069000000007	1907.1807000000006	4479.8426	3861.2253000000032	5657.242300000004	1834.3279999999984	6015.053800000002	5456.4650999999985	3682.7372	852.5208000000001	6659.250900000011	6925.3975
tyrosine biosynthetic process [GO:0006571]	1768.6069000000007	1907.1807000000006	4479.8426	3861.2253000000032	5657.242300000004	1834.3279999999984	6015.053800000002	5456.4650999999985	3682.7372	852.5208000000001	6659.250900000011	6925.3975
antibiotic biosynthetic process [GO:0017000]	3108.9444	3137.950400000001	9660.961100000008	2092.486300000001	2639.4434000000065	3799.944799999999	7937.618300000003	4963.536999999998	2353.626799999999	1404.1891999999998	4288.7913999999955	3535.254100000003
glutamyl-tRNA reductase activity [GO:0008883]	3071.4477000000006	2408.3763	6514.168899999999	3357.5190000000002	5143.810399999998	2845.4816	5931.904900000001	4374.0303	2982.5160000000005	1545.7963999999993	4441.356199999998	5848.0419999999995
protein tyrosine/serine/threonine phosphatase activity [GO:0008138]	4088.8109	4692.918000000003	2623.719300000001	4598.846099999998	3794.895399999997	3892.6145999999976	4544.479600000003	3397.6227999999987	3835.5247000000018	2106.3146999999994	4631.258900000002	6112.450500000003
4-alpha-hydroxytetrahydrobiopterin dehydratase activity [GO:0008124]	2141.5045999999993	1939.2332999999994	3914.2554999999984	4023.8242999999957	5461.278000000003	2521.372700000001	5650.723700000001	4970.984800000001	3198.278200000001	770.3161999999999	6534.007599999995	7114.9373
tetrahydrobiopterin biosynthetic process [GO:0006729]	2141.5045999999993	1939.2332999999994	3914.2554999999984	4023.8242999999957	5461.278000000003	2521.372700000001	5650.723700000001	4970.984800000001	3198.278200000001	770.3161999999999	6534.007599999995	7114.9373
cytidylate kinase activity [GO:0004127]	1972.8611999999991	1985.6164	4177.362299999998	3336.3052000000016	5623.082499999999	2499.9572	5567.866299999998	4418.4652	3278.0838999999987	797.3064999999998	6855.433199999998	7666.289400000007
3-oxoacyl-[acyl-carrier-protein] synthase activity [GO:0004315]	3634.584499999998	2758.546900000001	5368.3807000000015	2657.818900000001	3803.832599999999	3999.1086	6722.882900000005	5084.8537	2613.8052	1588.4368999999995	4502.237599999997	5252.045500000001
imidazoleglycerol-phosphate dehydratase activity [GO:0004424]	2413.9128	2174.0848	4507.748699999999	3737.2289000000014	4753.653199999998	2011.6498999999985	6251.310699999995	4832.500700000001	2886.5506000000014	1050.4417	6398.5857999999935	6948.9946999999975
nicotinate-nucleotide diphosphorylase (carboxylating) activity [GO:0004514]	2114.29	1843.0935000000013	4288.003200000001	3742.1419000000014	5222.6516999999985	2249.046499999999	6158.076899999999	4471.700100000001	3063.007300000002	1218.5643000000002	6510.7925999999925	6797.010200000003
methionine biosynthetic process [GO:0009086]	2297.7515000000003	2370.1374000000005	5961.4502	3821.1480999999985	5716.144899999999	2025.1466999999986	4728.2321	4994.548500000001	2901.6117000000004	1271.2125	5088.0281	6294.644200000002
tRNA (guanine-N7-)-methyltransferase activity [GO:0008176]	3300.6267000000007	2646.5997999999986	5889.945300000001	3432.6234	4067.5527999999977	2997.3747999999987	5270.4009000000015	4107.371000000003	3343.0327999999977	1337.7172999999998	4830.236500000006	6239.5633000000025
glycerol-3-phosphate catabolic process [GO:0046168]	2643.358600000001	2654.9635000000007	4786.9740999999985	2687.3270000000025	3353.019699999999	2704.931000000001	6781.186500000002	5701.9901999999975	3093.4302999999995	1575.5984000000005	5334.7478000000065	5874.780100000003
2-amino-4-hydroxy-6-hydroxymethyldihydropteridine diphosphokinase activity [GO:0003848]	2511.6433999999977	2200.8874999999994	5893.3098999999975	2563.5513	3848.566900000001	2776.877300000001	6441.202900000001	5387.293400000003	3060.5932000000007	1472.8699	5334.2028	5698.593099999996
folic acid-containing compound biosynthetic process [GO:0009396]	2511.6433999999977	2200.8874999999994	5893.3098999999975	2563.5513	3848.566900000001	2776.877300000001	6441.202900000001	5387.293400000003	3060.5932000000007	1472.8699	5334.2028	5698.593099999996
glutamate-cysteine ligase activity [GO:0004357]	2439.2249	2365.1271	5578.628699999999	3485.2228000000005	4612.396299999999	2093.480200000001	5907.481300000001	5333.1849	3370.1674999999987	742.1746999999999	5113.267800000001	6041.154900000001
allantoin catabolic process [GO:0000256]	1609.2242999999992	1967.6092999999996	4421.302200000002	2832.1429000000016	2986.790800000001	1467.6744000000003	6002.041399999998	6169.620500000001	3195.004899999999	910.7432	8357.390300000003	6895.3612
phosphoenolpyruvate carboxykinase (ATP) activity [GO:0004612]	3428.5614	2987.6384000000007	8063.878099999997	2349.744499999997	3794.652300000001	3120.265200000001	5192.577399999998	4163.6794	2674.2148999999977	1372.1297000000004	4928.698800000002	4282.756699999995
glutamine biosynthetic process [GO:0006542]	1746.2872000000007	1636.7670000000007	3151.5674999999997	3127.4780000000032	4629.579800000003	2075.2535	6892.242199999999	6901.9733000000015	2851.708	1193.0417999999995	6272.061999999996	5875.2780000000075
CAAX-box protein processing [GO:0071586]	2381.2997999999984	2237.431900000001	4188.007099999998	3884.4922999999976	5605.6852	2490.6333999999993	4905.556599999995	3503.997700000001	3444.8768999999984	1104.0709	5202.054500000005	7179.5506999999925
glycerol metabolic process [GO:0006071]	971.6756000000003	1435.8693000000005	1797.5035000000003	4523.984300000002	6342.869299999999	1511.9492999999998	4554.7861	4640.693100000001	2922.2340000000004	714.7276999999999	7995.360100000001	8552.014700000003
carbon-nitrogen ligase activity, with glutamine as amido-N-donor [GO:0016884]	1391.9215999999994	1720.9431000000004	3358.8765000000008	3390.754500000003	5367.031499999999	1807.9975999999995	5822.5595	5923.483499999998	3085.7315000000012	934.4919	6425.6684999999925	6676.984100000009
3-deoxy-7-phosphoheptulonate synthase activity [GO:0003849]	1195.1971000000005	1517.2508999999993	2897.990700000001	3526.1935000000026	4102.464500000002	1493.1677000000002	7017.6054	5936.405900000002	3252.056800000001	679.6025999999998	7609.721600000003	6597.077200000002
alanine:sodium symporter activity [GO:0015655]	2891.1333000000013	2364.5930000000008	7933.256799999997	2051.2743	3549.675699999998	2833.582599999999	6600.041799999997	4887.095899999998	2335.2563999999993	1285.6002	4294.9590000000035	4472.413599999997
alanine transport [GO:0032328]	2891.1333000000013	2364.5930000000008	7933.256799999997	2051.2743	3549.675699999998	2833.582599999999	6600.041799999997	4887.095899999998	2335.2563999999993	1285.6002	4294.9590000000035	4472.413599999997
glycerol-3-phosphate dehydrogenase [NAD+] activity [GO:0004367]	2847.680400000003	2359.7303	4409.5348	2644.4987999999976	3420.6580000000013	2633.8026	6195.6857999999975	5201.8798000000015	3223.2916000000014	1465.4606	5474.2176	5531.609799999997
calcium-dependent cysteine-type endopeptidase activity [GO:0004198]	5320.297200000008	4422.3172	2458.9319	4840.606600000005	3878.8444000000018	5815.775799999994	1685.2777	1815.8315000000007	3544.7529000000013	1860.1887000000006	4100.537000000002	5658.204599999999
pyridoxine biosynthetic process [GO:0008615]	2519.3881	1852.8749000000007	4718.045300000002	2932.8073000000004	4490.607399999999	2199.2810000000004	5933.983800000004	5048.3472	2985.5121000000026	1066.2455000000002	5158.2017	6020.260600000003
pyridoxine 5'-phosphate synthase activity [GO:0033856]	2519.3881	1852.8749000000007	4718.045300000002	2932.8073000000004	4490.607399999999	2199.2810000000004	5933.983800000004	5048.3472	2985.5121000000026	1066.2455000000002	5158.2017	6020.260600000003
tetraacyldisaccharide 4'-kinase activity [GO:0009029]	2226.5847	2317.597	5197.343999999999	2298.2309999999984	3529.606900000001	2619.6859	6307.739099999995	5345.650099999999	2866.144499999997	1360.4711	5778.776600000008	5060.295100000002
peptidoglycan binding [GO:0042834]	2799.0510999999988	2643.348699999999	9054.366199999988	1814.9729999999995	2832.989100000004	3343.3187999999986	5856.238999999996	3771.826999999999	2523.6643999999983	1474.1868999999995	4232.873100000002	4005.9271000000044
dihydroneopterin aldolase activity [GO:0004150]	2272.3029999999994	2078.8274	4289.9461	2752.0129999999976	4072.728999999999	2191.990599999999	6346.802999999995	4612.221799999998	3089.927000000001	1213.8799000000004	5456.944299999994	5965.457399999997
folic acid-containing compound metabolic process [GO:0006760]	2272.3029999999994	2078.8274	4289.9461	2752.0129999999976	4072.728999999999	2191.990599999999	6346.802999999995	4612.221799999998	3089.927000000001	1213.8799000000004	5456.944299999994	5965.457399999997
ferric iron binding [GO:0008199]	2244.4817999999996	2023.5669999999996	6517.175099999999	3507.072399999997	5320.156600000002	3155.0200000000004	2789.888000000001	2194.7518999999998	3313.1377000000007	1060.808	6011.481599999997	6129.271500000002
riboflavin synthase complex [GO:0009349]	2071.873400000001	2056.275599999999	3996.7863999999977	2933.049099999999	4145.294399999998	2395.410299999999	5718.521200000003	4924.908400000001	2977.2514	1221.4930000000004	5568.322700000002	6059.571500000006
periplasmic space [GO:0042597]	2128.840399999999	2153.9851	5026.240500000001	2771.736200000001	3358.483499999999	1771.2771999999995	4939.1588999999985	4286.520800000001	3224.5690999999997	1213.1915000000001	6909.600000000001	6270.539300000001
tRNA threonylcarbamoyladenosine modification [GO:0002949]	2001.5344	1921.489200000001	3896.3222	3038.310600000001	4332.7931000000035	2156.2723	6155.143499999999	5120.5203999999985	2916.1443000000013	1088.6961	5667.334300000009	5750.539499999999
5S rRNA binding [GO:0008097]	2393.9248000000002	2032.9955999999995	4233.824300000001	2751.8016000000002	3811.9676000000013	2582.7051999999985	5869.952100000001	4709.148699999999	2842.7241000000035	1074.9053	6055.232199999998	5671.996699999996
shikimate 3-dehydrogenase (NADP+) activity [GO:0004764]	2006.869599999999	2096.2095	4240.0134	2964.3772999999987	4452.2819	2238.557500000001	5541.2716	4652.364800000002	2807.1649999999986	994.5801	5783.6588999999985	5937.9355
ribose phosphate diphosphokinase activity [GO:0004749]	2142.4567	1696.509999999999	3744.0060999999987	2966.795500000001	4078.1483999999987	3472.8167	5963.201599999998	5231.671299999998	2672.887000000002	1078.4519000000003	5214.6037000000015	5438.893000000003
nucleotide biosynthetic process [GO:0009165]	2142.4567	1696.509999999999	3744.0060999999987	2966.795500000001	4078.1483999999987	3472.8167	5963.201599999998	5231.671299999998	2672.887000000002	1078.4519000000003	5214.6037000000015	5438.893000000003
enzyme regulator activity [GO:0030234]	2188.1858	1963.7869999999998	5216.8148	2976.858700000001	4952.166800000004	2813.3842999999983	5273.6826999999985	4120.503599999998	2564.041200000001	1269.5307000000003	4428.892699999997	5847.220900000002
protein targeting [GO:0006605]	2568.3813	2022.2269999999992	5107.282399999998	3037.9625000000033	4038.971699999998	2261.047600000001	5703.513299999999	4116.9511999999995	2504.3155000000006	1269.521	5308.890499999997	5537.782800000002
pantothenate kinase activity [GO:0004594]	2234.2406000000005	1945.7219000000005	4645.492899999998	2893.280299999998	4026.589200000003	2613.9186000000004	5289.185500000002	4451.3351999999995	2864.3803000000007	1175.5819999999999	5480.025700000002	5572.645499999997
phosphatidylserine decarboxylase activity [GO:0004609]	2150.1041	2223.2872999999995	4973.721200000002	2181.3070999999986	3292.4902999999977	2540.5649000000017	6771.945799999998	5514.531500000003	2396.6882	1072.6403	5243.8166999999985	4703.7850000000035
amidase activity [GO:0004040]	2853.5237	1696.9667	3997.1164999999987	2801.526	4223.3834	4368.741899999999	5292.564300000001	4344.180399999998	2487.688500000001	908.073	5203.6679	4660.640000000006
carbon-sulfur lyase activity [GO:0016846]	1942.0853999999995	2465.9058999999997	5780.834499999995	2730.1443999999983	3677.3201000000004	2090.073600000001	4682.749399999999	4219.147499999999	2961.047500000002	1358.4861	5572.125200000002	5059.083599999998
inorganic phosphate transmembrane transporter activity [GO:0005315]	2589.7760000000007	2502.295399999999	5408.069299999998	2477.869900000001	3269.5693000000024	2206.7749	4992.305100000006	3431.503899999999	3363.0628999999994	1392.5577	5651.517900000007	5239.7732
acetyl-CoA carboxylase complex [GO:0009317]	1994.3872000000008	1751.845199999999	3827.6436	3001.6218000000013	4296.242199999997	1836.7072000000005	5871.218600000003	4929.655500000002	2929.2559	927.8838	5156.710999999999	5719.823699999999
GMP synthase (glutamine-hydrolyzing) activity [GO:0003922]	2064.491400000001	1738.7865999999995	4152.547900000001	2960.9003000000016	4401.876100000001	1975.2783000000006	5513.636299999997	4313.3813	2911.4350000000004	882.9596	5325.754200000001	5956.643600000002
GMP biosynthetic process [GO:0006177]	2064.491400000001	1738.7865999999995	4152.547900000001	2960.9003000000016	4401.876100000001	1975.2783000000006	5513.636299999997	4313.3813	2911.4350000000004	882.9596	5325.754200000001	5956.643600000002
holo-[acyl-carrier-protein] synthase activity [GO:0008897]	2224.335	2186.9060999999992	4288.872000000001	3022.282500000001	4144.856799999999	2855.6429	5058.345899999998	4246.7769	2699.2926000000016	1087.1121	5065.0148000000045	5276.751800000002
molybdopterin cofactor binding [GO:0043546]	1976.1667	1940.7453000000005	6365.033699999999	2808.640299999995	4082.736200000001	2092.575700000001	4353.3447	4189.832	1917.684	1268.9191	5958.769300000003	5007.434100000008
peptide biosynthetic process [GO:0043043]	2043.2643	1893.8719000000012	4034.2957	2672.047299999998	4112.610199999997	2008.1577999999995	5484.0988	4661.622199999999	2972.718599999999	972.1405999999997	5594.6915	5439.522599999995
membrane coat [GO:0030117]	3287.2689	2963.6626000000015	2058.3477	3667.8616000000015	2992.854199999999	4154.060499999998	3491.819699999998	3974.9041999999986	4099.270899999998	1675.251599999999	4087.5262000000052	5290.144000000003
channel activity [GO:0015267]	3656.443199999999	2418.9357	3964.4405	3554.3766000000005	3701.8376999999987	4587.083699999996	4000.1944	3440.0741000000007	2457.3143999999993	1176.5974	4045.1166999999987	4736.973699999996
dihydrofolate reductase activity [GO:0004146]	3528.0679999999998	2217.647100000002	5578.486899999999	1852.6988999999992	2721.592799999998	5651.9968	5379.369799999999	4585.925	2213.430199999998	1081.5251	3116.2525000000005	3709.3266000000012
tetrahydrofolate biosynthetic process [GO:0046654]	3528.0679999999998	2217.647100000002	5578.486899999999	1852.6988999999992	2721.592799999998	5651.9968	5379.369799999999	4585.925	2213.430199999998	1081.5251	3116.2525000000005	3709.3266000000012
ubiquinone biosynthetic process [GO:0006744]	1614.4915	1658.0200999999997	4456.9954	2764.5370000000003	3340.0290999999975	2081.3942	5570.513100000004	4812.042799999998	3035.6888000000013	759.1123	5878.4441000000015	5502.3861
phosphoribosylanthranilate isomerase activity [GO:0004640]	1659.7883000000004	2008.2431	4434.732399999998	2848.3892000000005	4348.274200000002	1873.907400000001	5422.618499999995	4691.459600000001	2553.7188999999985	1007.1103999999997	4944.212999999997	5643.684999999998
cytidylyltransferase activity [GO:0070567]	1187.1269999999993	1134.8566999999996	3630.141700000001	3661.5798	5225.9593	1621.1144999999995	4354.894900000001	4035.3084000000013	2970.8533999999986	554.9589000000002	6071.3836	6864.7405999999955
lipid glycosylation [GO:0030259]	2295.0995999999986	1993.6313	4473.752900000002	2647.4985000000024	4371.3442	2060.9466	4882.7198000000035	3578.3193	2897.9480999999987	1102.9983	5243.244500000002	5478.093000000002
chemotaxis [GO:0006935]	2445.0035	1687.3769000000002	11477.483499999997	2221.7756000000004	2700.9912	1104.9092	589.7036	327.66880000000003	3980.6828000000005	833.2063999999999	7933.8203	5653.951600000001
regulation of nitrogen utilization [GO:0006808]	1883.741	1735.9984	5098.9897	2763.858200000001	4753.301100000003	2429.1317999999983	5078.805499999999	3901.5287999999987	2331.808100000001	1156.2494000000004	4101.775399999997	5393.825000000002
cell wall macromolecule catabolic process [GO:0016998]	2219.4051	893.3596	1870.3618000000006	3020.588499999999	8238.382600000008	9834.7446	737.8204000000001	944.592	2167.9619999999986	539.2665	5556.854899999998	4529.4726
molybdenum ion binding [GO:0030151]	2292.623200000001	2727.9658999999992	5322.5848	2431.9843999999994	2706.3320999999996	2205.6448	5350.3726000000015	4884.981900000001	2173.5947999999994	1663.9052	4353.120299999997	4240.456699999997
protein stabilization [GO:0050821]	10000.1042	3986.5841000000014	5140.8225	907.5939	1121.6985	6031.392099999997	2448.7761999999993	2993.1026999999995	1650.9487000000006	2636.7234000000008	1049.6673	2112.148500000001
phosphate ion binding [GO:0042301]	10000.1042	3986.5841000000014	5140.8225	907.5939	1121.6985	6031.392099999997	2448.7761999999993	2993.1026999999995	1644.1709000000005	2636.7234000000008	1049.6673	2095.2111000000014
O-methyltransferase activity [GO:0008171]	2170.1303999999996	2163.474100000001	3083.6159000000007	3046.0072000000036	3491.652499999998	2187.6576999999997	5397.1298	4036.1584999999977	3000.701699999998	1056.9352999999996	5294.872700000003	4937.229099999999
phosphatase activity [GO:0016791]	3289.5211	2168.809300000001	6877.905100000002	2563.1526999999996	2116.8930999999993	3579.0028	3534.7276999999995	3639.5148999999997	2782.551499999999	1160.8794	3645.7266999999997	4319.455799999999
methionine metabolic process [GO:0006555]	1761.9496	2111.8677000000007	5856.847899999998	3062.3884000000003	4692.009000000002	2287.5242999999987	2968.0244000000002	2330.7647000000006	2706.939299999999	864.0397	4787.943500000001	5515.659699999998
ribonuclease P activity [GO:0004526]	1983.4178	1730.3755	4234.721599999997	2325.467899999999	3346.408899999999	1989.0433000000005	5488.217400000002	4700.242100000002	2575.882000000001	1156.5646	4514.786899999999	4890.145100000002
UDP-N-acetylmuramate dehydrogenase activity [GO:0008762]	1808.6910999999993	1621.9874000000002	3887.6989999999983	2423.550799999999	3760.2265	2135.7645	4935.089600000003	4522.339499999998	2663.5265	944.0507	4699.588500000002	5354.983899999996
dipeptidyl-peptidase activity [GO:0008239]	1885.2923999999998	2303.1139999999996	6772.830499999998	3025.3280999999997	3798.974000000001	1823.4463	3206.2969999999996	2875.2249999999995	3043.4091	1180.7359000000001	3691.0982999999997	5038.870600000001
Golgi membrane [GO:0000139]	5729.896499999998	3770.5802	1908.6142000000007	3839.4262	2622.6209	2314.5705999999996	1844.1915000000008	1687.5480000000007	3863.309700000001	2805.925100000001	3374.407200000001	4654.777900000004
hydrolase activity, acting on acid anhydrides, in phosphorus-containing anhydrides [GO:0016818]	2526.4227000000005	2046.1630999999993	3563.421900000003	3301.7127000000005	3879.1215999999995	2877.8864000000017	2354.272200000001	2351.7058999999995	3337.9705000000004	838.9407000000001	5124.625999999998	5916.274299999999
methylenetetrahydrofolate reductase (NAD(P)H) activity [GO:0004489]	1714.8369	2087.8828000000008	5524.916899999998	3010.6201	4686.588900000002	2253.5561999999986	2951.4983	2309.9653000000008	2577.366599999999	864.0397	4526.172900000001	5294.490199999998
pyrimidine nucleotide-sugar transmembrane transporter activity [GO:0015165]	5689.908099999998	3692.3952	1885.1901000000007	3799.208	2580.1357	2297.0459999999994	1764.1974000000007	1574.9243000000006	3700.6362000000013	2770.360900000001	3261.392400000001	4514.260700000003
pyrimidine nucleotide-sugar transmembrane transport [GO:0090481]	5689.908099999998	3692.3952	1885.1901000000007	3799.208	2580.1357	2297.0459999999994	1764.1974000000007	1574.9243000000006	3700.6362000000013	2770.360900000001	3261.392400000001	4514.260700000003
hydrolase activity, acting on glycosyl bonds [GO:0016798]	2931.1369999999997	3410.8386999999993	3876.137299999999	2896.5285999999996	2835.388000000001	2944.3043000000002	4528.875	2838.6848	2137.7851	1478.6957000000002	3203.8093	4088.540700000001
thymidine kinase activity [GO:0004797]	2964.0429000000013	2111.5428000000006	3797.401600000003	2030.8134	2913.4959	3176.3116000000005	4665.639199999999	4053.9749	2230.523199999998	1140.4507	4424.5367000000015	3507.2846999999983
aldehyde-lyase activity [GO:0016832]	2810.1030000000005	2291.7177000000006	6693.944600000001	1909.4699000000005	2410.2826999999993	2525.9042000000004	4635.299199999999	3698.496500000001	1841.7698999999993	1570.9164999999994	2808.9539999999997	3691.5290999999984
spermidine biosynthetic process [GO:0008295]	1034.2857	898.3283	1958.4620999999995	3997.952899999999	8477.597499999996	1927.2170000000006	2281.0271000000007	2349.095100000001	2394.356400000002	402.5552	4870.295500000005	5706.324599999998
adenosylmethionine decarboxylase activity [GO:0004014]	1034.2857	898.3283	1958.4620999999995	3997.952899999999	8477.597499999996	1927.2170000000006	2281.0271000000007	2349.095100000001	2394.356400000002	402.5552	4870.295500000005	5706.324599999998
symporter activity [GO:0015293]	2555.1366000000007	2025.4386	5898.803900000003	1911.4766999999995	3042.710899999996	2412.5994000000005	4513.122899999997	3627.636600000001	2576.1784999999986	1031.694	3500.4785999999945	3110.9499000000014
6-phosphofructokinase activity [GO:0003872]	2514.8568999999984	2144.8273	3796.746499999997	2509.6149999999984	3058.3952000000068	2319.2452000000017	4281.980199999998	3586.509599999999	2415.0097	1225.7289	3645.829600000003	4569.3456000000015
nitrogen compound transport [GO:0071705]	2821.9407	1881.6712999999993	7651.761300000005	1976.8850000000011	2490.09	1708.0215	3664.506500000001	2560.2838	2585.248699999998	1252.9900999999995	3589.336099999997	3830.2713000000003
lysozyme activity [GO:0003796]	1281.9936	636.5444000000001	1707.9340000000007	2855.103299999999	7783.601100000009	8070.379499999999	442.7439	1053.6254	1921.5525999999988	497.34340000000003	5325.503799999999	4332.1559
lysine-tRNA ligase activity [GO:0004824]	698.8292999999999	1016.6427	1175.2723000000005	2692.9341000000013	3320.388	1195.3021000000006	5376.280500000002	5866.311300000002	2346.338399999999	470.5343	6289.145999999992	5223.764600000002
lysyl-tRNA aminoacylation [GO:0006430]	698.8292999999999	1016.6427	1175.2723000000005	2692.9341000000013	3320.388	1195.3021000000006	5376.280500000002	5866.311300000002	2346.338399999999	470.5343	6289.145999999992	5223.764600000002
deaminase activity [GO:0019239]	2576.3512	2106.7909	6080.5158	2534.425399999999	2575.318699999998	1916.4298999999987	2824.345500000001	2450.1676999999986	2633.902300000001	693.6780000000001	4889.504599999998	4291.7631999999985
valyl-tRNA aminoacylation [GO:0006438]	1554.1698	1489.6961	3370.355300000001	2422.074300000001	3439.6895000000013	1968.6392	4725.807600000003	4180.717000000001	2395.487199999999	906.3013	4317.821500000001	4785.584799999999
valine-tRNA ligase activity [GO:0004832]	1554.1698	1489.6961	3370.355300000001	2422.074300000001	3439.6895000000013	1968.6392	4725.807600000003	4180.717000000001	2395.487199999999	906.3013	4317.821500000001	4785.584799999999
toxin biosynthetic process [GO:0009403]	1672.2752999999998	1831.2913999999994	3948.6433000000025	1620.8490999999995	2379.1261000000013	1974.8542	6097.2139000000025	4870.3172	2136.3282000000013	1137.3913000000002	4073.889200000002	3565.289200000001
nitrate assimilation [GO:0042128]	2018.6557000000007	2493.4998	4905.901399999997	2316.2817999999993	2834.6137000000012	1667.0621999999994	3988.4653	3736.9566	2110.6187999999993	1514.3546	3645.891700000003	4061.2491999999957
dTDP-4-dehydrorhamnose 3,5-epimerase activity [GO:0008830]	2576.2753999999995	1499.6925	4227.3610999999955	2509.0670999999993	5409.363399999998	2495.5504000000005	3730.253200000001	2386.618800000002	1457.7844999999993	822.6648	4111.956799999999	3417.1805999999933
phosphoribosyl-AMP cyclohydrolase activity [GO:0004635]	1641.5054000000007	1572.2069	3038.0290999999993	2625.170300000001	3556.3178999999977	1440.2095000000006	4069.9889999999987	3784.9681000000014	2183.1692000000007	862.2322999999997	4661.873699999997	5006.772399999995
isocitrate dehydrogenase (NADP+) activity [GO:0004450]	2607.053000000001	2485.6456000000007	4272.335199999999	2098.210200000001	2853.717600000003	2838.749400000001	3562.4417999999987	2895.8689000000013	2564.237999999999	1365.6480999999994	2712.6780999999983	3488.239799999999
trehalose biosynthetic process [GO:0005992]	3301.329899999999	2224.2488000000003	1166.6189999999997	4374.4443999999985	3135.441700000001	1673.2956999999997	1652.6493999999998	1177.0778	3555.4628000000016	1254.5881	4211.8176	5879.185900000002
tryptophan catabolic process to kynurenine [GO:0019441]	2413.4591	2207.0232000000005	4693.123100000001	1863.2019	2550.7661000000016	2111.2116999999994	4462.982999999998	2994.5402999999988	1923.8005999999993	1389.688	3616.949700000002	3284.777900000001
NAD+ binding [GO:0070403]	2796.5923999999986	2576.491799999999	3008.977200000001	3072.8263999999963	3152.3742	3203.248	2105.167900000001	1898.9955000000007	2592.826400000001	1069.8406000000002	3855.056100000001	4005.7359999999935
transition metal ion binding [GO:0046914]	2808.4583999999986	2244.2776999999996	4594.948300000003	1550.4372	2248.4469	2984.4280000000003	5225.3158	3366.1906	1382.3019000000004	1490.2817000000005	2744.1844999999994	2554.844899999999
2-C-methyl-D-erythritol 2,4-cyclodiphosphate synthase activity [GO:0008685]	1026.0397999999998	943.4355	2126.7365000000013	2565.1198000000004	3810.0411000000026	1191.5827000000004	4316.022799999999	4014.827400000001	2381.7263	362.3324	4901.490699999994	5165.0122
chromosome separation [GO:0051304]	868.9865000000003	863.7715000000003	2189.9952	2888.4389	4114.3998999999985	1200.2500000000007	3577.2118000000005	2779.3375	2337.1301000000008	527.2432	5451.124500000006	5810.870100000005
methanogenesis [GO:0015948]	2017.0669999999993	2831.967100000001	6433.168500000002	743.2869999999996	1077.3491000000004	2005.2843000000007	6005.771200000003	4149.802699999998	736.9167000000001	1714.5698999999993	2360.027599999999	2497.953099999997
protein flavinylation [GO:0017013]	2542.5932	1664.4571999999985	5191.778499999996	1554.6370000000002	3048.699500000003	2757.3757	3823.226700000001	2985.2066999999993	1876.1294000000007	909.5916000000003	2539.826500000001	3656.5597
homophilic cell adhesion via plasma membrane adhesion molecules [GO:0007156]	5024.2711999999965	3090.853099999997	4289.353299999994	1762.0642999999989	3458.6340999999998	3219.583100000002	1073.7531	742.6084	1553.7301000000011	224.3338	3355.813000000002	4707.2336000000005
peptidyl-lysine modification to peptidyl-hypusine [GO:0008612]	1172.7507	1148.6248999999998	1401.5248000000006	2923.906199999998	3165.265199999999	1535.9141999999995	3398.3551999999995	2859.6666	2406.0149	322.8187999999999	6461.5053000000025	5561.234999999999
glycogen phosphorylase activity [GO:0008184]	1099.8826	388.0874	1316.9211999999998	3931.658699999998	6546.016199999997	710.9191999999998	827.5536	587.6694000000002	2654.649800000001	260.7397	5006.989200000002	8978.320799999994
polysaccharide transport [GO:0015774]	2252.1895	1931.9437000000005	5192.948900000002	1156.8336	2234.9509	3299.9981000000002	5156.658799999999	3031.7919999999986	2073.8576999999996	923.4060999999997	2486.8774	2561.2388
palmitoyltransferase activity [GO:0016409]	4192.850199999999	3048.666700000001	1609.7605000000005	3029.1657000000005	2174.6331999999993	3622.389599999997	1487.9044999999994	1612.8361000000002	3013.5256	1171.2110000000002	2766.0425000000005	4484.760400000002
acyl-phosphate glycerol-3-phosphate acyltransferase activity [GO:0043772]	637.0784	982.3681999999997	1158.6020999999996	2967.689199999997	4395.312100000005	916.6451000000003	3485.8825	3863.409999999999	2333.567400000001	550.5257	4995.793600000002	5586.418000000002
chorismate metabolic process [GO:0046417]	1620.6469000000004	1514.3969000000004	3610.2229	1760.775	2318.7337999999986	1987.6816000000006	4651.5186	3859.1717000000012	2028.5862999999995	853.2191000000003	4160.1962	3409.3037000000004
DNA catabolic process [GO:0006308]	1952.8415	1535.9878000000003	4610.999599999999	1791.0910999999996	2703.853400000001	3109.551	3342.0729	3015.9069000000004	1569.9800999999995	899.2641000000001	3489.6070000000004	3676.609199999997
NAD+ ADP-ribosyltransferase activity [GO:0003950]	2716.641699999999	5359.009300000004	1150.1975999999997	2923.3823	2051.4481	1458.6636000000005	3141.9795999999997	2373.1765	2255.064099999999	2206.1157	2397.8349000000003	3599.5962999999974
tRNA-(2-methylthio-N-6-(cis-hydroxy)isopentenyl adenosine)-hydroxylase activity [GO:0045301]	2251.0013999999987	1544.7113	5404.0520000000015	2611.9149999999977	3840.0564	2283.760399999998	2491.1354	1290.7026999999996	1686.0324000000005	980.2120999999997	2881.8737999999976	4296.1295
tRNA splicing, via endonucleolytic cleavage and ligation [GO:0006388]	3550.5412999999985	5410.864600000002	1827.9223	1791.1269999999997	1971.2165000000002	3537.8468999999986	2685.9379	1564.3625000000006	1423.8780000000002	1519.4836	3202.4817000000007	3075.1927000000014
hydroxymethylglutaryl-CoA synthase activity [GO:0004421]	7689.613600000001	3314.621899999999	2008.7483000000004	2172.950300000001	1801.9301999999989	2721.9089000000004	861.796	688.7204000000002	2572.8605	2266.4845000000005	2359.4899999999993	2499.7215999999994
endoplasmic reticulum to Golgi vesicle-mediated transport [GO:0006888]	2732.313000000001	2459.9472	1322.0063999999998	2411.0728999999997	1921.6084000000003	3472.2428000000004	2430.8322999999996	2447.3503000000005	2921.6861000000004	1079.2331	2948.6336	4713.5187000000005
protein-heme linkage [GO:0017003]	1075.5475999999996	1406.9040999999993	2760.2538999999983	1941.652200000001	2502.3031	1260.2354000000007	4179.724399999999	4429.674000000001	2043.1962	517.7012000000002	4621.4082	4068.2554000000014
sialyltransferase activity [GO:0008373]	3831.8756	4371.011799999998	432.7247	2688.606799999997	2289.180800000001	652.1513000000002	2734.0216999999993	2980.6279999999997	2974.631899999999	1909.616	2880.2986	3047.3674000000037
regulation of translational fidelity [GO:0006450]	948.1784999999996	1055.6096	2015.8878000000007	2306.668500000001	3396.447500000001	1188.3895000000002	4255.5603999999985	3457.789699999999	2258.5998	689.1719999999998	4251.4551	4695.4165
peptide transmembrane transporter activity [GO:1904680]	1339.1712000000002	1601.7263000000007	2490.7741000000005	1863.952799999999	2236.184399999998	1832.8647000000005	3641.385899999999	3963.1391000000012	1813.4054	806.813	4630.301300000005	4295.08
phosphate-containing compound metabolic process [GO:0006796]	1586.4213000000002	1630.808800000001	3863.083099999999	3419.056500000001	4789.033900000004	1445.802599999999	1299.9869	770.5474999999997	2412.991900000001	780.7194999999998	3388.8930000000014	5109.0352
tRNA wobble adenosine to inosine editing [GO:0002100]	1637.0744000000007	1357.6082000000008	3544.137699999999	1865.0063999999984	3222.8965999999987	2150.5525			1978.8270999999993		3075.1020999999982	4002.5835000000043
tRNA-specific adenosine deaminase activity [GO:0008251]	1637.0744000000007	1357.6082000000008	3544.137699999999	1865.0063999999984	3222.8965999999987	2150.5525			1978.8270999999993		3075.1020999999982	4002.5835000000043
regulation of DNA repair [GO:0006282]	1564.1168000000007	1531.2463	4181.8211999999985	1273.6860999999985	1898.8663	1657.0141000000006	4810.2376	4329.938000000001	2125.0147999999995	812.5698000000003	3320.466800000001	2872.2074
glucose-6-phosphate dehydrogenase activity [GO:0004345]	2329.9537	1621.082	3826.701500000001	2647.4576	3968.585800000001	1864.4769999999992	2091.0934	1598.4179000000006	2139.1674	815.6268000000003	2832.5378000000014	4468.177400000008
fructose 1,6-bisphosphate 1-phosphatase activity [GO:0042132]	401.3442	522.9866000000002	657.1315000000002	2972.680000000001	4626.343699999999	429.98109999999986	3563.7893	3154.884500000001	1905.9066	72.77709999999998	5393.3567	6260.378900000003
hydrolase activity, acting on acid anhydrides [GO:0016817]	2044.4751999999999	2287.6345000000006	3050.1169999999997	1760.2358999999997	4900.785099999999	2526.5306	3895.8737000000015	1705.2591000000007	1612.8648	912.3643999999999	2423.5226000000007	2771.9266000000007
allantoicase activity [GO:0004037]	907.6448999999992	1200.4779999999996	2735.954800000001	1832.3914000000016	1880.3440000000005	896.4339000000003	3850.3617999999988	3951.070900000001	2122.4382	475.8178	5601.887600000004	4420.894400000001
endodeoxyribonuclease activity [GO:0004520]	1845.0414	1574.2977999999996	3652.570500000003	2258.386900000001	3487.7913999999987	1698.8315999999993	3349.655700000001	2404.045700000001	1753.3904000000007	968.5165999999997	3021.5988999999986	3737.736399999999
phosphomannomutase activity [GO:0004615]	891.6801999999997	461.72279999999984	596.8147	2639.725099999999	8464.000600000001	3997.874799999997	232.0333	330.0664000000001	936.3933999999997	193.2458	3421.563599999998	7579.637600000003
GDP-mannose biosynthetic process [GO:0009298]	891.6801999999997	461.72279999999984	596.8147	2639.725099999999	8464.000600000001	3997.874799999997	232.0333	330.0664000000001	936.3933999999997	193.2458	3421.563599999998	7579.637600000003
NADPH binding [GO:0070402]	1005.4895999999997	978.5457	2374.547100000001	2048.5797	3625.666899999999	1081.1966999999997	3488.9373000000014	2972.6789999999987	2246.0438000000013	393.5949	4423.999900000005	5060.332099999996
sulfurtransferase activity [GO:0016783]	1551.7157999999995	1596.0654000000006	3064.8601	1593.1384000000005	2134.6985	1577.3859000000011	4079.1263000000013	3830.901199999999	1653.9790000000007	980.9463000000003	4074.656700000002	3468.127100000001
molybdopterin synthase complex [GO:0019008]	1631.7504000000006	1521.2067000000006	4023.070699999999	1838.7334000000005	2478.788300000001	1720.7975999999994	3767.9301	2988.043699999999	1417.6944999999994	866.3193	3836.8699	3493.563799999999
phosphatidylinositol binding [GO:0035091]	3397.3539000000005	4170.7894000000015	1833.6639	3034.635899999999	2412.698300000003	2338.105999999999	1176.4597999999996	1540.5334	2149.9283	1566.149	2408.8897	3332.804700000001
D-aminoacyl-tRNA deacylase activity [GO:0051499]	2069.392699999999	1804.8172000000006	4856.158399999998	1552.7120999999995	2332.6288999999992	1816.4426999999994	3004.9695	2703.1406	1563.8091000000002	997.9583	3308.707899999999	3314.2636000000007
tetrahydrofolate metabolic process [GO:0046653]	958.9371	1262.0659999999998	2482.7488	1335.0452000000005	1708.880500000001	1042.4022999999997	6121.377700000001	5714.070199999997	1382.7709999999993	1045.2308	3388.040599999999	2764.104699999998
sarcosine oxidase activity [GO:0008115]	958.9371	1262.0659999999998	2482.7488	1335.0452000000005	1708.880500000001	1042.4022999999997	6121.377700000001	5714.070199999997	1382.7709999999993	1045.2308	3388.040599999999	2764.104699999998
queuosine salvage [GO:1990397]	936.6311000000003	995.1909	1760.198399999999	1717.6307	2587.999	1941.2838999999994	4805.351299999998	3871.5698	2145.1784	466.1266	4233.104000000001	3647.0506000000014
L-lysine catabolic process to acetate [GO:0019475]	1675.3449	1464.3200999999995	3384.32	1978.3035999999993	2716.463300000002	1346.0662999999995	3222.563800000001	3512.6625999999987	1447.4386000000006	853.8567000000003	3919.0939	3542.5513999999994
cellular iron ion homeostasis [GO:0006879]	1049.9926999999998	904.7732999999997	3651.5341999999987	2585.495599999997	4057.646900000002	1914.8117000000009	1783.7052000000006	1292.1935999999996	2242.788000000001	448.07020000000006	4430.927799999997	4407.5430000000015
protein N-linked glycosylation [GO:0006487]	644.8763	937.4255999999999	793.7133999999996	2727.663300000001	5393.475800000001	2115.0578	2219.9708	953.7852	1520.1309999999996	357.3959	5287.420499999996	5798.017099999998
3-hydroxyisobutyryl-CoA hydrolase activity [GO:0003860]	1631.6764000000005	1612.717400000001	3966.2645999999977	1947.1416	2240.734499999999	1513.8156000000008			1649.9657		3402.755199999997	3533.0959000000025
DNA modification [GO:0006304]	2191.7472000000002	1483.1148	4806.4263999999985	1548.7373000000007	3274.9089000000013	2153.7314000000006	2209.1510000000003	1130.1887	1994.2460999999996	397.4398000000001	3749.9126000000006	3624.543200000001
methionine synthase activity [GO:0008705]	1261.3010000000002	1405.5628000000006	3749.079	2552.239099999999	3537.931500000001	1451.0993999999987	2323.5956	2637.3234	1854.5054	567.6782000000002	3026.4528000000005	4067.124600000001
polyketide metabolic process [GO:0030638]	2026.4203999999993	2505.695700000001	4039.375899999998	798.6158999999999	1245.4534999999996	1766.1431000000002	4899.236900000001	4396.8653	1530.5859	1589.5764999999994	1795.4433999999994	1750.3991
cob(I)yrinic acid a,c-diamide adenosyltransferase activity [GO:0008817]	994.2487999999997	874.3948000000001	2975.883400000001	3579.8057999999987	5404.602100000002	685.0659999999998	1324.4715999999996	1074.5572000000002	2135.7385000000013	462.10030000000006	3123.6622999999986	5476.179900000002
hydroxymethylglutaryl-CoA reductase (NADPH) activity [GO:0004420]	2086.728800000001	1748.466400000001	5998.041899999998	1424.004500000001	1496.8488000000018	2202.235799999999	2651.067400000001	1753.8326000000006	1456.5839000000005	899.1103999999997	3222.9304	3040.5165999999963
coenzyme A metabolic process [GO:0015936]	2086.728800000001	1748.466400000001	5998.041899999998	1424.004500000001	1496.8488000000018	2202.235799999999	2651.067400000001	1753.8326000000006	1456.5839000000005	899.1103999999997	3222.9304	3040.5165999999963
3',5'-cyclic-nucleotide phosphodiesterase activity [GO:0004114]	2700.4018999999994	2727.4360999999985	2133.4281999999985	2406.614999999999	1878.8300999999979	2291.7814999999996	1356.1862000000006	1741.3391	3939.9619	1318.7684000000004	2024.8459999999993	3289.0519
G protein-coupled receptor signaling pathway [GO:0007186]	2393.2269999999985	2015.3344000000002	3218.3129999999996	2911.3920999999987	4058.5492	3740.1624	1029.3669	1396.5611000000004	2076.0896	783.9856000000001	2074.8241000000003	1992.5785
regulation of pH [GO:0006885]	807.7559999999997	1091.5938000000006	1795.9448	2175.028899999999	2388.7206	743.9673	3906.1831	3322.5469999999987	2228.8574999999987	484.1129	4393.223799999999	4174.873700000002
intracellular membrane-bounded organelle [GO:0043231]	1829.6541999999995	1819.672	3684.6245999999987	1304.7378999999996	1891.481999999998	1640.9021000000007	5697.022900000001	4755.834800000001	879.6557	1115.5484	1437.4360000000006	1393.4727000000005
5'-nucleotidase activity [GO:0008253]	2054.7690999999995	1411.4561999999999	2214.2738000000004	1734.4258000000002	2820.9953000000005	3258.3815999999997	2314.3774000000003	2800.0614999999993	1427.5037000000002	856.0679	3130.1317	3304.101900000001
cellular modified amino acid biosynthetic process [GO:0042398]	547.627	1042.9249	937.6907000000003	2474.5836000000004	3500.0609	845.1317000000003	4094.8936000000012	3729.412600000001	1821.5270999999984	258.0662	3657.1358000000014	4411.323500000001
ATP synthesis coupled electron transport [GO:0042773]	1055.5388999999998	1952.1484000000007	1985.0364999999993	823.5049000000002	1241.6200000000015	3532.3272999999986	4545.1053	4397.608600000001	1537.4153	2155.0261	2011.5554	2039.6259000000007
beta-1,4-mannosylglycoprotein 4-beta-N-acetylglucosaminyltransferase activity [GO:0003830]	572.0061	812.0619999999999	695.4954999999997	2593.531100000001	5210.042300000001	1966.9066	2097.4953	880.4031	1303.5480999999995	321.8656	5108.709499999995	5556.881999999999
cysteinyl-tRNA aminoacylation [GO:0006423]	1037.2010000000002	979.5598000000003	2803.145300000001	1843.4424999999994	2851.822099999998	1610.9132000000004	3396.0907999999986	2805.5289999999995	1824.4435	590.0195000000002	3283.0859000000014	3804.6744000000012
cysteine-tRNA ligase activity [GO:0004817]	1037.2010000000002	979.5598000000003	2803.145300000001	1843.4424999999994	2851.822099999998	1610.9132000000004	3396.0907999999986	2805.5289999999995	1824.4435	590.0195000000002	3283.0859000000014	3804.6744000000012
porin activity [GO:0015288]	820.7302000000001	659.9233999999994	3288.6740999999984	2366.357199999999	4035.2697	971.4471000000002	1490.8068	1660.8528000000001	2129.5216	189.45629999999994	3673.4991999999993	5473.7737
pentose-phosphate shunt [GO:0006098]	1862.6844	1656.9965	2616.7085	2574.0444999999995	4033.7637000000013	1261.9195999999995	1854.4213	1459.2096	1921.1768	686.8392	2780.303899999997	4044.2751999999987
phosphogluconate dehydrogenase (decarboxylating) activity [GO:0004616]	1862.6844	1656.9965	2616.7085	2574.0444999999995	4033.7637000000013	1261.9195999999995	1854.4213	1459.2096	1921.1768	686.8392	2780.303899999997	4044.2751999999987
heme transport [GO:0015886]	1484.3252000000002	1554.9314000000002	4533.579700000002	1472.6519000000003	1909.6649000000007	1435.1918999999998	3028.3233999999993	2997.8615	1434.2644	791.0791000000002	3287.9893000000006	2524.5806000000002
polysaccharide transmembrane transporter activity [GO:0015159]	1980.9871	1628.1047000000005	4686.633100000002	958.9453	1532.3589999999995	2082.7602	4298.733399999999	2771.5883999999987	1623.3888999999995	741.4226999999997	1906.4015	2093.7195
lipopolysaccharide biosynthetic process [GO:0009103]	2212.898400000001	1868.4795999999994	5377.736399999999	894.8165999999998	1556.0045000000014	2144.2708000000002	4068.8965000000003	2381.266399999999	1221.5624000000003	890.8947999999997	1736.1957000000004	1811.5631999999991
carbohydrate biosynthetic process [GO:0016051]	946.3191999999997	813.1943999999997	1815.4662999999991	2804.081599999999	3189.122199999998	1035.4025000000004	2177.0704999999994	1252.2394999999997	2251.400500000001	284.66179999999997	5200.287000000006	4242.415199999995
protein-phycocyanobilin linkage [GO:0017009]	98.2262	195.11050000000006	65.75789999999999	4818.058100000002	11419.7157	210.82349999999997	99.70029999999997	72.5544	1069.8836	46.5397	2461.1971999999996	5221.6634
glucokinase activity [GO:0004340]	1453.7204	1153.578999999999	2808.1297000000013	2464.965200000001	3606.895	1698.8463999999994	1733.6845000000005	1635.0581000000002	1981.8178999999989	662.8567	2667.3440000000005	3846.733900000001
glucose 6-phosphate metabolic process [GO:0051156]	1453.7204	1153.578999999999	2808.1297000000013	2464.965200000001	3606.895	1698.8463999999994	1733.6845000000005	1635.0581000000002	1981.8178999999989	662.8567	2667.3440000000005	3846.733900000001
glucose binding [GO:0005536]	1453.7204	1153.578999999999	2808.1297000000013	2464.965200000001	3606.895	1698.8463999999994	1733.6845000000005	1635.0581000000002	1981.8178999999989	662.8567	2667.3440000000005	3846.733900000001
mRNA splicing, via spliceosome [GO:0000398]	1737.0486	1815.5603	1184.7173999999998	2924.44	1939.2526999999998	2100.1771000000003	1582.8252000000005	1806.6411000000003	2637.5714999999996	835.8793	2823.0773000000004	3965.8619999999996
cellular aromatic compound metabolic process [GO:0006725]	1365.0418000000002	1228.9033999999997	2899.5162000000005	1978.8999	2612.8969000000006	1864.5665000000004	1325.9835000000003	1505.2475	1839.9714	648.8684999999999	3976.702200000001	3989.2019000000005
pentose-phosphate shunt, non-oxidative branch [GO:0009052]	1171.7815	1069.2150999999997	2518.292299999999	2316.267199999999	3411.157599999998	1747.1815999999994	1854.1449	1834.9399000000005	1838.1936000000005	521.9278999999998	3016.4552999999987	3899.440700000004
ribose-5-phosphate isomerase activity [GO:0004751]	1171.7815	1069.2150999999997	2518.292299999999	2316.267199999999	3411.157599999998	1747.1815999999994	1854.1449	1834.9399000000005	1838.1936000000005	521.9278999999998	3016.4552999999987	3899.440700000004
endoplasmic reticulum [GO:0005783]	2784.34	2563.7241999999997	1200.9573999999996	2475.4633	2005.4325000000003	2058.8723999999993	1284.2959999999998	1158.7604000000001	2530.0247999999997	1174.0532999999998	2436.6149999999993	3421.5277999999994
neuropeptide signaling pathway [GO:0007218]	184.74820000000003	2106.9574	404.6424	1622.5628000000002	2968.9861	1997.118	10740.658200000002	1162.7462	131.8821		469.596	1076.2547000000004
phosphatidylglycerophosphatase activity [GO:0008962]	986.4092999999997	875.8837000000003	2530.697899999999	1518.8511	2195.531500000001	1370.1921999999988	3568.4253999999987	2918.7432	1662.1639000000007	319.20990000000006	3531.7108	3393.255299999998
photosystem II assembly [GO:0010207]	331.94210000000004	507.6658000000001	223.56589999999997	3919.9154	5960.5887999999995	1309.1048	667.5983	593.3114	2281.5077999999994	241.16290000000004	2472.388	6220.259300000002
ubiquinol-cytochrome-c reductase activity [GO:0008121]	1053.7897999999998	1056.3034000000002	2372.062600000002	1457.627799999999	1805.8775999999993	1016.5423000000003	4430.049800000001	3473.3964999999994	1541.4899999999993	590.6733	3002.5923000000016	2780.326500000002
mannosyl-oligosaccharide 1,2-alpha-mannosidase activity [GO:0004571]	2793.847900000001	1877.5671000000007	1131.6466999999998	2490.1702999999984	1868.7458	2010.0572	1333.2580000000005	1427.8991	2622.311400000001	880.7913000000003	2494.602099999999	3608.6706000000013
primary metabolic process [GO:0044238]	1536.2142999999994	1389.2606000000005	4295.513499999999	1558.9928000000007	2303.3125999999993	1703.9431000000006	2029.3549000000005	1344.553200000001	1307.0195000000008	855.5816	2093.3212000000008	2950.0437
ligase activity, forming carbon-nitrogen bonds [GO:0016879]	1750.8690000000008	1345.2785999999999	4473.7105	862.0978	1290.3266000000003	1547.6230999999998	3145.5945	2457.037300000001	908.4503999999997	892.8555999999999	2535.4703999999997	2113.8692
exonuclease activity [GO:0004527]	2074.4594	1757.9561	932.0359	2151.5723000000007	1754.7413000000006	2174.1571000000026	2774.573600000001	2342.5646	1832.2046000000007	967.612	2043.641100000001	2506.107400000001
ubiquitin protein ligase binding [GO:0031625]	2054.6369999999993	1906.6517000000015	1451.779700000002	2277.3438	1816.7903999999985	2627.7819000000004	1178.8738000000005	1449.7189999999996	2511.053600000001	695.8529	2264.5624999999986	3034.3273
COPII vesicle coat [GO:0030127]	2187.865500000001	1921.8473	1001.6223	1776.6280999999997	1402.1344000000001	2484.478000000001	1898.5246000000002	1892.8385	2265.0348	853.088	2089.1613	3401.3272000000006
phycobilisome [GO:0030089]	34.4479	1912.2205	17.0437	2551.0642999999995	4278.125099999999	411.6453999999999	1663.908	1630.3436000000002	2025.9290000000003	1519.7978	2565.185599999999	4546.337400000001
DNA topoisomerase type I activity [GO:0003917]	1098.0266	1565.6254999999999	3346.8987999999986	1443.2747000000002	1488.0071000000003	1456.9462999999998	2775.762100000001	2275.9014000000006	1650.8954000000006	812.6193	2835.763899999999	2300.703499999999
biotin transport [GO:0015878]	485.2492	646.7228999999998	1392.5782	1901.3831000000007	2664.118199999997	671.9079000000003	3072.1996000000013	2659.5094	1618.0595000000012	398.1177	3700.850800000002	3803.5081000000014
biotin transmembrane transporter activity [GO:0015225]	485.2492	646.7228999999998	1392.5782	1901.3831000000007	2664.118199999997	671.9079000000003	3072.1996000000013	2659.5094	1618.0595000000012	398.1177	3700.850800000002	3803.5081000000014
peptidyl-glutamic acid carboxylation [GO:0017187]	2573.0787	1643.3201	3025.2327000000005	897.3761	1372.3009000000009	3528.0239	3458.263600000001	2076.353	1275.9028	771.2086999999998	989.8429	1380.1289
gamma-glutamyl carboxylase activity [GO:0008488]	2573.0787	1643.3201	3025.2327000000005	897.3761	1372.3009000000009	3528.0239	3458.263600000001	2076.353	1275.9028	771.2086999999998	989.8429	1380.1289
ADP-dependent NAD(P)H-hydrate dehydratase activity [GO:0052855]	668.5572000000002	501.1927999999999	1749.4255000000005	2620.4737000000005	3957.099999999999	834.0311999999997	1269.3583000000006	1061.3939	1702.9482000000005	157.62089999999995	3975.1789	4488.526199999998
beta-galactosidase activity [GO:0004565]	2246.9734	1907.7125000000003	5279.5348	652.4043	707.4378999999999	1967.1426999999999	3290.269	2080.7931999999996	999.1034000000002	1051.0698	1404.0518	1354.5631
TBP-class protein binding [GO:0017025]	1601.146299999999	1122.2148000000013	426.8506	1965.9949	1898.7812999999985	1609.0269000000005	2206.598200000001	2071.9551	1065.1927000000003	512.281	5028.702900000006	3361.7428999999993
sulfate adenylyltransferase (ATP) activity [GO:0004781]	1103.6120999999996	1062.0234000000003	2160.953	2386.8804	3401.5543999999986	1694.9299000000005	1481.3463	1395.5560999999993	1535.5678	554.4889999999998	2488.1451	3494.4291
thiamine biosynthetic process [GO:0009228]	976.5264999999998	518.9694000000001	1639.7477000000001	3033.1770000000015	4487.1607	540.7802	933.9460000000001	1230.0844000000002	1561.9615999999994	243.2271	3313.9061999999985	4119.9577
phosphoglycerate mutase activity [GO:0004619]	1737.6301	1639.5858000000005	3700.05	1638.2086000000006	2655.0943	1387.1679	2223.8442000000005	1467.2359	1333.5388999999998	365.34029999999984	1699.9316	2702.376399999999
glucose catabolic process [GO:0006007]	1737.6301	1639.5858000000005	3700.05	1638.2086000000006	2655.0943	1387.1679	2223.8442000000005	1467.2359	1333.5388999999998	365.34029999999984	1699.9316	2702.376399999999
actin binding [GO:0003779]	2216.0260000000003	2957.9859	1192.7592	2168.5721000000003	1950.4745999999998	1767.735	883.0586000000001	1326.9526999999998	2007.1898	999.8374999999999	1919.3012	2583.2375
carbonate dehydratase activity [GO:0004089]	2323.237900000001	1766.2839999999994	4294.530599999998	991.7374	1168.3376	2254.813800000001	2054.1368999999995	1380.6572	897.2570000000003	1027.6721	1687.0269000000005	1835.7367
nicotinamide riboside transport [GO:0034258]	1407.0293999999994	1370.4711999999995	3383.638100000001	408.48900000000015	802.8403	1796.3550999999993	4700.3346999999985	3010.215200000001	1387.1862999999996	681.7617	1298.2915999999998	1236.0075999999992
nicotinamide riboside transmembrane transporter activity [GO:0034257]	1407.0293999999994	1370.4711999999995	3383.638100000001	408.48900000000015	802.8403	1796.3550999999993	4700.3346999999985	3010.215200000001	1387.1862999999996	681.7617	1298.2915999999998	1236.0075999999992
sodium-dependent phosphate transmembrane transporter activity [GO:0015321]	2034.1665000000007	1658.2597999999994	3845.931700000001	630.5088000000002	966.6858000000003	1324.8561000000013	1914.9963	1472.0786	1221.7892000000004	960.2783999999997	3152.883700000001	2297.4291000000007
sodium-dependent phosphate transport [GO:0044341]	2034.1665000000007	1658.2597999999994	3845.931700000001	630.5088000000002	966.6858000000003	1324.8561000000013	1914.9963	1472.0786	1221.7892000000004	960.2783999999997	3152.883700000001	2297.4291000000007
vesicle docking involved in exocytosis [GO:0006904]	1925.780199999999	1640.3366000000012	1034.3797000000004	2321.1598	1606.2049999999995	1934.290699999999	1396.7057	1459.9891000000007	2269.6694	720.7098000000003	2094.5768000000003	3032.8469
negative regulation of transcription, DNA-templated [GO:0045892]	1419.6384999999998	1270.6795	3956.998500000001	1188.4184	1456.4254	1702.3135000000002	1462.7440999999997	1261.4373999999998	1332.5789000000002	696.1499	2813.1606999999995	2853.0090000000005
phosphatidylinositol phosphate kinase activity [GO:0016307]	2583.765899999998	2107.0595000000008	1757.184500000001	1782.6173000000006	1497.4390999999994	3198.1008999999976	998.1233000000003	1200.9575999999995	1805.2129	909.5694	1574.2695	1987.6163000000006
phosphatidylinositol metabolic process [GO:0046488]	2583.765899999998	2107.0595000000008	1757.184500000001	1782.6173000000006	1497.4390999999994	3198.1008999999976	998.1233000000003	1200.9575999999995	1805.2129	909.5694	1574.2695	1987.6163000000006
IMP biosynthetic process [GO:0006188]	1197.4412999999997	1216.7628	2759.8615	919.4101999999996	1491.5908000000004	1496.5497000000005	3037.4139000000005	2465.439299999999	1413.1134000000004	649.5795999999998	2373.1853999999994	2246.094199999999
3'-5' DNA helicase activity [GO:0043138]	1836.4982000000007	1770.0411000000008	3968.4606000000013	734.1916000000001	1144.8865999999996	1735.9322000000002	3137.4016	1894.1625	1143.8213	947.7703	1460.0042000000005	1314.3350999999996
malonyl-CoA decarboxylase activity [GO:0050080]	1455.7173000000007	1704.8449000000005	3732.2364	479.8646999999999	919.5924	1558.2883000000006	4302.578299999998	3296.287499999999	748.7464999999997	920.2674	934.6643000000007	947.6456999999997
nucleotide catabolic process [GO:0009166]	1793.7605000000005	1811.7183999999993	2724.593800000002	1129.8922000000002	1295.307400000001	1779.8718000000008	2657.5322999999994	2025.1824999999994	1366.8360000000002	999.2338999999997	1608.5651000000007	1782.7635999999984
double-stranded DNA binding [GO:0003690]	1380.9516	1527.6723	899.5131999999999	3317.602800000001	1774.1535000000003	1699.2492000000007	605.0552999999999	644.5109000000001	2113.0095000000006	375.07610000000005	2777.3072	3784.9523000000017
GTPase activator activity [GO:0005096]	1903.1142000000002	2108.3834000000006	1481.2843000000003	2084.0947000000006	1530.5358000000003	2230.9093	956.8662999999999	1035.2382	1721.7819	832.3189000000001	2075.9102000000007	2932.2083000000002
mannose metabolic process [GO:0006013]	2260.4253999999996	2253.4253000000003	1943.0653	2136.5255000000006	2273.4448000000007	2002.2933	566.6271	558.1729	2127.7348	504.8998	1853.1706999999992	2100.5562999999993
alpha-mannosidase activity [GO:0004559]	2260.4253999999996	2253.4253000000003	1943.0653	2136.5255000000006	2273.4448000000007	2002.2933	566.6271	558.1729	2127.7348	504.8998	1853.1706999999992	2100.5562999999993
DNA-binding transcription activator activity [GO:0001216]	1320.0921	1287.9573999999996	3041.2088999999987	969.4849000000003	1495.198599999999	1468.5415	3016.7373	2150.8626	1129.2081000000005	719.1683	1922.0025	2045.7029999999993
mRNA processing [GO:0006397]	2028.1940000000002	2007.7321999999997	1354.3872999999999	1820.5208	1368.5270999999998	1871.5692999999999	1418.54	1249.3546	1647.4363	906.9682999999999	2100.9224	2660.7783000000004
viral process [GO:0016032]	1209.1372999999999	142.729	170.55859999999998	2642.9604999999997	4191.033799999999	2587.7196	474.3661	281.2363	710.4521000000003	88.00460000000002	4158.1691	3481.181
glutamate dehydrogenase (NAD+) activity [GO:0004352]	1549.1610000000005	687.7499	9397.262300000004	1057.8558000000003	1555.3073000000006	569.9530999999997	1149.73	415.5789	743.2354000000005	408.3475	1607.8565999999994	963.3702999999997
glutamate catabolic process to 2-oxoglutarate [GO:0019551]	1549.1610000000005	687.7499	9397.262300000004	1057.8558000000003	1555.3073000000006	569.9530999999997	1149.73	415.5789	743.2354000000005	408.3475	1607.8565999999994	963.3702999999997
steroid biosynthetic process [GO:0006694]	1563.0725000000007	1027.4709999999998	1751.0468999999998	1860.2929	2555.8600999999994	1640.8352000000004	1492.8647000000003	1507.7067999999995	1504.0653	401.79169999999993	1937.4430999999993	2854.7969000000003
deoxyribonuclease IV (phage-T4-induced) activity [GO:0008833]	1192.5065	137.91750000000002	167.1565	2637.7481	4183.552999999999	2541.8597	474.3661	281.2363	708.0011000000003	88.00460000000002	4153.7985	3464.3957
protein tetramerization [GO:0051262]	896.7227000000003	1041.5428	3070.9460000000013	889.2558000000002	1290.0239	1129.9654000000005	2840.493800000001	2199.1363999999994	1163.1478	398.0567	2961.2137999999995	2126.330399999999
sirohydrochlorin cobaltochelatase activity [GO:0016852]	971.2503000000003	715.8113999999998	2191.6164	2247.505	3509.1044999999976	684.5550999999998	1257.6570999999994	946.7983	1042.2415999999996	317.3559	2408.875299999998	3654.352
mercury ion transmembrane transporter activity [GO:0015097]	1277.4293000000005	855.1693999999998	2490.8420000000006	1062.1725000000001	1557.7587000000008	1483.0689000000004	2192.3973000000005	1787.6836999999994	1693.3874000000008	480.6514	2529.0528	2508.3205000000003
mercury ion transport [GO:0015694]	1277.4293000000005	855.1693999999998	2490.8420000000006	1062.1725000000001	1557.7587000000008	1483.0689000000004	2192.3973000000005	1787.6836999999994	1693.3874000000008	480.6514	2529.0528	2508.3205000000003
protein serine/threonine kinase activity [GO:0004674]	1835.7581	2469.9553000000005	1472.7833000000005	1804.1995000000006	1369.7057	2133.2465	1152.3507	1125.2663000000002	1507.3801999999998	1033.7589	1541.632500000001	2424.9336
exodeoxyribonuclease VII complex [GO:0009318]	783.1461000000003	819.5699	2122.735099999999	1466.3353999999995	2362.602500000001	1159.6326	2016.1606	1776.3533	1210.7756999999995	406.51499999999993	2613.2593	3060.574799999997
5-methyltetrahydropteroyltriglutamate-homocysteine S-methyltransferase activity [GO:0003871]	1062.0566999999999	978.5727999999997	2505.8539	1316.9396999999997	2260.9097999999976	585.0995999999999	2414.3275	2377.4443	1101.9527000000005	712.7328	2138.0692	2320.5710000000004
vacuolar transport [GO:0007034]	1986.9344	1339.9186000000007	1118.8968	1928.6606	1552.1966999999984	2923.2564	1110.4219999999998	1067.2803999999994	1802.5868000000007	411.2437999999999	1851.1409999999985	2677.7581
protein ADP-ribosylation [GO:0006471]	1335.1948999999995	4821.119000000004	463.62790000000007	1192.6919999999996	893.6	748.0907999999996	3066.6369000000004	1956.4977000000006	990.0490000000001	2035.5884999999994	859.0773999999999	1271.7620999999997
galactosyltransferase activity [GO:0008378]	2750.3736	3319.408800000001	1176.6369000000004	1740.1844	1482.3845000000006	1208.1650000000004	765.4722999999997	699.5865999999997	1454.6153000000006	1829.5397	1401.8398999999995	1794.1318000000006
leucyltransferase activity [GO:0008914]	1554.3326999999995	1543.6599000000006	3887.8251000000014	846.3273000000012	1102.2345999999998	1592.6400999999996	2333.1040000000007	1602.3015000000007	892.3075000000003	948.7171999999997	1532.0703999999992	1610.3617000000008
DNA-3-methyladenine glycosylase activity [GO:0008725]	1612.2333999999996	1455.062	5272.723600000001	712.9742999999995	922.11	1471.2424999999994	2193.283499999999	1083.1490999999996	751.0351999999998	934.5925999999997	1678.6587	1316.5215000000005
exodeoxyribonuclease I activity [GO:0008852]	1030.0056999999997	1021.6791000000003	2197.4907000000007	1036.4873000000002	1328.5228000000004	747.7923000000002	2344.352600000001	2671.4179999999997	1363.9347	357.0302	2962.102599999999	2265.799300000001
thiol-dependent ubiquitin-specific protease activity [GO:0004843]	2419.1920999999998	1681.8526	1295.8364000000001	1871.8774999999996	1593.7414999999999	2278.178099999999	1027.3574	908.7896000000001	1460.4334000000003	621.3902	1753.6953000000003	2228.2616000000007
regulation of gene expression [GO:0010468]	336.36999999999995	458.20900000000006	620.1416000000003	1570.1822000000006	2292.8612000000007	473.346	2758.7073000000014	2017.2254000000007	1571.6338	284.839	2994.287400000001	3584.8593000000014
regulation of carbohydrate metabolic process [GO:0006109]	1256.8162	738.0878	2279.140600000001	1045.0732	1881.8342999999995	5595.5659	804.3172000000001	619.4575	684.9450999999999	378.41040000000004	1482.6240000000003	2031.3201999999997
Holliday junction helicase complex [GO:0009379]	1283.9174999999998	1186.1890000000005	2847.5938	768.5621999999997	1254.7996000000005	1438.5079	2979.1568	2144.000400000001	1013.2871	785.6411999999998	1521.6331000000016	1527.5368000000005
bacterial-type flagellum [GO:0009288]	1477.2080999999998	973.1595000000002	4222.5281	1263.7851999999996	1433.2358	1048.2017000000003	1147.9661	439.28790000000004	1200.5293	484.4618999999999	2731.4569000000006	2246.7376
pilus [GO:0009289]	3149.9908000000014	808.3524999999993	1762.3689	1074.2513999999994	1250.3173	5329.574599999999	20.3773	22.5538	932.8182999999998	139.7226	2743.169500000001	1404.7159999999997
protein homooligomerization [GO:0051260]	1879.3084000000006	3287.850999999997	1873.1716000000006	1796.145799999999	1281.9553000000008	1142.0922	286.1568000000001	549.0840999999998	1441.2922999999994	1552.9026	1571.0705999999993	1948.8292000000006
tryptophan 2,3-dioxygenase activity [GO:0004833]	1476.0519	1289.4995000000004	2851.400300000001	744.7774999999997	1105.3776999999998	872.2022999999998	2620.929299999999	1813.7061999999987	944.0401999999997	786.6885	2094.9106	1860.0274000000006
cilium assembly [GO:0060271]	2818.5070999999984	1309.9457000000002	1151.0818000000004	1584.5229	1395.9584000000004	3658.1240999999995	632.7504000000001	498.74019999999996	1708.5218000000002	425.69960000000003	1285.9687	1940.548299999999
ADP binding [GO:0043531]	3267.1295999999993	3142.062400000001	965.9064999999997	1913.9347999999984	1737.5367000000024	579.9673000000001	250.6812	225.05700000000002	1627.0435000000007	900.5137999999997	1745.1333000000006	1991.4261999999994
bacterial-type flagellum basal body [GO:0009425]	1756.1200000000003	1139.2383000000002	4709.751	1138.8214000000003	1298.664	976.3110000000001	688.0652	311.83680000000004	1135.1400999999996	493.9057	2620.3642999999997	2065.8151000000007
N6-(1,2-dicarboxyethyl)AMP AMP-lyase (fumarate-forming) activity [GO:0004018]	1118.4968999999996	1216.7628	2734.6826	580.9622999999996	1066.3302000000003	1356.3074000000004	3001.3742	2455.371799999999	1281.5661000000005	649.5795999999998	1322.0489999999998	1522.7542999999987
anion transport [GO:0006820]	1452.1458	1825.2092	1041.2979	1688.6323000000007	1367.8247999999996	1568.1441999999993	1346.5602999999994	1369.9555000000005	1968.4730999999974	711.7886	1495.5664999999988	2389.551699999999
extrinsic component of membrane [GO:0019898]	1000.5697999999996	923.8011000000004	402.43049999999994	1758.6352	2181.584599999999	908.6798999999999	1380.2869999999994	1317.7477999999994	2035.9395999999997	443.796	2028.3593999999994	3804.9331999999995
calcium-dependent phospholipid binding [GO:0005544]	1553.5195000000006	2019.0420999999976	605.7743	2590.5519	1366.2353999999998	649.5305999999998	667.3843	620.3916000000003	1779.2290000000007	844.4791000000004	2121.478199999999	3361.089399999999
[glutamate-ammonia-ligase] adenylyltransferase activity [GO:0008882]	1401.4226	1140.7664999999995	4703.124200000002	818.0078000000002	1269.7202999999993	1468.5202999999995	1267.3380999999995	836.1854000000002	895.5852000000003	793.5296	2002.5277	1539.7960000000005
hydrolase activity, acting on carbon-nitrogen (but not peptide) bonds, in linear amides [GO:0016811]	2118.0366	1484.0059999999994	2015.1203	1821.2901999999995	1659.5603	1945.011	956.4094	928.9331999999997	981.9648999999995	609.9368	1734.9153000000003	1854.26
4-alpha-glucanotransferase activity [GO:0004134]	323.9838	244.5725	517.0081000000001	2488.0988999999986	4283.973599999998	247.1222	588.0465	538.0512	1446.6289	130.4736	2520.7935000000016	4770.146700000005
chromate transmembrane transporter activity [GO:0015109]	1515.3691999999994	1218.8393000000005	3680.4992	1648.3889000000006	1507.6972999999994	1521.0801999999994	1591.2535	936.198	907.8540999999993	640.9009	1207.0432999999996	1692.5606000000002
chromate transport [GO:0015703]	1515.3691999999994	1218.8393000000005	3680.4992	1648.3889000000006	1507.6972999999994	1521.0801999999994	1591.2535	936.198	907.8540999999993	640.9009	1207.0432999999996	1692.5606000000002
extracellular ligand-gated ion channel activity [GO:0005230]	1813.4503000000007	1889.8453	509.6288	2171.3564	3360.1777999999968	1620.2362000000005	935.0044	475.5034	1479.4825000000005	1026.9228	1387.1803999999993	1371.005
response to UV [GO:0009411]	1934.9621	370.302	1287.1332	1854.745100000001	3843.520000000004	3482.286099999998	1124.9655000000002	754.3365000000001	786.8550999999998	144.6531	977.6148	1384.4068999999995
arginyltransferase activity [GO:0004057]	1151.3422999999998	1018.8173000000002	3624.7316999999985	972.6537999999998	1318.0187999999998	1613.3390000000004	1573.8180000000002	1132.326	964.6480999999997	652.1000000000001	2008.7267999999985	1843.7339000000002
protein arginylation [GO:0016598]	1151.3422999999998	1018.8173000000002	3624.7316999999985	972.6537999999998	1318.0187999999998	1613.3390000000004	1573.8180000000002	1132.326	964.6480999999997	652.1000000000001	2008.7267999999985	1843.7339000000002
S-adenosylmethionine-dependent methyltransferase activity [GO:0008757]	1678.8121000000006	1190.5324	1619.6285	958.5686999999997	1042.1206	1413.4853	2624.5069999999996	2017.5349999999996	1146.2792000000002	530.1353	1747.6112000000005	1892.4533000000006
phosphoenolpyruvate-dependent sugar phosphotransferase system [GO:0009401]	934.6408000000001	921.0902	2982.3394	1272.1480999999999	1704.4541000000004	860.8125999999999	1288.175	1038.4924	933.2299000000002	528.3233000000001	2795.5829999999996	2579.4509
heat shock protein binding [GO:0031072]	203.1422	227.9943	597.8589000000002	847.8638000000002	1071.9250000000004	234.8002	6479.7209	4270.992800000001	530.5593999999999	833.1647	1140.1968000000004	1270.3299000000004
preQ1 synthase activity [GO:0033739]	633.9134	531.0960000000001	1827.1389999999994	1562.0859000000007	3551.9974999999977	743.4188999999997	1128.5539999999999	1157.0916	1052.9226000000003	262.5561	2262.712899999999	2958.9291
deoxyribonucleotide catabolic process [GO:0009264]	1579.3353999999995	774.8742	1083.3575000000003	1044.7723	2043.9408000000005	2615.1786999999995	1261.6938000000005	1533.1010999999994	687.1061	481.9183	2285.0762	2279.1901000000007
serine-type aminopeptidase activity [GO:0070009]	836.8814999999997	1060.6549999999997	3900.8916999999988	1227.7184000000002	1248.6343999999995	656.8851999999998	1198.2548000000004	1242.3083	2038.5233999999994	580.5730000000002	1648.1796000000006	1938.1149000000007
protein secretion by the type II secretion system [GO:0015628]	1146.2215	972.5039000000002	4699.3247	762.3354999999999	955.8744999999999	960.9370000000004	2108.3528000000006	1147.5517	1102.1947	458.2623	1785.1485999999998	1466.7069
type II protein secretion system complex [GO:0015627]	1146.2215	972.5039000000002	4699.3247	762.3354999999999	955.8744999999999	960.9370000000004	2108.3528000000006	1147.5517	1102.1947	458.2623	1785.1485999999998	1466.7069
bioluminescence [GO:0008218]	1106.4953	1063.0212000000001	1886.1719	556.9491	1060.6760000000004	1388.7971999999995	4124.993699999999	2400.0733000000005	901.7167	794.7833	919.5929000000003	1147.7577999999999
3-beta-hydroxy-delta5-steroid dehydrogenase activity [GO:0003854]	1447.2003000000007	844.6967999999997	1655.2735999999998	1472.764	2348.0833999999995	1462.1605000000004	1240.3224000000002	1308.2754999999995	1252.5083	328.91509999999994	1574.5483999999994	2228.1739
fatty-acyl-CoA binding [GO:0000062]	1161.9455	1512.6588000000006	1420.8549000000003	1086.8793	809.6222000000002	1982.8428999999994	1950.1903	1710.4627000000007	1265.7647000000009	1053.3643999999997	1510.9256999999998	1663.8366999999994
fucosyltransferase activity [GO:0008417]	1145.2418000000002	1075.5906	999.7591000000003	1539.8612999999991	3146.1533999999983	1394.6741999999992	734.9133000000003	713.0406	879.1272000000005	346.13199999999995	1505.8831000000007	3608.8070000000002
folic acid binding [GO:0005542]	847.9241	607.6615	2062.9530999999997	1061.4445999999998	1499.7754	1319.5109999999997	2091.0397000000003	1536.8292	1306.8886	276.59479999999996	2034.8554	2345.7264
histone acetyltransferase activity [GO:0004402]	1282.2343999999998	1363.0202	1086.9246999999998	1617.1598999999999	1174.8645999999999	1909.8862000000006	974.7052	1250.3835000000001	1597.8140999999998	650.9475	1691.0325000000003	2372.3958999999995
thiol oxidase activity [GO:0016972]	2348.0749	1522.0314999999994	647.4951000000002	1049.1612000000002	1127.2330999999995	2303.6276000000016	1423.2605000000005	2262.5262	1396.8757999999991	904.7909	970.0841000000003	990.8884999999997
ureidoglycolate lyase activity [GO:0050385]	701.5794	767.1313	1685.3474000000006	999.7515000000003	1106.4468000000006	571.2405	2151.6796	2218.5495999999994	1072.566699999999	434.9254	2755.5026999999986	2474.4667999999992
cysteine biosynthetic process from serine [GO:0006535]	1095.0290000000002	887.2894	2211.2335999999987	1126.6496999999995	1166.8049999999996	1431.1267000000007	1721.6645	1331.4571	1268.1872999999996	473.5882	1612.2283999999993	2456.1754000000005
serine O-acetyltransferase activity [GO:0009001]	1095.0290000000002	887.2894	2211.2335999999987	1126.6496999999995	1166.8049999999996	1431.1267000000007	1721.6645	1331.4571	1268.1872999999996	473.5882	1612.2283999999993	2456.1754000000005
beta-galactosidase complex [GO:0009341]	1724.2143	1425.1629000000003	3558.9683	517.8316	523.0919	1236.4399999999998	2148.2279999999996	1512.8689	903.8950000000002	787.0101999999999	1262.012	1119.3413
molybdate ion transmembrane transporter activity [GO:0015098]	1804.1567999999995	1219.4096000000002	1042.4	1499.3209000000004	866.7367000000002	3045.890600000001	861.2785	770.6819000000003	1299.8462999999997	576.8412000000002	1488.0704000000005	2207.8296999999993
molybdate ion transport [GO:0015689]	1804.1567999999995	1219.4096000000002	1042.4	1499.3209000000004	866.7367000000002	3045.890600000001	861.2785	770.6819000000003	1299.8462999999997	576.8412000000002	1488.0704000000005	2207.8296999999993
oxidoreductase activity, acting on the CH-NH group of donors [GO:0016645]	1038.7250999999994	1128.8570999999995	2088.1186999999995	900.5692999999997	1520.4619999999998	1212.0373	2168.2002	1498.0790999999995	1151.8911999999993	605.976	1324.5415999999989	2025.6200000000006
heme transporter activity [GO:0015232]	832.0288000000003	759.8285000000002	2911.2471000000014	1023.0682000000003	1399.6514000000006	864.7479999999998	1901.2906	2008.0699999999995	801.8270999999999	479.06610000000006	2036.7651000000005	1591.9899
malate dehydrogenase (quinone) activity [GO:0008924]	650.0112	314.6591	347.39450000000016	2654.0095	4484.6997	567.4656000000001	251.8189	179.8479	1230.6217000000004	277.33140000000003	1589.0827999999995	4048.2924
phenylacetate catabolic process [GO:0010124]	1751.6097000000002	1369.7537999999995	1951.2235	559.5833999999999	723.7017999999998	1881.7945	1928.7026	1370.6881000000005	842.2146999999997	777.1748000000001	1567.0474000000015	1712.876800000001
DNA replication, synthesis of RNA primer [GO:0006269]	1522.7381999999998	926.8801999999998	1498.8514000000002	1244.5728	1106.1272999999999	904.7257999999999	910.9361999999999	993.6807000000001	1266.6139000000003	508.5698999999999	2667.633799999999	2872.6709000000005
rhythmic process [GO:0048511]				1400.2606000000005	2135.1691	22.3804			874.0219		1142.8574	2591.4399000000008
oxidoreductase activity, acting on paired donors, with incorporation or reduction of molecular oxygen, with 2-oxoglutarate as one donor, and the other dehydrogenated [GO:0050498]	479.40779999999984	650.8009999999998	647.5626000000002	1073.4568999999997	1189.5371	386.82509999999985	3519.45	2659.2225000000008	981.946	466.2689	2126.043100000001	2150.4257999999995
small-subunit processome [GO:0032040]	1244.2573	1236.2059000000002	838.7420999999999	1422.5306	1098.6181000000001	2017.9888	1077.0027999999998	1144.3766999999998	1493.6316	513.3166	1779.0511000000004	2439.1467000000002
DNA mediated transformation [GO:0009294]	2365.4850999999994	1695.6712	4055.727200000001	537.212	745.1024000000001	1545.4701000000007	1528.6665999999998	782.7613000000001	440.2163	903.0633	946.3225000000003	720.3320999999997
response to metal ion [GO:0010038]	702.1264000000001	625.8619999999997	548.2408999999998	2088.1186000000007	2811.544600000001	733.5561999999999	287.97650000000004	435.30290000000014	1336.0151	340.23400000000004	2789.1005999999998	3427.5798999999997
glycerone kinase activity [GO:0004371]	604.1188000000002	912.8827000000003	1164.3197	1554.2929000000006	1729.0339	1081.9682	1009.5782999999999	1485.8086	1016.3274000000004	641.9506	2612.9896000000003	2291.6358000000005
NAD(P)+-protein-arginine ADP-ribosyltransferase activity [GO:0003956]	996.3105999999997	4321.078600000004	300.3886	958.2598999999997	701.8256	539.9046999999996	2203.790400000001	1654.9588000000006	850.4597000000001	1789.6404999999993	709.0977999999999	1030.7574999999997
acyl-CoA dehydrogenase activity [GO:0003995]	748.4784000000001	689.9650000000001	2255.0802000000003	866.1444000000001	1282.1945000000005	838.8272999999996	2785.2264	1740.3102000000003	1133.9540000000002	453.81140000000016	1664.0180000000003	1582.6763
proton-transporting V-type ATPase, V0 domain [GO:0033179]	1665.1377	1086.5667	1481.0528000000006	1439.9520999999995	1229.345500000001	1867.5424999999998	642.7986000000001	634.6710999999999	1427.588	654.0782999999999	1736.7034999999994	2169.6082000000006
eukaryotic translation initiation factor 3 complex [GO:0005852]	1039.4933000000003	1217.8024999999998	885.3187000000001	1719.8734	1225.4553000000003	1715.0963999999997	947.7466000000001	954.7257000000001	1891.7910000000002	594.1503	1575.2931999999998	2182.1856000000007
L-phenylalanine catabolic process [GO:0006559]	1145.4801999999995	1219.5194	2089.8071999999993	537.5213999999997	748.4024000000002	1200.3361999999995	2696.534499999998	1782.0172999999998	975.9046000000003	948.6768	1168.2430999999988	1333.0399
homogentisate 1,2-dioxygenase activity [GO:0004411]	1145.4801999999995	1219.5194	2089.8071999999993	537.5213999999997	748.4024000000002	1200.3361999999995	2696.534499999998	1782.0172999999998	975.9046000000003	948.6768	1168.2430999999988	1333.0399
tyrosine metabolic process [GO:0006570]	1145.4801999999995	1219.5194	2089.8071999999993	537.5213999999997	748.4024000000002	1200.3361999999995	2696.534499999998	1782.0172999999998	975.9046000000003	948.6768	1168.2430999999988	1333.0399
Gram-negative-bacterium-type cell outer membrane assembly [GO:0043165]	1036.4288	884.2073	2174.1314999999977	533.0289999999999	883.6419000000002	1103.0212	3179.965000000001	2012.0069	765.4277000000002	728.0764000000001	1349.3640999999996	1157.3001
nucleolus [GO:0005730]	1525.6618	1234.7565	992.0852	1254.8462	858.8897	2143.7909000000004	1100.1336000000001	908.9224000000002	1928.1407000000002	415.0549	1334.6166999999996	2052.3325
membrane organization [GO:0061024]	917.2833999999997	978.3633000000003	2558.9058000000023	807.4551000000004	1240.6704999999995	1038.8012000000003	1788.6221	1340.4327999999996	887.5296000000003	443.48169999999993	1968.9535	1768.6722999999986
response to organic substance [GO:0010033]	917.2833999999997	978.3633000000003	2558.9058000000023	807.4551000000004	1240.6704999999995	1038.8012000000003	1788.6221	1340.4327999999996	887.5296000000003	443.48169999999993	1968.9535	1768.6722999999986
carbohydrate catabolic process [GO:0016052]	979.5253000000002	986.5520000000004	1803.5585999999998	923.5063000000001	1529.0309999999997	866.9983999999997	2743.9988000000008	1765.6738999999998	729.5413000000003	611.4176	1443.6659000000013	1287.7780000000005
histone-lysine N-methyltransferase activity [GO:0018024]	1697.9886999999994	1722.1813999999993	763.7148000000003	1765.1571000000006	1104.8399	1276.6062999999995	867.2399999999999	692.4944000000003	1249.412	585.9535999999998	1623.9626000000005	2146.7252
chromosome organization [GO:0051276]	991.1618	590.1801	689.0499999999997	1804.2658	2441.572000000001	587.2465000000002	664.8175000000002	534.4313000000003	1620.1401000000005	278.5685	1981.2044	3265.849500000001
cyclic-di-GMP binding [GO:0035438]	706.0624999999998	332.57180000000005	3768.817599999999	1812.2101999999998	1780.4622000000006	416.5093	47.4216	27.3101	1138.5610000000001	168.7775	3024.3551999999986	2153.0617999999995
acetylglucosaminyltransferase activity [GO:0008375]	1256.0571	1700.8382000000001	627.3901000000001	1734.8307	1201.7800999999997	884.274	1414.6591000000003	1029.4679	1132.4254	935.6255999999998	1444.5552	1968.3559999999998
glutaminyl-peptide cyclotransferase activity [GO:0016603]	1553.4965999999995	1306.3908000000008	1554.6388	839.3363999999998	1050.5500999999997	1741.9800000000007	1607.8130000000006	1085.1522999999997	1108.8773	615.3470000000002	1310.3739000000005	1538.5792999999994
peptidyl-pyroglutamic acid biosynthetic process, using glutaminyl-peptide cyclotransferase [GO:0017186]	1553.4965999999995	1306.3908000000008	1554.6388	839.3363999999998	1050.5500999999997	1741.9800000000007	1607.8130000000006	1085.1522999999997	1108.8773	615.3470000000002	1310.3739000000005	1538.5792999999994
mannose-6-phosphate isomerase activity [GO:0004476]	1067.2606000000003	906.1255999999998	1494.6354999999999	1087.4398999999999	1307.2970999999998	1081.6453999999999	1354.351	1216.3297000000002	859.2814999999998	523.3017000000001	2085.9801999999995	2325.8611000000005
transcription coregulator activity [GO:0003712]	1130.9937000000002	1170.0196	896.9962000000003	1405.7365000000002	1124.1635999999999	1823.9104000000007	960.5607999999999	1047.4540000000002	1459.5316	488.9936	1603.5916000000007	2179.0843
WASH complex [GO:0071203]	1659.1997999999992	1275.6603999999998	1671.6063999999992	1236.0948999999998	1057.4079	2296.5813	575.4055	946.5949999999998	1100.3871999999997	307.5376	1365.809699999999	1699.6667000000002
arylformamidase activity [GO:0004061]	937.4072	917.5237	1841.722799999999	1118.4244000000003	1445.388400000002	1239.0093999999995	1842.0537	1180.8340999999998	979.7603999999997	602.9995000000001	1522.0391000000016	1424.7505
protein-arginine deiminase activity [GO:0004668]	834.0032999999997	513.3308	1512.4646999999993	1279.8322999999996	1846.2859999999991	1242.6436	1640.6632000000006	1511.8135000000007	809.9455000000002	207.8457	1848.9198999999994	1665.2292999999993
polysaccharide biosynthetic process [GO:0000271]	633.7067	677.7589	1746.1394000000005	908.4096000000009	1868.0071999999998	1381.8797000000002	1232.8659	703.0144	1139.9896999999999	336.2391	2435.7688999999996	1848.3483000000008
glutaminase activity [GO:0004359]	959.6853999999998	702.2176	1682.9440999999995	1365.4711999999997	1689.2903000000001	1212.0104999999996	372.80730000000005	384.73330000000004	1012.7750000000001	145.29510000000002	2908.4597000000003	2345.1612999999993
prolyl-tRNA aminoacylation [GO:0006433]	1107.2419	979.5653	1389.1266000000005	922.3129	1197.3494	1148.4789	1968.6563	1441.875899999999	939.0556	591.0590000000002	1424.5021999999988	1610.0819
proline-tRNA ligase activity [GO:0004827]	1107.2419	979.5653	1389.1266000000005	922.3129	1197.3494	1148.4789	1968.6563	1441.875899999999	939.0556	591.0590000000002	1424.5021999999988	1610.0819
GPI anchor biosynthetic process [GO:0006506]	1194.7762	1149.6384	826.7961000000001	1132.4660000000001	903.9562999999999	1410.7542999999998	971.5020999999998	1071.9272000000003	1763.5762	551.514	1434.4533000000001	2152.8876
alpha-L-fucosidase activity [GO:0004560]	998.4596000000003	1838.5113999999994	675.1522000000001	762.7185999999997	874.1791000000002	1717.4549999999995	3060.4305000000013	2205.9211	449.58530000000013	698.6199999999999	534.9793000000002	706.8151999999999
aldehyde decarbonylase activity [GO:0071771]	5.9031			1564.0925999999995	2582.044900000001	14.7006			780.6246999999997		944.8864	2563.6907
putrescine biosynthetic process [GO:0009446]	834.0032999999997	513.3308	1510.4600999999993	1165.4779999999996	1746.333299999999	1242.6436	1640.6632000000006	1511.8135000000007	782.8407000000002	207.8457	1721.6553999999994	1563.9852999999994
magnesium ion transmembrane transporter activity [GO:0015095]	2473.3162	2018.0526	640.9099999999999	963.2525999999997	935.2104	609.6692999999998	1014.6788999999997	872.6409	1359.8055999999995	1353.4911000000004	887.2065000000003	1257.2319000000002
magnesium ion transport [GO:0015693]	2473.3162	2018.0526	640.9099999999999	963.2525999999997	935.2104	609.6692999999998	1014.6788999999997	872.6409	1359.8055999999995	1353.4911000000004	887.2065000000003	1257.2319000000002
extracellular space [GO:0005615]	1919.8620999999998	981.8706000000003	2087.672	588.2089	1139.5800000000002	1626.9372	1742.4070999999992	1242.9127999999998	732.2407999999999	419.3671999999999	933.3759	934.4982000000001
mRNA catabolic process [GO:0006402]	945.8512	462.73969999999997	2080.532900000001	812.6608000000002	1195.5550999999994	5174.2209	388.6426	292.4175	556.187	171.2545	1036.7526	1148.3872999999996
endoplasmic reticulum membrane [GO:0005789]	949.6733999999999	911.4198	648.951	1418.8537000000001	1053.4521	1696.8911999999993	792.0598000000001	954.8889	1473.6520000000003	367.9189	1583.8031000000003	2342.6716999999994
scavenger receptor activity [GO:0005044]	1331.6802	3543.033199999999	623.3706000000005	1215.0950000000005	914.2655	419.29650000000015	569.5000999999999	707.5766000000001	672.4946	1869.731	1326.401699999999	995.8985
alternative oxidase activity [GO:0009916]	900.7226999999997	709.6041	706.2560000000002	1512.8145	2174.5435000000016	983.4709	1379.6610000000005	1239.2746	1088.5794000000003	378.82950000000017	768.7885000000001	2174.8778000000007
G protein-coupled receptor activity [GO:0004930]	1120.5757999999998	806.4427999999999	2426.3677999999995	1384.5422999999994	2688.0916	2548.3819000000008	288.9013	503.0072	996.9018999999997	142.81210000000002	770.7405	324.5096
Ran GTPase binding [GO:0008536]	1315.0824000000002	1193.2917000000002	564.8222000000001	1180.7990999999997	934.2379999999998	1433.4456000000002	916.5448	1117.4141999999997	1475.1275	442.815	1429.6449000000002	1833.1605999999995
copper ion homeostasis [GO:0055070]	1227.6943000000006	833.8762999999997	1743.7498	525.7506000000001	867.1849000000003	920.2773000000003	2532.6488	1912.323	808.4598000000003	461.5365	770.3519	1210.4209999999994
lipid catabolic process [GO:0016042]	1359.5716000000002	1069.5979	1926.2944000000007	1034.6256999999996	1153.2203	1466.9402	498.4757	672.5217	769.1222000000002	333.25320000000005	1725.4032999999997	1703.0720999999994
threonine-phosphate decarboxylase activity [GO:0048472]	857.8211	723.0405000000003	1398.9956000000002	1729.8703000000005	2339.049599999999	398.1579	629.1576999999999	373.45710000000014	959.4995000000004	406.56509999999986	1610.9654999999993	2281.852100000001
mRNA guanylyltransferase activity [GO:0004484]	1149.8628	1350.6847999999998	397.37589999999983	743.8414000000006	631.9375000000001	1129.3738000000005	2042.5885000000005	1829.8781999999994	592.6645000000002	791.8437	1688.9928000000007	1335.2840999999996
7-methylguanosine mRNA capping [GO:0006370]	1149.8628	1350.6847999999998	397.37589999999983	743.8414000000006	631.9375000000001	1129.3738000000005	2042.5885000000005	1829.8781999999994	592.6645000000002	791.8437	1688.9928000000007	1335.2840999999996
ATP:ADP antiporter activity [GO:0005471]	922.6154	990.7267999999992	1120.1208999999994	1344.1298000000004	1039.1683000000003	1601.2592999999995	455.39380000000006	654.5974000000001	1973.6879999999994	366.2996	1233.9458	1871.7141000000006
nucleotide transport [GO:0006862]	922.6154	990.7267999999992	1120.1208999999994	1344.1298000000004	1039.1683000000003	1601.2592999999995	455.39380000000006	654.5974000000001	1973.6879999999994	366.2996	1233.9458	1871.7141000000006
polygalacturonase activity [GO:0004650]	1082.391	2046.7249	929.1910000000003	1915.0819999999994	1688.4794000000006	525.9984999999998	224.9008	442.501	1223.1328000000005	322.274	1445.1695000000007	1646.6329999999998
microtubule-based process [GO:0007017]	1764.6323000000004	824.0263	693.2325000000002	1253.0929000000006	999.6713000000003	3362.7232000000004	457.3912	352.87270000000007	1064.4024	317.6224	935.9077000000003	1450.6073999999994
(1->3)-beta-D-glucan biosynthetic process [GO:0006075]	1330.5508	1399.1933	242.83	1524.7710000000006	1017.7031000000003	649.8476	928.7118000000003	813.4916000000003	1229.0622999999996	870.4506999999999	1267.8213000000005	2109.2051
1,3-beta-D-glucan synthase complex [GO:0000148]	1330.5508	1399.1933	242.83	1524.7710000000006	1017.7031000000003	649.8476	928.7118000000003	813.4916000000003	1229.0622999999996	870.4506999999999	1267.8213000000005	2109.2051
1,3-beta-D-glucan synthase activity [GO:0003843]	1330.5508	1399.1933	242.83	1524.7710000000006	1017.7031000000003	649.8476	928.7118000000003	813.4916000000003	1229.0622999999996	870.4506999999999	1267.8213000000005	2109.2051
rRNA (guanine-N2-)-methyltransferase activity [GO:0008990]	1015.9378999999999	874.9921999999999	3824.5315999999993	406.13740000000007	595.4328	973.2275999999997	1107.4111999999998	901.8199	941.8364999999999	300.00890000000004	1215.8786999999998	1189.5442000000003
mitochondrial proton-transporting ATP synthase complex, coupling factor F(o) [GO:0000276]	2396.3679999999995	2281.9906	215.4691	468.60410000000013	550.1540999999999	917.4638000000003	1145.0468999999998	1328.3668000000005	898.9167	1377.5954	704.2816	995.8217
small GTPase mediated signal transduction [GO:0007264]	1763.9583000000007	1325.9271000000003	1206.1607999999999	1083.1890999999996	1116.7314000000003	1308.3641000000005	653.4326	761.5890000000002	996.8483999999999	620.7649000000001	1177.3818999999999	1243.125599999999
gamma-tubulin binding [GO:0043015]	851.6639000000001	967.9296	521.9051	1230.0061999999991	1032.7527	1474.1406000000004	883.4953	801.1634000000003	1158.4262000000006	747.1813000000003	1535.7977999999994	2044.0021000000013
glycopeptide alpha-N-acetylgalactosaminidase activity [GO:0033926]	17.8807	13.247500000000002	279.4001	1971.9862999999991	3381.562200000001	37.1571			884.9654999999997	8.2097	1224.1320999999996	3194.9097
galactose metabolic process [GO:0006012]	999.8135	917.1111	2870.8216	495.409	422.10570000000007	884.5948000000003	1919.0933	1338.9551999999999	567.8939	548.8331000000001	1213.4823	928.6953999999998
oxidoreductase activity, acting on the aldehyde or oxo group of donors [GO:0016903]	299.0152	333.0341999999999	770.1993999999997	1701.8797999999997	2261.9177	378.9612999999999	475.33569999999986	443.17610000000013	633.0500999999997	128.56390000000002	3017.498399999999	2541.423200000001
bacterial-type flagellum assembly [GO:0044780]	1197.2419	788.5608000000003	3569.071900000001	760.4876999999999	942.2818000000002	673.6024999999997	908.7311999999998	314.2547	585.8214999999999	303.0412	1649.529	1274.7835000000007
uridylyltransferase activity [GO:0070569]	1040.8778000000002	1127.2263000000005	649.1387999999996	1516.8317000000006	1389.8876	1189.0627000000004	335.1214	536.2554999999999	1281.9290999999996	369.1493	1474.7853999999988	2042.3015
glycylpeptide N-tetradecanoyltransferase activity [GO:0004379]	1419.3343999999997	731.9645000000002	589.3377999999999	684.9243000000001	573.7219999999999	1937.6740000000004	832.2893	1451.6108	706.3917000000001	307.1437	1961.8694999999998	1672.4760999999994
transcription by RNA polymerase II [GO:0006366]	2110.5223000000015	934.2703000000006	1291.7245999999993	632.0715999999996	350.98439999999994	2571.920900000001	827.7031999999999	722.3233000000001	993.8326999999999	83.21119999999998	1298.1309999999996	1038.5885999999996
alanine biosynthetic process [GO:0006523]	782.6605999999997	744.5034000000003	1562.7595	510.03389999999985	1097.6797000000004	1227.8094	2090.8318	1414.0725999999993	780.0280000000004	366.0026	849.8085000000003	1426.5734000000002
aspartate 1-decarboxylase activity [GO:0004068]	782.6605999999997	744.5034000000003	1562.7595	510.03389999999985	1097.6797000000004	1227.8094	2090.8318	1414.0725999999993	780.0280000000004	366.0026	849.8085000000003	1426.5734000000002
DNA packaging [GO:0006323]	678.7123	210.7604	576.6383000000002	1406.1597000000006	3774.4583000000025	479.27320000000014	348.8818	54.8	643.2814000000002	68.3938	2344.1755000000007	2235.4391000000005
bacterial-type flagellum basal body, distal rod, P ring [GO:0009428]	1185.2309999999995	843.2930999999999	3286.8715999999977	844.8329999999995	1028.7040000000004	568.7886999999997	765.6925000000003	295.02539999999993	660.8388000000001	509.9664	1432.132300000001	1330.0425999999993
thiamine diphosphate biosynthetic process [GO:0009229]	490.8511999999999	833.9413000000001	1152.6347000000003	808.3518000000001	1102.914	907.2259	1242.6196999999997	1011.8276	657.7058000000001	541.6691000000001	1881.0668999999998	2109.7119999999995
mannosyltransferase activity [GO:0000030]	1079.7950999999998	1049.2774	886.9843000000002	1207.7042000000001	1156.5351	821.1697	1105.5300000000002	608.2635	1051.9647000000002	511.6019	1355.7384	1744.9086
starch binding [GO:2001070]	716.2508	1294.2148	275.7487	637.3158999999998	523.2796000000001	412.36199999999985	2206.0125999999996	2215.6141	806.2683	506.5953	1232.2799999999997	1695.9328999999996
oxidoreductase activity, acting on paired donors, with incorporation or reduction of molecular oxygen, reduced pteridine as one donor, and incorporation of one atom of oxygen [GO:0016714]	922.9433	807.5373999999997	2275.054000000001	527.8872000000001	748.2992999999997	808.2227000000001	1891.8221000000005	1291.8354000000004	889.0181000000001	392.2539	943.0281000000003	1013.5895999999997
ATPase activator activity [GO:0001671]	1325.0820000000003	1037.2683000000002	495.3008000000001	1439.6306	901.3891999999997	670.1833999999999	770.9584000000002	796.47	1225.1823	423.5905	1284.2643999999998	2055.7601999999997
nuclear pore [GO:0005643]	876.5941999999999	1134.8960000000002	723.317	1044.3622	893.3485000000001	1407.2060000000001	671.9750999999999	907.8022	1339.1246	361.61220000000003	1171.9347	1849.0299000000002
chlorophyll biosynthetic process [GO:0015995]	45.4027	275.19759999999997	82.47810000000001	1613.0384999999994	2465.3749	297.9876	312.84530000000007	531.2409	1675.2701	175.3302	1776.566800000001	3095.7945
mitochondrial electron transport, NADH to ubiquinone [GO:0006120]	439.99390000000017	798.2010000000001	391.96950000000015	1004.5690000000003	1429.7407999999996	410.36370000000016	1543.3768999999993	1417.5227999999993	674.3939000000001	788.1832999999998	1559.6842000000006	1822.2929999999994
nucleoside transmembrane transporter activity [GO:0005337]	1242.1319999999998	552.6264000000001	1266.1410999999998	814.2679000000005	1186.7157999999995	1556.3419	935.4707	657.2672	664.2789	322.0535	1319.5029000000002	1672.7433
adenosylcobinamide-GDP ribazoletransferase activity [GO:0051073]	453.1293	418.79650000000015	1711.1659999999995	1486.5962000000006	2082.7422	513.9663	378.9138	342.2014000000001	915.0878	252.38200000000003	1390.6458000000007	2233.0777000000007
cobalamin 5'-phosphate synthase activity [GO:0008818]	453.1293	418.79650000000015	1711.1659999999995	1486.5962000000006	2082.7422	513.9663	378.9138	342.2014000000001	915.0878	252.38200000000003	1390.6458000000007	2233.0777000000007
RNA polymerase II, core complex [GO:0005665]	1980.5015000000012	799.9826000000006	1241.6448999999993	441.1890999999997	212.0144	2445.323000000001	692.3752	610.5711000000001	813.3753999999999		1119.8890999999996	799.2470999999997
cell septum assembly [GO:0090529]	536.3046	365.19280000000003	1743.3566999999994	957.8891999999998	1597.6188000000002	507.2409000000001	621.1848	534.6741	1094.4532999999997	192.5243	1689.4654000000003	2206.928700000001
guanyl-nucleotide exchange factor activity [GO:0005085]	1378.5627	2313.266700000001	798.6541000000002	1172.4123999999997	1262.5701999999997	556.3565	282.7392	453.59309999999994	831.0213000000001	998.5539	896.5892999999996	1047.6957
histone acetylation [GO:0016573]	1110.1530999999998	1044.6019999999999	647.1880999999998	1035.1848	797.3734999999999	1152.1867000000002	839.9671000000001	935.3495000000003	1131.8124	511.2173	1089.2997	1609.7151999999994
UDP-glucose:hexose-1-phosphate uridylyltransferase activity [GO:0008108]	806.8733	834.1995999999999	2424.9186000000004	492.7692	418.0830000000001	740.4264000000003	1690.395	1258.4513	566.5114	504.06370000000004	1208.8172	928.6953999999998
endopeptidase activity [GO:0004175]	742.3371000000003	705.7016000000003	555.5649000000002	1410.0362999999995	1067.3184999999999	1238.9718	509.7514	470.1046	932.5274000000003	268.596	1800.4353000000006	2068.558500000001
proteasome core complex, alpha-subunit complex [GO:0019773]	742.3371000000003	705.7016000000003	555.5649000000002	1405.4225999999994	1064.2756	1238.9718	509.7514	470.1046	932.5274000000003	268.596	1800.4353000000006	2066.093700000001
mitochondrion [GO:0005739]	832.9402000000002	687.8376	528.7863	1417.3162000000002	883.0985999999998	1146.4168999999993	665.7391000000001	848.4002	1007.5299000000001	277.7634	1456.4697	1995.4388
amino acid transmembrane transport [GO:0003333]	591.2694	679.4296	540.5608000000002	1604.9815999999992	844.9098999999994	1124.4040999999997	392.7881	425.4860000000001	1413.1508	274.343	1444.6757999999998	2361.179599999999
regulation of viral transcription [GO:0046782]	871.8375	1146.5927999999994	238.5956	485.1071	586.7918	891.6320999999998	2392.4261	2045.4300000000005	347.49870000000016	642.0940999999998	1330.0550999999996	718.5544999999997
galactose binding [GO:0005534]	656.7167999999998	754.6950999999997	1490.0260999999996	713.0799999999997	831.0726000000003	1073.3319	1382.1174	904.2854999999997	721.1788	346.85710000000006	1303.5114000000005	1462.9411000000002
ion transmembrane transporter activity [GO:0015075]	1734.1728999999996	989.4010000000001	1483.9962000000005	672.2559000000002	875.7257999999999	1587.6916999999999	669.3693000000001	931.1161	514.4716999999999	504.81180000000006	793.8041	821.3577999999995
cell outer membrane [GO:0009279]	951.4329999999999	556.5891999999999	3378.0586000000008	607.7668	875.9802000000001	590.0005	467.5147	262.0265	711.7825	217.02179999999998	1774.7057000000002	1140.3033000000003
diacylglycerol O-acyltransferase activity [GO:0004144]	675.7434000000001	682.7334999999998	4195.248599999999	561.8207	958.0630999999998	899.1726000000003	245.8786	297.4277	602.8434000000001	102.03030000000001	1160.7324000000003	1066.4476999999997
nucleosome assembly [GO:0006334]	1326.3001999999997	1132.2831000000003	909.9945999999999	879.0919000000001	931.9030000000002	1595.4692999999997	456.4293	418.11599999999993	870.4376999999997	478.2133	1162.8203999999996	1115.2257999999997
protein prenylation [GO:0018342]	829.2167	919.3310000000004	464.47900000000016	1055.8652999999997	567.7909	1637.9386000000004	745.7897	816.7289999999997	996.4950000000003	301.5311	1064.9981999999993	1810.1992000000007
protein prenyltransferase activity [GO:0008318]	829.2167	919.3310000000004	464.47900000000016	1055.8652999999997	567.7909	1637.9386000000004	745.7897	816.7289999999997	996.4950000000003	301.5311	1064.9981999999993	1810.1992000000007
tRNA (guanine-N2-)-methyltransferase activity [GO:0004809]	740.3207	624.4418000000002	296.5543	1132.910700000001	867.4258999999997	992.1692999999997	510.86520000000013	538.7757	946.4007	399.8299	1913.721	2141.5518000000006
1-alkyl-2-acetylglycerophosphocholine esterase activity [GO:0003847]	1283.1608	930.3639999999997	1540.1160000000007	785.5001999999997	677.9821999999996	1371.9636	375.8646	537.9853	638.7992000000003	270.6118	1315.7566	1359.2017999999996
GDP-dissociation inhibitor activity [GO:0005092]	1554.6166000000005	971.8539000000003	1002.2428999999997	851.5218999999997	850.2021000000003	1142.1415000000004	605.4042	642.6224000000002	859.5271999999999	431.0382	1013.3865999999997	1119.6883999999989
regulation of ARF protein signal transduction [GO:0032012]	867.0041000000003	1284.0902999999996	709.1967000000003	801.0309999999993	706.8874000000003	1309.9302999999998	668.0940999999998	923.487	1187.8694000000005	577.654	767.1033000000008	1210.0843999999993
ARF guanyl-nucleotide exchange factor activity [GO:0005086]	867.0041000000003	1284.0902999999996	709.1967000000003	801.0309999999993	706.8874000000003	1309.9302999999998	668.0940999999998	923.487	1187.8694000000005	577.654	767.1033000000008	1210.0843999999993
electron transporter, transferring electrons within cytochrome b6/f complex of photosystem II activity [GO:0045158]	1896.5439999999999	1163.3109	114.598	246.1375	703.1161999999997	1207.2762	1073.9905	987.9274	441.207	1762.1926	373.7964	1010.7698
urea catabolic process [GO:0043419]	771.3874000000002	480.7015	1368.5133000000005	1334.4766	1976.4015	521.6758000000002	359.5929	224.52200000000002	732.5223999999997	205.15700000000004	1165.2004999999995	1799.0033999999994
sodium channel activity [GO:0005272]	82.29440000000002	275.3816999999999	356.70649999999983	1672.3766999999998	4157.9877	2860.7205000000013	162.8338	158.1404	40.8331	25.8443	933.7561999999992	196.7582
glucuronate catabolic process [GO:0006064]	867.1682999999999	828.3196	845.4920999999998	988.1424	1715.3459999999995	814.3377000000003	522.5198	472.50110000000006	698.2480999999998	661.4304999999999	1153.4679999999998	1286.7985999999996
iron ion transmembrane transporter activity [GO:0005381]	523.3187	412.1804000000001	762.2626	1241.5435	1401.9709000000003	907.0797000000002	768.2196	844.9951999999998	647.134	167.10399999999998	1670.659700000001	1432.0622000000003
iron ion transmembrane transport [GO:0034755]	523.3187	412.1804000000001	762.2626	1241.5435	1401.9709000000003	907.0797000000002	768.2196	844.9951999999998	647.134	167.10399999999998	1670.659700000001	1432.0622000000003
arginine catabolic process [GO:0006527]	788.9408999999998	663.1967999999998	3726.7233000000024	472.37459999999993	330.28000000000003	179.7227	1047.1967	649.1872	491.2649	329.8937	1095.0460000000003	857.6518000000003
cofactor biosynthetic process [GO:0051188]	433.7633	613.7916000000002	1405.8509999999994	1362.8457	1977.447	395.3844	394.5061000000002	294.5685	681.5823	211.4223	871.6304000000001	1942.7311
adenosylcobinamide kinase activity [GO:0043752]	433.7633	613.7916000000002	1405.8509999999994	1362.8457	1977.447	395.3844	394.5061000000002	294.5685	681.5823	211.4223	871.6304000000001	1942.7311
magnesium chelatase activity [GO:0016851]	158.88889999999995	597.4736999999999	192.6809	1378.635	1938.9889000000005	302.5184000000001	273.29799999999994	257.9979	1073.9987999999996	414.7347	1245.3828000000005	2635.7506000000008
protein phosphatase regulator activity [GO:0019888]	1476.0794	938.4621000000004	957.4288999999997	575.8719999999996	713.7488000000002	2418.835000000001	628.6410999999998	573.5705	712.1044999999999	295.9901	613.0273999999998	558.8406
hydro-lyase activity [GO:0016836]	834.9077000000003	713.2407000000002	2541.0815000000002	456.82410000000016	605.4666000000002	676.3369000000004	1041.5003000000004	804.0562000000001	493.8696000000001	390.45690000000013	1018.9999	879.4579999999997
nicotinate-nucleotide-dimethylbenzimidazole phosphoribosyltransferase activity [GO:0008939]	727.5925999999997	712.4397999999997	1976.1749	820.3791999999997	930.5694000000008	658.3557999999998	659.5515	365.3753	869.5512000000001	289.2976000000001	1201.1200999999996	1240.8979
cation binding [GO:0043169]	411.3716	355.1332	795.2372000000003	949.8255000000003	1407.5291000000002	338.08159999999987	690.7110000000001	495.1151	921.1758999999997	180.1862	1452.2298	2346.0424000000007
rRNA methylation [GO:0031167]	791.7880999999999	743.9805999999999	2738.453299999999	262.6598000000001	403.6446	849.2798999999997	1107.4111999999998	901.8199	619.0949999999998	290.2454	758.3084	732.9351000000001
radial spoke [GO:0001534]	1991.3818999999985	817.2589	829.0528000000005	589.9366000000001	710.3544000000005	2736.5523	340.5107000000001	198.1461	658.8749999999999	185.41690000000003	486.86970000000014	638.4908000000005
cilium movement involved in cell motility [GO:0060294]	1991.3818999999985	817.2589	829.0528000000005	589.9366000000001	710.3544000000005	2736.5523	340.5107000000001	198.1461	658.8749999999999	185.41690000000003	486.86970000000014	638.4908000000005
ribosome binding [GO:0043022]	877.8804	689.3109	579.0893000000001	950.7602000000002	948.6197000000001	1257.7038000000002	507.27420000000006	551.2301	676.7983000000002	248.4094	1472.6860999999994	1411.7913000000003
lipid binding [GO:0008289]	980.2433000000002	1189.2496999999996	1233.7906999999996	750.9212	958.3496000000006	1074.4143000000004	331.66140000000007	719.4929000000002	567.8901000000001	244.1226	867.8065999999997	1188.7652999999998
intramolecular oxidoreductase activity, interconverting aldoses and ketoses [GO:0016861]	713.3251999999999	942.9234	2258.9207	308.7297999999999	470.6918999999999	621.3797	1047.454	1271.8571000000004	376.2863	602.101	728.6953999999997	756.7203999999998
protein-containing complex assembly [GO:0065003]	541.9523	440.3451999999999	1322.7844	1296.9045000000003	1830.6612000000005	616.8159000000002	319.6669	174.1684	592.8937	285.57529999999997	814.9612000000002	1790.9482000000003
cytoskeleton organization [GO:0007010]	1003.8967	1209.2997999999998	513.4303	906.6034000000002	726.677	1009.729	539.6631	805.9913999999999	1077.6406000000002	366.49799999999993	747.0264	1104.0269
oxygen evolving activity [GO:0010242]	153.72570000000005	165.04910000000004	78.97809999999998	1767.7056	2698.5195	154.80670000000003	249.43690000000004	240.66430000000003	851.8236999999997	135.00160000000002	868.5361999999999	2617.294800000001
2-phosphosulfolactate phosphatase activity [GO:0050532]	85.5324	68.3651	662.8372999999998	1296.0789000000002	2599.556699999999	121.8686	321.0688	297.4528	791.2113999999997	13.0903	1258.2379	2423.7065
arginine N-succinyltransferase activity [GO:0008791]	772.4599999999998	663.1967999999998	3709.0289000000025	340.1642999999999	200.4454	176.98	1047.1967	649.1872	467.0786	329.8937	791.3947000000003	737.9515000000004
D-arabinono-1,4-lactone oxidase activity [GO:0003885]	872.7686000000001	730.9680999999998	1684.8765000000005	825.6998999999997	834.3239999999993	602.5101999999998	770.2765999999997	433.66280000000006	557.1279000000002	263.13129999999995	1079.9957	1218.9956000000002
aryl sulfotransferase activity [GO:0004062]	296.6316	294.3717	1676.3029	822.7763000000001	1275.8886000000002	514.4839000000003	967.4946	913.6723000000003	449.83979999999985	103.3079	1478.2172000000005	1074.6859999999997
arginine metabolic process [GO:0006525]	566.8454999999999	491.90339999999986	2732.737599999999	493.9475	423.73199999999997	358.72989999999993	1129.589	793.0603	498.75520000000006	233.8492	1185.3428	947.9456
protein phosphatase type 2A complex [GO:0000159]	1453.5452	862.0738000000005	922.2331999999997	548.2153999999996	676.0441000000002	2379.778400000001	551.6649999999998	514.5258	644.9085999999999	246.3614	561.3621999999998	470.03120000000007
acid phosphatase activity [GO:0003993]	624.2199999999998	669.8605000000002	859.5039000000003	830.7304999999994	1229.02	296.5901000000001			706.5953000000004		1023.7309000000006	1125.7330999999997
sodium:proton antiporter activity [GO:0015385]	466.76760000000013	407.4255	2729.4454	247.4759	416.48399999999987	865.4809000000004	1115.5467	868.1737999999998	747.8053999999997	215.6657	726.1869	843.4932000000003
precorrin-6A reductase activity [GO:0016994]	348.0458	395.9541	1306.8390000000004	978.4391	1697.7908000000002	295.75520000000006	559.6006	349.494	634.1561999999999	305.14110000000005	975.4197	1755.3478
bacterial-type flagellum basal body, distal rod, L ring [GO:0009427]	1008.5333999999997	526.4560999999999	2326.062900000001	621.9977000000001	701.0254999999997	515.6896999999999	529.8466999999998	250.4049	564.0640000000002	206.3006	1255.4818000000005	1071.6968
GPI-anchor transamidase complex [GO:0042765]	728.9664000000001	891.0241000000001	558.6491	800.252	567.0414000000001	899.0020000000001	793.5615	734.5635	907.4796	217.20130000000006	1073.9755	1322.8217
ion transmembrane transport [GO:0034220]	663.1694	413.85460000000006	1312.7641000000003	742.0836	914.4612999999999	824.3312000000001	583.1486	518.1608000000001	517.92	218.5634	1323.353	1406.4623999999994
DNA metabolic process [GO:0006259]	261.35959999999994	359.7158	349.0207	906.6666000000002	2189.1243000000004	420.1444	244.836	367.5109	928.6944000000001	132.1778	1417.8860999999997	1829.4851000000003
keratin filament [GO:0045095]	52.1148	481.09560000000016		869.8608999999997	4279.254499999998	44.2104	62.2344		677.1163		103.13490000000002	438.5385
long-chain fatty acid luciferin component ligase activity [GO:0047474]	628.2773	614.371	936.2469999999997	184.8057	367.87070000000017	771.7974999999999	2551.316899999999	1471.4118	465.9925999999999	510.5375	357.6475	476.8306999999999
1-pyrroline-5-carboxylate dehydrogenase activity [GO:0003842]	720.4966000000003	682.1252000000002	1926.6879000000006	209.1248	234.1787	482.2578	1601.0566000000006	1337.0663	470.5124	340.3239000000001	714.8587	617.1425999999998
3-hydroxyanthranilate 3,4-dioxygenase activity [GO:0000334]	1000.4494000000003	630.2881000000001	1351.0616	332.6524	496.3835	877.3860000000001	1321.4821	854.6523	601.0626	462.04399999999987	622.0858999999998	722.0033
mitochondrial inner membrane [GO:0005743]	1057.5978	890.6382000000002	435.82230000000004	704.6706999999997	585.1118	749.4996	680.7378	824.5912000000002	625.1208	306.15599999999995	831.4113	1462.4730999999997
L-serine ammonia-lyase activity [GO:0003941]	597.7610000000002	721.7407999999998	2518.536700000001	288.45650000000006	224.9818	652.1932	1205.9984	1048.8013999999996	344.9472	399.2168	650.5497000000001	496.20319999999987
Golgi transport complex [GO:0017119]	668.816	881.1469999999999	501.15700000000004	613.1216000000002	509.0218	885.4112000000001	705.2221000000001	788.5753	996.0984000000001	369.32590000000005	950.1948999999998	1263.1413
fructose metabolic process [GO:0006000]	762.1777	641.8741999999999	324.11860000000013	1039.1657000000002	738.1658000000003	568.1762999999999	566.0793000000001	473.6737	1132.4586000000004	355.6571	993.285	1508.2861999999998
6-phosphofructo-2-kinase activity [GO:0003873]	762.1777	641.8741999999999	324.11860000000013	1039.1657000000002	738.1658000000003	568.1762999999999	566.0793000000001	473.6737	1132.4586000000004	355.6571	993.285	1508.2861999999998
precorrin-8X methylmutase activity [GO:0016993]	419.3851	462.5426	1117.0910999999996	867.0574000000001	1436.4769999999994	326.433	480.9042	308.8962	548.2902999999997	228.4295	1116.6319000000003	1729.3013000000005
ferrous iron binding [GO:0008198]	213.72540000000004	207.29870000000003	363.70450000000017	957.2795	987.4884000000003	819.7806000000003	342.964	422.3772	660.9279	112.1269	1855.92	2064.3461000000007
peptidyl-dipeptidase activity [GO:0008241]	469.0575000000002	305.6416999999999	1626.9290000000005	474.161	604.8044000000001	631.4682999999999	949.9610000000004	878.4417	751.4853999999997	228.5587	1219.4311000000002	841.8215999999995
manganese ion transmembrane transporter activity [GO:0005384]	931.0156	763.8239000000002	976.8107	765.7737000000003	512.0073000000001	1133.4358000000002	473.1653	339.4006	499.63690000000014	513.2556999999998	869.0859	1015.5484000000004
cellular manganese ion homeostasis [GO:0030026]	931.0156	763.8239000000002	976.8107	765.7737000000003	512.0073000000001	1133.4358000000002	473.1653	339.4006	499.63690000000014	513.2556999999998	869.0859	1015.5484000000004
regulation of division septum assembly [GO:0032955]	78.6206	832.1447000000002	352.4419	961.2844	1159.5309000000002	161.5798	742.1043999999998	850.3015000000001	623.5495	511.9025	988.8661999999997	1526.0372999999993
GTP cyclohydrolase activity [GO:0003933]	473.6115	364.7542	673.2285999999998	563.1942000000001	794.7265999999993	412.15379999999993	1367.4016000000004	1384.3342000000005	387.1689000000002	281.0271	1077.1510999999998	981.9635000000003
[isocitrate dehydrogenase (NADP+)] kinase activity [GO:0008772]	605.8977	461.41270000000014	3437.7716000000014	210.5700999999999	126.2243	372.81379999999984	819.0311000000003	850.9868	248.89979999999997	276.9634	715.9693000000003	609.7332
mediator complex [GO:0016592]	788.6569	740.1398	385.1231000000001	763.0043000000001	731.3504	857.9156999999999	630.1682999999999	586.4397000000001	831.026	281.51689999999996	880.8925999999998	1236.9296
retrograde transport, endosome to Golgi [GO:0042147]	877.6237000000001	590.1298999999997	521.5380000000002	889.5851000000002	691.1570999999999	889.4115000000003	481.2938	491.30699999999985	814.8996999999996	244.7719	949.4650000000001	1269.8621999999998
gluconate transmembrane transport [GO:0035429]	132.25609999999998	76.03169999999997	909.0078	653.3895000000001	1287.6386000000002	147.26709999999997	32.4108	55.3785	551.5731999999998		1726.7149999999995	2377.1151
gluconate transmembrane transporter activity [GO:0015128]	132.25609999999998	76.03169999999997	909.0078	653.3895000000001	1287.6386000000002	147.26709999999997	32.4108	55.3785	551.5731999999998		1726.7149999999995	2377.1151
monosaccharide binding [GO:0048029]	620.1643	730.0107000000003	473.7235000000002	532.7778000000002	901.563	476.49300000000017	1529.379	1176.1511	265.9336	575.9096000000002	530.0063000000001	828.9093999999997
monosaccharide metabolic process [GO:0005996]	620.1643	730.0107000000003	473.7235000000002	532.7778000000002	901.563	476.49300000000017	1529.379	1176.1511	265.9336	575.9096000000002	530.0063000000001	828.9093999999997
protein complex oligomerization [GO:0051259]	663.5175999999999	526.0665	1975.6318	482.07859999999994	399.92679999999996	566.6482000000002	822.4832	675.2085000000001	427.7442	231.2282	902.8043	950.5902000000001
endopeptidase inhibitor activity [GO:0004866]	377.1341	386.44870000000003	2189.2985	680.6611000000001	1211.5133000000005	402.616	520.2721	285.66880000000003	417.946	46.7072	879.0262000000002	1211.7811000000004
COPI vesicle coat [GO:0030126]	502.0661999999999	590.7777	491.27989999999994	757.1247000000002	651.5831	852.7916	613.2587000000001	609.9484	1020.9539	182.29289999999997	994.7396000000001	1275.0202
acyl-[acyl-carrier-protein] desaturase activity [GO:0045300]	1378.4972000000007	1071.4573000000003	2353.7519	117.6386	185.9429	769.3531999999999	769.2365999999997	488.0967	391.9138	519.6983	215.3805	279.9956
RNA ligase activity [GO:0008452]	832.0742000000004	391.064	462.0124000000001	1081.8506000000002	880.5749999999994	159.76650000000004	298.8588	398.20429999999993	687.1254999999998	309.4668999999999	1708.1097999999995	1325.7044999999996
alpha-L-arabinofuranosidase activity [GO:0046556]	926.1851	1888.228999999999	433.23770000000013	1065.7558	1114.2948	688.3649	197.0432	237.9202	344.18590000000006	423.2529	532.5811	637.5699
Arp2/3 protein complex [GO:0005885]	776.3671000000002	551.0263	395.95879999999994	1076.6276999999998	781.3670000000001	739.3412999999999	128.7805	418.91739999999993	849.2203	203.437	960.6705000000001	1533.5151000000003
Arp2/3 complex-mediated actin nucleation [GO:0034314]	776.3671000000002	551.0263	395.95879999999994	1076.6276999999998	781.3670000000001	739.3412999999999	128.7805	418.91739999999993	849.2203	203.437	960.6705000000001	1533.5151000000003
nucleotide metabolic process [GO:0009117]	527.0359	558.0410999999999	1238.7658	280.35800000000006	526.9647	830.5506999999998	1096.4503	1314.5056999999997	573.2282000000001	253.4714	560.2191000000001	633.1452999999999
iron ion transport [GO:0006826]	910.1149000000003	643.3066	1777.9255000000007	268.19480000000004	572.9467000000002	891.4665000000001	1230.8702000000003	621.9905000000002	300.63789999999995	394.85109999999986	389.0688	387.73040000000003
alpha,alpha-trehalase activity [GO:0004555]	483.7253	582.0497000000001	1765.6216999999992	773.3760999999997	808.3942999999998	225.3933	351.4204	331.32700000000006	819.3654999999999	210.0897	1007.2455999999997	1028.8444
chorismate lyase activity [GO:0008813]	522.8744999999999	449.74109999999985	1906.0426999999993	202.4326	290.4394000000001	528.8992000000002	1163.0603000000006	1022.1479	487.36199999999997	314.3448	825.0550000000002	654.8781
protein tyrosine phosphatase activity [GO:0004725]	853.1258000000001	1284.2958	1023.6014	703.7581	1250.4558000000006	991.8818000000007	119.2134	111.3296	418.7085	309.88460000000003	671.9084000000001	624.1319999999998
prefoldin complex [GO:0016272]	802.4747999999997	432.83040000000005	475.7457999999999	842.5206999999997	641.6132	818.7186000000003	515.2957	427.3740999999998	579.4226	288.8718	1209.5693999999996	1264.692
phosphorelay response regulator activity [GO:0000156]	317.6781999999999	259.2415	3009.5907	438.99180000000007	624.0998000000001	114.2947	66.6361	32.7734	748.0623000000003	99.5382	1470.6798000000001	1080.8882
urea metabolic process [GO:0019627]	400.28010000000006	332.88319999999993	1237.5549	1070.8207000000002	1681.2234000000005	415.01790000000017	221.3584	63.556999999999995	422.9509	214.7339	642.8532000000001	1541.7599000000002
fumarylacetoacetase activity [GO:0004334]	770.3014	781.4862000000003	1422.5938999999996	245.5908	364.56799999999987	927.2933999999997	1348.5524000000005	746.039	361.2539	449.46130000000016	368.2472	430.6947000000001
aromatic amino acid family metabolic process [GO:0009072]	770.3014	781.4862000000003	1422.5938999999996	245.5908	364.56799999999987	927.2933999999997	1348.5524000000005	746.039	361.2539	449.46130000000016	368.2472	430.6947000000001
glutathione catabolic process [GO:0006751]	844.9318000000003	587.5404000000002	941.9872	604.7505999999997	725.8316000000002	509.61969999999985	596.4480999999997	583.8023999999998	659.5055999999997	363.2632	741.4041	1028.9272
gamma-glutamylcyclotransferase activity [GO:0003839]	844.9318000000003	587.5404000000002	941.9872	604.7505999999997	725.8316000000002	509.61969999999985	596.4480999999997	583.8023999999998	659.5055999999997	363.2632	741.4041	1028.9272
plasma membrane phospholipid scrambling [GO:0017121]	537.6936000000002	667.3592000000002	603.456	867.3413999999997	634.8524000000001	582.6999999999996	716.9041	572.6555	914.1722	261.7755	789.9603999999998	1032.2714
phospholipid scramblase activity [GO:0017128]	537.6936000000002	667.3592000000002	603.456	867.3413999999997	634.8524000000001	582.6999999999996	716.9041	572.6555	914.1722	261.7755	789.9603999999998	1032.2714
UDP-galactopyranose mutase activity [GO:0008767]	350.15439999999984	278.88640000000004	279.1237	561.3476000000002	1206.5702	2642.8517	393.4768	293.2393	540.1866000000001	138.0027	620.2061999999999	852.7759000000003
RNA polyadenylation [GO:0043631]	607.7999000000001	598.7352999999999	405.69690000000014	1078.2432	650.0275999999998	645.1196	429.08399999999995	563.0263	753.8966999999999	259.6136	927.1977999999995	1230.4692000000005
virion assembly [GO:0019068]	167.2446	56.9114	171.1834	627.3662	2818.2011999999995	162.1216	40.1007	278.3427	450.3387999999998	43.1434	1366.7099	1935.9586
transcription factor TFIIH core complex [GO:0000439]	749.3742	613.0340000000001	273.62369999999993	779.1742999999999	546.1924	734.7406000000001	562.6505999999999	598.4072000000001	792.9028000000001	324.1146	808.4006999999999	1298.7177
four-way junction DNA binding [GO:0000400]	733.4643000000002	698.9945000000001	188.86239999999995	235.8442000000001	201.1243	594.1604000000002	1496.1214000000002	1584.3205999999998	320.3300000000001	528.9058	857.9206000000001	624.4523999999999
phospholipase activity [GO:0004620]	841.8726000000003	648.8528	1081.7459000000001	550.5106	706.1359	476.1092	87.6265	147.3876	1315.0317	144.71699999999998	1048.0012	1011.2612999999999
trehalose metabolic process [GO:0005991]	461.9671	546.8686000000001	1625.4447999999993	773.3760999999997	808.3942999999998	225.3933	296.7519	261.67960000000005	819.3654999999999	190.045	1004.8630999999997	1028.8444
fatty acid beta-oxidation using acyl-CoA dehydrogenase [GO:0033539]	270.26040000000006	241.3148	1305.1553	494.00100000000015	589.3892000000002	221.8276	1211.5495999999996	811.6487	698.2299	169.56560000000005	1102.0726	911.7492000000003
chromatin remodeling [GO:0006338]	835.8415	616.2747000000002	473.18679999999983	784.2569000000001	653.7076000000001	606.9630000000001	306.67339999999996	439.8445	903.4246000000002	309.51750000000004	796.1691	1269.9303
7-methylguanosine RNA capping [GO:0009452]	657.2162999999998	734.3109999999998	916.1855000000003	831.6587999999997	641.7079	873.3462999999997	300.5547	460.8176	416.9135999999999	306.9958000000001	822.6517000000001	1002.0075
RNA methylation [GO:0001510]	657.2162999999998	734.3109999999998	916.1855000000003	831.6587999999997	641.7079	873.3462999999997	300.5547	460.8176	416.9135999999999	306.9958000000001	822.6517000000001	1002.0075
ceramide metabolic process [GO:0006672]	815.7687999999997	614.0700999999998	596.1812	808.6852999999996	801.8129	575.2937	461.0415	554.0768999999998	602.6639999999996	158.72209999999995	952.729	1019.2154
autophagy [GO:0006914]	801.9818	796.3931	448.7362999999999	585.0261	576.2396	662.1667000000001	609.8137	531.9503	954.2697000000001	327.06629999999996	718.1578999999999	946.0513000000001
protein-glutamate methylesterase activity [GO:0008984]	312.7605999999999	248.7309	2804.1538	435.17250000000007	622.2011000000001	114.2947	66.6361	32.7734	729.2318000000002	85.7859	1428.4301	1065.7101
oxidoreductase activity, acting on the CH-CH group of donors, NAD or NADP as acceptor [GO:0016628]	785.3819000000003	560.0246000000003	364.99989999999985	827.1756999999997	569.3833000000002	649.85	556.4832000000001	432.6409	1122.3185	237.4838	746.7854	1039.0283
sterol biosynthetic process [GO:0016126]	785.3819000000003	560.0246000000003	364.99989999999985	827.1756999999997	569.3833000000002	649.85	556.4832000000001	432.6409	1122.3185	237.4838	746.7854	1039.0283
oligosaccharyl transferase activity [GO:0004576]	568.9654999999998	496.4305	516.8274999999996	830.9780000000003	692.2666000000003	550.6310000000002	427.79730000000006	356.40219999999994	682.4671999999998	282.3887000000001	1208.9043999999994	1162.3819
alkylbase DNA N-glycosylase activity [GO:0003905]	197.34270000000004	29.4419	29.566999999999997	1366.0105	2028.0232	99.5154	13.2918	38.262	645.3169000000003	23.8743	1400.3908	1862.9799999999993
protein histidine kinase activity [GO:0004673]	232.6752	153.8731	1580.7402999999995	848.4538	822.0620000000002	62.25390000000001	60.326	23.3596	803.7702	81.06989999999998	1852.9285	1192.8845999999999
pyridoxal phosphate biosynthetic process [GO:0042823]	330.40440000000007	261.6165	250.43340000000003	772.6794999999997	852.6491	397.6583	180.80930000000004	232.78770000000003	569.4872	82.68550000000002	1952.1572000000006	1818.1681999999992
vitamin B6 biosynthetic process [GO:0042819]	330.40440000000007	261.6165	250.43340000000003	772.6794999999997	852.6491	397.6583	180.80930000000004	232.78770000000003	569.4872	82.68550000000002	1952.1572000000006	1818.1681999999992
transcription initiation from RNA polymerase II promoter [GO:0006367]	513.223	640.1596	303.41200000000003	799.4436	606.9543000000001	637.5732999999999	667.8455999999999	530.5346999999999	559.4347	304.4065	887.9913	1248.3915999999997
protein kinase binding [GO:0019901]	636.3457999999998	1002.2843999999997	416.08849999999995	694.5873999999998	529.455	775.9438999999999	458.4065	598.5722	538.6600000000001	451.9887	721.5184999999998	828.9963
N-succinylarginine dihydrolase activity [GO:0009015]	492.68259999999987	455.12419999999986	2307.658699999999	269.50460000000004	224.9073	327.0623999999999	1129.589	775.4964	328.39450000000005	233.8492	616.6020999999997	482.25669999999985
glycolipid biosynthetic process [GO:0009247]	281.3777	836.7175000000003	605.7707000000003	740.3083999999999	759.7681000000001	1216.0495000000003	77.9795	205.9851	675.5591999999999	404.28669999999994	819.6410000000003	1013.9549000000003
tRNA (m1A) methyltransferase complex [GO:0031515]	356.6375	359.38280000000003	251.0269	783.8033999999998	738.2849999999997	714.9755	358.13570000000004	424.7543	648.1731	122.29239999999999	1450.2315000000003	1410.5335000000005
tRNA methylation [GO:0030488]	356.6375	359.38280000000003	251.0269	783.8033999999998	738.2849999999997	714.9755	358.13570000000004	424.7543	648.1731	122.29239999999999	1450.2315000000003	1410.5335000000005
acetyl-CoA transmembrane transporter activity [GO:0008521]	610.6547999999998	672.4274	719.0119000000003	857.6467999999994	861.8568999999995	684.3601999999997	102.4001	128.4441	522.9480999999998	25.9646	1165.5145000000002	1249.7395
phosphatidylinositol phospholipase C activity [GO:0004435]	1563.3281000000009	1086.0692999999997	356.5747	558.3869000000002	565.1006	829.2418999999996	369.33279999999985	459.7057	459.7937	545.9639000000002	370.3538	432.50439999999986
attachment of GPI anchor to protein [GO:0016255]	671.8150000000002	748.2958	457.30459999999994	589.3797	433.6177	773.1057	637.0941	597.9526999999999	696.6659	197.66750000000002	825.9752000000001	949.2197
lipid transport [GO:0006869]	965.9811999999997	1025.5285000000001	384.34810000000004	602.063	590.4023000000001	777.771	233.5528	282.6980000000001	1138.6459000000004	152.119	570.0045	854.5421999999999
selenium binding [GO:0008430]	163.8692	402.0226	294.8812	337.5416	959.6769000000003	773.9553999999998	1420.5815000000002	1203.5712	551.8916	229.9553	467.4874	761.0051
extracellular matrix [GO:0031012]	353.3393000000001	792.1096	910.7037999999997	902.4000000000003	983.7239	347.4119000000002	406.8986	360.69070000000005	234.9238	510.83789999999993	1009.7522000000002	729.6109999999996
ubiquitin-ubiquitin ligase activity [GO:0034450]	639.9379999999999	552.1857	369.2434	769.7430999999998	639.7789999999999	635.3226999999998	391.1806	318.27379999999994	924.8918	328.9754000000001	733.5182	1181.4117
ubiquitin ligase complex [GO:0000151]	639.9379999999999	552.1857	369.2434	769.7430999999998	639.7789999999999	635.3226999999998	391.1806	318.27379999999994	924.8918	328.9754000000001	733.5182	1181.4117
integral component of endoplasmic reticulum membrane [GO:0030176]	726.3123	640.1799	533.7137000000001	723.8407	471.6201	405.2471	431.6129	545.7098000000001	751.4027000000001	253.3568	837.8010999999998	1153.3007
negative regulation of centrosome duplication [GO:0010826]	665.2561	370.55320000000006	293.7518	952.9113999999997	621.1168999999999	888.7732999999997	199.7324	256.4704	977.9261000000004	240.28270000000003	760.4936999999999	1199.8683999999987
MKS complex [GO:0036038]	665.2561	370.55320000000006	293.7518	952.9113999999997	621.1168999999999	888.7732999999997	199.7324	256.4704	977.9261000000004	240.28270000000003	760.4936999999999	1199.8683999999987
lipid transporter activity [GO:0005319]	965.9811999999997	992.0215000000001	379.5171	526.5144	583.2711	767.4678	233.5528	282.6980000000001	1138.6459000000004	152.119	563.7274	832.1347999999998
proton-transporting ATPase activity, rotational mechanism [GO:0046961]	756.3027999999998	501.2950000000001	354.1288	620.5977	539.8548	1158.6535999999999	335.1568	380.6918	515.5926	191.6445	937.1657	1071.9767000000002
transcription factor complex [GO:0005667]	671.4767999999998	664.4959000000001	488.31710000000015	491.9486999999999	396.92280000000005	1284.0384000000004	563.8714000000001	625.5158999999999	489.0432999999999	218.71639999999996	605.8168000000002	812.6317999999997
carbohydrate transport [GO:0008643]	9.0246	16.1065	69.04269999999998	1032.9103999999998	1301.2043999999996	112.25739999999998	62.0399	119.79569999999998	790.1046	33.4084	1389.065	2303.030499999999
polysaccharide catabolic process [GO:0000272]	479.41460000000006	518.82	323.0275000000001	922.5959999999999	1155.6596000000002	578.8042999999998	525.4959	604.8284000000001	202.02119999999994	207.76299999999998	1012.1742000000003	706.5310999999999
nucleoside transport [GO:0015858]	476.1681	216.8288	949.3611999999997	471.92630000000037	848.6566999999997	418.3126	618.1100999999999	410.3426	365.9620999999999	208.2376	983.2982000000003	1252.5143
proteasome assembly [GO:0043248]	726.3452	759.5723999999998	475.23190000000005	557.5235	466.92359999999996	702.3973	455.58389999999997	536.9551999999999	553.1141	271.1229	691.4950000000001	1008.3145000000002
[acyl-carrier-protein] phosphodiesterase activity [GO:0008770]	697.6769999999998	675.5377999999997	1884.1699000000006	129.1646	213.0947	819.8706999999998	912.3665	353.69860000000006	361.44330000000014	380.7708	384.1548	324.3624999999999
dCTP deaminase activity [GO:0008829]	202.8771	330.5896	313.8722	620.1668000000002	878.8876	487.0548	684.3017000000001	662.2396999999997	511.59680000000014	141.6623	1172.828	1126.1507
2'-deoxyribonucleotide metabolic process [GO:0009394]	202.8771	330.5896	313.8722	620.1668000000002	878.8876	487.0548	684.3017000000001	662.2396999999997	511.59680000000014	141.6623	1172.828	1126.1507
protein dephosphorylation [GO:0006470]	780.3394000000002	1158.7742	958.9109	524.679	1084.6145000000008	942.2059000000007	119.2134	96.988	307.7765	241.86130000000003	489.58380000000017	387.1426999999998
glutamine metabolic process [GO:0006541]	629.2809999999997	440.6011	1432.5106999999994	592.7917	836.6412000000003	814.3521999999997	191.998	151.9456	443.28780000000006	62.6096	956.3024999999997	526.9931
triglyceride lipase activity [GO:0004806]	286.0664000000001	359.53219999999993	1308.1424	566.7898000000001	785.1610000000001	499.02209999999985	218.94799999999998	243.04850000000002	512.8703	135.1884	1025.0739	1139.3719000000003
ligand-gated ion channel activity [GO:0015276]	507.84529999999984	1524.8924	208.10780000000003	258.4180999999999	349.99210000000005	1239.3978999999995	594.2321000000002	495.39860000000016	239.067	1150.3179000000005	226.7489	274.0188
regulation of transcription by RNA polymerase II [GO:0006357]	669.5571	634.0083999999999	319.73210000000006	590.3486	537.4134	703.9852999999999	529.2135	431.9676	726.5057	232.83249999999998	670.0885999999998	982.6955
thiamine diphosphokinase activity [GO:0004788]	309.01609999999994	436.2903	587.816	433.0864	663.1005999999998	479.3843	642.1553	593.4464999999999	390.24070000000006	343.79910000000007	1062.4172	1082.7516999999998
spliceosomal complex [GO:0005681]	515.6754	553.5026	371.6141	766.6730000000001	526.0536	687.3022000000001	416.4937	468.6336	701.3154999999999	273.7056	764.3715000000002	976.1774000000001
aerobic electron transport chain [GO:0019646]	298.73620000000005	300.9451	768.7371	436.80580000000003	558.6177000000001	119.28449999999995	66.7884		640.4722999999998	254.5699	1592.7608	1357.8863000000001
protein-chromophore linkage [GO:0018298]	49.29170000000001	857.9161	136.2597	235.60500000000005	93.66810000000001	343.2893999999999	407.52959999999985	1654.8562	432.1812000000001	1291.8815999999995	939.4844000000003	534.817
O-acyltransferase activity [GO:0008374]	714.2255	760.5705999999997	570.2526999999999	631.1844999999997	497.2647000000002	451.74009999999987	395.0759000000001	452.1842	708.9679000000003	179.0588	611.0628999999998	952.3216999999997
DNA restriction-modification system [GO:0009307]	233.4857	133.5833	622.8001000000004	651.2694	984.5314999999998	253.4958	561.5759999999998	389.67979999999994	439.31509999999986	106.6609	1135.0613999999996	1402.0660999999996
response to pheromone [GO:0019236]	581.8511	477.45429999999993	245.2006	857.6192999999995	507.5821	266.2408	518.4044	448.9964	674.1155000000001	216.5805	826.6147	1284.6748000000002
phosphotransferase activity, carboxyl group as acceptor [GO:0016774]	363.9893	172.8311999999999	1532.3830999999993	666.6136999999998	668.732	218.05090000000007	81.3348	85.0958	489.08990000000017	91.2225	1017.6643	1482.2514000000006
sodium ion transmembrane transporter activity [GO:0015081]	552.6270000000002	385.3645	1594.4087000000006	143.6902	299.55999999999995	422.3149	1294.9564	722.3223	290.4799	193.6826	560.0717	389.23400000000004
sodium ion export across plasma membrane [GO:0036376]	552.6270000000002	385.3645	1594.4087000000006	143.6902	299.55999999999995	422.3149	1294.9564	722.3223	290.4799	193.6826	560.0717	389.23400000000004
oxaloacetate decarboxylase activity [GO:0008948]	552.6270000000002	385.3645	1594.4087000000006	143.6902	299.55999999999995	422.3149	1294.9564	722.3223	290.4799	193.6826	560.0717	389.23400000000004
RNA splicing [GO:0008380]	505.8945	590.1655	350.95720000000006	592.2765	419.3496	680.6077	652.0136	430.0431	661.4063000000001	242.2064	651.412	1050.7303000000002
oxidoreductase activity, acting on a sulfur group of donors, disulfide as acceptor [GO:0016671]	853.3995999999997	705.6663000000003	302.36669999999987	673.3679999999998	509.3427000000002	505.24769999999984	267.86709999999994	284.0929000000001	699.5970999999997	360.44400000000013	673.3355999999998	938.9989999999997
protein disulfide isomerase activity [GO:0003756]	853.3995999999997	705.6663000000003	302.36669999999987	673.3679999999998	509.3427000000002	505.24769999999984	267.86709999999994	284.0929000000001	699.5970999999997	360.44400000000013	673.3355999999998	938.9989999999997
branched-chain amino acid transport [GO:0015803]	977.7653	944.8896	2104.990500000001	31.232599999999994	34.16139999999999	1185.9786	688.9961000000002	319.3423	8.677399999999999	384.8293000000001	49.9242	23.042700000000004
branched-chain amino acid transmembrane transporter activity [GO:0015658]	977.7653	944.8896	2104.990500000001	31.232599999999994	34.16139999999999	1185.9786	688.9961000000002	319.3423	8.677399999999999	384.8293000000001	49.9242	23.042700000000004
thiolester hydrolase activity [GO:0016790]	780.6809999999997	498.84300000000013	1420.5120000000006	267.8946	237.5472	773.64	870.9132999999998	768.4791	215.8312	262.0921	317.17849999999993	332.5748000000001
nucleoid [GO:0009295]	1036.7567	550.1955	1587.5812000000005	94.5353	74.3391	962.0921	642.1455999999997	432.1591	227.4729	435.0938	413.6394	251.9094
retromer, cargo-selective complex [GO:0030906]	713.4709000000001	454.8756999999997	410.4015000000003	703.5415000000003	545.0271999999999	692.5918000000003	371.945	340.2116999999999	597.2677999999996	216.4602	741.8321000000002	873.6089999999997
exocytosis [GO:0006887]	304.7174	499.5429	473.2161	399.5582	420.607	878.1927000000001	392.11420000000004	510.85960000000006	1146.6477000000002	111.9717	458.8316	1060.0989
organic acid phosphorylation [GO:0031388]	568.8444	211.3442	147.8569	502.8773999999999	934.5463	292.2638	644.4221000000001	677.4920000000002	179.8677	92.3124	1103.5739000000003	1285.4608999999996
glycerate kinase activity [GO:0008887]	568.8444	211.3442	147.8569	502.8773999999999	934.5463	292.2638	644.4221000000001	677.4920000000002	179.8677	92.3124	1103.5739000000003	1285.4608999999996
ER retention sequence binding [GO:0046923]	647.8521999999998	466.9258999999996	285.1061	714.7605000000002	424.9923	909.2262999999997	345.3642000000001	318.8134	850.5848999999995	163.21710000000004	608.6299999999999	881.3869999999997
protein retention in ER lumen [GO:0006621]	647.8521999999998	466.9258999999996	285.1061	714.7605000000002	424.9923	909.2262999999997	345.3642000000001	318.8134	850.5848999999995	163.21710000000004	608.6299999999999	881.3869999999997
pyrimidine nucleoside metabolic process [GO:0006213]	456.52380000000005	426.2898	721.5112	440.48389999999984	647.3230000000004	419.2373	725.7732000000003	651.3199	290.1639	244.4215	737.0127000000003	851.5411999999997
actin cytoskeleton [GO:0015629]	635.2289000000001	411.15229999999997	312.74659999999994	865.6361999999999	591.2149000000001	545.3208999999999	93.773	317.56219999999996	626.5751	168.25560000000002	746.4019000000001	1234.2705000000003
UDP-glucose:glycoprotein glucosyltransferase activity [GO:0003980]	486.03060000000005	581.9064999999998	337.04440000000017	883.8660000000003	666.2830999999998	401.5047	190.8809	157.5789	624.3499000000003	124.7481	814.8074000000001	1259.0556
lipid transfer activity [GO:0120013]	605.1081999999999	723.9693000000003	240.8841	764.6395000000001	578.9164999999998	356.51790000000017	142.1524	205.5606	731.9777000000001	486.56980000000016	690.1399	980.947
intermembrane lipid transfer [GO:0120009]	605.1081999999999	723.9693000000003	240.8841	764.6395000000001	578.9164999999998	356.51790000000017	142.1524	205.5606	731.9777000000001	486.56980000000016	690.1399	980.947
G-protein beta/gamma-subunit complex binding [GO:0031683]	677.9551999999996	689.4246000000003	527.0819000000001	666.3986	875.5581999999998	768.8161999999996	222.06120000000004	444.5575	396.6813	395.295	469.70980000000026	366.2539
guanyl nucleotide binding [GO:0019001]	677.9551999999996	689.4246000000003	527.0819000000001	666.3986	875.5581999999998	768.8161999999996	222.06120000000004	444.5575	396.6813	395.295	469.70980000000026	366.2539
tRNA (guanosine-2'-O-)-methyltransferase activity [GO:0009020]	190.4388	217.2967	1069.5643000000002	695.3845999999999	1099.1997000000003	90.3637	61.6072	35.8201	612.4291999999998	77.6507	827.4844999999997	1515.2418000000002
intramolecular lyase activity [GO:0016872]	606.6403	624.1839000000001	1330.4485000000004	295.8788	325.11150000000004	693.8345999999999	232.27789999999996	318.6396000000001	468.8806999999998	57.5061	790.2164	744.7364000000002
structural constituent of nuclear pore [GO:0017056]	526.1764	632.4907000000001	370.89549999999997	593.5260000000001	466.02430000000004	616.6741000000001	347.0754	500.79720000000003	617.5545999999999	200.03770000000003	618.8786	931.0700000000002
ferrous iron transmembrane transporter activity [GO:0015093]	817.3119000000003	611.5884	1398.3423000000007	142.97340000000003	190.4879	861.9166000000001	913.6544000000004	515.9838000000002	161.33599999999996	394.85109999999986	202.9103	139.07010000000002
phosphoprotein phosphatase activity [GO:0004721]	529.7330000000002	546.8968	1465.3713	322.51750000000004	410.8949	442.8177	457.77819999999997	221.6695	388.2850000000001	243.62449999999995	680.7371	639.6791
tRNA (adenine-N1-)-methyltransferase activity [GO:0016429]	168.84999999999997	209.09080000000003	169.1934	649.1565999999999	631.5310999999997	458.3045	564.2832000000001	421.6189	403.9154	145.1696	1263.3012000000003	1195.0389000000005
intracellular transport [GO:0046907]	499.0092	516.0093000000003	456.6407	502.35010000000017	456.6696000000002	865.4968	299.2783	428.60090000000014	555.7169	151.7858	653.6984999999997	881.56
RNA-directed 5'-3' RNA polymerase activity [GO:0003968]	621.7217	585.0286000000001	564.4865	550.4086999999998	368.7937000000002	1489.5730000000005	137.9357	17.2498	408.92229999999984	368.81699999999995	534.5210999999999	575.3047999999999
chloroplast [GO:0009507]	390.21909999999986	561.5468	304.03579999999994	722.0554000000002	510.46050000000014	413.2814000000001	174.3275	224.83929999999998	769.7335999999998	176.0932	772.1111999999998	1182.4209000000005
nitrite reductase [NAD(P)H] activity [GO:0008942]	211.24599999999995	260.19430000000006	1293.5378000000005	460.5621	546.7811	411.0232	272.5956	358.901	487.9491	78.7868	873.8178999999997	933.8704
peroxisome [GO:0005777]	605.9377000000001	541.2467000000001	531.3136	440.91380000000004	521.419	871.4554000000002	378.5883	300.2981	623.8652000000001	210.4574	450.25389999999993	702.1317
chromatin binding [GO:0003682]	876.2620999999998	581.3528000000001	416.8152	539.6270000000002	447.37020000000007	335.92490000000004	486.79870000000005	429.9418	494.37639999999993	97.9999	582.0551999999999	882.7341000000001
regulation of actin filament polymerization [GO:0030833]	508.85290000000003	383.15970000000004	239.0324	781.2002999999999	578.2166000000001	504.05639999999994	93.06360000000001	276.79200000000003	688.4574	159.543	759.9333	1196.3580000000002
cell morphogenesis [GO:0000902]	55.7098	77.0728	401.34729999999996	747.2886999999997	1228.7478999999996	109.9911	100.3911	117.7075	566.7636999999999	38.11960000000001	1034.5564	1673.2262999999994
mannonate dehydratase activity [GO:0008927]	354.8832000000001	554.2278	560.4865999999998	768.7896	1204.2900999999995	361.6798999999999	193.7369	70.61209999999998	343.52239999999983	358.4319	626.4004999999999	744.8993999999999
bacteriocin immunity [GO:0030153]	403.71510000000006	810.9704999999999	562.8389999999998	60.5172	59.873	1087.2833000000003	747.7221000000001	948.2789	338.1061	990.1614	39.7519	67.03880000000001
exocyst [GO:0000145]	306.214	399.09689999999995	465.4606	380.78630000000004	390.80440000000004	817.6599000000001	362.4282	466.7835	1125.5365000000002	108.9228	377.1344	877.8763999999999
mRNA binding [GO:0003729]	647.9549999999999	527.2029	378.16700000000003	528.2343999999998	539.5636999999999	629.0134	520.3875	483.9514	343.1837	234.0068	565.4024999999999	643.6569000000001
arabinan metabolic process [GO:0031221]	760.1268	1572.0116999999989	329.6384000000001	712.6365999999998	699.4577999999997	517.677	79.2286	108.4034	236.0706	317.4884	255.62200000000004	426.80820000000006
aromatic compound catabolic process [GO:0019439]	463.8722	254.08880000000002	1217.9703000000002	107.3704	209.42600000000002	480.78780000000006	1345.9888	892.2218	102.2585	236.0102	393.59680000000003	304.9309
oxygen binding [GO:0019825]	296.81150000000014	377.62750000000005	1043.6482999999996	445.02720000000016	403.7974	590.8495	118.1321	167.3896	447.70620000000014	153.8174	1041.7104999999997	920.6049
regulation of phosphoprotein phosphatase activity [GO:0043666]	590.9562000000001	539.1798000000001	397.38069999999993	506.80090000000007	397.3453	750.4304	316.11519999999996	320.53599999999994	457.8588	198.9547	598.2111	925.3961000000002
blue light photoreceptor activity [GO:0009882]	546.7525	407.68980000000016	1291.3566	256.03780000000006	320.02220000000017	395.6006	640.9866	475.4225	339.69979999999987	283.0432	593.5262000000002	382.03249999999986
3-phytase activity [GO:0016158]	277.4049	104.9037	319.24569999999994	497.6266	501.90590000000014	287.4268	589.4000999999997	798.9051999999998	706.3471000000002	15.4172	1083.3501	746.7676999999996
cellulose catabolic process [GO:0030245]	507.1892	625.1050000000002	258.2709	242.19400000000005	233.0232	1269.9073	841.0093999999999	592.2931	197.36830000000003	624.1768999999998	240.81919999999997	287.06780000000003
D-galactonate catabolic process [GO:0034194]	361.1079	490.0828	1395.0078	168.40130000000005	259.9698000000001	451.4158999999999	896.1130000000003	815.7268999999999	194.8285	314.2377	175.05760000000004	363.9833
2-dehydro-3-deoxygalactonokinase activity [GO:0008671]	361.1079	490.0828	1395.0078	168.40130000000005	259.9698000000001	451.4158999999999	896.1130000000003	815.7268999999999	194.8285	314.2377	175.05760000000004	363.9833
bacterial-type flagellum organization [GO:0044781]	823.2702999999998	313.0124	1436.1224000000007	421.91049999999996	492.6679000000001	301.7564	358.3688	127.1139	268.2084	203.7804	727.6093000000002	396.4608
cytochrome complex [GO:0070069]	288.94160000000005	287.0735	562.0394000000001	395.85400000000004	544.9579000000001	86.32189999999996	51.9236		470.40889999999985	254.5699	1284.435	1099.9733
amine metabolic process [GO:0009308]	248.26010000000005	447.52389999999986	295.68850000000003	483.0251999999999	599.0974000000001	784.6798000000001	648.5673999999999	809.6827999999998	286.8521	138.0566	547.2628999999997	519.1865
translation initiation factor binding [GO:0031369]	333.8807000000002	400.5514999999999	279.2252000000001	646.4129	480.61330000000015	522.3458999999998	269.2959	420.6441	850.6761	210.6401	566.5775999999997	821.3034000000006
regulation of cyclin-dependent protein serine/threonine kinase activity [GO:0000079]	589.3335999999998	859.1244999999997	358.3015	442.34869999999984	370.97390000000007	672.6752999999999	330.2537	446.0551	329.2120000000001	443.9133	461.22029999999984	470.47860000000014
thylakoid membrane [GO:0042651]	164.46169999999995	175.0606	68.7757	899.1324	949.2692999999999	144.1998	153.8952	203.7288	652.2023	72.2343	786.2677	1470.0366999999997
tRNA-intron endonuclease activity [GO:0000213]	307.2878	261.28689999999995	84.9779	760.3812000000001	558.6343999999998	216.2177	225.3533	251.47130000000004	406.86660000000006	102.0343	1462.4342000000004	1102.0966999999996
N-terminal protein amino acid methylation [GO:0006480]	698.9753000000002	480.80189999999993	183.0892	588.6269000000002	483.1486999999999	439.07140000000015	309.7137	369.55170000000015	549.6056	269.3955	649.4894999999998	708.4553
barbed-end actin filament capping [GO:0051016]	545.9406999999999	367.02780000000007	352.17819999999995	712.6604	516.0941999999999	701.9762000000001	117.62179999999998	129.6173	696.2904999999998	127.8984	645.5267	807.2501999999998
phosphoric ester hydrolase activity [GO:0042578]	680.6067	502.83559999999983	447.0896999999997	366.65750000000014	365.5563	755.4452000000003	515.1024999999998	526.4402	488.33330000000007	99.2175	427.02010000000007	543.7933999999998
F-actin capping protein complex [GO:0008290]	545.9406999999999	367.02780000000007	352.17819999999995	712.6604	513.6870999999999	701.9762000000001	117.62179999999998	129.6173	696.2904999999998	127.8984	645.5267	807.2501999999998
thiamine binding [GO:0030975]	181.83509999999995	397.65100000000007	564.8187000000003	375.26540000000006	439.8134000000002	427.8416	600.4643999999997	418.38110000000006	267.4651	197.87000000000003	818.6496999999997	1026.9602999999997
glutathione gamma-glutamylcysteinyltransferase activity [GO:0016756]	456.5496	571.1446999999997	406.86099999999976	613.4063	442.7764999999998	492.39239999999984	269.95930000000004	379.77120000000014	464.7609	317.3416	533.4042	756.5287000000002
phytochelatin biosynthetic process [GO:0046938]	456.5496	571.1446999999997	406.86099999999976	613.4063	442.7764999999998	492.39239999999984	269.95930000000004	379.77120000000014	464.7609	317.3416	533.4042	756.5287000000002
benzoate transmembrane transporter activity [GO:0042925]	447.5473	323.571	1754.1163	187.7467	180.0643	26.493799999999997	70.5374	144.5745	630.8243	82.0203	1259.1525000000008	593.9610999999999
benzoate transport [GO:0042919]	447.5473	323.571	1754.1163	187.7467	180.0643	26.493799999999997	70.5374	144.5745	630.8243	82.0203	1259.1525000000008	593.9610999999999
nitrile hydratase activity [GO:0018822]	397.23040000000015	615.8949	602.1945999999998	517.1759000000003	482.17950000000013	359.76900000000006	362.6805	515.0964	362.93770000000006	282.50769999999994	510.1385	691.6271999999999
intra-Golgi vesicle-mediated transport [GO:0006891]	358.23030000000006	558.7028999999999	327.3788	433.0797000000001	318.3271	534.1505999999999	524.9362	504.3302	541.9640000000002	187.29330000000004	612.8034999999999	790.0328000000002
cytoskeleton [GO:0005856]	425.6128999999999	850.4417000000002	406.80000000000007	482.07860000000005	493.7142000000001	391.45820000000003	190.20920000000004	420.1744	504.9571000000001	208.2926	624.0421	679.4088
primary amine oxidase activity [GO:0008131]	233.44330000000005	444.14869999999985	234.90720000000005	470.7109999999999	589.9799000000002	779.5920000000001	648.5673999999999	809.6827999999998	286.8521	138.0566	527.6258999999998	506.86260000000004
sigma factor antagonist activity [GO:0016989]	449.0075	352.8484	1701.8411999999985	129.2394	202.4217	350.8916000000001	689.4912000000003	473.06120000000016	281.26309999999995	162.1173	496.0796	381.2175
high-affinity iron permease complex [GO:0033573]	254.0304	185.2078	376.1691	510.4130000000001	776.8746	364.90990000000005	685.7457	690.2281999999999	127.0858	73.142	1004.9506000000006	571.1992
double-strand break repair via nonhomologous end joining [GO:0006303]	539.3	613.8326000000001	358.46649999999994	498.2255999999999	403.6629000000001	483.4596	468.4145	414.7311	295.4236000000001	215.94690000000006	592.6613000000002	731.5797000000002
DNA damage checkpoint [GO:0000077]	440.8037999999999	473.31190000000004	314.3648	549.9105000000001	374.40860000000004	490.9806	353.9078	441.2182	512.5785000000001	170.6495	586.732	900.7059999999999
inositol oxygenase activity [GO:0050113]	403.11849999999987	398.80100000000016	344.2735000000001	484.04020000000014	726.5132000000001	446.52200000000016	796.2628000000003	479.1543	274.1714	218.9449	487.53440000000006	543.4753
inositol catabolic process [GO:0019310]	403.11849999999987	398.80100000000016	344.2735000000001	484.04020000000014	726.5132000000001	446.52200000000016	796.2628000000003	479.1543	274.1714	218.9449	487.53440000000006	543.4753
cellular response to starvation [GO:0009267]	595.2507999999998	68.34830000000001	370.7788999999999	533.0332999999998	813.0073000000001	321.5509	159.85	75.1052	447.4202	26.2994	1145.7060000000008	1045.4823999999996
dimethylpropiothetin dethiomethylase activity [GO:0047869]	505.60290000000015	471.0884	1309.8909999999996	145.9761	296.72369999999995	382.38610000000006			244.7097		379.60479999999984	450.2636
motile cilium [GO:0031514]	489.21310000000017	295.00229999999993	224.43840000000003	530.3464	376.6809000000002	992.6591000000003	531.9232999999998	374.3886	375.0687	217.1211	464.2785	706.6813999999998
mature ribosome assembly [GO:0042256]	433.3417	288.5313	263.1512000000001	517.4086000000002	492.05300000000005	740.5761	210.50500000000008	248.15660000000003	358.7326000000001	117.2582	1033.2062999999996	871.9027000000003
adenosine deaminase activity [GO:0004000]	439.9326	392.13530000000014	352.84089999999986	494.1913999999999	349.68389999999994	404.9782999999998	402.33510000000007	389.85669999999993	450.8428999999999	169.54160000000005	765.5980000000002	948.0797000000003
cellular copper ion homeostasis [GO:0006878]	166.40189999999996	16.3259	768.0071999999999	421.0724	526.0177999999999	30.1822			382.3776		1133.2163	705.0743000000003
CDP-glycerol glycerophosphotransferase activity [GO:0047355]	243.5474	112.2258	767.0914	301.27480000000014	471.9325999999999	174.2665	624.6554	427.0965	444.76610000000016	68.6435	748.2129999999997	1147.2261000000008
cell motility [GO:0048870]	489.21310000000017	295.00229999999993	224.43840000000003	528.3925	376.6809000000002	992.6591000000003	531.9232999999998	374.3886	375.0687	217.1211	416.3441	706.6813999999998
monovalent inorganic cation transport [GO:0015672]	407.36400000000003	241.9379	1377.6719000000005	311.1444	605.205	345.3195	432.7595	264.947	362.17900000000003	162.5701	477.88359999999983	534.2513999999999
inositol phosphate biosynthetic process [GO:0032958]	552.2245	680.2017	244.67249999999996	656.9010999999998	499.26800000000014	373.84460000000007	253.67120000000003	138.0673	550.1532000000002	355.5896	454.5758000000001	703.2907
polynucleotide adenylyltransferase activity [GO:0004652]	457.45990000000006	435.0433	252.50110000000006	723.5721	482.46239999999983	387.533	264.90599999999995	333.7397	500.22089999999986	223.3715	589.4050999999995	793.5924000000003
protein kinase CK2 complex [GO:0005956]	886.3009000000003	427.5445	589.9733000000001	321.1214000000001	359.1215	1060.7003000000002	282.1353000000001	199.2322	393.0732	164.9347	335.3562000000001	416.2237
protein kinase regulator activity [GO:0019887]	886.3009000000003	427.5445	589.9733000000001	321.1214000000001	359.1215	1060.7003000000002	282.1353000000001	199.2322	393.0732	164.9347	335.3562000000001	416.2237
bacterial-type flagellum hook [GO:0009424]	397.41170000000005	281.2916	1414.4429000000007	361.3118000000002	417.1208	300.72570000000013	341.0447000000001	135.8072	301.23	69.4005	723.3225999999997	621.2860000000003
signal peptidase complex [GO:0005787]	477.62250000000006	333.66859999999997	283.6785	499.1804000000001	339.9698	506.66470000000004	322.3507	379.53659999999996	535.9945	142.08159999999998	495.39330000000007	990.0028000000001
signal peptide processing [GO:0006465]	477.62250000000006	333.66859999999997	283.6785	499.1804000000001	339.9698	506.66470000000004	322.3507	379.53659999999996	535.9945	142.08159999999998	495.39330000000007	990.0028000000001
glycerolipid biosynthetic process [GO:0045017]	275.0825	296.0801	2133.6650999999993	243.54469999999995	449.2403	332.9419000000001	123.3391	112.6598	258.8749	62.9457	537.5354000000002	442.144
anaphase-promoting complex [GO:0005680]	540.5326000000001	392.03999999999996	360.96540000000005	508.1762000000001	379.43860000000006	703.4663	247.8879	271.29019999999997	486.433	104.92150000000001	490.3656	760.1029000000001
clathrin adaptor complex [GO:0030131]	327.5802	366.7663	320.09920000000005	556.4151	345.87140000000005	499.0389	286.45439999999996	365.94370000000004	519.4261	152.60989999999998	565.0629	904.5507
secondary active p-aminobenzoyl-glutamate transmembrane transporter activity [GO:0015558]	49.5959	106.9489	903.3704999999997	601.3472000000003	772.3672999999997	44.6722		9.068	301.8898999999999		803.6422000000003	746.1144999999998
p-aminobenzoyl-glutamate transmembrane transport [GO:1902604]	49.5959	106.9489	903.3704999999997	601.3472000000003	772.3672999999997	44.6722		9.068	301.8898999999999		803.6422000000003	746.1144999999998
chitin catabolic process [GO:0006032]	946.2157	313.12309999999997	170.44210000000004	203.7401	483.58509999999984	1865.2257000000002	295.0765	104.5889	250.0679000000001	83.1078	244.30500000000006	202.2347
chitinase activity [GO:0004568]	946.2157	313.12309999999997	170.44210000000004	200.5856	483.58509999999984	1865.2257000000002	295.0765	104.5889	250.0679000000001	83.1078	244.30500000000006	202.2347
calcium channel activity [GO:0005262]	172.8307	1149.2538000000002	146.53910000000005	227.42089999999996	222.89909999999995	190.9195	820.9440999999999	896.5073999999995	432.9913	482.36780000000005	168.75889999999995	241.0254
monovalent cation:proton antiporter activity [GO:0005451]	382.89810000000006	241.9379	1359.5376000000006	296.497	553.4823	245.34400000000002	432.7595	264.947	264.747	162.5701	464.04229999999984	475.12429999999983
regulation of signal transduction [GO:0009966]	453.1658000000001	383.5195	300.3986	503.99789999999996	408.26700000000005	790.6998000000001	242.3089	166.1221	415.6107	140.6661	555.9165999999998	775.8657000000001
protein trimerization [GO:0070206]	390.54079999999993	303.5605	1562.8716000000006	117.2824	182.81190000000007	304.3900000000001			226.9846		415.1176	330.1811
plastoquinol--plastocyanin reductase activity [GO:0009496]	150.11229999999995	145.7304	66.7621	868.5536	920.3126	134.95960000000002	97.8261	156.0358	493.1924000000001	53.8937	721.5665	1295.9280999999996
light-harvesting complex [GO:0030076]	49.29170000000001	792.3021	103.7616	90.7826	35.9172	331.0710999999999	401.06539999999984	1621.7991	139.6635	1281.3521999999996	126.5598	91.0803
calmodulin binding [GO:0005516]	482.75480000000005	373.54549999999983	362.1023	321.52970000000005	368.4003999999999	1254.0211000000008	280.4106	263.94660000000005	249.27020000000002	74.0907	436.2344	576.2387999999997
inositol-3-phosphate synthase activity [GO:0004512]	454.86620000000005	378.0188	208.71599999999995	449.1438	472.0798	527.8203	294.1708000000001	214.00680000000003	438.99599999999987	119.6406	750.0116999999997	711.0246
inositol biosynthetic process [GO:0006021]	454.86620000000005	378.0188	208.71599999999995	449.1438	472.0798	527.8203	294.1708000000001	214.00680000000003	438.99599999999987	119.6406	750.0116999999997	711.0246
magnesium protoporphyrin IX methyltransferase activity [GO:0046406]	32.9468	94.3433	60.59490000000001	619.8094999999997	1102.2037	175.2765	148.5215	127.7425	587.6542000000002	55.7087	667.5169000000002	1336.9338
proton-transporting two-sector ATPase complex, catalytic domain [GO:0033178]	515.8271999999998	297.3027	216.80230000000003	417.6193	382.2407	825.9067999999999	199.3836	173.8446	359.4352	115.6257	696.7225	790.7524000000002
(1->6)-beta-D-glucan biosynthetic process [GO:0006078]	404.8428	525.2591999999999	318.1411999999998	513.7379999999998	369.4089	492.8889	239.1159	331.5574000000001	477.08639999999986	282.49769999999995	392.9624	637.0881999999998
DNA polymerase activity [GO:0034061]	630.6771	417.9502	175.8458	340.47030000000007	392.5246	615.6679000000005	901.0356	511.8416	217.3403	173.2584	343.1992999999999	256.61249999999995
nucleoside transmembrane transport [GO:1901642]	765.9638999999999	335.7976000000001	316.77990000000005	342.34160000000014	338.05909999999983	1138.0293	317.3606000000001	246.9246	298.31680000000006	113.8159	336.2046999999999	420.229
tRNA methyltransferase activity [GO:0008175]	333.4049	354.0069000000001	269.00669999999997	472.3992000000001	721.4606999999999	88.5266	116.691	215.62480000000005	300.717	117.8073	991.3577000000001	954.6323999999997
calmodulin-dependent protein kinase activity [GO:0004683]	478.02440000000007	373.54549999999983	358.8059	318.20380000000006	358.34839999999986	1243.1169000000007	280.4106	263.94660000000005	219.5697	74.0907	378.7264	550.4826999999998
identical protein binding [GO:0042802]	41.1053	146.6001	81.7869	784.8828000000001	1114.3470999999997	62.3897	35.2407	33.6546	368.4864000000001	92.5036	790.4265000000003	1324.2597000000003
multicellular organism development [GO:0007275]	274.5963	629.7967000000001	98.14620000000001	254.6494999999999	404.03839999999997	367.0146	1254.6269	808.4697	126.95200000000001	270.4159000000001	238.6487	127.89270000000002
proton-transporting ATP synthase complex assembly [GO:0043461]	274.181	412.4854	358.30470000000014	400.2427000000001	359.54329999999993	498.3085	404.4202	331.4668	316.14589999999987	216.4894	559.7982999999998	723.6806000000003
calcium ion transmembrane transport [GO:0070588]	153.5053	1121.3295000000003	142.41930000000005	228.22429999999997	225.97339999999994	195.6307	776.8676999999999	870.9048999999995	320.7556	466.0445	162.75629999999995	178.7736
defense response [GO:0006952]	454.1724999999999	326.8256000000001	334.8251000000001	375.72660000000013	315.4166000000001	104.99240000000003	320.3813	329.51959999999997	846.3525000000003	166.56789999999995	510.2964000000002	757.3916999999998
integral component of peroxisomal membrane [GO:0005779]	502.77040000000017	456.5998000000002	244.3773	259.316	220.4916	921.2043000000003	328.80200000000013	341.3433	419.08900000000006	224.0843	411.28520000000015	508.6195
archaeal or bacterial-type flagellum-dependent cell motility [GO:0097588]				147.4126	358.88789999999995	98.9274	7.1954	31.2213	106.152		1366.5720000000006	1060.3617999999997
vacuolar proton-transporting V-type ATPase, V1 domain [GO:0000221]	438.972	346.19449999999995	284.15240000000006	484.3466000000001	281.59270000000004	732.5014999999999	285.5834	322.62149999999997	351.6699	104.538	497.44810000000007	631.1723000000001
rRNA base methylation [GO:0070475]	310.2622000000001	297.4332	985.6801	457.05510000000015	444.7855	120.3931	54.699	29.5589	509.8104	176.36960000000005	658.7361	712.9403000000002
mitochondrial pyruvate transmembrane transport [GO:0006850]	711.0047	516.2575	181.11320000000003	355.99689999999987	260.7871	454.97680000000014	370.3939	356.62310000000014	322.03899999999993	210.03669999999997	365.6103	638.7614999999997
origin recognition complex [GO:0000808]	256.06899999999996	350.7474	296.10580000000004	449.13520000000005	342.1889000000001	451.922	320.3483	416.05949999999996	445.8306	141.5753	516.9670000000001	737.4047000000002
glucuronate isomerase activity [GO:0008880]	512.2850999999998	274.09180000000003	285.0055	219.35279999999997	511.0559000000002	452.6578000000003	328.7829	401.88900000000007	354.7257	302.9986	527.0674999999999	541.8991999999997
Ndc80 complex [GO:0031262]	555.4984000000001	400.9335000000001	263.25589999999994	424.44339999999994	275.716	272.77019999999993	338.4369	404.2786	505.86030000000005	181.8192	432.4779999999998	622.812
palmitoyl hydrolase activity [GO:0098599]	522.5548	460.04269999999985	269.8052	417.11229999999983	400.0691999999997	445.75859999999983	235.1466	270.4071	447.17430000000013	245.7954	439.17330000000015	524.7089
protein kinase C-activating G protein-coupled receptor signaling pathway [GO:0007205]	515.4057999999999	539.4165999999999	195.3931000000001	307.33919999999995	313.05340000000007	510.1154	434.1951	486.52499999999986	288.3222	241.8459	369.20679999999993	460.3202
diacylglycerol kinase activity [GO:0004143]	515.4057999999999	539.4165999999999	195.3931000000001	307.33919999999995	313.05340000000007	510.1154	434.1951	486.52499999999986	288.3222	241.8459	369.20679999999993	460.3202
ATP adenylyltransferase activity [GO:0003877]	31.2751	40.5233	35.7389	709.6210000000003	1056.2419	15.8878			403.67859999999985	19.6411	503.9191	1065.9819999999997
transcription elongation from RNA polymerase II promoter [GO:0006368]	404.8517	419.8526999999999	265.49629999999996	495.62620000000004	355.22489999999993	363.8631	287.77739999999994	287.36930000000007	395.9983	159.3607	471.0535	733.1979
selenocysteine incorporation [GO:0001514]	39.978899999999996	58.61940000000001	122.08069999999998	605.1802000000001	886.8303999999997	200.58620000000002	374.01990000000006	210.3802	137.23789999999997	7.2904	1067.0275000000001	903.7072000000003
endoplasmic reticulum signal peptide binding [GO:0030942]	430.13309999999996	370.2227	242.66950000000003	492.1222999999999	384.76060000000007	509.19680000000005	88.0529	116.2478	567.1633000000002	62.1023	516.2698	825.3475999999998
signal recognition particle, endoplasmic reticulum targeting [GO:0005786]	430.13309999999996	370.2227	242.66950000000003	492.1222999999999	384.76060000000007	509.19680000000005	88.0529	116.2478	567.1633000000002	62.1023	516.2698	825.3475999999998
transcription by RNA polymerase III [GO:0006383]	213.41160000000002	341.0868000000001	194.1589	402.51789999999994	316.536	334.00320000000005	485.5745	407.1936	488.7915	166.12779999999998	500.22469999999987	729.4259000000001
pyrophosphatase activity [GO:0016462]	389.0914	475.80980000000017	424.4377000000002	251.1264	193.7061	548.8231000000002	629.3054999999998	419.34740000000005	252.5544	221.5532	268.40149999999994	501.31359999999984
copper ion transmembrane transporter activity [GO:0005375]	539.8986000000001	410.19950000000006	231.18369999999996	475.845	313.3741	700.9798999999997	177.4902	241.1668	371.91350000000006	138.64229999999998	449.18970000000013	497.3671
copper ion transmembrane transport [GO:0035434]	539.8986000000001	410.19950000000006	231.18369999999996	475.845	313.3741	700.9798999999997	177.4902	241.1668	371.91350000000006	138.64229999999998	449.18970000000013	497.3671
strictosidine synthase activity [GO:0016844]	206.4377	279.4136	1022.8161	259.9754000000001	300.6176	510.0298	308.0222	179.2022	288.37400000000014	116.30799999999999	537.2061	522.3280000000002
intraciliary transport [GO:0042073]	691.6579000000003	308.23489999999987	280.5256999999999	405.17049999999983	359.4952000000001	1114.8624000000007	211.1043	92.9473	265.7463	86.02459999999998	301.5485000000001	405.0964999999998
mitotic chromosome condensation [GO:0007076]	306.8901	331.846	272.6379	499.97199999999987	260.4394	429.24469999999985	228.3362	260.8707	479.667	167.50560000000004	520.3406999999999	751.2680000000003
condensin complex [GO:0000796]	306.8901	331.846	272.6379	499.97199999999987	260.4394	429.24469999999985	228.3362	260.8707	479.667	167.50560000000004	520.3406999999999	751.2680000000003
oxidoreductase activity, acting on iron-sulfur proteins as donors [GO:0016730]	106.15049999999998	764.2510000000001	61.2842	178.40410000000003	102.7277	204.2987	1167.7375	881.1098	144.82160000000005	582.1565	92.0727	221.9096
signal recognition particle binding [GO:0005047]	406.7466	357.77459999999996	249.8877	497.1571999999999	372.00790000000006	476.24270000000007	119.2859	104.09899999999999	534.4813000000001	50.5497	484.39009999999996	775.2000999999999
TRAPP complex [GO:0030008]	486.44940000000014	309.5193999999999	172.9895	382.7600999999999	263.4253999999999	522.7412999999998	284.9327	231.0106	553.0881999999998	102.2418	415.51400000000007	687.9084
histone modification [GO:0016570]	404.8517	372.5342999999999	252.81859999999995	483.3552	338.17549999999994	358.9384	255.19149999999993	268.67960000000005	377.01869999999997	136.87630000000001	452.3378	706.4488
Cdc73/Paf1 complex [GO:0016593]	404.8517	372.5342999999999	252.81859999999995	483.3552	338.17549999999994	358.9384	255.19149999999993	268.67960000000005	377.01869999999997	136.87630000000001	452.3378	706.4488
C-terminal protein methylation [GO:0006481]	258.6825	133.5381	263.785	562.564	440.3861	410.7993	106.0731	140.59859999999998	440.1928	52.2373	749.0897999999997	844.1937
protein C-terminal S-isoprenylcysteine carboxyl O-methyltransferase activity [GO:0004671]	258.6825	133.5381	263.785	562.564	440.3861	410.7993	106.0731	140.59859999999998	440.1928	52.2373	749.0897999999997	844.1937
RNA polymerase III complex [GO:0005666]	213.41160000000002	320.32920000000007	179.6787	390.74639999999994	297.974	325.0461	431.9519	360.9249	486.5328	142.4705	498.5579999999999	729.4259000000001
retrograde vesicle-mediated transport, Golgi to endoplasmic reticulum [GO:0006890]	321.8401	338.7985	144.5826	328.09540000000004	293.38870000000003	282.2884	461.6184	438.47409999999996	465.76969999999994	168.80970000000002	430.28819999999996	691.6979
BBSome [GO:0034464]	723.6129	424.4921999999999	146.35550000000003	426.99769999999995	258.5739	201.34450000000004	315.11280000000005	289.15220000000005	554.0765000000001	211.7167	287.0589	513.2034999999998
peroxisome fission [GO:0016559]	470.60810000000015	386.57910000000015	202.3011	257.29549999999995	205.1151	812.0182000000003	328.80200000000013	341.3433	357.98530000000005	159.2357	394.80360000000013	426.1641
catalase activity [GO:0004096]	161.76290000000003	90.6298	521.3937	362.9155999999999	288.47529999999995	242.1177	21.0326	18.1448	476.86599999999993	51.1143	1306.5693	782.8177000000002
clathrin coat of trans-Golgi network vesicle [GO:0030130]	278.0304	267.6151	130.38909999999998	501.92619999999977	359.1518	396.964	225.3158	289.436	429.1732999999999	125.69080000000001	491.2812	823.9852000000001
clathrin coat of coated pit [GO:0030132]	278.0304	267.6151	130.38909999999998	501.92619999999977	359.1518	396.964	225.3158	289.436	429.1732999999999	125.69080000000001	491.2812	823.9852000000001
Golgi apparatus [GO:0005794]	178.8293	589.9661000000003	363.4456000000002	408.93609999999984	431.96470000000005	726.6975000000002	12.1119	57.3098	330.1943	283.4548	488.88500000000016	440.11600000000016
3-dehydroquinate synthase activity [GO:0003856]	204.946	116.9857	34.363	492.3574999999999	425.02190000000013	83.0878	145.05079999999995	216.3807	316.4963	61.4456	1157.6182	1038.1319
galactosylceramide sulfotransferase activity [GO:0001733]	178.8293	585.7036000000003	359.36530000000016	401.4227999999998	417.30030000000005	709.2105000000003	12.1119	57.3098	330.1943	277.05839999999995	485.03520000000015	438.10260000000017
preribosome, small subunit precursor [GO:0030688]	603.7841	294.17420000000004	204.75699999999998	357.31579999999997	253.3379	630.7956999999999	208.4698	193.82569999999998	400.8197	75.8626	394.34140000000014	633.1265000000002
violaxanthin de-epoxidase activity [GO:0046422]	258.1853999999999	285.9901	293.17389999999995	514.8295000000003	390.42990000000015	393.59240000000005	159.0707	194.2121	494.70209999999986	176.0932	430.73579999999987	656.0334000000005
positive regulation of translational elongation [GO:0045901]	444.5387	400.7796	299.71810000000005	390.4412	350.1875	508.39140000000015	296.7692	303.0735	271.96079999999995	131.1512	390.2974	457.03050000000013
positive regulation of translational termination [GO:0045905]	444.5387	400.7796	299.71810000000005	390.4412	350.1875	508.39140000000015	296.7692	303.0735	271.96079999999995	131.1512	390.2974	457.03050000000013
translational frameshifting [GO:0006452]	444.5387	400.7796	299.71810000000005	390.4412	350.1875	508.39140000000015	296.7692	303.0735	271.96079999999995	131.1512	390.2974	457.03050000000013
nuclear export signal receptor activity [GO:0005049]	363.36700000000013	289.2183	294.14129999999994	472.166	244.3182	394.7039	269.215	315.5014	396.6492	154.8012	492.135	555.1116000000002
galactosylceramide catabolic process [GO:0006683]	191.94550000000004	1110.5298999999986	338.89010000000013	851.9642000000003	760.1523000000008	82.4852	24.8345	10.7033	106.6691	43.1395	264.2242	451.3078
galactosylceramidase activity [GO:0004336]	191.94550000000004	1110.5298999999986	338.89010000000013	851.9642000000003	760.1523000000008	82.4852	24.8345	10.7033	106.6691	43.1395	264.2242	451.3078
DNA replication origin binding [GO:0003688]	564.8372999999998	875.0491000000003	472.58290000000005	143.52050000000003	140.4745	338.6375	531.5546	410.0565	123.1087	245.4209	301.68450000000007	88.8733
proton-transporting V-type ATPase, V1 domain [GO:0033180]	447.9581	248.0825	305.3527	430.28310000000016	271.56350000000003	530.7253000000001	253.4927	271.0271000000001	415.38450000000006	120.2473	365.83570000000014	472.98269999999985
viral DNA genome replication [GO:0039693]							414.3819	561.4761000000002		51.7644
polynucleotide 5'-phosphatase activity [GO:0004651]	332.6211	455.9389999999999	95.5164	162.2513	68.9233	197.56969999999995	403.1176	717.5160999999998	132.34759999999997	185.85290000000003	850.6408999999999	472.619
serine-type endopeptidase inhibitor activity [GO:0004867]	176.9115	143.4029	342.11440000000005	378.84520000000003	760.8477999999999	437.91200000000003	47.67450000000001	35.8903	504.3862000000001	31.1329	495.6908999999999	698.3298000000001
erythrocyte differentiation [GO:0030218]	159.6243	299.7601999999999	241.4644	348.07070000000016	350.52710000000013	193.1468	165.61400000000003	192.8914	358.6617	89.69969999999998	705.3845999999998	929.0198
mitochondrial outer membrane [GO:0005741]	257.9424	347.4130000000001	146.03279999999995	387.8332	306.33360000000005	312.25960000000003	192.6934	296.722	535.289	161.76850000000005	362.4902	625.7787999999999
hyalurononglucosaminidase activity [GO:0004415]	134.52849999999998	807.1499999999999	96.47930000000002	984.9972	731.1403000000001	58.5386		9.1654	99.508	49.3475	265.8418	349.6016999999998
tRNA wobble uridine modification [GO:0002098]	271.7404000000001	282.08040000000005	456.54009999999994	177.39590000000004	123.4795	767.5512000000001	467.49760000000003	612.7573000000001	70.4693	94.4434	249.37620000000007	326.913
nuclear-transcribed mRNA catabolic process, nonsense-mediated decay [GO:0000184]	494.7095	641.0267	178.68019999999999	355.3356	353.28620000000006	290.1458	195.37400000000005	213.01919999999998	267.24840000000006	205.07009999999997	267.6915	421.4045
anaerobic electron transport chain [GO:0019645]	258.1169	365.7643	939.0294	141.40909999999997	305.97259999999994	252.4744	363.1618	245.9908	170.99969999999996	206.9848	226.1465	403.8051
chlorophyllide a oxygenase [overall] activity [GO:0010277]	371.1025	351.28429999999986	166.5828	214.96140000000003	132.4958	288.0183	546.703	477.69970000000006	289.3432	109.0191	353.70029999999986	573.3311
small nucleolar ribonucleoprotein complex [GO:0005732]	358.3546	291.70040000000006	314.6475	373.80910000000006	272.55	417.9162	213.9236	191.92120000000008	437.2989	95.2497	409.81549999999993	488.5557000000002
Mpp10 complex [GO:0034457]	358.3546	291.70040000000006	314.6475	373.80910000000006	272.55	417.9162	213.9236	191.92120000000008	437.2989	95.2497	409.81549999999993	488.5557000000002
holocytochrome-c synthase activity [GO:0004408]	304.3848000000001	288.4024	221.41450000000003	436.44460000000015	201.47369999999992	359.53169999999994	338.0225000000001	362.221	373.54870000000017	132.6077	335.95270000000005	509.2509
silicic acid import across plasma membrane [GO:0015708]	226.29349999999997	252.35170000000005	1494.4610000000002	45.28570000000001	6.7433	1265.8582	80.432	152.56510000000003	135.5323	117.0322	54.08389999999999	20.8255
snoRNA binding [GO:0030515]	346.94700000000006	251.12510000000003	105.69180000000001	373.524	270.10400000000004	259.297	252.5057	179.5154	370.2915	93.4984	664.1525	653.5399
nickel cation transmembrane transport [GO:0035444]	202.4688	184.6595	377.4618	500.4119000000002	386.649	111.1725	212.2537	142.63	321.075	186.7346	493.32939999999985	674.5300000000002
nickel cation transmembrane transporter activity [GO:0015099]	202.4688	184.6595	377.4618	500.4119000000002	386.649	111.1725	212.2537	142.63	321.075	186.7346	493.32939999999985	674.5300000000002
acetyltransferase activity [GO:0016407]	176.65460000000002	114.73939999999999	613.6089000000002	436.7487	487.74669999999975	128.82	52.24100000000001	80.2239	371.5546999999999	25.257	595.0846	691.2219
Elongator holoenzyme complex [GO:0033588]	271.7404000000001	282.08040000000005	456.54009999999994	170.32070000000004	109.5112	730.4223000000001	467.49760000000003	612.7573000000001	70.4693	94.4434	240.87500000000006	255.87079999999997
dolichol-linked oligosaccharide biosynthetic process [GO:0006488]	346.82050000000004	312.76839999999993	224.0267	389.1111000000001	293.50750000000005	268.10580000000004	209.5009	185.53240000000005	606.131	109.5695	308.6875	503.28340000000014
protein processing [GO:0016485]	342.4753	378.8664	395.6867	177.4852	189.96869999999996	350.7357	231.4707	280.1346	519.2959000000001	152.6296	312.2252	406.58119999999997
checkpoint clamp complex [GO:0030896]	302.36479999999995	299.04089999999997	218.7371	374.94419999999997	250.01350000000002	350.91459999999995	270.3482	322.94100000000003	339.25790000000006	100.52080000000001	386.40610000000004	520.363
response to copper ion [GO:0046688]	173.4873	175.60959999999997	472.5241	263.44660000000005	200.35	226.28680000000003	249.7213	164.1667	349.51860000000005	86.3918	979.7408	393.8734999999999
glucosidase activity [GO:0015926]	70.6825	347.5754	356.8867	105.2255	147.0631	353.29569999999984	840.9064000000002	254.9537	421.7992	169.235	164.99329999999995	482.0366
cyanate metabolic process [GO:0009439]	205.7524	160.10309999999996	577.7823000000002	647.1188000000002	518.0149	154.45550000000006	134.84550000000002	70.08279999999999	329.32300000000004	62.1981	347.46	499.90560000000005
squalene monooxygenase activity [GO:0004506]	298.4137	173.98539999999997	421.1365	212.3855	137.899	145.9442	425.0024	294.2518	387.6353	143.8623	586.3418000000001	470.0071
lactate racemase activity [GO:0050043]	83.2527	63.54	74.52159999999998	551.0512999999997	776.8217000000003	119.4154	41.0489	66.1382	214.2749		618.3342999999998	770.4378000000003
ribonuclease T2 activity [GO:0033897]	787.4842999999997	353.52469999999994	190.5661	215.8998	186.0484	485.58370000000014	128.6457	152.5164	295.8126000000001	226.8175	298.4127	337.12520000000006
thyroxine 5'-deiodinase activity [GO:0004800]	296.3028	329.1916999999999	433.3101	390.4676	414.6372	331.4646	44.9698		210.0108	111.1066	323.9233	455.7087
phosphatidylinositol N-acetylglucosaminyltransferase activity [GO:0017176]	303.98990000000003	346.39279999999997	245.6753	189.70770000000002	189.76570000000004	494.74580000000003	233.2101	295.10549999999995	443.5658	135.5836	323.29319999999996	426.2292
protein targeting to vacuole [GO:0006623]	403.7963	283.39809999999994	205.3932	365.01510000000013	255.4022	426.6514999999998	132.95600000000002	154.76209999999998	479.0511	134.7683	286.3422999999999	445.75680000000006
tocopherol cyclase activity [GO:0009976]	311.64010000000013	178.2832999999999	343.1938	389.30800000000005	261.90010000000007	270.60060000000004	235.4018	198.1784	422.0331	38.8261	395.5266	522.9802
cellulase activity [GO:0008810]	24.9292	312.217	134.95710000000003	345.9669	234.26450000000008	97.0271	648.2981	463.0197	197.31429999999995	227.0916	386.03620000000006	465.2537
mRNA 3'-end processing [GO:0031124]	222.61599999999999	255.9049	127.00750000000002	345.5312	236.18810000000002	267.08889999999997	292.941	269.37570000000005	295.62080000000003	139.4563	384.3253000000001	677.977
RNA helicase activity [GO:0003724]	113.1576	166.3245	312.8818	379.4265000000001	407.52590000000004	430.9231	255.9436	204.70159999999996	242.35450000000006	35.9004	363.6213000000001	599.9132
Golgi vesicle transport [GO:0048193]	319.48170000000005	364.953	126.70880000000001	308.2259	253.8166	175.413	225.41039999999998	231.3073	345.17229999999995	196.72390000000001	371.1884	586.7859
toxic substance binding [GO:0015643]	17.747700000000005	474.151	23.4514	40.9011	37.723	737.4587000000001	248.0627	695.7456	333.81230000000005	769.6736	39.7519	60.1099
nucleotide phosphatase activity, acting on free nucleotides [GO:0098519]	42.1539	138.5314	60.2319	333.2306999999999	461.77470000000017	228.3217	177.9011	174.3451	249.4965	45.4896	723.205	835.6764999999998
DNA-binding transcription factor activity, RNA polymerase II-specific [GO:0000981]	574.2772	639.0726000000002	149.6594	255.6372	163.61080000000004	102.9277	303.2216	145.8962	239.2412	435.6867	175.32840000000004	253.48779999999996
mitotic sister chromatid cohesion [GO:0007064]	193.93830000000003	258.5252	161.37619999999998	332.2498	225.1506	410.6126000000001	354.73780000000005	164.05810000000002	313.67920000000004	146.6239	360.3881	485.66419999999994
type IV pilus biogenesis [GO:0043683]	187.0731	123.7423	784.6545999999997	177.43179999999995	189.3487	169.91160000000005			185.79030000000003		401.71879999999993	328.2956000000001
unidirectional conjugation [GO:0009291]			38.1296	444.2138	347.43430000000023	38.5203			249.9469		370.56810000000013	465.8145
protein O-linked glycosylation [GO:0006493]	364.7749	308.56869999999986	201.2639	402.41800000000006	513.4506	57.198600000000006	100.1039	42.972	210.0271	169.8824	477.60189999999983	498.4601
U6 snRNA binding [GO:0017070]	167.26889999999997	215.8291	169.8487	295.7204000000001	221.62570000000005	272.4052	273.7672	266.9397	395.44560000000007	127.6053	386.68709999999993	553.0064999999998
fatty acid beta-oxidation [GO:0006635]	341.7237	305.2290000000001	329.6543999999999	184.16260000000003	232.34900000000005	578.2908000000001	188.5184	126.5968	410.45220000000006	136.5385	215.4443	288.56849999999986
acyl-CoA oxidase activity [GO:0003997]	341.7237	305.2290000000001	329.6543999999999	184.16260000000003	232.34900000000005	578.2908000000001	188.5184	126.5968	410.45220000000006	136.5385	215.4443	288.56849999999986
cytoskeletal protein binding [GO:0008092]			18.2465	356.1312999999999	647.6709999999998	15.2519			81.7424		298.1824000000001	528.5503000000001
urea transmembrane transport [GO:0071918]	479.2824	324.4879	248.9277	371.494	294.3952999999999	167.27819999999997	108.8564	161.2164	311.50539999999995	205.819	272.1141	386.5783
urea transmembrane transporter activity [GO:0015204]	479.2824	324.4879	248.9277	371.494	294.3952999999999	167.27819999999997	108.8564	161.2164	311.50539999999995	205.819	272.1141	386.5783
protein binding, bridging [GO:0030674]	38.619	100.2406	136.7362	433.3556999999999	719.2659999999998	70.20429999999999		13.8007	128.2518		387.9254000000001	747.2140000000002
phosphatase activator activity [GO:0019211]	215.5119	240.9397	175.86	327.2898	272.56679999999994	444.51079999999985	184.1765	234.462	300.6115999999999	115.38110000000002	325.8019000000001	467.6362
RNA catabolic process [GO:0006401]	373.2792	245.31289999999996	1179.3454999999997	121.38130000000001	92.00220000000002	475.9696000000001	129.8398	49.3323	184.9235	105.0166	184.0846	163.2121
protein import into nucleus [GO:0006606]	338.39450000000005	347.5051	282.9352	259.0557	242.03320000000002	331.6341	218.3964	238.92350000000002	291.54779999999994	122.70870000000001	276.99620000000004	346.51009999999997
maturation of SSU-rRNA from tricistronic rRNA transcript (SSU-rRNA, 5.8S rRNA, LSU-rRNA) [GO:0000462]	483.15810000000005	292.3931	144.54449999999997	273.33610000000004	155.164	248.724	236.4393	224.735	375.1737	129.0728	279.3329	421.4021
mRNA export from nucleus [GO:0006406]	326.3	272.0296000000001	193.75690000000003	231.23189999999997	270.5057	459.1083999999999	199.42540000000002	223.30270000000002	281.4468	81.49360000000001	281.2556	404.8114
U1 snRNP [GO:0005685]	198.84340000000003	227.9356	91.756	435.60859999999985	244.0715	357.4102000000001	279.6977	244.9005	264.5419	90.87569999999998	333.2571999999999	449.5423
mRNA splice site selection [GO:0006376]	198.84340000000003	227.9356	91.756	435.60859999999985	244.0715	357.4102000000001	279.6977	244.9005	264.5419	90.87569999999998	333.2571999999999	449.5423
rescue of stalled ribosome [GO:0072344]	53.3216	17.7797	314.39260000000013	320.96810000000016	747.7225	24.9085	63.3275	43.4899	211.0742	15.9663	780.8711000000002	613.8400999999998
chromosome, centromeric region [GO:0000775]	322.01189999999997	172.3092	293.46840000000003	327.8819000000001	217.20909999999998	276.8193	160.3312	228.1201	189.0478	72.50970000000001	433.6052	488.18739999999997
oxidized purine nucleobase lesion DNA N-glycosylase activity [GO:0008534]	204.54190000000003	192.90640000000008	92.7872	399.31310000000013	350.4117	187.2832	251.6271	216.6098	177.18869999999995	78.16550000000002	512.7372999999999	469.48489999999987
monooxygenase activity [GO:0004497]	152.28630000000004	181.05289999999994	281.6912	337.5214000000001	257.04239999999993	112.32220000000002	303.1009	268.0582	355.681	66.3124	312.7888000000001	500.73350000000016
structural constituent of cytoskeleton [GO:0005200]	288.9704	238.16689999999997	102.3181	330.9337	227.50389999999996	163.58849999999995	171.2885	237.87399999999997	383.0277	140.6854	356.7642000000001	482.17030000000017
[protein-PII] uridylyltransferase activity [GO:0008773]	285.66160000000013	101.6946	884.5621	179.01789999999997	243.7838	22.7453	60.326	22.6069	255.0352	74.1462	617.71	374.92919999999987
regulation of cell cycle [GO:0051726]	422.64410000000004	309.1549000000001	144.9889	157.204	138.1115	354.9239	251.7471	188.54610000000002	482.59290000000004	142.0931	201.3994	328.47669999999994
response to antibiotic [GO:0046677]	93.30950000000001	169.28879999999998	145.4699	539.0165999999999	405.889	144.94299999999998	268.7678	65.6943	211.10990000000004	46.8043	523.8935999999999	489.9298
chromatin assembly or disassembly [GO:0006333]	290.6015999999999	242.415	161.375	288.9231000000001	201.07389999999992	541.2864999999998	171.29500000000004	171.42120000000003	244.96780000000007	84.2882	293.4808000000001	406.27560000000005
transcription factor TFIID complex [GO:0005669]	324.6574	275.93	158.0989	283.7688	241.50940000000003	382.72159999999997	169.64690000000002	131.3777	308.7323	110.8156	281.56829999999997	426.3322
Ctf18 RFC-like complex [GO:0031390]	193.93830000000003	239.4181	153.83849999999998	311.9726	195.23579999999998	398.6087000000001	286.86550000000005	113.14910000000002	313.67920000000004	138.9616	314.3976	420.83639999999997
phosphatidate cytidylyltransferase activity [GO:0004605]	336.2826	263.20110000000005	199.1782	353.17100000000005	214.10500000000005	451.2607	163.79049999999995	190.4861	216.99480000000003	47.5233	321.4724	317.7682
cardiolipin biosynthetic process [GO:0032049]	336.2826	263.20110000000005	199.1782	353.17100000000005	214.10500000000005	451.2607	163.79049999999995	190.4861	216.99480000000003	47.5233	321.4724	317.7682
hyaluronic acid binding [GO:0005540]	617.8461999999997	109.45749999999998	155.00420000000003	189.4115	345.20470000000006	598.2224999999999	88.53939999999999	394.6743	157.84070000000006	12.3419	282.07769999999994	96.3264
L-fucose isomerase activity [GO:0008736]	651.0847000000001	92.8138	428.1384	27.829600000000003	114.0179	376.7498	527.9	418.44089999999994	28.3905	88.4814	192.7845	97.3118
fucose metabolic process [GO:0006004]	651.0847000000001	92.8138	428.1384	27.829600000000003	114.0179	376.7498	527.9	418.44089999999994	28.3905	88.4814	192.7845	97.3118
dolichyl-phosphate-mannose-glycolipid alpha-mannosyltransferase activity [GO:0004584]	240.8967	217.7834	127.21460000000002	292.453	249.3824	213.19550000000004	178.78939999999997	180.8793	438.7236	50.8887	350.8566000000001	501.16899999999987
spermine biosynthetic process [GO:0006597]	284.3507	215.0918	145.8792	410.70920000000007	192.6894	197.55909999999997	219.4217	194.1192	283.2111	142.8601	299.64389999999986	428.62569999999977
kinetochore [GO:0000776]	402.5659	321.45950000000005	187.72659999999993	232.6829	163.92069999999998	188.59619999999995	205.6229	268.8294	274.28870000000006	107.9495	281.93269999999984	374.50399999999996
protein-N(PI)-phosphohistidine-sugar phosphotransferase activity [GO:0008982]	50.5559	38.139	354.6447000000001	259.2694	380.57899999999995	14.7728	65.5735	38.5689	146.44179999999997	27.0516	812.1433000000001	793.8264
oxidoreductase activity, acting on paired donors, with incorporation or reduction of molecular oxygen, reduced ascorbate as one donor, and incorporation of one atom of oxygen [GO:0016715]	123.72670000000002	174.79989999999995	235.3769	313.1937000000001	239.04479999999995	88.76050000000002	303.1009	268.0582	355.681	66.3124	302.6244000000001	488.71660000000014
hydroxyethylthiazole kinase activity [GO:0004417]	497.10519999999985	305.5325	1013.5357	41.3951	78.7799	48.456	162.0097	79.207	252.0994	116.6333	152.6399999999999	211.20139999999992
nutrient reservoir activity [GO:0045735]	181.8415	58.910599999999995	102.26489999999998	322.3247	799.4230000000003	68.6625	423.3332	357.3723	29.9166		211.9867	144.8143
oligosaccharide biosynthetic process [GO:0009312]	270.4803	213.34279999999995	185.6376	154.4264	191.7622	193.8843	540.8972	408.73900000000003	203.6068	117.88680000000001	241.89530000000002	211.1087
poly(ADP-ribose) glycohydrolase activity [GO:0004649]	253.362	606.3711	138.07600000000002	322.2276	305.4758	140.4935	123.7706	108.3228	189.21589999999995	271.5635	206.78820000000005	264.7033
DNA protection [GO:0042262]		27.019000000000002		205.106	269.4994	67.7797	415.6569	128.42090000000002	83.5751	18.3325	598.1641	619.2088000000002
generation of catalytic spliceosome for second transesterification step [GO:0000350]	247.7128	185.44359999999992	147.75890000000004	257.5834999999999	184.04219999999992	432.7087	138.22199999999998	181.0216	274.58759999999995	74.42229999999998	275.5429	510.4101
protein-containing complex binding [GO:0044877]	208.7755	262.6886	146.00960000000003	290.9824	199.2351	183.9246	189.5096	165.81169999999997	402.9662	137.7112	303.55210000000005	402.17
transcription corepressor activity [GO:0003714]	375.7128	259.5473	120.46050000000002	221.48369999999994	192.85090000000002	312.9481000000001	92.81060000000001	93.81349999999998	372.0749	142.9957	260.0641	433.1735000000001
DNA replication factor C complex [GO:0005663]	128.53080000000003	187.3343	135.6725	268.2633	224.6584	257.492	184.9434	181.1737	300.19500000000005	110.0226	412.5364999999998	476.82969999999983
DNA clamp loader activity [GO:0003689]	128.53080000000003	187.3343	135.6725	268.2633	224.6584	257.492	184.9434	181.1737	300.19500000000005	110.0226	412.5364999999998	476.82969999999983
protein import into mitochondrial matrix [GO:0030150]	183.288	230.267	73.9197	311.49300000000005	253.59300000000002	159.6539	175.1918	207.45309999999995	330.7961	42.7246	329.0251	564.6643999999999
U4/U6 x U5 tri-snRNP complex [GO:0046540]	171.3988	262.7269	114.26869999999997	326.28350000000006	244.6994	280.74999999999994	141.4479	245.1949	263.9026999999999	121.2432	285.0604	395.8165
positive regulation of catalytic activity [GO:0043085]	214.54160000000002	213.23630000000003	206.356	243.3615	196.51260000000005	268.9249	166.19029999999995	194.61049999999997	367.1134	79.05	225.89149999999995	471.2428
chloramphenicol O-acetyltransferase activity [GO:0008811]	299.3577	294.2696	711.503	20.2829	12.2729	616.0095	374.5828	203.4386	4.3537	265.7897	6.734	8.1543
nitric-oxide synthase activity [GO:0004517]	737.9223000000002	159.8659	302.0183000000001	153.46439999999996	236.39400000000006	307.2793	171.8189	156.6705	140.5246	48.7437	115.35210000000002	253.0699
nitric oxide biosynthetic process [GO:0006809]	737.9223000000002	159.8659	302.0183000000001	153.46439999999996	236.39400000000006	307.2793	171.8189	156.6705	140.5246	48.7437	115.35210000000002	253.0699
RNA metabolic process [GO:0016070]	225.7803	286.27979999999997	198.6482	208.95410000000004	183.37849999999997	192.045	189.043	191.3016	380.8959	28.3422	285.0455	407.91129999999987
L-glutamate transmembrane transport [GO:0015813]	34.5102	35.2342	207.5143	307.2139	755.6643	159.8562	5.0317		205.5855	12.0675	387.1134	387.0533
glutamate:sodium symporter activity [GO:0015501]	34.5102	35.2342	207.5143	307.2139	755.6643	159.8562	5.0317		205.5855	12.0675	387.1134	387.0533
2-oxoglutarate-dependent dioxygenase activity [GO:0016706]	127.6453	164.8141	125.023	278.69680000000005	237.89290000000008	343.70820000000003	160.38750000000005	183.5368	270.45579999999995	49.37450000000001	339.15730000000013	432.0123
adenylate kinase activity [GO:0004017]	322.1014	156.04110000000003	320.6834	270.68000000000006	229.9454	319.5896	181.72970000000004	234.69200000000004	124.8338	40.40770000000001	245.5905	264.87699999999995
U5 snRNA binding [GO:0030623]	179.67920000000004	209.981	114.3783	230.0295	169.987	232.7835	257.42499999999995	202.3278	323.0828	144.6202	306.9699	315.7374
ER membrane protein complex [GO:0072546]	307.21339999999987	220.891	92.65590000000002	182.7453	213.8805	408.0678	250.3316	148.5847	263.8455	48.4928	211.225	334.4561
enzyme activator activity [GO:0008047]	126.85540000000002	142.65320000000003	170.8913	232.32389999999998	167.61680000000004	152.4092	166.19029999999995	176.97099999999998	375.2167	40.1954	446.6975999999999	483.05190000000005
regulation of mitotic metaphase/anaphase transition [GO:0030071]	308.2663	192.37809999999996	114.6015	281.68230000000005	203.69860000000003	312.6192	99.419	148.2025	244.7117	74.4559	279.71029999999996	385.00270000000006
methylated-DNA-[protein]-cysteine S-methyltransferase activity [GO:0003908]	232.5982	234.3022	667.3435999999998	109.3007	197.9443	137.4467	80.2637	107.7577	106.3856	158.27999999999997	264.84849999999994	346.60879999999986
vacuolar proton-transporting V-type ATPase complex assembly [GO:0070072]	214.12790000000007	193.39770000000001	174.35860000000002	338.20079999999996	193.3285	355.9896	172.2576	149.8327	163.75	75.3621	233.8514	362.86339999999996
sucrose metabolic process [GO:0005985]	186.0352	7.0237	60.88890000000001	240.90880000000004	430.7141	10.7557	98.3	19.5777	276.032		411.7732	659.3335
sucrose synthase activity [GO:0016157]	186.0352	7.0237	60.88890000000001	240.90880000000004	430.7141	10.7557	98.3	19.5777	276.032		411.7732	659.3335
mitochondrial respiratory chain complex III [GO:0005750]	250.44979999999998	225.3994	143.8949	194.656	178.1922	145.344	186.7026	193.24419999999998	280.3925	90.868	266.47999999999996	463.5798
mitochondrial electron transport, ubiquinol to cytochrome c [GO:0006122]	250.44979999999998	225.3994	143.8949	194.656	178.1922	145.344	186.7026	193.24419999999998	280.3925	90.868	266.47999999999996	463.5798
nuclear chromosome, telomeric region [GO:0000784]	390.92910000000006	145.35169999999997	353.0479	69.6981	109.7449	828.3721999999998	167.28230000000005	152.0435	108.1097	39.3395	103.3377	151.87839999999997
phosphoenolpyruvate carboxykinase activity [GO:0004611]	203.5883	70.23710000000001	275.7017	274.10759999999993	360.8762	275.9653	139.62179999999998	169.85890000000003	6.9325	27.0122	517.5829000000001	266.2145
endocytosis [GO:0006897]	286.7890000000001	240.10790000000003	170.5095	237.56900000000002	193.62110000000004	303.2750999999999	98.75570000000002	161.38240000000005	226.3796	68.9543	264.3841	325.39400000000006
ribonuclease P complex [GO:0030677]	117.3055	105.41149999999998	61.5954	218.41620000000003	251.9934	98.9781	78.75280000000002	128.4424	185.4567	51.1872	633.87	634.6897000000001
regulation of cell division [GO:0051302]	49.2775		266.3402	84.1697	104.4758				201.678		480.2952	302.31570000000005
chitin binding [GO:0008061]	41.844300000000004	438.6426	414.09979999999996	224.74620000000002	431.39709999999985	546.4000000000001	28.133899999999997	32.1341	44.417199999999994	42.1221	249.61419999999998	38.7197
tRNA adenylyltransferase activity [GO:0004810]	165.85030000000003	58.3257	420.59680000000014	317.7444000000001	281.9085	31.0556			48.901	43.8425	577.338	164.61460000000002
pilus assembly [GO:0009297]	216.56	142.74720000000002	788.7959999999998	76.93369999999999	54.9884	199.61919999999998	131.4228	27.6282	173.42440000000002	56.7729	336.5157000000001	321.9009
double-strand break repair [GO:0006302]	244.1317	222.7431	100.68299999999999	221.63039999999998	168.9078	150.8997	181.9269	201.0177	268.0059	51.2499	305.3050000000001	395.96319999999986
L-ascorbic acid binding [GO:0031418]	127.6453	164.8141	125.023	260.8561	237.89290000000008	148.6231	160.38750000000005	183.5368	254.88299999999992	49.37450000000001	339.15730000000013	432.0123
protein phosphatase inhibitor activity [GO:0004864]	239.9865	238.50280000000004	173.63819999999998	219.665	166.01590000000004	343.89	33.2475	64.7345	215.7336	68.7642	276.4880999999999	439.64800000000014
ubiquitin binding [GO:0043130]	19.1693	7.976	35.707800000000006	379.1715999999999	656.7062999999998	17.4833		7.723	87.9996		316.5105000000001	532.9677000000001
L-arabinose metabolic process [GO:0046373]	166.0583	316.2173	103.5993	353.11920000000003	414.83700000000005	170.68790000000004	117.8146	129.5168	108.11530000000002	105.7645	276.9591	210.76169999999996
oxidoreductase activity, acting on the aldehyde or oxo group of donors, iron-sulfur protein as acceptor [GO:0016625]	11.463600000000001	3.0387	172.9629	556.7676000000001	501.89440000000013	30.5588	11.1311		23.975099999999998		406.52300000000014	332.7918000000001
cholesterol biosynthetic process [GO:0006695]	82.7113	32.3343	37.1345	381.963	308.4422	415.6521			99.7472		224.5332	253.63110000000003
phosphomevalonate kinase activity [GO:0004631]	82.7113	32.3343	37.1345	381.963	308.4422	415.6521			99.7472		224.5332	253.63110000000003
transcription factor TFIIA complex [GO:0005672]	241.9434	298.7368000000001	85.2151	191.215	177.15570000000005	167.6763	299.0316	274.5120999999999	106.81230000000001	120.49950000000001	214.63649999999996	258.9363
protein-glutamine glutaminase activity [GO:0050568]	159.86159999999995	136.37689999999998	806.7417999999999	67.3667	36.8693	19.7305	60.326	23.3596	248.3831	74.1462	498.5543	300.0184000000001
deadenylation-dependent decapping of nuclear-transcribed mRNA [GO:0000290]	198.40650000000002	183.90730000000005	134.1176	224.0821	182.43540000000004	203.4245	166.19029999999995	187.70199999999997	256.71320000000003	73.5081	198.31589999999994	416.56570000000005
nucleocytoplasmic transport [GO:0006913]	154.32639999999995	279.9184	97.2011	221.2967	172.95490000000004	228.77490000000003	179.94119999999995	178.62900000000002	200.9782	78.91730000000003	224.7784	394.53060000000005
protein targeting to ER [GO:0045047]	236.1883	233.0047	151.87560000000005	259.4315	193.3605000000001	266.6874	40.577	108.62700000000001	188.3859	79.92779999999998	228.17910000000003	422.6179
RNA polymerase complex [GO:0030880]	284.3949	204.99820000000003	149.4254	194.7961	131.84710000000004	196.3386	140.20170000000002	212.0602	140.78	93.8984	369.237	289.4172000000001
arginine binding [GO:0034618]	73.14479999999998	35.953100000000006	422.3228	200.0736	171.84249999999992	31.6675		9.8889	163.8547	9.9563	580.7068	467.35430000000014
conjugation [GO:0000746]	63.827	2.8336	100.39519999999999	147.3656	168.2367	41.8118			158.0958		396.3494	679.5085000000001
transcription coactivator activity [GO:0003713]	189.76839999999999	139.7019	102.6873	248.785	203.55610000000001	334.1998999999999	153.07420000000002	67.0807	159.0361	77.9026	274.302	390.1395
viral capsid assembly [GO:0019069]	54.7217		40.47440000000001	131.9901	210.09980000000004	100.7892	50.1554	458.90320000000014	29.003800000000002	258.3575	422.8500000000001	378.3516000000001
lactate transmembrane transporter activity [GO:0015129]	45.0811	10.9835	113.79580000000004	259.9108	216.0304	48.3882	19.2643	8.3846	299.4768		673.8071	431.0414
lactate transport [GO:0015727]	45.0811	10.9835	113.79580000000004	259.9108	216.0304	48.3882	19.2643	8.3846	299.4768		673.8071	431.0414
transition metal ion transport [GO:0000041]	42.2357	35.5782	290.3362	232.85789999999997	249.25219999999996	5.3983	9.5633	32.662	218.03090000000003	40.6776	563.6605	575.6680000000001
cytidine deaminase activity [GO:0004126]	223.1398	294.9785	379.05800000000005	98.95140000000002	97.0315	163.88340000000005	328.2739	282.4215	85.30639999999998	21.9696	150.3856000000001	165.7995
cytidine deamination [GO:0009972]	223.1398	294.9785	379.05800000000005	98.95140000000002	97.0315	163.88340000000005	328.2739	282.4215	85.30639999999998	21.9696	150.3856000000001	165.7995
oxo-acid-lyase activity [GO:0016833]	204.1911	62.5705	623.9929000000002	49.3134	89.27370000000002	185.1952	389.23100000000005	345.0846	33.045	33.8095	159.19120000000004	98.35439999999998
alpha-amylase activity [GO:0004556]	69.1378	123.0287	11.9998	98.0866	81.48400000000002	52.0159	342.9251	362.4899	360.6789	10.1245	242.9091	514.7772
ESCRT I complex [GO:0000813]	116.0115	137.6498	128.46839999999997	266.0486	107.42349999999999	292.7956999999999	62.0881	119.2256	180.0779	44.9939	360.84250000000003	438.2462
nuclear import signal receptor activity [GO:0061608]	240.24320000000003	250.14140000000003	212.31900000000002	212.8336	189.13820000000004	205.7847	131.6884	139.93890000000002	164.29099999999997	115.65700000000001	190.6966	195.3386
actin filament polymerization [GO:0030041]	267.5142000000001	167.86659999999995	156.92639999999994	295.4274	203.1504	235.2849	35.71689999999999	142.12539999999996	160.7629	43.894	200.73720000000003	337.1571
signaling receptor activity [GO:0038023]	270.87579999999997	351.6602	169.34019999999998	100.21569999999998	168.1558	211.547	268.2969	218.0791	123.0466	83.8988	144.5892	125.444
protein splicing [GO:0030908]	46.6664	60.75750000000001	126.6868	139.1679	136.08190000000002	475.12789999999995	510.8906	216.5429	51.6159	6.5904	304.32159999999993	154.5686
chromosome condensation [GO:0030261]	268.8949	235.2745	238.1723	75.403	279.9379	213.9901	186.9338	42.732	201.8544	70.8735	241.3815	158.17170000000004
exon-exon junction complex [GO:0035145]	251.2676	196.00200000000004	103.54700000000001	186.0029	147.27179999999996	352.0243000000001	142.3445	125.406	135.30470000000003	74.8549	210.9368	282.90599999999995
endosome transport via multivesicular body sorting pathway [GO:0032509]	113.2714	131.1113	119.45489999999997	258.8962	103.1843	287.6145999999999	62.0881	119.2256	168.5132	44.9939	357.9823	435.7657
microtubule [GO:0005874]	253.24790000000004	195.6882	76.50979999999998	220.8754	207.93460000000005	313.6847	110.2781	84.96610000000003	189.7366	61.3275	207.94369999999992	279.3955
tubulin N-acetyltransferase activity [GO:0019799]	253.24790000000004	195.6882	76.50979999999998	220.8754	203.20510000000004	313.6847	110.2781	84.96610000000003	189.7366	61.3275	207.94369999999992	279.3955
alpha-tubulin acetylation [GO:0071929]	253.24790000000004	195.6882	76.50979999999998	220.8754	203.20510000000004	313.6847	110.2781	84.96610000000003	189.7366	61.3275	207.94369999999992	279.3955
alpha-glucuronidase activity [GO:0046559]	99.31710000000001	388.8335999999999	109.89489999999999	511.53039999999993	307.39169999999996	9.541599999999999		73.84819999999999	94.0272	107.3078	125.69799999999998	185.4422
xylan catabolic process [GO:0045493]	99.31710000000001	388.8335999999999	109.89489999999999	511.53039999999993	307.39169999999996	9.541599999999999		73.84819999999999	94.0272	107.3078	125.69799999999998	185.4422
phage shock [GO:0009271]	106.58209999999998	36.13100000000001	439.8742	143.19580000000005	81.9211	57.8806	23.9765		180.86550000000003		496.3351	261.91630000000004
regulation of cilium movement [GO:0003352]	253.3149	197.91830000000004	142.5913	177.0282	157.2255	277.0818	92.8991	145.76330000000004	235.50269999999992	102.2443	154.46689999999995	257.784
acetoin biosynthetic process [GO:0045151]	66.2512	104.6361	148.33290000000005	21.8344	36.9035	556.2651999999998	630.9003	172.8624		74.7804	11.3561
acetolactate decarboxylase activity [GO:0047605]	66.2512	104.6361	148.33290000000005	21.8344	36.9035	556.2651999999998	630.9003	172.8624		74.7804	11.3561
vacuolar proton-transporting V-type ATPase complex [GO:0016471]	383.0788	158.2881	59.0553	148.61180000000004	145.28349999999998	135.6546	159.2041	204.2337	117.3978	61.881400000000006	340.18580000000014	274.0728
beta-amylase activity [GO:0016161]	106.9235	204.0271		65.84339999999999	51.67330000000001	39.5367	479.3923	556.1837	5.3582	92.8727	210.0446	188.61120000000003
dolichyl-diphosphooligosaccharide-protein glycotransferase activity [GO:0004579]	166.04619999999997	65.2111	112.17520000000002	92.12059999999997	118.6208	536.4843999999999			303.28549999999996		108.22919999999999	128.1103
maintenance of CRISPR repeat elements [GO:0043571]	182.33679999999998	54.9178	495.65010000000007	55.002	73.6553	85.4507	57.4667	30.2532	187.07439999999997		261.5059	505.20099999999996
tRNA wobble position uridine thiolation [GO:0002143]	187.96310000000003	142.00910000000005	613.0183000000002	73.1717	66.7703	88.21849999999998	110.0377	166.9523	97.4858	80.30680000000002	263.82710000000003	266.2713
UDP-glucose metabolic process [GO:0006011]	8.8172		92.711	118.6221	81.2902	2.5715			262.9805		378.27380000000016	486.8392
response to redox state [GO:0051775]	4.1579	1.9176	19.3442	224.4138	448.67610000000013	3.9489		31.5618	53.35410000000001		501.28589999999986	499.8632000000002
regulation of protein catabolic process [GO:0042176]	135.3188	129.1861	107.4877	171.1715	150.9516	312.1643	112.9324	148.5865	205.2298	54.8463	212.7495	379.1202000000001
proteasome complex [GO:0000502]	135.3188	129.1861	107.4877	171.1715	150.9516	312.1643	112.9324	148.5865	205.2298	54.8463	212.7495	379.1202000000001
molecular adaptor activity [GO:0060090]	139.4996	286.9559999999998	97.9613	153.4107	123.28730000000002	120.61159999999998	221.9014	294.24209999999994	85.30269999999999	126.2728	193.01220000000006	276.8268
inositol pentakisphosphate 2-kinase activity [GO:0035299]	116.3048	152.97959999999995	129.03050000000002	200.2729	111.62099999999998	222.4019	146.6036	152.0397	212.1219	67.4048	230.3113	374.6191
autophagosome assembly [GO:0000045]	194.4174	167.3416	106.49679999999998	184.5374	119.5652	315.39970000000005	115.3701	102.9932	196.8079	63.3285	185.4343	354.34850000000006
phospholipid binding [GO:0005543]	176.01440000000002	183.3034	152.91329999999996	109.0779	118.51609999999998	209.59939999999997	214.92489999999995	229.32220000000007	124.75030000000001	174.9355	182.88029999999995	228.65879999999999
regulation of angiogenesis [GO:0045765]	205.70670000000004	148.86120000000003	56.5144	229.9456	141.84060000000005	116.0798	167.4321	223.373	297.2378	52.038000000000004	197.50580000000005	262.8677
endoribonuclease activity [GO:0004521]	267.3723	82.08419999999998	170.25919999999996	116.79280000000001	137.153	880.3562000000001	47.2548	29.5035	94.7543	9.1188	107.71229999999996	150.62570000000005
detection of visible light [GO:0009584]		65.61399999999999	32.4981	144.82240000000004	57.7509	12.2183	6.4642	33.0571	292.5177000000001	10.5294	812.9246000000003	443.7367
type II site-specific deoxyribonuclease activity [GO:0009036]	30.6112	20.1129	85.4747	204.95540000000003	461.2776	163.99689999999998	111.61669999999998	189.0051	47.897	15.337	291.38669999999996	458.0665000000002
Las1 complex [GO:0090730]	123.13519999999998	149.48740000000004	60.9387	212.68390000000005	170.84929999999997	159.55759999999995	206.7842	181.9984	162.4085	69.4084	229.86320000000003	347.17689999999993
cellulose biosynthetic process [GO:0030244]	79.2724	79.9846	146.7566	89.5166	46.8328	18.1066			354.5503		447.17829999999987	286.8356
protein-DNA covalent cross-linking [GO:0018142]	190.5781	114.82099999999998	2.5697	1.8599	3.1392	78.756	309.19589999999994	1046.6793	32.7999	232.3058	32.6548	5.2652
endodeoxyribonuclease activity, producing 5'-phosphomonoesters [GO:0016888]	190.5781	114.82099999999998	2.5697	1.8599	3.1392	78.756	309.19589999999994	1046.6793	32.7999	232.3058	32.6548	5.2652
protein secretion by the type IV secretion system [GO:0030255]	19.9613	3.67	137.01139999999998	426.2366	413.0805	13.9899		6.2077	210.78430000000003	49.6404	322.0888	261.329
chitin metabolic process [GO:0006030]	16.7304	341.6465	344.83239999999995	199.5888	403.38279999999986	393.90910000000014	15.1269	11.6639	20.0278	16.2093	240.56429999999997	22.1856
oxidoreductase activity, acting on X-H and Y-H to form an X-Y bond, with a disulfide as acceptor [GO:0050485]	17.9291	23.9902	81.19030000000002	198.8411	381.10319999999996	70.46549999999998	95.5184	25.0941	89.6916		491.5755	381.1886
virion attachment to host cell [GO:0019062]						272.64500000000004				61.8782
attachment of mitotic spindle microtubules to kinetochore [GO:0051315]	172.80910000000003	181.72620000000003	92.5963	195.44029999999995	134.4222	135.8285	157.3901	207.9466	233.0679	73.8697	155.76649999999995	252.3368
SNAP receptor activity [GO:0005484]	98.3114	154.4872	106.393	151.35500000000005	104.632	229.30610000000004	194.3104	170.4125	174.8149	81.70100000000002	197.7629	326.7278
2,3-bisphosphoglycerate-independent phosphoglycerate mutase activity [GO:0046537]	63.5721	9.6451	5.0601	278.48820000000006	303.6206	102.079	9.4842	21.2461	85.2686		554.7222	382.4691
phospholipid metabolic process [GO:0006644]			302.2442999999999	22.7693	71.6201	278.86709999999994			15.017500000000002		296.10730000000007
arachidonic acid secretion [GO:0050482]			302.2442999999999	22.7693	71.6201	278.86709999999994			15.017500000000002		296.10730000000007
cellulose binding [GO:0030248]	208.1983	407.9874	61.1053	83.46289999999999	98.385	68.48799999999999	240.382	216.6854	58.8104	243.3515	96.0271	186.3562
nodulation [GO:0009877]	36.5773	79.16059999999999	71.49549999999999	81.5552	97.3703	123.18690000000001	443.1249	371.586	186.7295	68.347	208.2886	181.8751
N-terminal peptidyl-methionine acetylation [GO:0017196]	145.7678	146.11700000000002	95.81	210.98190000000002	151.86679999999996	195.19570000000004	134.0201	108.2537	151.8923	47.8979	217.99080000000004	316.0207000000001
NatC complex [GO:0031417]	145.7678	146.11700000000002	95.81	210.98190000000002	151.86679999999996	195.19570000000004	134.0201	108.2537	151.8923	47.8979	217.99080000000004	316.0207000000001
oxidoreductase activity, acting on a sulfur group of donors, oxygen as acceptor [GO:0016670]	72.3631	129.85499999999996	157.3464	304.71830000000006	251.97430000000003	248.43830000000003	23.5466	28.736400000000003	148.7543	6.3953	236.60920000000004	308.7054000000001
prenylcysteine catabolic process [GO:0030328]	72.3631	129.85499999999996	157.3464	304.71830000000006	251.97430000000003	248.43830000000003	23.5466	28.736400000000003	148.7543	6.3953	236.60920000000004	308.7054000000001
cytoplasmic side of plasma membrane [GO:0009898]	71.6629	34.571200000000005	468.33840000000015	98.8722	39.63500000000001	30.194500000000005			165.26219999999995		309.45950000000005	218.4569
positive regulation of transcription, DNA-templated [GO:0045893]	198.90950000000004	110.0952	193.24839999999998	148.904	139.10420000000002	305.5848999999999	84.6928	67.0807	175.62460000000002	39.6026	244.05889999999997	207.55679999999998
modification-dependent protein catabolic process [GO:0019941]			38.3092	149.1894	179.5895						276.0695	152.4602
proteasomal protein catabolic process [GO:0010498]			38.3092	149.1894	179.5895						276.0695	152.4602
one-carbon metabolic process [GO:0006730]	79.8735	109.1677	19.8866	187.30180000000001	192.9448	7.6068	169.54180000000002	295.55769999999995	46.610800000000005	155.6369	389.4140000000001	255.61059999999995
plasma membrane light-harvesting complex [GO:0030077]		12.2549	21.555699999999998	92.53779999999999	246.6335	127.02510000000001	89.9431		201.60989999999998		258.1622	378.83189999999996
proteasome-mediated ubiquitin-dependent protein catabolic process [GO:0043161]	232.4549	199.7624	74.96170000000002	191.4007	133.53360000000006	150.31269999999995	87.815	103.5491	129.7768	52.3184	224.8471	301.4508
acetaldehyde dehydrogenase (acetylating) activity [GO:0008774]	148.6189	57.6863	409.0025	31.3908	65.65429999999999	147.72000000000003	501.7661	258.394	28.01	32.9025	116.15669999999996	78.4493
aspartate dehydrogenase activity [GO:0033735]	141.9001	143.4876	121.83	238.78629999999995	254.063	100.3196	72.00659999999998	43.766999999999996	108.73599999999998	60.7137	392.0275	195.44600000000003
oxidoreductase activity, acting on the CH-NH2 group of donors, oxygen as acceptor [GO:0016641]	227.0725	87.30340000000002	273.8655	90.1084	258.21399999999994	107.6273	83.00030000000002	18.2572	173.69149999999996	55.6314	215.74489999999997	273.432
vitamin transmembrane transporter activity [GO:0090482]	215.5824	231.7281	31.1689	157.37600000000003	133.95829999999998	93.7461	194.3922	154.58329999999995	182.89300000000003	108.1597	140.47190000000003	215.5668
vitamin transport [GO:0051180]	215.5824	231.7281	31.1689	157.37600000000003	133.95829999999998	93.7461	194.3922	154.58329999999995	182.89300000000003	108.1597	140.47190000000003	215.5668
5-carboxymethyl-2-hydroxymuconate delta-isomerase activity [GO:0008704]	111.06220000000002	133.832	184.97490000000005	26.6662	54.498000000000005	147.8726	454.9917	288.7432	41.2035	169.2982	118.2489	128.12720000000002
RNA-directed DNA polymerase activity [GO:0003964]	122.0282	143.24450000000004	110.79179999999997	121.2384	80.70570000000001	129.3442	205.50260000000003	248.1062	134.2759		163.03130000000002	242.4153
mitochondrial intermembrane space [GO:0005758]	107.285	63.6886	32.6286	253.09869999999995	148.7146	30.6331	63.205	103.7706	153.79420000000005		251.3745	492.2192999999999
copper chaperone activity [GO:0016531]	107.285	63.6886	32.6286	253.09869999999995	148.7146	30.6331	63.205	103.7706	153.79420000000005		251.3745	492.2192999999999
copper ion transport [GO:0006825]	107.285	63.6886	32.6286	253.09869999999995	148.7146	30.6331	63.205	103.7706	153.79420000000005		251.3745	492.2192999999999
cytochrome o ubiquinol oxidase activity [GO:0008827]	30.7934	3.6466	191.4558	66.3368	150.09769999999997	13.4255			225.22250000000003		387.1388	304.4362
proteasome regulatory particle, lid subcomplex [GO:0008541]	220.8973	172.2646000000001	100.58270000000002	129.62319999999997	148.20449999999997	181.7627	114.7326	156.222	188.2147	41.891000000000005	140.8536	223.8285
nucleoside binding [GO:0001882]	167.1603	175.17090000000005	96.6306	124.0745	83.6073	139.4554	120.61620000000002	184.6014	203.1014	66.7295	174.11810000000003	275.3983999999999
poly(A)+ mRNA export from nucleus [GO:0016973]	108.7457	134.29000000000002	57.72200000000001	140.5623	119.20430000000002	166.9162	80.2847	101.6111	271.64090000000004	66.1357	170.05070000000003	386.1631
pectinesterase activity [GO:0030599]	59.2479	71.328	27.4985	128.06640000000004	127.6459	10.6594	8.6984		270.4802		593.8395999999998	205.0694
cell wall modification [GO:0042545]	59.2479	71.328	27.4985	128.06640000000004	127.6459	10.6594	8.6984		270.4802		593.8395999999998	205.0694
catechol-containing compound metabolic process [GO:0009712]	44.6709	52.0744	81.7384	73.02709999999998	84.3698	58.2633	83.7303	73.49280000000002	300.5514		453.07819999999987	346.7424
catechol 1,2-dioxygenase activity [GO:0018576]	44.6709	52.0744	81.7384	73.02709999999998	84.3698	58.2633	83.7303	73.49280000000002	300.5514		453.07819999999987	346.7424
U6 snRNA 3'-end processing [GO:0034477]	188.7263	180.5337	103.0387	155.8021	111.00909999999998	158.0974	93.2998	133.5967	161.3199	43.36709999999999	174.43629999999996	295.198
hormone activity [GO:0005179]				303.5435	376.32939999999996	7.9849	8.6873				47.7748
intraciliary transport particle A [GO:0030991]	160.2769	119.44360000000002	49.4339	168.0399	125.4418	249.4907	100.289	126.5941	230.1622	44.9904	150.44309999999996	258.7079
phosphatidylserine biosynthetic process [GO:0006659]	192.5582	129.6673	77.20729999999998	70.89519999999997	129.4609	261.6456	161.6483	291.44299999999987	43.1937	44.9853	192.0092	186.2033
beta-tubulin binding [GO:0048487]	111.479	134.05599999999995	91.3938	188.5758	140.41840000000002	217.1642	97.8684	100.6748	145.13099999999997	38.7957	214.6575	298.4240000000001
tubulin complex assembly [GO:0007021]	111.479	134.05599999999995	91.3938	188.5758	140.41840000000002	217.1642	97.8684	100.6748	145.13099999999997	38.7957	214.6575	298.4240000000001
post-chaperonin tubulin folding pathway [GO:0007023]	111.479	134.05599999999995	91.3938	188.5758	140.41840000000002	217.1642	97.8684	100.6748	145.13099999999997	38.7957	214.6575	298.4240000000001
double-strand break repair via homologous recombination [GO:0000724]	155.39269999999996	136.01889999999997	107.7436	164.51590000000004	113.45100000000001	138.6911	93.99609999999998	128.269	230.95239999999998	49.1751	175.25059999999996	279.5045
inosine salvage [GO:0006190]	229.5727	212.89000000000004	155.02939999999995	62.1619	80.5844	305.62849999999986	93.868	127.0022	175.22940000000008	39.4735	111.45290000000004	176.6791
IMP 5'-nucleotidase activity [GO:0050483]	229.5727	212.89000000000004	155.02939999999995	62.1619	80.5844	305.62849999999986	93.868	127.0022	175.22940000000008	39.4735	111.45290000000004	176.6791
phospholipid catabolic process [GO:0009395]	70.1001	51.8728	10.9481	160.6785	108.6757	120.78149999999998	51.2089	35.2574	466.0692		174.52770000000004	370.6137
Rho GDP-dissociation inhibitor activity [GO:0005094]	189.6181	108.64299999999999	46.46569999999999	211.24370000000005	117.6785	455.8052	17.2223	65.5896	118.3263	58.5646	148.85650000000004	219.0584
acetyl-CoA hydrolase activity [GO:0003986]	36.6608	18.3024	200.1702	84.7037	65.69999999999999	27.597800000000003			183.1014		351.3496	347.4763000000001
acetate CoA-transferase activity [GO:0008775]	36.6608	18.3024	200.1702	84.7037	65.69999999999999	27.597800000000003			183.1014		351.3496	347.4763000000001
acetate metabolic process [GO:0006083]	36.6608	18.3024	200.1702	84.7037	65.69999999999999	27.597800000000003			183.1014		351.3496	347.4763000000001
propionate metabolic process, methylcitrate cycle [GO:0019679]	36.6608	18.3024	200.1702	84.7037	65.69999999999999	27.597800000000003			183.1014		351.3496	347.4763000000001
rRNA (guanine-N7)-methylation [GO:0070476]	125.5424	120.0955	86.2863	235.0843	107.5612	113.1705	104.3836	81.8191	133.6486	25.8689	218.0209	385.6105
rRNA (guanine) methyltransferase activity [GO:0016435]	125.5424	120.0955	86.2863	235.0843	107.5612	113.1705	104.3836	81.8191	133.6486	25.8689	218.0209	385.6105
meiotic chromosome segregation [GO:0045132]	92.7833	45.0578	55.08640000000001	237.47940000000008	120.3844	28.7674	127.6283	142.8354	141.2101	31.908	303.1639	403.9367
methylamine metabolic process [GO:0030416]	203.2977	48.2446	174.1165	66.1347	163.42260000000005	141.9932	177.5925	173.8684	53.8828	43.714	260.1077	217.5475
nuclear chromosome [GO:0000228]	190.41000000000003	139.5177	62.43210000000001	208.33920000000003	165.8445000000001	95.91809999999998	18.8889	46.0822	223.36720000000003	44.1184	219.32190000000003	307.30369999999994
mitochondrial ribosome [GO:0005761]	113.91819999999998	138.8627	112.7379	179.66370000000003	145.55470000000003	182.7404	108.9113	142.8496	115.102	66.8968	182.1436	227.8611
microtubule organizing center [GO:0005815]	311.9535000000001	72.7613	100.3963	84.83399999999999	106.98680000000002	373.31580000000014	209.1343	100.1497	88.98200000000001	26.2253	94.1422	148.21280000000002
regulation of chemotaxis [GO:0050920]	78.37210000000002	27.4657	295.3447000000001	51.2067	14.725700000000002	15.0606			241.53100000000003	10.8119	391.64420000000007	304.1914
transferase activity, transferring amino-acyl groups [GO:0016755]	10.6686	38.1876	244.76659999999998	256.635	166.5021	47.1143	142.90259999999995	119.5826	44.8058	14.4644	414.13890000000004	214.19510000000005
COPII adaptor activity [GO:0097020]	128.0764	120.0232	48.8671	162.34210000000004	87.60579999999999	111.89900000000002	142.6904	160.5692	122.0666	92.7107	220.89369999999997	312.44020000000006
DNA replication termination [GO:0006274]	10.2424		98.3487	50.7746	9.9279	2.0459			143.8512		482.5512	341.75829999999996
metalloexopeptidase activity [GO:0008235]	52.5317	12.887099999999998	361.37140000000005	57.226000000000006	16.2172				134.2461		276.76	227.456
mitotic spindle assembly checkpoint [GO:0007094]	39.9763	96.2432	75.2577	175.04590000000005	114.42019999999998	131.52509999999998	153.4923	140.2141	162.30859999999996	48.2557	206.02619999999996	359.23400000000015
poly-hydroxybutyrate biosynthetic process [GO:0042619]	116.6776	67.60510000000001	214.23220000000003	242.76699999999997	203.5937	78.16069999999998	46.1938	18.9723	179.0196	38.7405	296.6565	195.70390000000003
Smc5-Smc6 complex [GO:0030915]	46.5778	149.5467	49.85209999999999	124.0197	109.0378	160.6621	149.7493	208.45560000000003	181.1006	69.7989	146.51749999999996	302.6675
cleavage involved in rRNA processing [GO:0000469]	135.6477	118.05700000000002	90.2686	180.9975	112.5496	227.23660000000004	108.0891	152.3319	159.61419999999995	71.2162	114.2559	220.8497
respiratory electron transport chain [GO:0022904]	114.93779999999998	119.2621	110.9184	171.1764	110.4332	175.85719999999995	127.0709	146.112	118.3262	52.6621	156.12659999999997	285.4375
negative regulation of transcription by RNA polymerase III [GO:0016480]	61.0972	155.15999999999997	66.4568	152.4444	170.54289999999997	126.78630000000004	116.4896	120.8026	249.0673	12.931	181.74850000000004	274.691
regulation of fatty acid metabolic process [GO:0019217]	37.3344	26.7736	337.1747	55.6105	11.5934	16.2592			141.3892		417.71670000000006	216.5467
TIM23 mitochondrial import inner membrane translocase complex [GO:0005744]	124.0966	112.1683	53.66710000000001	168.3518	140.61	117.4302	115.0833	150.73949999999996	184.7035	20.1413	192.1483	299.69999999999993
carbon-nitrogen lyase activity [GO:0016840]	89.82529999999998	135.51950000000002	11.4154	156.15259999999995	160.17180000000005	18.1089	153.1755	153.5847	102.9202	96.05329999999998	280.99669999999986	294.71289999999993
cyclin-dependent protein serine/threonine kinase regulator activity [GO:0016538]	190.94690000000003	110.34870000000002	157.9253	161.38559999999995	143.0753	198.85679999999996	132.0426	98.9871	89.41740000000001	33.166000000000004	165.68049999999997	169.5954
vesicle docking [GO:0048278]	70.09029999999998	165.9574	80.1544	72.8137	103.7377	239.0913	118.0351	115.0896	207.8104	26.0087	140.42219999999998	312.1006000000001
Lys48-specific deubiquitinase activity [GO:1990380]	67.3603	136.3125	95.1288	183.6441	120.5932	129.7523	97.29319999999998	137.488	179.955	44.29170000000001	195.22660000000008	257.64020000000005
NADH dehydrogenase activity [GO:0003954]	115.1848	73.51140000000002	69.5896	200.1694	111.50540000000004	270.2661	36.6277	69.065	126.6402	20.8264	214.093	324.0522
cholestenol delta-isomerase activity [GO:0047750]	181.1745	118.48879999999998	96.2329	222.6861	142.32620000000003	30.2532	22.9414	63.1402	298.1731	9.717	191.45749999999995	254.17180000000005
sterol metabolic process [GO:0016125]	181.1745	118.48879999999998	96.2329	222.6861	142.32620000000003	30.2532	22.9414	63.1402	298.1731	9.717	191.45749999999995	254.17180000000005
deoxyribonuclease II activity [GO:0004531]	84.97319999999998	124.91920000000002	76.93239999999999	145.02120000000005	221.7693	57.42229999999999	10.6389	67.9625	478.9348	56.7491	100.2881	203.2774
mitochondrial respiratory chain complex III assembly [GO:0034551]	159.93359999999996	149.44819999999996	75.36039999999998	244.8985	169.23569999999995	116.43399999999998	41.6615	16.8393	159.06890000000004	90.2646	194.0426	208.3725
negative regulation of cell division [GO:0051782]	176.8522	126.1452	913.5568999999997	41.8259	31.390600000000006	47.32599999999999	61.1403	26.6829	24.5756	73.7985	71.1134	27.3427
SOS response [GO:0009432]	176.8522	126.1452	913.5568999999997	41.8259	31.390600000000006	47.32599999999999	61.1403	26.6829	24.5756	73.7985	71.1134	27.3427
proteasome activator complex [GO:0008537]	137.1786	127.63140000000004	93.5113	179.35600000000002	127.07069999999996	148.9331	29.9071	104.3561	150.46180000000004	80.3774	172.56290000000004	267.43910000000005
cellular response to DNA damage stimulus [GO:0006974]	103.9809	113.9732	65.7896	170.61229999999995	129.6011	172.9119	104.471	88.60889999999998	178.8458	40.0286	168.1424	270.6785
microtubule anchoring [GO:0034453]	285.3128000000001	67.2172	75.4556	66.344	89.84410000000003	368.10700000000014	209.1343	100.1497	84.48160000000001	26.2253	82.2388	143.84
replication fork protection [GO:0048478]	103.9809	113.9732	65.7896	161.86249999999995	124.9925	172.9119	104.471	88.60889999999998	178.8458	40.0286	168.1424	270.6785
Golgi cisterna membrane [GO:0032580]	176.0268	45.6267	224.8220000000001	48.5424	44.3065	400.7341			60.6395		159.6237	28.6299
acetylgalactosaminyltransferase activity [GO:0008376]	176.0268	45.6267	224.8220000000001	48.5424	44.3065	400.7341			60.6395		159.6237	28.6299
histone acetyltransferase complex [GO:0000123]	239.0835	144.5158	77.8609	79.87110000000001	59.0519	225.7605	124.1547	104.9817	159.74190000000004	72.182	120.7449	170.5224
SAGA complex [GO:0000124]	105.4027	111.3502	93.1742	103.3546	124.27410000000002	280.8544999999999	156.1925	117.34179999999999	93.2321	64.4057	141.8168	183.0662
multivesicular body sorting pathway [GO:0071985]	110.0942	84.87330000000001	72.91190000000002	165.7289	111.4886	160.2611	100.4785	85.07199999999997	129.37949999999998	11.5526	184.9106	357.0425
ESCRT II complex [GO:0000814]	110.0942	84.87330000000001	72.91190000000002	165.7289	111.4886	160.2611	100.4785	85.07199999999997	129.37949999999998	11.5526	184.9106	357.0425
MICOS complex [GO:0061617]	66.79709999999999	136.98850000000002	101.4257	133.1524	117.58699999999999	147.3631	116.9929	187.5833	112.9813	10.1395	172.57400000000004	269.6385
response to toxic substance [GO:0009636]	66.93039999999999		78.37699999999998	112.1915	41.79190000000001	3.7718			189.4528		337.73169999999993	214.9585
hexose transmembrane transport [GO:0008645]	287.7659	87.7232	96.8004	27.4383	47.5429	154.50480000000005	261.1894	345.8420000000001	105.4453	32.6875	32.179500000000004	80.3275
rhamnose transmembrane transporter activity [GO:0015153]	287.7659	87.7232	96.8004	27.4383	47.5429	154.50480000000005	261.1894	345.8420000000001	105.4453	32.6875	32.179500000000004	80.3275
mitochondrial respiratory chain complex IV assembly [GO:0033617]	133.3459	121.78120000000001	118.9854	201.2004	118.52890000000001	118.7384	33.956199999999995	48.8526	151.1925	28.1646	169.18599999999995	314.6942
CCR4-NOT complex [GO:0030014]	192.26229999999995	136.92669999999998	105.7799	76.6947	95.9183	235.73139999999995	157.7132	114.4378	199.3106	36.1466	73.6092	108.9206
histone exchange [GO:0043486]	201.18830000000003	125.0262	105.42419999999996	111.9055	116.63020000000002	62.41839999999999	88.28120000000001	153.2815	99.596	73.9429	154.07220000000004	237.9681
ionotropic glutamate receptor activity [GO:0004970]	11.0237	31.0729	27.818	187.66869999999997	417.93660000000006	563.6187999999997	19.7202	9.0278	7.6173		102.2154	21.8193
RNA polymerase II regulatory region sequence-specific DNA binding [GO:0000977]	2.6062		20.4106	109.99799999999999	238.7517	31.7135		10.3707	253.167	8.2323	170.6762	420.98109999999986
purine-rich negative regulatory element binding [GO:0032422]	2.6062		20.4106	109.99799999999999	238.7517	31.7135		10.3707	253.167	8.2323	170.6762	420.98109999999986
MCM complex [GO:0042555]	120.8476	154.25090000000006	44.13969999999999	174.30130000000003	110.0138	146.6574	40.7022	52.97960000000001	206.55990000000003	36.027	184.5439	243.7518
negative regulation of DNA helicase activity [GO:1905775]	120.8476	154.25090000000006	44.13969999999999	174.30130000000003	110.0138	146.6574	40.7022	52.97960000000001	206.55990000000003	36.027	184.5439	243.7518
RNA ligase (ATP) activity [GO:0003972]	31.705199999999998	7.1799	25.6546	130.1436	121.10839999999999	219.601			71.83659999999998		137.3848	390.1277
actin filament binding [GO:0051015]	38.619	100.2406	150.2747	141.04500000000002	215.14890000000005	160.0289		13.8007	46.5094		165.84730000000002	228.40650000000002
protein neddylation [GO:0045116]	92.8709	100.7936	72.1918	152.1327	83.0756	120.3466	117.0985	111.8057	184.8181	41.0529	170.1205	264.98290000000003
NEDD8 activating enzyme activity [GO:0019781]	92.8709	100.7936	72.1918	152.1327	83.0756	120.3466	117.0985	111.8057	184.8181	41.0529	170.1205	264.98290000000003
90S preribosome [GO:0030686]	277.53700000000003	102.4076	88.03139999999998	123.48019999999998	71.45289999999999	111.1811	91.2979	65.9046	209.7681	35.5744	111.03560000000002	216.2128
defense response to virus [GO:0051607]	115.46789999999999	42.7562	335.4988	39.2561	48.8805	55.50129999999999	57.4667	30.2532	114.1446		180.9273	333.90419999999995
peroxisome organization [GO:0007031]	126.2542	138.4626	107.4959	78.59250000000002	54.7824	230.94959999999998	101.0849	88.87410000000001	100.50540000000001	111.4534	113.26059999999997	205.1062
phospholipase A2 activity [GO:0004623]	15.007099999999998	58.0123	321.5667999999999	31.1082	92.23599999999999	301.34659999999997	98.9462	54.6469	74.09599999999999	28.3	323.52610000000004	54.7429
ubiquitin protein ligase activity [GO:0061630]	26.9617	97.9496	27.856199999999998	213.3364	175.30349999999999	47.3027	69.7903	109.4151	82.2727	25.5699	263.18690000000004	307.2185
THO complex part of transcription export complex [GO:0000445]	145.16449999999998	119.23789999999998	64.0406	161.29269999999994	113.8995	129.0488	72.4299	67.7273	113.9819	51.1645	154.94449999999995	229.317
FANCM-MHF complex [GO:0071821]	118.3573	128.1762	80.18090000000002	134.033	70.3044	92.7971	92.7221	149.3209	105.60710000000002	54.0324	146.81779999999995	249.5739
cobalamin metabolic process [GO:0009235]	54.996	88.4381	92.7512	143.1771	102.7085	68.6284	103.1717	97.28	167.8451	13.4185	174.86780000000005	300.0366
thiamine-phosphate diphosphorylase activity [GO:0004789]	17.1372			165.15359999999995	82.73639999999997	32.105500000000006			34.447900000000004		327.3113	161.16459999999995
mitochondrial matrix [GO:0005759]	105.6434	100.4238	97.3328	38.33519999999999	65.2352	279.6163	93.3319	86.31110000000001	129.14679999999998		127.77370000000002	157.23000000000005
toxin metabolic process [GO:0009404]	49.61019999999999	10.0654	9.9282	79.0047	422.95129999999983	145.0715	4.6397		46.7116	50.983999999999995	204.9342	247.89150000000006
ectoine biosynthetic process [GO:0019491]	92.8366	121.5208	339.1024	53.2968	282.7904	22.4973	47.1362	16.6846	78.18079999999998	47.3827	116.0309	165.2649
ectoine synthase activity [GO:0033990]	92.8366	121.5208	339.1024	53.2968	282.7904	22.4973	47.1362	16.6846	78.18079999999998	47.3827	116.0309	165.2649
potassium ion transmembrane transport [GO:0071805]	30.9997	21.9182	34.0123	167.51389999999995	198.83140000000003	162.4184	139.5385	79.89540000000002	85.5784		220.2846	121.4643
potassium ion transmembrane transporter activity [GO:0015079]	30.9997	21.9182	34.0123	167.51389999999995	198.83140000000003	162.4184	139.5385	79.89540000000002	85.5784		220.2846	121.4643
kinetochore assembly [GO:0051382]	115.8574	143.5302	46.25279999999999	117.8547	76.99940000000002	192.4341	103.5074	125.5191	78.95680000000002	23.5717	148.99990000000003	196.19109999999995
dynactin complex [GO:0005869]	192.9739	135.21680000000003	235.2014	80.3087	86.4335	323.93129999999996	9.8783	29.2759	54.60040000000001		72.088	34.9717
mitochondrial envelope [GO:0005740]	105.3618	124.6223	56.2406	138.04129999999998	89.6727	145.02000000000004	98.3432	106.2515	85.37700000000001	51.4886	147.9302	212.0508
catabolic process [GO:0009056]	69.7672	158.8813	75.8487	261.1323	242.05760000000006	47.2449	64.5532		47.0776	26.1168	140.34320000000002	111.50840000000002
nucleosome binding [GO:0031491]	121.4592	99.0794	44.0747	79.2834	109.7272	143.01	96.5763	57.3263	162.27150000000003	18.791200000000003	173.8319	251.4623
ATP-dependent chromatin remodeling [GO:0043044]	121.4592	99.0794	44.0747	79.2834	109.7272	143.01	96.5763	57.3263	162.27150000000003	18.791200000000003	173.8319	251.4623
gamma-tubulin ring complex [GO:0008274]	173.8515	104.8472	63.1685	81.7097	76.8875	109.1776	83.7778	103.9978	81.1694	35.0372	141.95019999999994	288.42979999999994
gamma-tubulin complex localization [GO:0033566]	173.8515	104.8472	63.1685	81.7097	76.8875	109.1776	83.7778	103.9978	81.1694	35.0372	141.95019999999994	288.42979999999994
bacteriocin transport [GO:0043213]	46.4192	22.1019	343.4339	52.0827	8.1079	16.6466			128.8432	19.0761	261.6847	212.1391
toxin transmembrane transporter activity [GO:0019534]	46.4192	22.1019	343.4339	52.0827	8.1079	16.6466			128.8432	19.0761	261.6847	212.1391
lipid storage [GO:0019915]	104.0987	121.7313	65.1169	75.3934	65.1037	124.0479	114.7025	130.1733	183.6779	47.14700000000001	109.1452	188.7076
anion transmembrane transporter activity [GO:0008509]	12.5569	53.26939999999999	59.3819	215.5097	162.634	132.1353	21.4324	63.2014	127.053		157.5997	209.8857
3',5'-cyclic-AMP phosphodiesterase activity [GO:0004115]	5.6206	13.3122	292.6577	25.3059	14.0291				89.04499999999999		128.45919999999998	313.8186
cAMP catabolic process [GO:0006198]	5.6206	13.3122	292.6577	25.3059	14.0291				89.04499999999999		128.45919999999998	313.8186
plasmid maintenance [GO:0006276]	54.2363	12.4089	368.3886	60.8917	74.3141	24.8352			186.0137		125.4423	65.8453
arylesterase activity [GO:0004064]	43.2429	123.4759	271.303	45.05150000000001	34.862700000000004	92.9019	304.9003	209.3553	5.2578	92.3496	57.906000000000006	13.288899999999998
acireductone dioxygenase [iron(II)-requiring] activity [GO:0010309]	63.5199	26.2921	232.18960000000004	76.0136	173.76230000000004	219.1034	16.4636	8.8016	167.52450000000005		126.729	74.63709999999998
carbohydrate transmembrane transport [GO:0034219]		74.9672	157.20650000000003	64.6712	46.8605	91.47649999999999	64.9784	114.8302	89.97609999999999	95.3493	169.2338	208.32019999999997
cell wall organization [GO:0071555]	58.501599999999996	48.8431	226.83929999999998	44.2684	58.10240000000001	63.290300000000016	52.2984	18.8359	207.4883		266.5553	117.89659999999998
protein insertion into ER membrane [GO:0045048]	150.1421	112.42480000000002	135.754	39.3764	43.96060000000001	167.86789999999996			136.27200000000002		81.5234	82.58869999999997
histone lysine methylation [GO:0034968]	176.8474	179.15879999999999	47.8232	128.03160000000003	106.8862	30.8761	36.7486	66.9878	126.3707	86.4965	120.77439999999999	154.4643
Golgi organization [GO:0007030]	99.67539999999998	91.13930000000002	361.1453	34.9947	38.2162	41.58250000000001			20.8679		100.76420000000002	155.1667
organelle organization [GO:0006996]	43.1935	37.919500000000006	21.3817	117.5792	193.20170000000005	48.93430000000001	88.01580000000001	50.3092	197.4929	11.4756	209.1702	238.5022
cAMP biosynthetic process [GO:0006171]	11.4869	8.4338	66.8519	52.6178	10.4945	25.5048			146.6171		378.94849999999997	237.18260000000004
adenylate cyclase activity [GO:0004016]	11.4869	8.4338	66.8519	52.6178	10.4945	25.5048			146.6171		378.94849999999997	237.18260000000004
mitochondrial outer membrane translocase complex [GO:0005742]	62.145700000000005	123.95669999999998	20.2526	148.83840000000004	122.71029999999999	56.4715	60.10849999999999	56.7136	146.0926	22.5833	143.2592	264.9644
nuclear origin of replication recognition complex [GO:0005664]	137.5047	146.13070000000005	45.6334	101.9046	105.57579999999999	63.6422	136.6083	103.3982	46.694400000000016	48.0363	129.1123	162.8816
signal recognition particle receptor complex [GO:0005785]	111.8267	109.1209	37.9661	151.8419	90.0394	34.9459	119.2859	104.09899999999999	98.3081	50.5497	140.71759999999998	176.12330000000009
xylan 1,4-beta-xylosidase activity [GO:0009044]							145.2104	58.4648
extracellular matrix structural constituent [GO:0005201]	12.6339	12.5003	23.3681	249.92909999999998	358.546	77.63350000000001			17.480600000000006		81.9564	70.6477
regulation of GTPase activity [GO:0043087]	126.2697	205.30169999999995	90.4576	95.8158	131.3304	78.56360000000002	56.8916	83.18790000000001	77.19090000000003	70.77680000000002	95.6214	86.92910000000002
structural constituent of cuticle [GO:0042302]		9.1282	2.359	164.7998	393.96139999999997	197.19200000000006		18.7687		5.8434	71.12679999999997	25.5867
alpha-1,6-mannosylglycoprotein 6-beta-N-acetylglucosaminyltransferase activity [GO:0030144]	54.4785	93.2114	82.0707	86.4718	101.96090000000002	99.0166	122.4755	73.3821	117.8665	35.5303	138.5146	176.5782
exosome (RNase complex) [GO:0000178]	120.1079	116.5717	77.23000000000002	69.45959999999998	33.05650000000001	200.5012	106.7369	107.8455	58.7005	56.8207	81.8504	144.62359999999995
chromatin organization [GO:0006325]	111.7475	104.66020000000002	50.7546	57.8775	39.3771	161.89979999999997	126.7676	99.7002	107.8676	51.0527	91.8181	150.40639999999996
cyclic-nucleotide phosphodiesterase activity [GO:0004112]	21.3495	48.2141	55.1966	123.57600000000002	75.80529999999997	56.4652	86.57289999999998	126.9589	71.7331	10.5575	200.72910000000005	274.2085
protein-N-terminal asparagine amidohydrolase activity [GO:0008418]	26.3289	46.0492	85.0995	57.5727	90.3102	114.2826	22.4994	7.5476	93.4451		55.27619999999999	456.80579999999986
syntaxin binding [GO:0019905]	101.6144	177.69870000000006	44.8488	52.22900000000001	69.8563	81.09240000000001	84.4033	87.8355	100.5171	67.23270000000001	92.88890000000005	183.8661
tubulin binding [GO:0015631]	95.3921	50.4964	37.4288	128.0098	72.6863	26.084699999999998			120.06289999999998		119.3116	205.61740000000003
cell wall biogenesis [GO:0042546]		174.5877		36.81099999999999	49.0989		150.11280000000005	151.0767	10.4809	207.5714	41.2004	31.160200000000003
dolichyl-phosphate-glucose-glycolipid alpha-glucosyltransferase activity [GO:0004583]	145.3596	123.0704	39.2254	105.0303	104.8305	40.8388	56.7884	21.6749	239.5699	51.2427	73.2752	134.0243
mRNA polyadenylation [GO:0006378]	210.1341	154.8659	31.392500000000005	52.65960000000001	43.6245	30.8485	163.0862	181.6734	39.7681	59.40960000000001	67.6331	95.65560000000002
mRNA cleavage factor complex [GO:0005849]	210.1341	154.8659	31.392500000000005	52.65960000000001	43.6245	30.8485	163.0862	181.6734	39.7681	59.40960000000001	67.6331	95.65560000000002
protein N-linked glycosylation via asparagine [GO:0018279]	129.43809999999996	46.3744	46.6467	47.3257	126.30079999999998	234.6427	8.8697		111.6982		79.2676	111.0855
bacteriochlorophyll biosynthetic process [GO:0030494]		10.8973	14.3888	34.0754	87.73179999999999	104.1209	59.3761		137.0374		138.24099999999999	259.80539999999996
organic phosphonate metabolic process [GO:0019634]	41.8211		93.194	98.03659999999999	166.6814	63.4221	10.5868		76.68540000000002		147.3942	146.85750000000002
mitotic cell cycle [GO:0000278]	213.78839999999997	80.14949999999999	116.5916	84.57029999999999	69.6334	178.232	32.7029	78.18350000000001	50.2442	40.6017	118.03730000000002	63.27340000000001
integral component of Golgi membrane [GO:0030173]	70.58720000000002	118.7537	89.4142	61.95729999999999	58.213800000000006	142.6117	79.5086	134.2014	44.5074		127.2661	102.6461
arginine decarboxylase activity [GO:0008792]	16.480900000000002		17.6944	132.21030000000002	129.83460000000002	2.7427			24.1863		303.6513	119.7003
cysteine-type endopeptidase inhibitor activity [GO:0004869]	183.4291	175.03230000000005	40.73540000000001	57.49719999999999	49.9222	180.21500000000003	96.0245	174.33179999999996	11.7383	79.4423	42.557	26.9984
RNA transmembrane transporter activity [GO:0051033]	5.8216	17.8217	12.3633	192.2513	438.92629999999986	115.13760000000003	34.731300000000005		12.4501		75.94149999999998	18.9008
dsRNA transport [GO:0033227]	5.8216	17.8217	12.3633	192.2513	438.92629999999986	115.13760000000003	34.731300000000005		12.4501		75.94149999999998	18.9008
G protein-coupled peptide receptor activity [GO:0008528]				116.48390000000003	241.4016	53.0015					42.0159	6.006
cell-matrix adhesion [GO:0007160]	24.2356	17.0093	119.35360000000003	27.494000000000003	21.0233	296.9246			84.9346		181.01210000000003	47.7173
viral release from host cell [GO:0019076]			146.898	10.6703	46.84990000000001	4.9988	386.0903	156.44009999999997	27.7568	9.1546	73.0179	47.914199999999994
Sec62/Sec63 complex [GO:0031207]	100.7822	80.84589999999999	54.5344	142.52730000000003	79.7949	120.2419	31.8393	31.8757	133.13549999999998	42.236999999999995	121.9815	150.8787
posttranslational protein targeting to membrane, translocation [GO:0031204]	100.7822	80.84589999999999	54.5344	142.52730000000003	79.7949	120.2419	31.8393	31.8757	133.13549999999998	42.236999999999995	121.9815	150.8787
tRNA guanylyltransferase activity [GO:0008193]	88.6089	100.9955	28.4675	112.84749999999998	142.38609999999997	62.3306	13.9752		62.59989999999999	37.3598	125.39549999999998	223.9398
protein polyubiquitination [GO:0000209]		32.9254		181.37900000000002	148.069	18.7923	17.6505	67.232	38.7604	10.8781	195.2423	191.9799
regulation of Toll signaling pathway [GO:0008592]		32.9254		181.37900000000002	148.069	18.7923	17.6505	67.232	38.7604	10.8781	195.2423	191.9799
sucrose-phosphate phosphatase activity [GO:0050307]						90.053
sucrose biosynthetic process [GO:0005986]						90.053
negative regulation of phosphoprotein phosphatase activity [GO:0032515]	121.99389999999998	100.76	72.30869999999999	145.9855	91.9243	70.7082	28.5953	11.6372	95.2966	14.0403	98.1293	227.6107
protein serine/threonine phosphatase inhibitor activity [GO:0004865]	121.99389999999998	100.76	72.30869999999999	145.9855	91.9243	70.7082	28.5953	11.6372	95.2966	14.0403	98.1293	227.6107
biotin binding [GO:0009374]	89.08250000000002	68.9782	464.13199999999995	3.2908	2.8209	76.63029999999998				8.1459	2.3734
DNA-dependent protein kinase activity [GO:0004677]	198.8366	188.2264	66.9084	74.73249999999999	74.6501	56.2338	70.2282	38.3234	54.94630000000001	44.3724	71.5788	132.37210000000002
oligosaccharyltransferase complex [GO:0008250]	46.655	43.8945	43.5924	50.6294	94.1423	146.44580000000002			187.2604		68.3063	121.98870000000002
endoplasmic reticulum lumen [GO:0005788]	156.15980000000005	212.254	25.7024	75.2277	95.02280000000002	40.841	35.82890000000001	58.7614	52.1021	138.1117	50.9607	107.992
BLOC-1 complex [GO:0031083]	140.1335	116.53830000000002	36.6798	64.9766	65.0459	24.417	157.0877	88.1443	82.26040000000002	33.8167	93.99450000000002	144.05840000000003
L-arabinose isomerase activity [GO:0008733]	525.0917000000002	18.8633	51.1869	13.2058	22.6746	84.2591	6.6143				25.363000000000003	23.9334
negative regulation of apoptotic process [GO:0043066]	184.183	205.78769999999997	65.8794	60.9516	48.401399999999995	208.47039999999998	22.1754	52.6198	39.5719	21.8849	53.4871	52.417199999999994
fimbrial usher porin activity [GO:0015473]	70.2536	76.9868	348.3496	11.0418	46.4603	134.51029999999997	131.4228	27.6282	10.6599	42.1068	48.81609999999999	67.2107
ribonuclease H2 complex [GO:0032299]	119.2679	80.1751	60.5479	110.6405	69.41110000000002	115.6876			63.4075	38.4414	64.33099999999999	115.0101
alpha-1,6-mannosylglycoprotein 2-beta-N-acetylglucosaminyltransferase activity [GO:0008455]	233.903	134.18219999999997	128.1909	72.8712	94.3919	70.69739999999999	97.7723	37.15300000000001	16.877299999999998	49.53980000000001	33.606700000000004	29.233600000000006
Golgi stack [GO:0005795]	233.903	134.18219999999997	128.1909	72.8712	94.3919	70.69739999999999	97.7723	37.15300000000001	16.877299999999998	49.53980000000001	33.606700000000004	29.233600000000006
protein ufmylation [GO:0071569]	241.9145	149.40830000000003	23.6042	63.9114	50.6315	116.542	75.37030000000001	7.5428	143.8273	26.2441	23.386	75.53749999999998
triphosphoribosyl-dephospho-CoA synthase activity [GO:0046917]	51.5377	59.0986	15.8988	86.8969	125.03030000000004	7.4773999999999985	25.0551	143.4353	63.8751	78.64840000000002	172.11139999999997	159.0826
chitosanase activity [GO:0016977]			8.07	77.82660000000001	163.3072				31.9976		95.8886	116.3537
siderophore biosynthetic process [GO:0019290]	10.371299999999998	5.6528	80.42930000000001	41.85730000000001	17.0525	12.87			160.5661		298.9105	112.04939999999998
endoribonuclease activity, producing 5'-phosphomonoesters [GO:0016891]	43.99030000000001	69.6112	132.6718	92.71739999999998	54.7432	219.1399			54.6737		21.7109	44.32420000000001
histone binding [GO:0042393]	49.7464	72.9196	33.2399	22.644199999999998	50.646100000000004	63.64149999999999	155.4544	55.0941	181.13569999999999	13.9174	119.895	159.1466
cellular component organization [GO:0016043]	117.2905	114.23810000000002	92.7394	90.7142	150.995	57.98199999999999	8.5657	42.57980000000001	84.3761	72.7353	70.43680000000002	74.73150000000003
delta DNA polymerase complex [GO:0043625]	50.9565	85.7465	58.0574	86.1229	71.4522	112.12979999999996	70.5526	73.5804	59.35530000000002	70.74380000000002	59.0553	164.60009999999997
Rho guanyl-nucleotide exchange factor activity [GO:0005089]	34.6574	164.6572		68.4897	68.21260000000001	5.8766	18.5329	24.9541	80.79729999999998	136.8155	107.96130000000001	167.27389999999997
ethanolamine ammonia-lyase activity [GO:0008851]	78.12989999999999		181.67269999999996	16.098200000000002	37.2841				77.0501		123.1293	37.424800000000005
Atg1/ULK1 kinase complex [GO:1990316]	106.5649	121.3759	69.71300000000001	52.57040000000001	54.1183	101.7857	120.557	96.8704	83.9813	30.807	64.4475	33.3269
mRNA 5'-UTR binding [GO:0048027]	197.1351	5.5374	24.0082	156.84270000000004	117.5504	17.4453			35.575		78.28089999999997	68.2357
negative regulation of bacterial-type flagellum assembly [GO:1902209]	197.1351	5.5374	24.0082	156.84270000000004	117.5504	17.4453			35.575		78.28089999999997	68.2357
CST complex [GO:1990879]	100.0636	118.5998	22.1784	49.8823	66.1186	50.1634	89.71929999999998	88.15769999999998	23.8378	56.0321	107.32359999999996	160.5668
ribosomal small subunit biogenesis [GO:0042274]	180.2254	81.09819999999998	62.45649999999999	99.6739	82.36989999999999	137.57389999999998	15.7659	13.6016	25.3464	38.6521	68.9168	116.6787
Mon1-Ccz1 complex [GO:0035658]	95.54040000000002	95.7189	73.37120000000002	42.94930000000001	52.5852	52.17149999999999	74.2379	67.1198	38.9787	247.9489	47.9976	31.331200000000006
glucosylglycerol 3-phosphatase activity [GO:0050530]				39.0574	78.6674				62.37000000000001		72.396	128.5889
ribonucleoside-triphosphate reductase activity [GO:0008998]	47.4467		45.10980000000001	73.46319999999999	37.9381				9.9669		312.4573000000001	6.4622
galactosylgalactosylxylosylprotein 3-beta-glucuronosyltransferase activity [GO:0015018]	86.9316	179.4698	78.70890000000001	81.40150000000001	116.31249999999996	91.6064	12.0242	31.0148	45.6774	102.1535	43.1433	40.0025
SAM complex [GO:0001401]	95.9867	73.46000000000002	11.558	75.06409999999998	47.689400000000006	46.3652			73.20840000000003		81.19899999999998	175.6387
aminoglycoside 3-N-acetyltransferase activity [GO:0046353]	19.6798	100.8803	26.605600000000006	81.15660000000003	116.49789999999996	34.093900000000005	118.3632	43.27139999999999	39.0933	46.8043	188.41210000000007	84.1836
UDP-glucose 4-epimerase activity [GO:0003978]	14.5082	53.1332	113.0807	37.7076	122.73479999999998	53.47109999999999	111.1905	65.9813	64.45280000000001		112.74759999999996	69.5377
vesicle fusion with Golgi apparatus [GO:0048280]	39.98840000000001	78.185	23.4241	40.2182	42.4852	17.5246	79.9941	112.6237	162.6735	35.5642	113.01479999999998	140.5172
Rho GTPase binding [GO:0017048]	55.9992	139.93229999999997	67.8738	70.89099999999999	113.66500000000002	28.0405		47.5581	69.8562	114.0131	61.4071	42.1582
guanylate cyclase activity [GO:0004383]	37.6453	69.1211	370.90329999999983	35.61190000000001	66.26020000000001	153.19039999999995	62.26300000000001	32.9774	3.6132	25.6894	13.2292	8.3097
cGMP biosynthetic process [GO:0006182]	37.6453	69.1211	370.90329999999983	35.61190000000001	66.26020000000001	153.19039999999995	62.26300000000001	32.9774	3.6132	25.6894	13.2292	8.3097
regulation of cell growth [GO:0001558]	47.7124	79.2981	104.9171	10.4564	65.8007	130.05800000000002			57.22089999999999		71.16900000000003	91.7098
toxin-antitoxin pair type II binding [GO:0097351]	47.7124	79.2981	104.9171	10.4564	65.8007	130.05800000000002			57.22089999999999		71.16900000000003	91.7098
actin cytoskeleton organization [GO:0030036]	55.9992	139.93229999999997	67.8738	68.96719999999999	108.29350000000002	28.0405		47.5581	69.8562	114.0131	57.5876	42.1582
DNA topoisomerase (ATP-hydrolyzing) inhibitor activity [GO:0008657]	49.157	8.600999999999999	350.2984	1.5151	4.5706				70.2649		57.9762	37.3518
dolichol metabolic process [GO:0019348]	169.12600000000003	98.6025	10.3374	41.82899999999999	44.99159999999999	72.0882	81.9448	70.3883	27.0033	58.435	114.3678	74.27569999999999
nuclear MIS12/MIND complex [GO:0000818]	99.6576	94.0707	30.791599999999995	52.5887	30.7449	115.41299999999998		66.8203	72.97400000000002	25.6522	66.4312	131.2353
protein phosphatase binding [GO:0019903]	83.93110000000001	129.98600000000002	78.08019999999998	43.335	52.5479	52.1312	143.78549999999996	115.71569999999998	18.617500000000003	17.9262	44.00249999999999	76.77349999999998
blood coagulation [GO:0007596]				39.3908	73.64879999999995		82.0832	148.0304				11.999699999999995
cellulose synthase (UDP-forming) activity [GO:0016760]	74.5991	79.9846	99.8059	30.5459	26.1482	18.1066			164.7614		64.0199	80.553
sporulation resulting in formation of a cellular spore [GO:0030435]				97.4608	165.21489999999994	2.7926			6.4694		115.4481	35.6206
potassium channel activity [GO:0005267]	151.8849	82.18950000000002	50.8118	33.078500000000005	43.2532	217.63379999999998	11.9509	73.9448	58.3008	41.6946	57.2375	17.3515
cis-Golgi network [GO:0005801]	257.07050000000004	96.7379	45.9684	56.8259	33.4774	26.4815	33.179199999999994	46.8297	12.7429		74.2658	83.67710000000002
regulation of TOR signaling [GO:0032006]	95.2383	84.83059999999998	35.9737	106.46600000000001	75.5088	19.0176		15.3852	73.8703	20.4781	93.6025	142.69879999999995
methenyltetrahydromethanopterin cyclohydrolase activity [GO:0018759]	35.7681	51.6826	7.862400000000001	70.4457	72.23689999999998		51.5157	101.9473	20.610100000000006	54.33069999999999	149.65310000000005	123.89359999999996
protein maturation [GO:0051604]	9.4805	5.2914	59.59779999999999	40.5836	25.189499999999995	4.3025	21.4658		127.1126		264.6407	112.001
regulation of microtubule polymerization or depolymerization [GO:0031110]	1.9355	14.1351	6.2101	39.5271	37.1747	2.8662	247.0342	86.5764	11.2843	108.7105	115.8493	131.6923
Wnt signaling pathway [GO:0016055]				24.3928	89.9668	121.4615			46.12710000000001		52.40239999999999
tRNA nucleoside ribose methylation [GO:0002128]	11.6273		6.1879	32.4527	57.9699			14.0654	26.38		297.5309000000001	88.58780000000002
Cul4A-RING E3 ubiquitin ligase complex [GO:0031464]	62.5	121.196	64.84389999999999	61.9153	62.0442	66.6439	76.0996	92.6078	58.0686	40.9646	40.2387	39.98130000000001
response to parathyroid hormone [GO:0071107]	117.6043	104.2264	64.8122	49.5843	71.6066		30.1845	67.3696	25.7906		95.7754	24.3571
[citrate (pro-3S)-lyase] ligase activity [GO:0008771]				65.5618	134.6238						33.0764	25.7302
carbohydrate transmembrane transporter activity [GO:0015144]		74.9672	149.28910000000005	40.98879999999999	14.2858	86.4069	64.9784	114.8302	22.0868	95.3493	16.7731	30.80960000000001
response to wounding [GO:0009611]	69.8276	99.95700000000001	115.0276	27.7665	55.9358	187.5113	32.046800000000005	35.8903	64.69300000000001	31.1329	33.485800000000005	18.8136
chlorophyll catabolic process [GO:0015996]	106.264	65.15129999999999	111.2609	91.76650000000002	91.2092	28.6362		47.3926	39.7323	19.1291	62.6695	44.1344
chlorophyllase activity [GO:0047746]	106.264	65.15129999999999	111.2609	91.76650000000002	91.2092	28.6362		47.3926	39.7323	19.1291	62.6695	44.1344
regulation of small GTPase mediated signal transduction [GO:0051056]	63.3695	89.5935	106.97260000000004	57.148999999999994	79.01290000000002	158.23340000000005	9.5044	82.1352	31.3424	7.7847	59.76109999999999	24.144400000000005
mitochondrial proton-transporting ATP synthase complex, catalytic core F(1) [GO:0000275]	86.76769999999998	79.8304	45.2515	33.0533	64.4438	25.7618	61.54510000000001	41.9709	81.82669999999997	25.1628	95.30799999999999	126.0831
anaphase-promoting complex-dependent catabolic process [GO:0031145]	103.7921	71.5475	20.7723	110.8242	84.1722	25.8755	22.2478	8.5655	88.52000000000002	32.5987	100.35040000000002	96.12160000000002
positive regulation of transcription elongation from RNA polymerase II promoter [GO:0032968]	15.7816	39.053	2.6688	85.61	61.6433	55.78670000000001	82.0343	81.9054	47.4074	12.6444	116.5045	163.8218
viral genome replication [GO:0019079]	116.2199	86.95339999999997	58.342999999999996	50.886700000000005	40.7642	128.7384	16.6807		33.508399999999995		42.64790000000001	46.1556
threonine-tRNA ligase activity [GO:0004829]	18.1732		3.8731	112.8641	63.1644						164.2308	9.4618
fibroblast growth factor binding [GO:0017134]	181.2153	135.00979999999998	42.16010000000001	54.745900000000006	61.3453	14.733999999999998	50.0658	32.1899	26.6819	75.6483	47.00889999999999	18.5484
insulin-like growth factor binding [GO:0005520]	39.78929999999999	154.61989999999997	101.9247	19.5076	82.54980000000002	79.94829999999999			10.4502		52.3164	7.839399999999999
L-rhamnose isomerase activity [GO:0008740]	339.2805	15.8289	7.3992	11.7429	29.3551	184.5799	84.2471	11.9518	10.3699	12.0563	4.6897	12.7605
rhamnose metabolic process [GO:0019299]	339.2805	15.8289	7.3992	11.7429	29.3551	184.5799	84.2471	11.9518	10.3699	12.0563	4.6897	12.7605
tRNA cytidylyltransferase activity [GO:0016437]	16.4951		5.3435	126.3616	55.2646				13.8571		171.4823	32.0778
pyrroloquinoline quinone biosynthetic process [GO:0018189]	6.699	2.7273	12.2122	18.9284	23.9414	52.0292	43.5291	71.3463	70.3221		123.9799	229.0108
protein import into peroxisome matrix, docking [GO:0016560]		7.2019			110.4162
cytolysis [GO:0019835]			146.898	10.6703	46.84990000000001				27.7568		73.0179	45.8762
mannose binding [GO:0005537]	39.78929999999999	154.61989999999997	101.9247	15.2349	74.13150000000002	72.63319999999999			10.4502		47.5207	7.839399999999999
lysosomal transport [GO:0007041]	39.78929999999999	154.61989999999997	101.9247	15.2349	74.13150000000002	72.63319999999999			10.4502		47.5207	7.839399999999999
pollen development [GO:0009555]	31.1762	46.1557		34.4951	26.0046	21.266			57.9085		100.0602	142.5372
SMN-Sm protein complex [GO:0034719]	76.9492	70.0027	7.0012	42.3529	49.968	24.7482		56.3745	52.27910000000001	29.4874	69.6735	147.2512
cell wall macromolecule biosynthetic process [GO:0044038]	10.6686	38.1876	56.5579	30.6177	43.9027	28.3088	142.90259999999995	119.5826	7.111700000000001	14.4644	121.3151	68.51050000000001
chromosome, telomeric region [GO:0000781]	109.1244	28.6598	78.29960000000001	4.2423	59.0395	213.2983			6.8572000000000015		7.6906	2.864
telomeric DNA binding [GO:0042162]	109.1244	28.6598	78.29960000000001	4.2423	59.0395	213.2983			6.8572000000000015		7.6906	2.864
intracellular sterol transport [GO:0032366]	134.5382	72.61869999999998	96.4993	24.117899999999995	40.3009	62.50130000000001	35.3641	31.1131	43.9212	64.1587	49.6645	22.0595
cellular response to amino acid starvation [GO:0034198]	25.1834	66.30749999999999	20.8704	67.4582	31.1107	19.2016	12.3438		48.6552	20.544	138.7088	162.95059999999995
negative regulation of TOR signaling [GO:0032007]	25.1834	66.30749999999999	20.8704	67.4582	31.1107	19.2016	12.3438		48.6552	20.544	138.7088	162.95059999999995
chromosome segregation [GO:0007059]	74.93129999999998	99.5388	78.75900000000001	31.315	25.0096	107.6044	24.5131	102.5882	19.3078	40.8368	21.756999999999998	25.0163
gas vesicle organization [GO:0031412]	3.9234		231.44920000000005	2.781	8.6279						19.0552
mannosylglycerate biosynthetic process [GO:0051479]				23.120800000000006	129.9756							5.9511
mannosyl-3-phosphoglycerate synthase activity [GO:0050504]				23.120800000000006	129.9756							5.9511
glycogen (starch) synthase activity [GO:0004373]	3.2911	15.596999999999998	102.9121	98.4309	53.3673	73.26820000000002					47.3763	28.3863
glycogen biosynthetic process [GO:0005978]	3.2911	15.596999999999998	102.9121	98.4309	53.3673	73.26820000000002					47.3763	28.3863
growth factor activity [GO:0008083]		5.102399999999999	10.9383	52.541900000000005	82.94179999999999	102.14540000000001					94.0933	21.154600000000002
protein phosphatase 4 complex [GO:0030289]	22.5342	76.3883	35.1957	27.6566	37.7047	39.0566	76.97609999999997	59.04470000000001	67.19590000000001	49.6287	51.66519999999999	88.80939999999998
hydrolase activity, acting on carbon-nitrogen (but not peptide) bonds, in cyclic amidines [GO:0016814]	80.61529999999998	163.3368	29.3017	54.567	53.7957	28.3317	11.9466	22.2215	28.1065	72.9719	25.7665	58.3092
oligogalacturonide lyase activity [GO:0047487]				60.8975	43.6629
pectin catabolic process [GO:0045490]				60.8975	43.6629
signaling receptor binding [GO:0005102]				21.6823	73.7136	110.4804					52.40239999999999	2.7826
regulation of response to reactive oxygen species [GO:1901031]	58.0337	41.3338	117.0582	49.03100000000001	52.8932	75.2799			19.1995		25.9654	30.2205
N-acetylmannosamine metabolic process [GO:0006051]	12.972999999999999	19.8063	51.39720000000001	30.7519	74.56600000000002	8.5861	20.3404	20.5042	125.3706	10.364	134.8313	112.90420000000002
N-acylglucosamine-6-phosphate 2-epimerase activity [GO:0047465]	12.972999999999999	19.8063	51.39720000000001	30.7519	74.56600000000002	8.5861	20.3404	20.5042	125.3706	10.364	134.8313	112.90420000000002
vesicle membrane [GO:0012506]	4.8768	4.0247	159.69189999999998	22.1165							68.42809999999999
Ragulator complex [GO:0071986]	116.2199	75.31479999999998	55.2559	38.2077	13.4015	106.8527			19.7872		14.0825	26.2903
negative regulation of cysteine-type endopeptidase activity involved in apoptotic process [GO:0043154]	116.2199	75.31479999999998	55.2559	38.2077	13.4015	106.8527			19.7872		14.0825	26.2903
mannosyl-glycoprotein endo-beta-N-acetylglucosaminidase activity [GO:0033925]	45.0614	140.4101	38.8943	62.6942	73.32859999999998	48.8934		13.5348	18.6036	25.2899	57.6601	42.6669
negative regulation of phosphatase activity [GO:0010923]	83.2827	61.3004	50.7278	23.4605	26.6517	45.288999999999994	35.8644	17.4871	109.2636	33.7525	34.1019	96.2241
phosphatase binding [GO:0019902]	83.2827	61.3004	50.7278	23.4605	26.6517	45.288999999999994	35.8644	17.4871	109.2636	33.7525	34.1019	96.2241
transmission of virus [GO:0019089]								50.72960000000001
cellular biogenic amine metabolic process [GO:0006576]	5.6818	4.0344	17.1642	34.1526	52.84060000000001	112.0684	9.6199		90.4366	9.1274	112.13619999999996	97.792
regulation of proteasomal protein catabolic process [GO:0061136]				12.9226	28.143						92.8701	64.2452
trehalose catabolic process [GO:0005993]	21.7582	35.1811	140.17690000000002				54.6685	69.6474		20.0447	2.3825
respirasome [GO:0070469]	34.178000000000004	26.3269	14.0136	21.8204	19.1775	9.3067	70.4682	118.2888	36.29790000000001		53.1477	131.0385
Gram-negative-bacterium-type cell wall [GO:0009276]			111.8359	25.8388	34.5982				29.0858		27.2623	62.2643
cation channel activity [GO:0005261]	24.4659		18.1343	14.6474	51.7227	99.9755			97.432		13.8413	61.16510000000001
carbohydrate:proton symporter activity [GO:0005351]		16.1065		30.6292	95.6784		62.0399	87.98769999999998	17.1308	33.4084	59.50210000000001	25.3934
regulation of catalytic activity [GO:0050790]	68.11019999999999	96.6121	37.0568	43.92459999999999	44.5632	94.1053	29.5945		28.658400000000004	18.065	27.3006	24.4526
photosynthesis, dark reaction [GO:0019685]		3.3668	6.8357	12.5733	38.4748	59.65740000000001	29.9109		66.67519999999999		76.4786	123.7961
arsenite transmembrane transporter activity [GO:0015105]	6.3319	24.2722	9.769	70.39989999999997	77.83470000000001	5.7571			39.4927	26.6208	45.6567	157.2151
arsenite transport [GO:0015700]	6.3319	24.2722	9.769	70.39989999999997	77.83470000000001	5.7571			39.4927	26.6208	45.6567	157.2151
beta-catenin binding [GO:0008013]	71.7708	101.9228	7.535	24.875	29.669		26.2725	8.3711	22.1437	37.8829	82.4589	93.7387
RNA 7-methylguanosine cap binding [GO:0000340]	51.1533	81.8296	56.6395	24.420900000000003	27.6607	59.3875	69.3791	57.3775	30.2211	35.108000000000004	28.543000000000003	28.7773
regulation of conjugation [GO:0046999]		18.2691	216.8686	2.8529		10.8178			4.0463		21.4325	45.7517
integrase activity [GO:0008907]	80.6307	12.1454	154.30650000000003	5.135	44.89	18.378500000000006			18.7178		37.7927	38.7806
phospholipid transport [GO:0015914]	7.511	35.6344	10.8945	68.25840000000001	110.48019999999997	86.6559	25.8329	41.5706	36.1634	21.1564	69.36109999999998	29.3291
phospholipid transporter activity [GO:0005548]	7.511	35.6344	10.8945	68.25840000000001	110.48019999999997	86.6559	25.8329	41.5706	36.1634	21.1564	69.36109999999998	29.3291
L-amino acid efflux transmembrane transporter activity [GO:0034639]	47.5399	47.1216	9.2361		3.4004	47.6453	91.3123	64.2463		50.0926
phosphatidylinositol-4-phosphate binding [GO:0070273]		18.7729	7.2325	51.8069	63.21079999999999	20.0051					11.8982	140.4284
peptidase inhibitor activity [GO:0030414]	37.0804	88.5693	12.0761	47.8359	84.70740000000002	38.3841	13.3519	15.3676	28.3524	41.272400000000005	78.0739	50.16849999999999
nuclear exosome (RNase complex) [GO:0000176]	108.37799999999999	87.93860000000002	72.87380000000002	27.3424	29.8039	30.5251	18.6285		25.023000000000003		25.465200000000006	13.926199999999998
transcription by RNA polymerase I [GO:0006360]	114.9718	92.0297	67.2692	15.8416	21.562400000000004	56.3263	18.8084	36.6314	29.2598		13.580100000000002	15.815999999999999
neuropeptide hormone activity [GO:0005184]	32.6085		7.2465	52.5307	52.86720000000001	102.15					10.855999999999998
toxin-antitoxin complex [GO:0110001]	34.0381	8.72	66.9462	10.8802	62.97560000000001	14.9211			46.6356	9.0854	73.7861	100.0953
histone deacetylation [GO:0016575]	14.7194	57.44150000000001	18.5978	36.519800000000004	60.620000000000005	2.6865	12.0476	78.0739	28.3304	27.3699	84.79469999999998	91.2735
nitrite reductase (cytochrome, ammonia-forming) activity [GO:0042279]	6.7508		13.319	26.3086	64.3172	6.4328					55.1396	124.5379
chitin synthase activity [GO:0004100]	58.53930000000001	74.27839999999998	91.4774	25.3425	37.0528	68.116		16.9362	20.909	7.3562	28.9184	31.2813
nitrate transport [GO:0015706]	21.8529	58.7287		19.9023	12.6885	16.1088					78.97900000000001	83.17909999999998
response to nitrate [GO:0010167]	21.8529	58.7287		19.9023	12.6885	16.1088					78.97900000000001	83.17909999999998
capsule polysaccharide biosynthetic process [GO:0045227]	7.0604	2.4702	48.835	63.4295	59.5086	5.0845			8.6926		105.8273	67.4119
gas vesicle [GO:0031411]	3.9234		172.18300000000005	2.781	8.6279						15.667099999999998
single strand break repair [GO:0000012]	61.3386	55.1266	36.7007	65.917	68.02980000000001	43.2429		12.2687	37.7383	11.2617	33.363	21.4601
chitin biosynthetic process [GO:0006031]	56.92930000000001	74.27839999999998	91.4774	25.3425	35.0295	68.116		16.9362	12.773	7.3562	25.5843	31.2813
enterobacterial common antigen biosynthetic process [GO:0009246]	117.78249999999998		74.65530000000003			6.2095			26.4648		10.2505	5.4684
fucosylation [GO:0036065]	117.78249999999998		74.65530000000003			6.2095			26.4648		10.2505	5.4684
SAGA-type complex [GO:0070461]	63.0868	67.9175		22.4886	17.0292	21.1887	91.0645	51.9127	21.0535	40.75279999999999	13.6062	21.6954
cellular response to acidic pH [GO:0071468]									38.8108
glutamine-tRNA ligase activity [GO:0004819]	18.4881	23.9935	34.739200000000004	12.8897	27.866699999999994	15.313			124.5013		22.9875	67.4854
glutaminyl-tRNA aminoacylation [GO:0006425]	18.4881	23.9935	34.739200000000004	12.8897	27.866699999999994	15.313			124.5013		22.9875	67.4854
cyclin-dependent protein serine/threonine kinase inhibitor activity [GO:0004861]	57.6857	19.3745	13.884	27.9741	35.0325	96.649					9.9373
amine dehydrogenase activity [GO:0030058]	26.0771	11.463	94.4992	31.095900000000004	61.00899999999999	9.5294			18.877		42.50070000000001	31.797799999999995
organic phosphonate catabolic process [GO:0019700]	15.0524		37.7126	41.69750000000001	65.91219999999998	18.8434	6.3856		27.796800000000005		60.3958	47.6941
troponin complex [GO:0005861]			60.56929999999999	3.9252	28.5772	83.54519999999998				29.6456	27.2999	12.8331
endoplasmic reticulum organization [GO:0007029]	15.9147	19.9265	5.381399999999998	26.5527	31.2653	41.9239	62.6448	57.8393		13.3426	47.4543	61.9359
cell cycle arrest [GO:0007050]	57.6857	19.3745	13.884	27.9741	24.2823	90.5573					9.9373
tRNA thio-modification [GO:0034227]	16.7993	9.5661	20.8299	16.640800000000002	22.8386	64.556			57.9058	12.0204	21.925	103.88450000000003
procollagen-proline 4-dioxygenase activity [GO:0004656]	1.5625		7.46	40.09649999999999	102.67420000000004	73.22309999999997					8.011099999999999	3.6137
sodium:potassium-exchanging ATPase complex [GO:0005890]		2.9417	24.0919	33.852000000000004	72.7106	40.94839999999999					27.5151
malate transport [GO:0015743]	94.0426	21.7356	25.2053	21.8965	14.9146	28.2045	28.4694	29.1823	47.3636		17.7844	39.1893
structural constituent of cell wall [GO:0005199]		7.3412		30.1128	16.8747	3.8160000000000003			63.42499999999999	114.004	26.4708	4.4118
dynein complex binding [GO:0070840]				24.0504	39.4016	21.9876		7.7192			98.5635	1.7639
mitochondrial respiratory chain complex I [GO:0005747]		22.5135		17.265500000000007	25.397000000000002	9.0999	16.3943	33.5255			74.52799999999998	58.7681
cell cortex [GO:0005938]	29.6348	18.307000000000002	8.2757	39.8882	36.0416	36.1251	11.5411	51.688	22.0648	91.0981	13.6513	21.2917
cortical protein anchoring [GO:0032065]	29.6348	18.307000000000002	8.2757	39.8882	36.0416	36.1251	11.5411	51.688	22.0648	91.0981	13.6513	21.2917
auxin binding [GO:0010011]			3.9616	55.2904	52.6825						42.3017	2.9945
positive regulation of plasminogen activation [GO:0010756]	9.0778	12.3829	28.7619	7.558000000000002	22.9411	157.77210000000005	10.7091		23.3737		9.9815
organomercury catabolic process [GO:0046413]		5.1613	21.7213	33.87799999999999	40.7827				36.1894		41.96189999999999	39.50250000000001
alkylmercury lyase activity [GO:0018836]		5.1613	21.7213	33.87799999999999	40.7827				36.1894		41.96189999999999	39.50250000000001
transcription elongation factor complex [GO:0008023]		55.234899999999996	17.605200000000004	21.549	31.493299999999998	75.1482	32.5859	18.6897	18.9796	22.4844	18.7157	26.7491
RNA-dependent DNA biosynthetic process [GO:0006278]					2.8930000000000002		56.9581	55.7692			7.3207
potassium transmembrane transporter activity, phosphorylative mechanism [GO:0008556]				44.375299999999996	51.8107	3.1224			4.6018		59.499700000000004	20.0441
calcium ion import across plasma membrane [GO:0098703]	19.3254	27.9243	4.1198	3.7042	7.7986		44.0764	25.6025	112.2357	16.3233	8.9667	62.2518
mRNA methylation [GO:0080009]	61.6953	58.20669999999999	5.6992	22.3596	22.7022	41.25360000000001			11.3634		23.7765	22.2459
red chlorophyll catabolite reductase activity [GO:0051743]				62.09829999999999	35.3628				6.0495		36.7969	8.9404
regulation of bacterial-type flagellum assembly [GO:1902208]	33.5056		24.4208	15.5989					48.29960000000001		43.4387	12.7763
regulation of apoptotic process [GO:0042981]		64.9079	17.2609	22.109899999999996	68.6104	31.9016	21.3626		5.5071		23.0781	8.3868
anchored component of plasma membrane [GO:0046658]		2.0609	11.1578	28.3282	49.395100000000006	6.857900000000001	67.346	53.1992			15.2497
methanogenesis, from acetate [GO:0019385]			4.0446	24.6099	22.983600000000006		55.7603		11.615		68.2132	15.4748
FtsZ-dependent cytokinesis [GO:0043093]	41.4818	6.5434	102.8998	28.4645	20.186000000000003	13.1131	12.5421	13.7768	29.8003	10.9521	30.479000000000006	35.7899
5'-flap endonuclease activity [GO:0017108]	35.9232	31.9161	20.716900000000006	22.2172	10.6172	28.89	27.2531	73.8983	16.5731		29.4047	18.3093
Slx1-Slx4 complex [GO:0033557]	35.9232	31.9161	20.716900000000006	22.2172	10.6172	28.89	27.2531	73.8983	16.5731		29.4047	18.3093
interstrand cross-link repair [GO:0036297]	75.7406	44.613	29.4589	23.3164	16.5356	14.585999999999999			16.6589		13.9929	17.994600000000005
Fanconi anaemia nuclear complex [GO:0043240]	75.7406	44.613	29.4589	23.3164	16.5356	14.585999999999999			16.6589		13.9929	17.994600000000005
nucleoside-triphosphatase activity [GO:0017111]	3.9444	4.6808	4.6065	3.0768	3.6149		155.99599999999995	67.6192	7.506			1.787
transmembrane receptor protein serine/threonine kinase activity [GO:0004675]				18.2769	50.9628	11.123000000000001	47.1111	35.1557		19.5	13.461500000000001
MIS12/MIND type complex [GO:0000444]	2.2949							53.318000000000005
spliceosomal complex assembly [GO:0000245]		34.4052	8.2225	16.344	9.7063	5.9744		15.1101	17.8609	24.3342	47.3708	98.3613
mitochondrial RNA metabolic process [GO:0000959]	42.92010000000001	22.947	9.7556			51.9288		10.7963
organic phosphonate transport [GO:0015716]	12.3399		23.4203	18.6028	47.4486	18.3041			22.035000000000004		35.9491	42.5175
oleate hydratase activity [GO:0050151]			14.9541	31.540700000000005	29.954000000000004				62.271		14.092	12.3365
cytoskeleton-dependent cytokinesis [GO:0061640]	47.4904	26.703000000000007	26.1025	20.300700000000006	13.0279	72.36449999999998			7.6219		23.2798	9.2241
aflatoxin biosynthetic process [GO:0045122]	56.0593	14.0391								11.9025
cell surface receptor signaling pathway [GO:0007166]	16.1637	6.751099999999999	18.3748	32.9566	45.731899999999996	60.0401			9.7067		42.843900000000005	12.712
hydrolase activity, acting on carbon-nitrogen (but not peptide) bonds, in cyclic amides [GO:0016812]		28.5835	27.7389	3.392	9.3748	10.6606	59.1142	52.1364		39.0339	11.7703
apoptotic process [GO:0006915]				7.2247	35.7799	36.336
mitotic spindle assembly [GO:0090307]	66.1499	45.0549		6.9102999999999986	10.3592				16.5016			12.2818
acetylcholine-gated channel complex [GO:0005892]	20.9756	15.760700000000002	43.8898	17.9755	15.344000000000001	23.9905			13.3235		32.8481	45.99950000000001
RNA adenylyltransferase activity [GO:1990817]		57.74229999999999	41.8116	10.061	31.5081	24.2983				9.1988	25.513500000000004	4.2005
oxidoreductase activity, acting on paired donors, with oxidation of a pair of donors resulting in the reduction of molecular oxygen to two molecules of water [GO:0016717]		6.9228	4.006	3.8114	35.2107		12.0517		38.9214		14.799000000000001	88.1608
regulation of store-operated calcium entry [GO:2001256]	3.4854	61.3815	3.2178	40.3222	59.08659999999999	25.1338	15.5564	15.1592			3.3493
collagen trimer [GO:0005581]			12.0565	5.0253999999999985	22.2947	65.01820000000001					21.4335
response to hormone [GO:0009725]		19.3238	8.9145	6.5832	6.7663		11.5603	11.8682	92.0202	7.5605	22.3345	64.00319999999999
mitochondrial respiratory chain complex IV [GO:0005751]	26.4819	20.5084	13.0238		8.9863	69.8236	10.9228	37.7612	5.7104	7.1781	4.3213	70.6612
synaptonemal complex [GO:0000795]					24.8984
synaptonemal complex assembly [GO:0007130]					24.8984
aspartate-ammonia ligase activity [GO:0004071]	12.4303	34.8693	128.3986	23.8059	4.6307	13.4294	8.2165	17.0428	3.2132	22.9633	3.2
small conductance calcium-activated potassium channel activity [GO:0016286]	41.2102	49.3311	39.0096	33.7443	35.1067	5.3416	12.761	12.4108	23.2821	7.5315	14.2677	19.3793
immunoglobulin binding [GO:0019865]					45.0513							2.5422
mitochondrial membrane [GO:0031966]	6.0364	33.96040000000001	3.5351	21.6305	15.9085	10.5702	17.3105	31.174	12.8		32.6634	69.9813
tropomyosin binding [GO:0005523]				9.7522	37.367	59.82220000000001					7.34	1.876
pointed-end actin filament capping [GO:0051694]				9.7522	37.367	59.82220000000001					7.34	1.876
ATPase inhibitor activity [GO:0042030]	73.26899999999999	10.1699		5.9867	8.4866	13.6634	24.6808	52.6029		22.2706	6.4761	14.3234
negative regulation of ATPase activity [GO:0032780]	73.26899999999999	10.1699		5.9867	8.4866	13.6634	24.6808	52.6029		22.2706	6.4761	14.3234
enoyl-[acyl-carrier-protein] reductase (NADH) activity [GO:0004318]	24.27	27.6855	23.2159	24.2727	39.7045				4.361000000000001		31.0563	9.12
quorum sensing [GO:0009372]	15.7074		23.799	7.8177	3.2747				50.92		20.3688	38.429300000000005
phosphate ion transmembrane transport [GO:0035435]	40.2556	25.383900000000004	37.2105	22.9815	27.5133	13.2818	28.4151		9.1602		17.351599999999998	5.7973
phosphate ion transmembrane transporter activity [GO:0015114]	40.2556	25.383900000000004	37.2105	22.9815	27.5133	13.2818	28.4151		9.1602		17.351599999999998	5.7973
integrator complex [GO:0032039]	2.3438	51.93560000000001	21.2906	34.266	48.209	21.6567			4.9344		14.6247	5.252999999999999
response to water [GO:0009415]	53.9627	29.994	8.4502	26.1533	17.625999999999994				30.2511		13.0163	2.3179
single-stranded telomeric DNA binding [GO:0043047]		5.2969		5.9239999999999995		1.8881					37.0243	60.6137
peptide cross-linking [GO:0018149]	26.7399	13.6628	13.0158	13.3794	43.0424	10.9662		32.7426	11.612		40.7313	15.008500000000002
collagen-containing extracellular matrix [GO:0062023]		2.0609	11.1578	28.3282	53.297700000000006	6.857900000000001					30.8258
immune response [GO:0006955]		2.9636	14.4392	18.2472	21.7011	17.5584					53.8534	20.8242
phenol 2-monooxygenase activity [GO:0018662]	37.7769	5.7	55.4871	1.4377	3.0639999999999996	54.4963			3.4192		9.1503
nucleic acid phosphodiester bond hydrolysis [GO:0090305]								21.0819
protein domain specific binding [GO:0019904]		27.8116	4.2189	22.9289	42.8841	42.3428		12.8319			12.3733	3.2334
HDA1 complex [GO:0070823]	9.8669		18.5978	9.8935	27.2589			42.0423	21.948		11.2855	25.4465
carboxypeptidase activity [GO:0004180]	2.6139	15.802600000000002		20.711	56.2674	34.94070000000001	10.6184	31.8006	7.5644		24.0041	3.5121
viral DNA genome packaging [GO:0019073]		11.3164	4.566	12.986	16.983	56.5942			17.185299999999998		14.6602	27.1481
TRAPPII protein complex [GO:1990071]		8.4241	12.617			74.42	27.0393		4.3746		9.5873	4.2379
lipoprotein metabolic process [GO:0042157]		33.507	4.831	75.54859999999998	7.1312	10.3032					6.2771	2.8405
actin filament organization [GO:0007015]	2.4194	22.3072	7.1393	17.9746	23.9797	61.566					4.3448
actin monomer binding [GO:0003785]	2.4194	22.3072	7.1393	17.9746	23.9797	61.566					4.3448
sensory perception of taste [GO:0050909]				23.6969	29.416400000000003	33.8695			25.6949		3.74	2.4027
cellular calcium ion homeostasis [GO:0006874]				4.2922	17.567300000000003	14.8489					55.465	4.5756
ryanodine-sensitive calcium-release channel activity [GO:0005219]				4.2922	17.567300000000003	14.8489					55.465	4.5756
[heparan sulfate]-glucosamine N-sulfotransferase activity [GO:0015016]				13.2424	35.5107	16.9142					11.0927
granulocyte macrophage colony-stimulating factor receptor binding [GO:0005129]				8.5191	14.502						35.5672	18.0334
metalloendopeptidase inhibitor activity [GO:0008191]			20.9409			5.0417	54.1061	10.8284			2.8013
defense response to bacterium [GO:0042742]			9.0448	8.795300000000001	25.4676						19.1148	30.6522
cell-cell signaling [GO:0007267]	11.4461	44.3279	65.6104	4.7727	7.5883				3.6129		2.4347	8.5355
spliceosomal snRNP assembly [GO:0000387]		24.8356	2.9875	9.3912	4.8251	8.4704	70.6915	40.04		15.7751	3.4016	4.359
SMN complex [GO:0032797]		24.8356	2.9875	9.3912	4.8251	8.4704	70.6915	40.04		15.7751	3.4016	4.359
U2-type post-mRNA release spliceosomal complex [GO:0071008]	65.7089	58.9265	7.2378	4.8356	2.234				3.1564		2.3077	3.0543
spliceosomal complex disassembly [GO:0000390]	65.7089	58.9265	7.2378	4.8356	2.234				3.1564		2.3077	3.0543
centromere complex assembly [GO:0034508]	19.8766	49.9728	10.740100000000002	3.6798	13.3773	11.2901	24.5761	59.8288	1.4963		2.7837	1.8766
negative regulation of Wnt signaling pathway [GO:0030178]	7.6751	17.8876	5.9042	42.46849999999999	26.6812	5.6479			10.7449		36.0385	7.1475
cytoskeletal anchoring at plasma membrane [GO:0007016]		4.0712	3.7777	25.037300000000002	33.0099	31.6477					8.9356
mitochondrial fusion [GO:0008053]		3.0316	10.4003	22.1339	37.0382	49.81150000000001			2.3963		12.5188	1.8771
tissue regeneration [GO:0042246]		3.4513		15.9648	40.0554	33.2771					8.0418	2.439
circadian rhythm [GO:0007623]					3.4288	10.5779			34.0744		28.7315	8.148900000000001
host cell nucleus [GO:0042025]										16.9227
mRNA transport [GO:0051028]		15.7755	22.1564	13.5828	24.648000000000003	15.689					8.744299999999999
regulation of protein secretion [GO:0050708]	3.3828						52.8608	20.9102			2.9348	2.7415
cytoskeletal adaptor activity [GO:0008093]				17.3659	28.2401	21.9876					11.7508	1.7639
cytokinin metabolic process [GO:0009690]	2.925	2.0629	52.0615	9.4003	5.1484				31.6918		5.9355	19.2045
cytokinin dehydrogenase activity [GO:0019139]	2.925	2.0629	52.0615	9.4003	5.1484				31.6918		5.9355	19.2045
levansucrase activity [GO:0050053]			18.8333	8.7987	5.9956				6.5021		35.478199999999994	19.5853
carbohydrate utilization [GO:0009758]			18.8333	8.7987	5.9956				6.5021		35.478199999999994	19.5853
acetyl-CoA metabolic process [GO:0006084]			8.9224	22.6237	24.4458		15.8061				11.5439	10.2709
citrate lyase complex [GO:0009346]			8.9224	22.6237	24.4458		15.8061				11.5439	10.2709
citrate CoA-transferase activity [GO:0008814]			8.9224	22.6237	24.4458		15.8061				11.5439	10.2709
S-ribosylhomocysteine lyase activity [GO:0043768]	15.7074		16.4007	5.8124					46.3423		5.7418999999999984	2.2843
focal adhesion [GO:0005925]			7.2501	17.7584	16.600800000000003	23.0042					11.8409
nuclear protein quality control by the ubiquitin-proteasome system [GO:0071630]	34.964	46.7472	4.3133	14.0162	7.3831	3.803			6.4788		2.9704
proteasome localization [GO:0031144]	34.964	46.7472	4.3133	14.0162	7.3831	3.803			6.4788		2.9704
elongin complex [GO:0070449]		31.8399		6.327000000000001	12.4576	5.3347				27.784000000000002	6.2407
phospholipase C activity [GO:0004629]	13.595	20.4459	7.7271	8.8914	31.3945	3.0815	9.0256	43.92740000000001	5.9645		18.0282	2.4877
sensory perception of chemical stimulus [GO:0007606]	15.3032				7.1087	35.0364					2.3733
sarcoglycan complex [GO:0016012]				17.3759	30.1303	9.283100000000001			1.2667
positive regulation of GTPase activity [GO:0043547]	21.9605	9.9837	24.2956	11.1913	29.5721	9.4583			9.3856		11.1198	2.1298
signaling [GO:0023052]		6.8812	11.117	20.2614	30.671999999999997	12.9533					11.6112	6.0548
cytosol [GO:0005829]			14.0488
sphingomyelin phosphodiesterase D activity [GO:0050290]		7.38	4.9146	18.2533	21.8244	9.8089	24.6737				19.3391	5.6852
anaerobic respiration [GO:0009061]			13.9314
regulation of ATPase activity [GO:0043462]				3.9909	6.3816						30.3087	14.6215
glycoprotein catabolic process [GO:0006516]				7.1714	15.0086	35.51190000000001					2.9039	8.3738
voltage-gated sodium channel complex [GO:0001518]	18.2194			9.6992	13.2241
voltage-gated sodium channel activity [GO:0005248]	18.2194			9.6992	13.2241
meiotic cell cycle [GO:0051321]		23.4292	4.3275		9.0696	17.1286
mitochondrial small ribosomal subunit [GO:0005763]			3.5135	12.069600000000001	16.523200000000003	25.9664					9.050699999999999
cytokine activity [GO:0005125]					18.3383	8.4369
response to arsenic-containing substance [GO:0046685]				13.0513	12.8062	2.6575					23.8765
GTPase regulator activity [GO:0030695]				10.777300000000002	29.2566	6.4699					5.4745
negative regulation of translational initiation [GO:0045947]				11.4497	3.9715	27.1231					8.982999999999999
eukaryotic initiation factor 4E binding [GO:0008190]				11.4497	3.9715	27.1231					8.982999999999999
regulation of exit from mitosis [GO:0007096]	2.8008	23.6212	3.1145	15.2536	5.9723000000000015	10.6379			7.8767		33.52929999999999
microtubule cytoskeleton organization [GO:0000226]					12.7016
secondary metabolic process [GO:0019748]	7.8274	30.5621	11.43	2.5729	13.5309	4.8667	11.2785	36.3674	2.0973	11.5163	9.9232	7.4039
CENP-A containing nucleosome assembly [GO:0034080]			12.3806
rough endoplasmic reticulum membrane [GO:0030867]				3.0092	29.7684	14.0044			11.5169		3.1713
neuronal signal transduction [GO:0023041]				3.0092	29.7684	14.0044			11.5169		3.1713
neurotransmitter transport [GO:0006836]		9.0226	14.357999999999999	9.7131	23.2398	13.730800000000002					8.9306	6.4554
AP-5 adaptor complex [GO:0044599]	15.1464	20.0851	14.7785	11.8508	10.7405				6.2649	8.0312	16.1357	6.4761
2',3'-cyclic-nucleotide 3'-phosphodiesterase activity [GO:0004113]				16.0898	23.8607	5.2014						3.3898
cyclic nucleotide catabolic process [GO:0009214]				16.0898	23.8607	5.2014						3.3898
positive regulation of canonical Wnt signaling pathway [GO:0090263]									12.1113
negative regulation of transforming growth factor beta receptor signaling pathway [GO:0030512]									12.1113
V(D)J recombination [GO:0033151]	26.9617	2.7255	4.9544								13.4559
ruffle [GO:0001726]			3.7777	17.7584	13.553300000000002	18.2068					6.7931
Notch signaling pathway [GO:0007219]				4.6388	21.457199999999997	8.4844					17.557299999999998	7.6032
hemoglobin binding [GO:0030492]									6.7778			16.9374
C4-dicarboxylate transport [GO:0015740]	17.5811	9.7239	13.772200000000002	7.0476	11.0742	15.931	6.667999999999999		10.4735	14.7558	10.6122
C4-dicarboxylate transmembrane transporter activity [GO:0015556]	17.5811	9.7239	13.772200000000002	7.0476	11.0742	15.931	6.667999999999999		10.4735	14.7558	10.6122
viral life cycle [GO:0019058]			6.0047	5.1579	7.8431				16.2241		20.0667	15.2586
protein xylosyltransferase activity [GO:0030158]			6.2898999999999985	11.2638	22.8734	7.4926					9.1958
glycosaminoglycan biosynthetic process [GO:0006024]			6.2898999999999985	11.2638	22.8734	7.4926					9.1958
regulation of autophagy [GO:0010506]					3.0657	2.1755	28.9759
lipid homeostasis [GO:0055088]	18.0824			7.0441	16.2701	6.431100000000002					9.1549
nuclear membrane [GO:0031965]	18.0824			7.0441	16.2701	6.431100000000002					9.1549
phosphatidylinositol 3-kinase complex, class IB [GO:0005944]	14.4828	11.6782	3.891	3.9359	12.546				18.7256		14.2683	11.631199999999998
1-phosphatidylinositol-3-kinase regulator activity [GO:0046935]	14.4828	11.6782	3.891	3.9359	12.546				18.7256		14.2683	11.631199999999998
negative regulation of DNA-templated transcription, termination [GO:0060567]											11.1935
cytoadherence to microvasculature, mediated by symbiont protein [GO:0020035]						17.7105					3.8638
lipase activity [GO:0016298]		20.7125		13.8702	8.4751		14.6393			10.327	3.0369	3.8363
cholesterol metabolic process [GO:0008203]		20.7125		13.8702	8.4751		14.6393			10.327	3.0369	3.8363
arabinosyltransferase activity [GO:0052636]				6.058	23.3052						2.6031
Actinobacterium-type cell wall biogenesis [GO:0071766]				6.058	23.3052						2.6031
bacterial-type RNA polymerase core enzyme binding [GO:0001000]			30.7411	6.0815	6.3142999999999985	1.4925					8.536999999999999
mRNA cap binding complex [GO:0005845]						10.4003
RNA 5'-cap (guanine-N7)-methylation [GO:0106005]						10.4003
transcription regulatory region DNA binding [GO:0044212]		2.5088	6.6373999999999995	6.1059	23.0251	19.7693					3.5604
alginic acid biosynthetic process [GO:0042121]			32.0108		2.574				4.0547			2.1792
protein-glutamine gamma-glutamyltransferase activity [GO:0003810]					17.9624						2.0698
cell-cell adhesion [GO:0098609]							18.7392		1.8159999999999998	9.7909	6.6278	13.0995
phosphatidylinositol-3-phosphate binding [GO:0032266]	19.1693	4.277	14.119000000000002	18.5226	9.0353	2.2314		7.723	6.2572		13.1733	4.4174000000000015
positive regulation of voltage-gated potassium channel activity [GO:1903818]				7.1042	8.8722	13.6111
regulation of synaptic transmission, cholinergic [GO:0032222]				7.1042	8.8722	13.6111
sleep [GO:0030431]				7.1042	8.8722	13.6111
enterochelin esterase activity [GO:0008849]	12.7921		6.6757
heparin binding [GO:0008201]				8.2848	11.2528	2.7574					18.799	5.8015
chloride ion binding [GO:0031404]						8.9634			9.7089
light absorption [GO:0016037]						8.9634			9.7089
DASH complex [GO:0042729]	6.9968	15.641	2.2193	10.4335	2.9671		7.0121		11.744100000000001	6.941	25.4392	3.7614
mitotic spindle [GO:0072686]	6.9968	15.641	2.2193	10.4335	2.9671		7.0121		11.744100000000001	6.941	25.4392	3.7614
dystrophin-associated glycoprotein complex [GO:0016010]		4.0712		7.2789	19.4566	13.4409					2.1425
ornithine decarboxylase inhibitor activity [GO:0008073]		10.4531				3.8197	13.7015	13.2004			4.4724
lysosome localization [GO:0032418]			2.7239	5.9318	6.7174					21.7182	8.2789
MHC class II protein complex [GO:0042613]			8.9337
antigen processing and presentation [GO:0019882]			8.9337
ethanolamine transport [GO:0034229]				9.4808	8.3747
ethanolamine transmembrane transporter activity [GO:0034228]				9.4808	8.3747
negative regulation of translation [GO:0017148]			4.2693	2.0053	3.2747				4.5777		6.6719	32.3483
single-species biofilm formation [GO:0044010]			4.2693	2.0053	3.2747				4.5777		6.6719	32.3483
myosin binding [GO:0017022]	19.616	6.6572	15.302	5.8044	2.3154	3.4492
tumor necrosis factor receptor binding [GO:0005164]				6.8857	7.1991	9.1215					18.2862	2.7908
regulation of gene silencing by miRNA [GO:0060964]	27.4036		3.0901	5.3235	7.7283	9.9664					6.0846	2.0496
mitochondrial calcium ion homeostasis [GO:0051560]				7.809299999999999	9.7902
calcium import into the mitochondrion [GO:0036444]				7.809299999999999	9.7902
uniplex complex [GO:1990246]				7.809299999999999	9.7902
spindle assembly [GO:0051225]		26.7412	7.1530000000000005	2.3846	2.7149	9.4766	15.636		2.6896	8.14	5.8105	7.180700000000001
plasma membrane organization [GO:0007009]	18.4415	4.869199999999998	7.4932	5.9079	24.8596	1.7595					4.4376	2.1176
L-lysine transmembrane transport [GO:1903401]				6.0063	4.3739				14.8998		9.6473
L-lysine efflux transmembrane transporter activity [GO:0015661]				6.0063	4.3739				14.8998		9.6473
defense response to fungus [GO:0050832]				3.6365	13.6789
apoptotic DNA fragmentation [GO:0006309]					8.6545
cell differentiation [GO:0030154]		3.2742		5.19	9.7976	12.5351					12.2545
BRCA1-A complex [GO:0070531]	4.1905	19.543			5.1206		11.2183					2.2581
BRISC complex [GO:0070552]	4.1905	19.543			5.1206		11.2183					2.2581
HAUS complex [GO:0070652]		26.7412	7.1530000000000005	2.3846	2.7149	9.4766	15.636		2.6896	8.14	2.3302	7.180700000000001
inflammatory response [GO:0006954]						8.4369
snRNA binding [GO:0017069]					10.7502	6.0917
negative regulation of transcription by RNA polymerase II [GO:0000122]					10.7502	6.0917
mitochondrial proton-transporting ATP synthase complex [GO:0005753]					8.42
transmembrane receptor protein tyrosine kinase activity [GO:0004714]	5.0047	12.6978	7.312800000000001	9.5443	16.814999999999998	7.8754		8.3218	1.8743	7.8121	8.9596	5.9312000000000005
transmembrane receptor protein tyrosine kinase signaling pathway [GO:0007169]	5.0047	12.6978	7.312800000000001	9.5443	16.814999999999998	7.8754		8.3218	1.8743	7.8121	8.9596	5.9312000000000005
nicotianamine biosynthetic process [GO:0030418]	15.29	7.1771		2.7468						8.0578
nicotianamine synthase activity [GO:0030410]	15.29	7.1771		2.7468						8.0578
single-stranded DNA 5'-3' exodeoxyribonuclease activity [GO:0045145]		9.2488		9.4815	18.3577	3.4381					3.1169	6.0522
protein homotetramerization [GO:0051289]				2.1687	14.1424
cAMP response element binding protein binding [GO:0008140]				2.1687	14.1424
heterophilic cell-cell adhesion via plasma membrane cell adhesion molecules [GO:0007157]		22.4524		2.7857	2.8004						4.5832
fumarate metabolic process [GO:0006106]			5.7609	12.5813	12.3395				5.8427		3.5026
viral capsid [GO:0019028]					11.9561	3.6416				12.3243	4.0893
microtubule cytoskeleton [GO:0015630]					7.9721
positive regulation of cell population proliferation [GO:0008284]											12.953599999999998	2.9625
glycerol-3-phosphate O-acyltransferase activity [GO:0004366]					7.9256
suppression by virus of host apoptotic process [GO:0019050]		10.630999999999998	9.5849		3.7469							7.7126
mitotic sister chromatid segregation [GO:0000070]		12.3549			9.2496			12.6686			2.4375	2.1522
oligosaccharyltransferase I complex [GO:0034998]	9.4661	5.847	2.8169	3.3022	14.1917	16.0524			2.1185
response to unfolded protein [GO:0006986]			5.9529999999999985	9.5892	14.9059	7.3178					5.617999999999999	2.4882
calcium-activated potassium channel activity [GO:0015269]			7.4324			7.8166
exo-alpha-sialidase activity [GO:0004308]				3.2397	4.5775					17.4639	7.0367	5.6864
hydrolase activity, acting on acid halide bonds, in C-halide compounds [GO:0019120]				5.5135	12.2498				3.0741		7.2997	9.2551
mRNA cleavage [GO:0006379]												7.315
termination of RNA polymerase II transcription [GO:0006369]												7.315
endosomal transport [GO:0016197]		2.6572	2.5765	6.2131	7.635	5.5419			5.3893		18.7632	8.069600000000001
[truncated: 145 more rows]
