# Supplementary material for: Metagenome-assembled genomes of phytoplankton microbiomes from the Arctic and Atlantic Oceans
Source: Microbiome. 2022 Apr 28;10:67. doi: 10.1186/s40168-022-01254-7 (PMC9047304; doi:10.1186/s40168-022-01254-7)
Supplement: Supplementary file 5 — Additional file 4. Table summarising each assembled sample, prior to binning. Includes tables in comma separated format giving estimated number of genes copies in which each Pfam domain or GO term occurs, as well as PCA plot of the samples based on the Pfam data. [file 40168_2022_1254_MOESM5_ESM.gz › 4. population function/pop_pfam.csv]

	P2	P3a	P1	NP2	NP1	P6	P5	P4	NP5	P3b	NP3	NP4
PF00005	102962.52539999998	102333.60229999943	210647.87179999967	131307.54279999988	188951.6769	115323.46209999984	208672.82920000027	173442.88199999998	111798.06869999954	55267.66220000005	209878.73870000144	243106.74549999926
PF07727	233573.8712000001	288352.91380000074	315434.87830000045	19846.375200000035	23944.325499999908	342281.5601	165390.50850000005	123881.77360000006	56631.422900000056	161635.62359999967	27748.13259999999	24139.889499999947
PF12796	169054.10330000133	186957.00970000046	80174.02879999952	123774.58510000065	106212.57990000096	84927.19490000045	58476.702400000046	56888.05190000013	102388.92040000018	58378.17090000013	124404.57010000096	142890.8492000015
PF00400	88599.46240000008	109699.22339999945	42455.615700000046	97901.14010000069	76789.81040000063	64856.70459999999	91122.44820000016	86962.06460000001	87011.44240000138	51145.4240000001	94479.68890000136	134723.00480000113
PF00078	83361.2843	166205.05150000038	81941.33739999981	21921.8222	67023.56959999994	162863.93819999965	115875.63360000006	80949.73010000022	36440.37739999992	103201.70849999985	56372.39650000001	19942.673099999938
PF13516	105170.5973	203636.4422000001	49915.935199999774	64354.87540000018	61421.123699999756	40206.4044999999	66602.6569999999	48452.50840000001	64320.40029999987	80091.91400000009	66658.73490000029	75551.96549999878
PF08238	232492.81359999944	111096.07869999958	164090.03760000036	31707.555299999647	34982.03100000003	54851.27050000003	22492.567500000023	21331.852900000067	41846.74210000008	40639.38969999997	38842.9815	38736.89960000008
PF00069	102607.57799999994	75354.61919999994	55154.1108999998	72237.12430000005	62108.25839999999	116840.8855	47244.63450000002	42159.315900000016	60693.98480000005	37530.53229999997	67883.95430000008	84543.79109999965
PF02493	102558.05799999996	75336.39020000043	62814.93410000036	42620.138000000064	43031.68370000033	132391.15490000055	43124.314900000085	35191.891100000066	38071.31880000018	37004.999099999965	52655.16080000073	59575.19829999973
PF00271	45174.77050000007	39723.893899999945	64107.60520000013	54153.04050000016	83672.57120000018	57445.6510999999	63247.20180000003	52374.968600000095	45701.62220000002	17904.33819999999	74092.52989999992	88994.3377
PF00004	69872.96190000004	37057.11639999993	61823.326899999855	47959.840099999856	69341.40100000011	95130.73349999984	46029.95880000002	43083.47250000004	38129.878099999885	21567.861299999968	55548.567600000286	72957.73589999981
PF00892	30895.03199999996	36256.44349999995	63923.54230000002	34937.14320000001	48769.74760000007	31814.504900000047	100678.13460000003	90844.54089999992	37081.46319999996	21779.88920000001	77975.0579	76964.37169999992
PF00501	53045.92289999999	34077.296500000055	59221.16989999999	49211.00320000005	59334.591099999845	34921.9328	67446.67920000001	57818.361500000035	39786.744900000114	17582.6667	74382.76679999981	75720.3691
PF03382	68585.93510000015	42838.298700000014	31280.808299999964	81116.5400000005	54342.446299999974	32419.755100000024	20815.42680000001	24367.391500000016	69285.05599999987	9709.810900000017	74476.49490000024	112863.92129999994
PF00528	27353.107300000014	32189.856899999995	65923.71870000014	39555.4266	60115.08380000043	27883.175599999962	83116.60889999995	71799.95619999981	31759.331400000036	19144.387999999984	72478.07450000018	74787.76549999986
PF00171	33762.8475	35353.3878000001	77208.83349999988	34915.513800000066	44135.75059999996	31443.9236	86473.35489999989	67261.06319999981	33199.11779999996	16942.958199999983	67649.42990000015	66421.94579999994
PF02867	16606.610299999986	10397.581499999998	37311.7447	62950.82010000013	136493.17620000007	85749.89370000003	36173.287099999965	42022.806700000016	16915.993100000003	6396.377199999996	63551.31180000015	77400.90579999992
PF00106	29393.616199999982	29862.566800000048	65060.30460000027	46278.66369999998	59742.579300000165	32662.053099999965	68379.57849999995	57515.50559999997	35842.65779999993	17517.437700000013	67081.12950000001	72640.12560000017
PF00665	55737.760100000036	85705.75950000007	71920.03119999987	11660.62960000001	15791.250299999998	77593.96010000013	71649.814	52314.72420000002	21175.803899999974	68604.0808	25574.44730000001	16404.975499999997
PF01370	17881.471099999995	12884.1904	26894.9995	74265.24749999987	140944.04419999983	33220.01700000002	43978.285999999935	31723.020500000013	19855.30520000001	8935.8325	56514.97960000006	80099.91540000009
PF00072	39229.835000000036	25963.05169999998	92101.60759999973	30830.140899999933	39551.960599999984	27060.65529999997	43455.52600000001	30865.97300000003	33757.427200000086	14591.417800000005	65969.83660000017	59072.795300000056
PF00884	39896.1846	35867.455500000084	29451.48700000001	40222.623199999936	70505.3605999999	36133.665500000105	47816.4493	31013.895000000004	21923.621599999977	16980.239100000006	44251.39590000002	74971.92170000018
PF00132	25990.81419999999	22229.269200000068	57516.31860000019	28277.79670000005	42673.382400000046	27793.43509999999	64635.607499999984	51030.43350000007	30987.827600000044	11101.698800000006	56352.076599999855	60527.362100000086
PF13424	44513.5176	83162.56990000057	38530.79969999996	41884.15440000002	32470.63090000003	23347.05919999996	36000.9726	35167.70410000002	28317.349299999933	23135.668600000008	40444.20290000009	46206.80480000001
PF00124	60548.29329999999	14813.413199999992	20249.5061	53075.353399999934	131480.49650000012	63968.56140000001	10006.508999999998	12250.328500000005	13244.741599999996	8314.449799999997	27053.6324	52859.72410000002
PF00009	41353.364300000016	22860.789300000048	48605.4494	28245.62400000007	37322.57439999998	39118.78830000004	53622.16999999999	45376.086399999935	27177.32520000001	14107.722300000007	47317.97020000013	53185.85130000017
PF00415	27149.418899999957	45447.55650000013	10978.223	56986.771400000085	74536.06349999955	55481.47089999949	17878.7808	15012.507800000005	35294.28889999985	10788.850799999997	44482.13879999999	55178.881899999855
PF00270	34027.981199999915	29311.210200000023	51852.363699999834	27856.78099999999	32455.102099999986	32668.22729999989	50170.753899999974	39604.4949	28719.553300000025	16524.719500000032	42349.92099999995	51548.67059999988
PF02518	27133.52279999997	21309.99119999992	72978.38850000013	26777.944000000054	35066.714000000036	27417.329300000063	45055.48730000004	33104.489	28680.917800000007	11988.774200000007	54763.56279999986	50013.49430000004
PF01266	20011.974099999992	22668.92849999999	46476.67600000008	26991.04579999993	34135.692699999985	18926.04740000001	64522.524000000005	51621.46330000002	24446.93299999993	13439.641999999983	52740.03979999986	51288.96829999994
PF00155	23160.50890000002	21473.603800000008	47162.86119999999	30918.59510000015	42277.021200000025	27864.58700000003	43106.24520000005	35299.778800000015	27378.35100000005	10941.239299999996	52140.18919999999	56086.28639999974
PF07690	25047.693300000006	26130.37969999996	45004.40789999993	34593.284400000004	38903.350700000025	28029.32929999999	40462.71939999998	34675.66729999996	25479.736400000005	11782.288399999996	53420.145	53065.7384999998
PF00012	80575.19880000001	18846.396699999987	34773.79899999997	25809.61899999992	32407.189700000028	67667.7632	26970.872699999985	25332.77730000003	19598.580199999968	9593.194699999996	30706.5521	38415.684099999984
PF00223	162778.10819999976	12415.524500000007	24033.004000000004	9789.973600000003	14580.038299999995	103791.37549999998	10570.248399999997	9871.514500000008	11812.9969	8049.208899999999	10422.648699999994	23654.61969999997
PF13561	19752.86309999997	20379.757699999987	41536.77270000013	31941.44980000015	42977.719099999886	24153.93410000001	38060.2366	34863.61140000007	25318.03230000002	6190.031500000003	54912.461100000095	54222.15280000019
PF00118	60012.2354	14593.110600000009	35071.57910000002	21807.705100000025	28557.408499999972	80209.29020000008	25946.75439999999	30331.411800000016	17853.649899999982	8240.615299999996	32772.70490000004	36365.54820000004
PF07715	24109.9504	21249.63760000002	63779.260499999866	15839.012800000031	22195.78529999997	27333.483599999952	61909.648	41576.604200000045	25621.85039999997	11673.64879999999	38263.80929999997	35249.272399999936
PF00006	63719.50609999999	19237.292799999974	35049.06830000002	17543.71150000004	23072.328000000067	48673.31890000003	35255.346799999985	30364.9898	20643.546000000042	12359.387699999992	33310.87569999997	35280.01670000004
PF07992	21213.583600000038	18366.614999999976	45819.34140000001	28367.287199999984	37406.91700000007	21640.48329999998	33816.321200000035	27182.61570000001	25999.721099999962	8473.71869999999	48236.32579999993	53046.59430000012
PF01833	28255.492200000004	54435.79980000012	15216.928100000052	30083.494900000016	23584.83950000006	13370.342799999973	34995.63619999998	36449.34169999992	27851.086999999945	33334.5719	26352.605399999968	38415.23260000003
PF00593	22086.115899999986	16236.030800000019	59926.33309999997	15966.797000000011	21620.06840000002	23205.091300000033	54806.50420000002	39701.63130000007	23988.99850000003	11164.329900000012	38747.36420000003	32653.1738
PF00133	16125.874500000007	14462.749200000013	33323.88420000009	28572.181800000053	39114.71080000008	16782.571300000036	39820.60429999998	35285.17100000002	24373.127100000063	8340.770900000005	48200.98619999983	52018.27129999999
PF13499	38336.29040000004	47990.13329999992	16083.648200000005	38393.61569999997	30437.06290000012	23471.648699999976	17165.327000000005	18118.431000000026	26975.61959999999	21984.61860000002	31318.220199999887	43092.569500000114
PF16363	9923.211499999994	8283.3473	18366.3475	37306.50279999998	77663.80659999991	16232.999700000006			10739.83129999999		27614.99549999997	42509.46220000003
PF00575	17369.46199999999	15920.6964	36561.17520000001	20603.12160000004	28810.735799999937	18221.35819999998	44982.10360000004	36321.65520000003	21037.754200000014	9673.632600000015	39106.71149999998	42075.67799999989
PF13517	22408.107000000033	22050.72789999999	47100.97750000017	30953.56550000012	43459.508299999885	25035.23579999997	18609.8511	13780.91169999998	15911.360800000042	7653.547999999995	36360.90949999993	44872.62439999989
PF04055	16066.432200000027	13217.056500000019	29875.951499999985	24642.260999999995	36166.009100000076	32972.199200000025	33105.396499999995	25509.09750000001	18596.50560000001	6659.1069000000025	44215.671299999834	46150.38919999993
PF01571	12918.404799999986	15768.894800000005	30899.163499999995	19001.111799999988	25658.14890000001	13343.62060000001	52934.918300000056	45385.706100000076	18203.688800000004	8569.398399999991	41494.80180000002	40082.36940000005
PF00117	13804.027099999988	13289.47320000002	28588.713800000023	23552.68280000008	33422.69669999997	14482.638100000002	43662.03410000002	36918.43220000006	20979.858100000016	7160.817799999999	43218.712899999904	44940.66219999997
PF00291	16440.90959999998	16664.297600000024	34466.70089999995	25068.021300000026	34470.297199999986	15566.611200000005	37046.33409999999	31497.14540000003	20621.751000000037	8605.160199999998	38243.00339999984	43244.2839000001
PF03372	22662.726699999952	36361.61329999998	29409.63590000002	15209.601800000008	25448.667100000028	36207.13210000002	36855.17469999999	27925.9484	16490.921999999995	20406.0486	23506.92050000004	24227.934000000034
PF00226	25502.1138	23831.1145	20023.741100000007	27089.43470000001	26496.78059999999	22379.60180000001	31619.50180000003	25291.89780000001	22293.247199999987	14460.667500000014	32743.709700000098	41394.623699999975
PF13540	20470.70169999999	37087.55480000001	10387.5045	36335.54510000009	37312.340600000105	46176.02789999993	8488.6264	6690.986200000004	30686.394599999847	5727.798100000001	33651.14239999998	39434.979100000026
PF13414	18356.35480000008	20328.36660000003	34141.975599999816	21055.65459999996	34382.786499999915	9832.748099999972	44554.362199999865	39309.9955	9611.826500000012	21940.843300000026	25761.777600000052	32734.932399999958
PF13640	12252.469900000007	10895.377499999971	7630.646100000004	48083.057200000076	89906.6326999999	13727.389299999988	9207.583599999998	10339.144599999994	13582.638300000008	4437.240099999997	32454.42579999996	55008.33939999995
PF00202	17239.347400000013	16099.605799999998	39117.114299999936	23389.83939999992	31918.992400000054	16137.845399999958	33737.53590000002	27229.966599999985	18002.896199999992	8350.556199999999	34514.959500000085	40016.156999999934
PF01926	16078.331099999998	15346.767999999978	30290.01199999995	20964.086100000033	29935.342200000065	18484.319600000024	37235.5585	32061.405899999972	20785.46420000002	8418.673100000002	33051.23859999997	40784.31630000004
PF00535	18988.237799999988	13629.541800000026	30100.312599999972	24777.737600000026	37824.078500000025	22005.5183	29934.666099999984	20062.975300000013	18596.84149999997	7580.9352000000035	38588.722499999945	38632.04569999982
PF00361	31306.15700000001	21972.94869999997	28507.83210000004	18443.35400000004	27550.738399999962	36341.2272	22632.822000000004	18287.7774	18032.76249999996	12597.302599999995	29940.716500000013	33735.994000000064
PF00268	9518.470700000009	5824.013900000007	18271.025600000008	30168.388200000005	72459.23870000007	43686.666299999946	18189.2692	19491.503899999974	8803.468400000005	2890.2168999999994	28789.876300000044	38713.41980000003
PF00145	21315.5495	65409.20670000023	17682.605000000003	8645.473500000002	12008.598800000032	21995.587600000013	43349.461400000015	34304.278000000035	9070.072000000004	35027.014600000046	12716.676499999969	12364.59230000002
PF00571	18625.378100000016	15854.538100000007	39119.56830000004	14901.910800000058	20649.448999999982	20031.444199999973	38622.348900000026	30510.5923	17977.370099999967	8861.138599999998	31705.200899999953	31273.48630000001
PF00421	101678.48660000003	10392.573099999998	16687.454599999994	13765.495600000017	21190.04019999998	43821.0224	8853.783400000004	10144.09109999999	10532.933900000009	7086.4977999999965	12038.794199999993	27002.90249999999
PF00153	27965.711800000063	26254.097799999952	14919.63340000004	27119.624599999992	19267.05760000001	29183.961199999947	15914.022499999985	17771.023100000002	25783.37650000004	10734.875200000017	26542.09820000002	41475.60869999989
PF00109	59034.54319999997	27237.13739999996	13274.427799999996	23229.68380000005	22253.279999999977	15339.834599999995	16908.500099999983	13628.843900000007	28552.034200000016	11261.4463	23691.70850000001	27967.356900000068
PF13759	5667.6931999999915	2491.953500000001	4194.9001	73530.00589999992	92755.76819999986	11352.765	4209.8386	4768.100099999997	6006.434100000006	754.0145	24977.025600000045	49055.24009999997
PF00378	16151.365800000005	14056.234599999998	34503.6321	19578.999700000037	25834.381	17896.54920000001	33874.624899999915	27826.5801	15631.123300000025	7987.048000000007	33897.870400000065	31508.243400000065
PF00098	23138.975899999987	51575.88139999982	56497.62420000001	7112.719799999979	6251.628600000006	38825.31160000003	21426.71999999998	17288.113600000008	7761.178100000003	31864.578399999995	7860.143700000019	7998.271799999987
PF01391	33924.577400000024	12734.136799999998	38482.293099999966	16826.788800000068	39100.821200000086	48088.184900000095	18459.033100000004	15039.611399999998	8076.441999999994	7645.9933	20499.353600000042	14230.871299999993
PF13385	10626.843900000009	9283.168099999975	9370.748700000006	43119.51690000021	63887.30960000009	21059.898000000045	15639.043899999993	11134.783600000012	10606.58259999998	4802.996599999996	32614.803800000063	39989.158
PF00441	13552.424599999982	12606.612299999975	41009.02479999995	17506.39380000002	24041.334300000035	16366.553599999996	33656.32079999995	27014.14680000002	15877.567499999996	6698.338600000005	33157.83190000013	30354.612499999967
PF00266	12036.316799999995	12024.282300000004	27569.596699999962	22815.52120000001	34060.830000000045	13353.805699999975	27624.43400000002	21959.179300000003	17868.431499999988	6464.556199999994	33282.23059999999	42062.16880000012
PF03796	8841.846599999999	8620.207800000002	18413.428200000013	25885.075000000008	52584.00730000001	52158.74729999997	11616.315300000006	12223.31840000001	9932.171	3727.6606	28438.528799999985	33775.0803
PF07068	3738.2789999999986	869.1780999999997	5315.7949	41271.73429999996	103907.26349999996	31746.84460000004	1286.2988999999998	1938.5738	4656.9394	294.7941	21973.024899999982	46253.920299999954
PF04851	10785.47569999999	7099.8505	14021.93000000002	34547.91990000001	70643.40680000001	21910.49200000004	11798.259999999995	11152.530800000008	10426.821600000014	3131.2689	27888.549799999888	39229.0573
PF13181	16907.111799999973	15796.843799999975	30271.098599999965	22716.794600000052	35971.85059999998	23834.394400000045	13214.92729999999	9418.120900000009	19262.3267	2024.9154000000005	32007.090200000133	39358.16219999998
PF04542	14149.619899999992	10433.336700000013	33159.714700000026	21241.668799999967	33538.32490000003	18927.288600000003	26613.62080000002	20534.41209999997	14039.8229	6082.543599999995	27264.277500000026	30718.858199999977
PF00873	13905.500999999998	10472.971900000002	43498.378100000155	15491.529299999993	22174.678100000037	14441.9536	24169.5457	19521.406000000003	19045.2355	5146.429200000001	38087.839899999984	30287.025399999948
PF03989	10482.364500000047	10381.612799999992	22236.26280000001	18499.18489999999	26321.304000000062	12205.0938	32262.31559999997	27190.36689999996	17297.498699999953	5904.926300000008	35115.497899999915	38239.5315000001
PF00550	36728.14939999998	23988.28690000001	16269.953100000012	19662.459000000028	18344.28400000001	41910.3835	11003.03249999999	8921.763099999998	23024.19759999998	13166.9767	19019.201799999944	22282.415099999995
PF00534	11956.344300000004	9676.490000000003	24414.41750000003	20019.72919999998	29325.71099999996	16300.632199999978	28513.6348	22496.1087	15468.717900000018	5142.554699999996	34036.77460000001	36605.55710000001
PF01555	3358.2621000000045	5332.974600000003	3611.545500000003	48123.86749999997	91096.68829999982	6322.835499999993	7925.035899999995	6932.127999999998	4736.691900000011	3216.424799999999	22182.0303	48334.96869999996
PF03466	29801.527300000016	16420.43760000002	55081.68000000001	7932.890800000003	11144.057900000007	27892.93640000001	20201.440700000006	14138.052500000018	13794.284499999992	9685.1437	22774.159599999966	20806.633999999987
PF00520	31545.504300000102	33752.99529999996	14435.022300000004	17019.568100000004	15777.832900000012	28249.263899999896	17918.89350000001	18462.26829999999	17826.428899999988	13919.109399999992	16362.35440000002	24073.8793000001
PF02653	11552.61039999998	13742.169899999995	29235.165000000015	15279.915900000005	24540.0237	10462.759099999988	27843.526799999967	28943.10950000001	11775.941299999995	8286.179799999996	31990.86790000002	31994.74470000004
PF01467	10788.528899999985	7221.718600000003	16156.874200000017	27941.55590000004	52487.07259999991	27136.88659999999	16490.813299999998	14112.769099999992	10634.232599999994	3479.158	24971.454699999947	33025.779900000016
PF00589	18513.152799999974	21572.310799999963	37715.18460000004	11180.831799999987	23985.765900000035	33270.09829999997	18839.94759999998	14602.886299999991	12705.159699999984	9607.647400000009	20511.760799999975	21803.12449999999
PF00149	17171.2375	13101.852899999983	22407.0527	24493.031200000034	40216.11010000002	25955.40490000001	12200.211499999989	10490.397400000003	13871.611000000017	4655.964299999996	25219.39380000008	30872.134000000024
PF13432	20914.223900000037	16822.476999999995	28555.577900000084	26493.7086999999	31039.78129999999	14583.410600000005	5000.6754999999985	4376.5283999999965	17863.910999999982	1848.435	33666.117299999896	36105.49159999993
PF16075	2059.9401999999995	418.9332	3233.557	33628.51070000003	71798.63300000007	15707.57620000001			4126.0189		16631.034300000032	29947.214100000023
PF02786	10694.226500000008	10572.016000000014	21752.086299999988	18396.927400000044	24807.443100000044	12128.691999999995	28365.004399999987	23500.80589999998	16121.271100000022	6066.255899999997	30546.725299999907	33303.04430000003
PF02771	11852.956300000005	10916.699100000009	34152.87730000002	15575.874999999998	20635.97969999994	14616.574699999992	30596.369999999995	23594.5474	13295.449099999983	5664.963799999998	28742.36110000004	26441.79799999998
PF00385	24051.01140000001	53764.60850000002	5414.186399999998	3541.251800000002	4336.758599999998	6519.5937999999915	35964.516999999985	42454.75910000002	3803.956599999998	49462.74760000001	3014.8954999999987	3559.519400000001
PF00562	46927.62860000004	11025.043499999983	20774.9936	10661.550300000004	14479.354600000011	39333.804700000015	20433.131800000014	16657.46490000001	11237.9979	6196.370799999999	17070.533199999998	20677.5751
PF00512	13028.91020000002	10698.408800000008	39952.52669999999	13701.127299999993	17616.998100000008	12302.830499999993	23683.39429999998	18983.112999999994	15826.038600000044	7387.2874000000065	30336.867900000037	26790.6539
PF03144	17919.844999999987	11529.417299999996	21933.113199999996	11564.237599999982	15264.952999999996	17304.879499999995	35647.21550000002	29937.0901	13198.314699999995	9253.356000000003	21837.82850000005	23797.213599999963
PF00578	10024.883299999989	8791.307900000002	23322.02039999999	16900.435300000016	25562.080599999965	36475.71379999998	17842.510300000016	14676.437000000005	12833.92709999997	4836.4844	26584.802199999933	28636.091399999987
PF00476	10274.9592	5978.8978000000025	12738.207400000007	19690.66270000002	42808.011399999974	29994.443699999967	11514.277700000004	9904.256000000003	11112.537999999995	2674.045800000001	37050.28229999993	32357.36420000004
PF01753	29383.074799999962	34645.943800000015	21985.947100000016	17941.764599999984	10222.97129999999	11052.056899999996	18868.401300000005	14045.019500000008	13556.239800000012	17258.483099999998	15509.745200000007	20909.82319999997
PF13884	8502.784200000006	12808.992100000025	10615.213099999997	16678.650399999984	52188.77039999996	32572.334399999967	20031.323799999976	12430.405900000005	6164.974399999997	6634.0474	23531.111900000094	22320.5593
PF00248	14540.653999999995	15278.78170000004	20769.814200000004	21291.66100000005	22563.892499999994	12645.442400000013	19813.852700000018	18135.78169999998	15233.400600000032	7287.5758	25415.44220000005	30131.937799999952
PF01479	18896.892399999982	12426.50160000001	24084.37049999997	11954.226100000013	16312.670799999978	25346.882100000006	25744.6311	21178.565300000013	13757.043500000005	7911.610700000002	20803.04410000005	24483.082200000033
PF00152	11042.086399999984	9688.158900000022	21728.152700000013	20360.73639999999	31056.188600000034	10757.684699999987	22691.432800000035	17302.993200000015	13343.110299999971	4720.5138000000015	27143.65769999997	32351.743799999957
PF00581	12583.292599999988	11424.66359999999	23770.23570000001	13376.521199999983	18449.894799999962	13741.384100000005	31557.23909999998	24592.46169999997	13747.21100000001	6642.349200000003	24446.41590000003	26566.608800000038
PF00293	13634.211099999982	14685.723100000017	25024.57750000005	14058.803200000017	17749.861500000006	16612.436400000006	25566.278400000043	21396.620499999983	12617.994300000017	8405.186400000002	25375.783200000104	25285.922500000026
PF07724	29339.272900000014	10822.115599999994	20704.710099999997	13707.411100000005	19877.383299999976	27112.91670000003	18803.86530000002	15608.861100000006	13247.420200000017	5895.649500000002	20363.090499999962	24772.38730000002
PF02779	11733.424499999996	11001.662	21176.05379999996	14461.637199999983	21007.49809999995	13071.2999	31211.526899999986	23082.601900000038	13863.6709	5904.407299999997	25528.03299999997	27989.91550000001
PF01053	10684.172700000012	11590.305500000028	24761.707199999986	17460.658100000008	23957.118100000025	9473.0636	25299.21610000001	21087.24510000001	13789.645599999987	5823.687900000003	25740.220200000047	29354.123200000005
PF02562	9196.1392	6850.812000000003	14255.196100000017	26533.044300000078	60308.40590000004	22806.6877	9361.863799999996	10114.180299999998	6433.2692	3270.278400000001	18695.97500000001	30972.78129999997
PF00076	18232.550300000014	19127.189700000006	11148.723999999995	22098.95579999999	17796.186700000006	21129.327400000016	11240.106600000005	10676.649999999998	19378.949800000024	6580.534699999998	23494.81280000003	35254.285600000076
PF08245	10206.844499999996	9766.502599999994	23711.4703	12811.272400000007	20200.004100000006	11095.971099999995	29376.31500000001	23798.49999999996	14100.3292	5375.497100000006	26704.842700000037	28287.695799999965
PF06808	9228.619899999994	10981.863299999974	22797.794399999948	12389.59149999999	16670.651399999995	10493.072199999991	33053.75039999997	27509.39399999997	11924.422500000011	5631.563600000001	27992.271500000024	25699.8882
PF00664	14380.414900000033	13826.613399999978	22228.342200000036	16814.202	22864.763800000033	14643.264699999972	20114.50330000001	15361.40260000002	15266.683999999996	5992.4425	23671.714600000043	28892.909200000064
PF00504	12700.735800000017	10582.5757	10641.6381	32094.217699999976	36540.2957	15819.119100000007	8356.6889	8395.109	16707.860399999972	5501.670499999994	21674.363600000026	34773.61489999998
PF00364	12181.371399999995	11118.090199999995	25282.33410000001	12514.857400000017	17158.572699999982	14232.39449999998	28035.45960000003	22987.685599999986	13444.223399999973	5908.383400000007	24783.860799999962	25978.577800000025
PF00696	9918.38909999999	9919.285	23507.348499999986	15460.234900000012	20988.999900000028	10041.71349999999	27189.72479999997	20688.860300000004	12971.531900000016	5056.041599999999	28068.074399999987	29755.699699999903
PF00115	18926.494199999994	13921.3495	19434.94840000001	10805.251100000009	19782.0454	26837.26920000001	20540.48289999998	16416.681500000006	14992.935700000007	9619.412599999996	18838.048000000017	20707.5605
PF00085	18262.294900000004	14766.401899999986	17296.194500000005	14782.779000000031	17439.84349999997	19232.49679999997	22151.457499999997	18526.09710000001	14563.972899999995	7104.295399999997	21100.392899999984	25569.96869999999
PF00561	13566.427799999992	12941.403999999986	31375.258100000006	17178.163600000014	22810.11420000001	15047.501300000007	9410.713599999992	9428.71349999999	15182.642400000012	1444.4447000000007	31943.66419999997	30055.3078
PF02770	10618.672800000004	9596.52020000001	31093.352400000047	13094.552799999996	18063.813099999967	13350.945699999987	26387.658599999977	20854.786700000004	11795.594799999968	5349.7013	26188.753900000072	23847.30270000002
PF07676	10573.97699999999	9244.425600000015	28878.874199999995	14030.50700000002	18656.95900000005	13324.9693	29162.158600000028	20744.866899999983	12075.81699999999	4426.888900000001	24451.565500000026	24145.33620000001
PF00136	7119.189400000002	3929.6733999999988	8602.746700000005	29301.870900000053	61357.6335000001	29488.5849	5649.800399999996	5878.980999999999	6161.070300000008	2021.4075000000007	19009.594899999982	30570.20670000001
PF00126	23818.337900000024	13645.5543	44405.66420000006	6438.298199999993	8638.972800000009	21697.728400000018	18566.79509999999	12954.6362	12328.36449999998	8308.027299999998	20226.664299999968	17975.105000000014
PF00583	15172.691500000004	14545.30040000001	24657.66500000002	13966.655099999994	15894.55340000001	12947.353700000007	23280.694300000006	19806.68039999998	13614.256300000015	7745.233400000003	21761.325699999983	25482.03989999996
PF00557	10033.20319999999	10633.399400000006	20822.22430000003	13701.373599999988	18417.095000000038	10181.436299999988	26220.982199999984	23109.41219999998	13378.23000000002	5394.422600000002	27703.732200000028	27886.34259999996
PF13193	9775.687499999987	10063.583499999979	22353.09590000003	13764.296400000014	17377.905400000032	11547.209399999987	29906.7492	22918.89779999999	12239.662900000005	5639.8593	26201.32770000002	23277.08030000005
PF00588	11027.6529	9951.4925	20635.990700000017	14712.324400000007	20326.849400000025	11344.12030000001	24668.17810000001	20591.005299999968	13384.248200000016	5026.7739999999985	23297.00670000003	28333.923799999964
PF04998	31758.343499999995	10920.441499999988	17905.6382	9116.083300000017	12256.496600000017	32146.0693	18499.58690000001	16309.778899999998	10658.197200000015	7296.3224999999975	15953.484600000009	17926.8303
PF14312	5433.749399999994	8124.389600000001	11706.988400000037	36016.53260000005	18301.794699999995	14101.925900000017	7235.920800000005	7975.10410000001	14877.856200000027	1356.7758000000003	34848.75140000007	40297.20670000015
PF00515	14939.523300000004	10969.5588	16888.473299999998	16987.944599999984	28896.84730000003	11517.65419999999	18034.688200000008	16186.955399999986	8209.202100000017	7413.5854	20191.469500000007	28474.12290000002
PF07699	26316.600699999926	28691.921700000054	14497.70669999999	10175.868399999988	9420.188399999992	5628.701199999995	31247.365099999966	25636.610399999987	11173.654699999996	14756.387800000008	9758.773499999994	10214.986299999986
PF00160	14332.651800000012	11875.687100000017	16325.682499999995	16783.97590000003	18856.48240000002	14399.560299999996	18045.78580000003	15750.60260000002	15027.642700000006	6271.725000000002	21570.02359999999	27964.02159999997
PF13202	17039.084199999994	28059.99690000004	8868.308299999999	22574.39410000001	19134.796099999963	12076.799099999995	9801.07629999999	7578.676100000002	15663.910999999973	6108.281299999999	21295.089200000104	28962.1771
PF00111	8568.576499999996	8657.106699999995	23535.77470000001	17500.04180000001	28190.40360000001	15825.685999999994	17490.89539999998	15502.130999999974	9780.7602	4867.887799999999	21190.760200000048	25001.11490000001
PF02874	29133.5547	11886.365499999984	19875.561399999995	8335.390900000004	11301.116699999993	26534.34479999999	19551.8407	16947.32320000001	10059.36399999999	7958.5300000000025	15152.142999999998	17646.795200000008
PF02769	6599.3228000000045	5976.902500000003	14456.180499999982	19955.406099999975	35558.592800000064	7333.0038999999915	20455.6353	16861.7097	9746.07550000001	3096.531099999999	24044.71670000002	29099.962100000055
PF00849	13123.642100000005	11845.435700000005	26652.019399999986	11096.242699999983	14162.12569999998	13301.514900000016	23148.28130000001	18885.617	12262.165199999992	6510.280999999997	19838.94590000002	21933.6061
PF00474	11458.338999999994	8680.75340000001	21814.110400000045	12535.585600000004	18663.705400000028	10924.56070000001	25284.69760000001	19227.705099999985	11140.676199999998	4913.470800000003	23491.890700000047	24412.419199999953
PF00075	18792.2067	20152.110699999976	13084.8782	6722.908	9798.875900000005	20720.137000000024	32577.266699999986	21179.808799999988	6972.086100000001	19661.4845	11291.518800000025	10301.477099999998
PF03237	6053.6780999999955	1494.964600000001	5386.3920999999955	25881.173899999972	58327.90119999995	29019.016699999986	2552.9324	2537.7490000000007	6166.202300000006	589.4638000000001	22509.20270000001	30509.61299999995
PF00294	8829.112399999995	9207.539900000003	15620.693499999983	19802.920299999994	26078.61990000001	10158.056399999985	17959.812599999994	15948.556199999995	11568.830200000006	4046.28	22873.1917	28658.019800000024
PF00225	21360.74600000001	17177.978600000042	10884.930600000022	18647.70100000003	14241.714699999993	19967.52750000001	10021.321800000009	11458.775199999991	18290.248899999955	8157.644399999991	16417.539199999996	23176.29930000001
PF01979	11796.538800000017	11433.838800000007	28888.54110000001	14492.626499999957	19018.718	11657.442100000006	14104.618100000007	12259.361300000019	12228.366599999976	3499.9828	25543.512600000005	24786.517800000034
PF08669	7768.972200000003	10072.104399999997	17269.921100000014	10048.733199999991	14268.425200000018	8556.837299999997	31828.24589999996	27835.2321	10288.720399999971	5553.329700000001	23601.57030000001	22468.495200000078
PF00462	9540.112500000008	5675.080499999993	14099.590300000016	19221.871399999996	40417.9578	18459.28029999999	11009.1301	9523.684200000003	8905.464800000002	2736.329300000001	20952.547699999992	28005.53199999996
PF13450	9838.020799999991	9841.2867	17804.863100000006	14783.771299999982	18384.916700000027	9455.910599999996	26105.44260000001	21282.234200000006	11952.933099999978	5145.239300000001	19605.17420000001	24191.61179999999
PF00587	7943.227600000001	7229.895099999989	14858.865600000025	13743.429200000019	19115.324899999974	8917.628500000003	25904.17170000001	21316.090799999973	12815.706799999998	4271.390499999999	24909.2654	27156.096299999965
PF00753	8181.393600000001	8141.573300000004	20834.85019999997	13200.313500000002	18282.420700000024	9722.107099999996	22223.604099999964	19386.99909999998	11570.781699999992	4227.559700000002	26030.33710000001	25137.97190000004
PF00330	7293.798199999995	7520.495499999992	16324.468600000006	14828.88280000002	19799.267299999952	7751.545699999998	22927.73379999999	18829.31859999997	12360.754300000004	3996.573600000001	27268.82280000001	27622.62480000009
PF13637	21561.41339999999	27485.572	10268.788600000009	22484.23359999998	18815.091300000004	12008.7345	3930.8625	3248.379599999999	16610.390700000018	2398.1542000000013	20903.49739999996	26797.914599999945
PF00206	6401.300100000001	7574.965299999999	14999.829799999983	15179.785899999986	21733.45169999998	7357.631699999995	23794.903599999976	18579.810300000016	12588.027800000016	3596.1283000000008	25549.526499999996	28176.547500000077
PF04984	3246.0416000000014	788.1414999999997	5478.402000000001	29531.46350000003	67242.57250000011	23656.04630000001	1333.4762	1837.6781	3798.2169000000013	400.71830000000006	15796.056700000005	31331.44080000013
PF00551	5740.691299999991	4979.313900000002	12261.433100000006	23315.80889999999	46792.09100000008	5997.802199999999	14676.102400000002	12860.967900000005	8102.927399999994	2452.696600000001	20513.10040000004	26587.359800000067
PF13419	9012.283	8751.2093	18574.181999999993	13248.845700000007	18867.00039999999	11406.875199999995	22570.885300000024	18050.521500000006	12166.14649999999	4831.8417999999965	22084.02600000003	24468.084600000064
PF04997	35637.8074	8426.990600000008	13585.085999999996	8266.030200000007	11775.322000000007	32255.64330000001	14868.067499999988	13505.095699999987	9069.564399999994	5389.390499999997	13826.154599999987	16553.268
PF00156	8090.797799999991	7012.116800000005	17232.319900000017	13744.038700000017	22005.776799999985	12089.315899999992	22311.201700000016	16824.98519999998	10441.382799999988	3791.9409	24178.433900000025	25203.80110000003
PF01344	31829.67399999998	26400.234299999946	7288.75140000001	15344.045800000034	11841.223899999966	25360.13110000001	5555.042399999997	2810.8673	17806.589	8721.109399999992	12404.213199999993	17030.145000000004
PF00483	8498.157199999998	7695.8948	18372.801700000018	15021.16379999998	24413.85660000005	9220.162399999994	19968.504099999984	14278.278900000007	11327.49900000002	2733.3567999999977	24397.0278	26351.19570000003
PF13573	5365.256199999999	3231.9441000000043	26074.274899999968	5741.561299999995	15761.925300000004	8836.585600000017	40348.20840000002	29490.24490000003	14533.66949999999	1458.1013999999993	13014.622399999982	17773.072500000002
PF02801	28150.7349	17094.977999999992	10367.898000000008	14703.1434	14980.463100000004	11083.414399999987	11953.898199999996	10541.0	17472.2409	8958.188500000002	15603.818199999994	18694.71719999997
PF01458	30603.426399999997	7426.526099999997	16372.714300000005	8769.091799999991	13392.860500000017	30034.3447	14570.889599999995	12301.210100000013	8665.617199999997	4850.228999999998	15358.646800000008	16963.33209999998
PF13374	6517.240999999994	13450.812899999986	4550.0365000000065	21263.414899999974	12402.8334	3996.580100000001	24477.65430000001	16245.233000000006	13398.480899999973	18113.097699999988	19243.023199999974	25543.37449999998
PF00027	16340.144300000013	18967.437900000023	18930.133200000048	13846.269299999958	14429.367599999996	10989.602099999991	10842.2767	12963.820100000019	14703.65950000001	9800.134299999983	15066.441700000032	22217.280500000048
PF00254	14920.945700000006	13283.651200000006	21821.612299999968	13047.196700000011	13650.953499999996	12411.50160000002	17054.52909999999	13634.625899999995	12160.39730000001	6450.333600000004	16946.95130000001	21700.774799999974
PF00905	8014.7248	7427.659700000004	17885.880700000016	11969.753700000014	18248.5991	8442.056999999999	22944.44749999997	18410.837300000007	12317.819000000043	3842.1045000000026	22895.045200000062	24239.70690000001
PF00344	39375.2556	7652.111500000003	15696.146799999988	6559.084300000002	10093.727700000003	37261.756600000015	12427.831500000006	11090.658700000005	7182.022800000005	4169.459300000001	11245.56419999999	13615.830299999976
PF01554	11452.084199999963	11762.589799999987	24218.75069999998	9422.894499999984	10881.073699999975	13621.185300000005	24305.183700000023	18715.21919999999	10417.240599999992	6072.3603	16773.803700000008	17013.762000000035
PF00909	10089.582399999998	10368.439899999996	17030.511199999994	12166.946400000019	16155.119900000014	8087.33359999999	21988.21829999999	17726.5432	10250.845900000006	5192.350500000002	21453.5017	23548.7266
PF02321	10739.841500000015	7268.3363	24692.111900000044	11073.6674	17076.31329999999	11471.052799999983	17164.44139999998	13025.527800000005	12088.518799999994	3570.1859	22161.346299999965	23117.412499999955
PF01408	9062.840499999986	8126.935799999987	14603.448399999996	16174.9999	26494.8178	10005.1524	14803.747600000002	13189.71909999999	8480.0602	3832.242699999999	20845.69650000003	27673.95060000004
PF00168	11282.004699999981	20003.68129999996	5215.1370000000015	22576.55630000001	14380.982200000008	9358.531299999975	9507.596300000021	11296.55780000001	15649.25420000001	7986.1574999999975	18005.647599999993	26836.774799999977
PF00300	9717.6591	10664.736100000004	13909.851299999998	16949.24219999999	18612.16140000003	10506.888099999991	12774.769999999995	11840.921699999988	13760.30440000001	5415.324300000003	21628.38299999997	26139.532999999967
PF00890	8171.585700000002	7538.703899999994	16696.870600000006	13401.035200000024	17355.568100000048	7743.453999999988	19602.3918	18045.453400000017	10628.533600000015	4197.5903	23619.04830000002	24637.338100000008
PF00805	26660.151500000033	15710.23780000001	8357.799799999995	17110.423100000004	23579.74960000005	9238.726199999981	5680.936500000007	4367.409400000001	10333.799600000004	2202.6201000000005	23723.706500000026	24058.484999999964
PF00107	8988.571099999994	9728.3771	19816.6553	12376.087300000007	15324.942899999976	9630.851499999988	17986.850199999975	16163.526000000002	10318.197499999982	4784.929300000002	23157.51039999998	20401.14600000001
PF00120	7380.568399999997	8632.701099999993	18449.7722	11182.847999999962	15614.2291	7943.307399999989	23355.99649999999	19375.3078	8938.359299999987	4722.155200000003	22629.439499999964	19947.812099999963
PF02511	4108.7053	1081.7368000000004	3475.8403	27175.486699999965	56283.63719999998	16235.430299999998	4563.5134	4905.562399999996	3952.623699999997	543.3141	18711.21839999998	26632.92770000001
PF05721	9073.599499999998	14427.098999999975	12895.074900000007	21482.204700000082	21366.495999999966	7798.979199999994	12972.64230000001	12439.4731	8735.360299999988	4301.4985	19230.609	21819.5693
PF01578	29286.705899999986	7827.5261	16515.371099999993	6638.3427999999985	9682.207399999998	27480.71210000001	15242.489499999994	13154.8799	7862.1721000000025	4812.718800000003	13344.413399999992	14419.538299999987
PF02861	30304.2826	9165.906599999998	18577.553399999964	7225.176600000006	12142.4859	28003.75489999999	10943.686699999997	9691.529699999996	8562.501900000012	6352.8052	10049.834399999983	14521.418200000013
PF11617	1455.4189000000015	856.4076000000003	4777.644099999999	49095.113399999675	37567.31940000026	1641.7604000000015	556.8757999999998	300.2098000000001	7530.841900000009	365.5398	25723.846600000143	34444.214000000204
PF00486	16900.473400000006	7786.118299999997	19712.717700000005	12067.82260000001	15775.985999999995	6824.7836000000025	16340.45160000002	13246.318500000005	10447.5408	4639.317499999998	20391.28040000001	20173.336399999982
PF08241	11108.857900000005	10302.588500000003	13824.005599999986	13458.286399999975	20861.2815	12021.568199999998	13698.90809999999	12749.161899999992	9865.432000000019	4960.679500000002	18652.4621	22297.584499999964
PF01041	7672.3041000000085	5066.611000000007	14339.419600000005	13098.122599999982	38868.50000000002	9104.211800000003	11397.347900000004	7779.769199999992	6569.015699999994	2062.2511999999992	20533.84310000003	26951.370699999967
PF02826	7473.669299999991	7957.976799999993	16022.950599999973	11784.282799999995	15315.960600000028	8865.195399999991	22237.257699999984	20415.513000000017	9881.15539999999	3912.3336000000018	19496.21300000005	19247.337999999974
PF13715	12579.811500000007	12833.999100000008	26601.380299999964	2500.877300000001	5677.408300000004	15066.713099999995	35965.97019999999	22244.77220000004	7295.692800000007	8098.013200000004	5149.363600000011	7436.0259
PF00612	14517.472899999988	23734.921199999946	9243.2254	13729.9786	12050.463899999939	13217.609899999958	9425.198000000004	11989.630999999998	12667.6825	10874.186099999988	13814.405600000062	15992.882399999988
PF10431	18568.3027	7673.1756	17238.93330000002	9271.259999999998	13688.034800000005	21989.73660000001	14212.500600000005	12191.8579	9027.33729999999	4961.4641999999985	14441.382199999987	17398.783699999996
PF00923	3150.2846	2911.7330999999986	6663.220300000001	26939.27750000001	59094.50909999995	3130.6780000000012	5590.791799999997	4627.5611	4268.764899999998	1298.7103000000004	14676.4412	28037.875500000024
PF00586	3722.756500000004	4148.744899999997	9242.6456	17388.06079999998	31685.14620000001	4572.430099999994	17106.409299999996	14633.418499999994	8146.660200000001	2490.224	21489.38760000003	25704.344299999993
PF13855	11889.950799999975	22045.4944	14314.035500000002	12037.809600000026	12695.593700000007	26042.69760000002	9310.732199999991	7055.305900000005	12601.767700000039	4234.87	12431.889299999993	14313.950799999995
PF00176	13704.3852	11000.044899999983	8843.000600000005	13834.546899999992	14826.438200000008	16181.960800000032	12142.858600000005	11214.290600000002	13221.294999999995	6338.608699999994	16919.6267	20581.676999999974
PF00521	7539.278999999996	6232.523699999999	12974.495600000006	12397.615699999982	18321.8524	12060.154700000005	19125.60450000003	15092.929499999995	10207.912200000012	3861.9770000000003	19099.85349999998	21880.242599999976
PF01425	6026.565999999992	6819.899100000001	14912.838900000012	13637.109199999963	19051.72450000004	6032.417900000008	16326.323400000005	16859.649799999985	10671.037699999986	2882.9654000000014	21849.556	22220.12410000001
PF01925	9005.176400000002	8277.486799999999	17632.226100000007	9537.100500000004	12800.73990000001	9645.915500000006	20498.616399999988	17685.04770000001	9260.158499999989	4452.193199999998	19194.28009999998	19042.15960000005
PF00347	21796.786600000014	10058.886099999996	18260.426700000018	6299.7966000000015	8731.850600000002	23195.604499999994	14838.674099999995	13826.814199999993	8504.686700000007	6982.527899999996	11389.978399999995	13023.925000000012
PF00119	29068.9765	10682.587000000009	16372.005400000013	5039.222700000001	7604.320799999991	28035.0934	13448.44140000001	12405.0984	7333.407200000002	6994.968799999998	8692.369199999996	10904.907900000006
PF07728	5075.8425	5732.683000000003	6715.402500000003	20940.94639999998	38440.291200000036	12948.860799999993	5861.898900000005	6643.629099999997	7621.3586	1915.4543000000006	18021.330500000033	26495.152899999994
PF00275	7033.594000000004	5829.2412	14073.189999999993	11092.69510000001	16843.290799999995	6474.1041	21427.031500000005	17986.64050000002	10656.228900000004	3077.4106999999995	20427.908599999995	21089.875500000013
PF01612	7723.281700000001	7606.832700000003	11041.506200000007	12222.933999999976	20722.76999999999	10512.2846	14755.887699999988	13234.418499999998	10131.912299999996	3449.588199999999	21954.660599999967	22119.405599999984
PF00623	24064.8155	9702.462300000016	17841.069799999994	7415.039100000008	10077.892100000015	20983.439900000016	12456.942800000004	11148.6167	9581.63399999998	4639.647799999994	13011.652100000005	14477.19279999999
PF07517	38646.9915	7935.659400000006	15553.025300000007	5081.125499999996	6802.740500000007	28815.711000000014	11449.3124	10642.903899999994	6538.014900000001	3969.352899999998	9009.169400000008	10188.966799999997
PF12697	4745.253399999997	5311.163499999998	9061.3553	6278.150100000003	7321.51219999999	4353.523100000001	43132.365300000056	33520.27919999998	6185.6028999999935	11298.906299999993	10431.483300000004	12790.51569999997
PF00240	18182.266599999995	18563.25849999999	10015.7049	14557.994399999992	11972.4962	11535.755700000005	9479.434400000004	8015.479500000002	12065.670500000006	9723.63329999999	14005.593200000025	16186.038699999996
PF12705	5153.224499999991	3497.7256000000025	8203.242999999997	17167.077799999985	36461.225599999954	17130.84110000001	9013.368799999998	8449.110299999991	6277.57099999999	3106.6616999999987	17362.985799999973	21623.586799999983
PF00353	5939.080000000039	10697.660999999991	21659.52540000005	15076.522399999969	33318.11480000007	8637.852300000015	3113.929500000001	2526.3402000000024	8374.5247	3802.5686000000014	19826.969600000033	20424.258900000037
PF00580	7902.203099999994	7327.693100000015	16556.520099999987	12265.570699999993	20900.400900000026	6907.127999999995	13937.163600000002	10701.352499999992	10198.128699999988	3413.0221000000024	19701.594199999945	23233.931299999946
PF00318	29406.990999999984	7892.802399999998	13317.929800000016	6105.279500000002	8027.571299999994	29135.8311	11581.133300000005	10930.3784	7561.906599999998	5728.276099999996	9721.508000000009	12010.6586
PF08264	7425.648200000003	6524.115799999999	13828.2695	10578.9104	14822.751800000016	7947.8839000000025	18914.841	16935.063499999997	10085.382199999998	3185.586900000001	20063.327899999975	21049.202599999982
PF01546	7826.374399999998	8300.425799999994	17293.509599999994	8976.425600000004	11908.168799999996	8566.569	20541.6851	16926.17559999999	9005.374799999998	4774.389699999996	17947.7334	18945.013000000035
PF01040	6693.925200000005	6437.323300000003	12416.863800000005	12215.601200000005	16887.801800000012	7906.713400000002	16855.7671	14132.530799999995	11025.069599999993	3164.7694999999994	20655.36290000001	22584.82659999997
PF00180	5517.595900000004	5502.123200000001	11682.344500000007	12705.6446	18514.078900000026	6063.926000000009	16724.246800000004	16013.213999999994	10024.353400000016	2483.292300000001	21769.10829999998	23778.867600000052
PF00459	6675.2442999999985	6456.5197000000035	11349.27499999999	12507.813999999993	16639.719299999968	7343.571800000002	16426.77030000001	15805.604200000007	10701.262899999983	2887.8155	20568.882800000032	22847.68499999999
PF08240	8289.104199999994	7817.315399999991	17198.27649999998	10722.691200000008	13765.925200000007	7669.413299999997	16336.458099999994	13999.184000000007	8571.460199999996	4761.444600000002	21923.817600000017	18186.44500000004
PF02687	9235.041200000009	7451.6615999999985	20460.72129999999	7774.857699999996	12664.210799999995	9495.2549	20506.7736	14966.929499999993	8322.530100000009	4559.666499999998	16540.28440000002	17252.6591
PF03819	5591.9350999999915	3808.8575000000014	9613.780599999996	16577.0319	35352.863000000005	15142.672500000008	9773.464200000006	9270.899399999998	5645.258099999996	2252.557500000001	14357.6009	21546.72440000004
PF00317	4987.724100000004	3201.6106000000013	8144.889400000003	16173.467799999993	33965.628999999986	16437.452999999998	9687.216799999997	13380.843899999994	4504.355899999998	1862.7309000000007	15627.458400000018	20805.3378
PF13475	35789.08420000003	18222.83899999998	13572.830900000044	11905.274900000037	11193.173200000048	7195.974699999996	6270.9010000000035	3863.356499999999	12194.906200000007	4926.5382	11733.24170000003	11259.431900000081
PF01551	8350.263499999997	8006.0411000000095	20263.124699999964	7530.536399999994	11437.435700000013	9058.1651	22396.065699999992	16967.30279999999	8887.054200000011	4392.484499999998	15315.214600000007	15197.349700000017
PF00397	19313.71659999998	20383.706299999973	9080.2504	15024.618699999995	10845.095599999991	5962.661400000004	7162.605000000004	8863.675500000007	12382.362300000019	6985.2743999999975	13326.928600000017	18388.84760000002
PF00154	4918.969999999995	3160.0162999999993	9795.2999	18647.090600000043	33758.13050000002	11290.900599999995	8773.0643	7512.598200000001	6930.503300000005	2155.4149999999995	17086.59159999998	23322.516100000048
PF01380	8594.750299999994	7407.1115000000045	18028.8659	7561.575099999993	12428.582600000005	9199.170599999996	20594.49	16868.104900000013	9451.07180000001	3861.194400000001	16544.77720000001	16692.134000000024
PF03129	6858.772300000001	6265.8648	11765.014199999998	10300.663599999998	14212.912599999976	8255.119599999998	19394.029200000008	15942.846100000004	10179.760899999996	3610.233000000001	19126.08009999996	21284.078199999974
PF13041	8618.168700000007	17729.9785	6494.264100000002	16598.906499999986	17037.003600000004	6513.464900000001	8999.947599999998	5727.1745	15971.700799999993	6898.954599999997	15087.309400000007	21479.966600000018
PF07671	15706.642700000006	15420.204599999975	2194.761300000001	17934.925999999992	16132.792700000005	2913.3991	9386.432600000002	5727.737499999998	13806.777500000006	5867.3969	13692.748800000007	27929.183999999936
PF00679	7174.9496	7013.749500000009	14638.46850000001	9902.357199999997	14033.74130000002	8054.259299999987	18865.821200000006	15400.041800000012	10173.552700000017	3767.431599999999	17771.46260000001	19191.050700000007
PF00579	6398.270400000001	6127.455700000004	12941.881000000018	11011.413400000012	15545.540999999981	7067.280299999995	16314.697400000005	14992.068299999995	10144.14660000001	3167.469100000001	19453.007999999994	22084.860399999994
PF01553	7770.5927	7104.548599999997	17672.12539999999	9138.592600000009	13426.057299999982	9377.348400000004	16995.7294	13185.782799999995	9828.29989999999	3784.405700000001	16677.200300000008	18390.99849999998
PF00326	8677.114399999993	7375.035900000003	16616.42419999999	11224.776100000005	14595.7121	8469.153899999988	14922.63519999999	10298.240800000003	10617.75179999999	3457.2873999999993	17224.95629999998	19361.268300000007
PF00514	20875.5059	23891.865599999972	5205.318200000004	11979.159099999973	8690.109099999974	7624.745799999995	7257.614400000002	8158.363899999997	11170.745999999968	10096.497599999997	11175.998399999942	15501.58529999996
PF13306	18541.080600000016	22694.34960000003	19012.60369999999	8093.482700000001	12934.272600000006	14670.911500000017	4684.543500000003	7454.802300000002	10944.256400000004	4224.859800000001	8899.915300000011	9420.973899999994
PF02776	5984.450899999993	7153.814499999997	14318.981799999972	10426.976500000015	14776.266600000019	6899.197800000003	17482.944600000006	16476.76680000001	7952.8141	4051.352599999999	17436.515100000008	18512.564800000033
PF13360	4628.383900000006	5050.539200000003	11183.617199999982	15476.054599999998	28510.413700000023	5305.671100000001	7253.015000000002	6117.057799999995	5925.922200000007	1352.9152999999994	22241.656500000085	28183.616400000035
PF00082	7702.941800000001	5808.995599999997	12527.236600000007	16562.417400000006	26048.48660000006	10183.82810000001	7729.182200000006	5971.4679999999935	7659.446299999998	2760.4463000000005	16117.168600000005	21503.44990000001
PF01145	8122.2199999999975	7051.460499999999	15263.774299999995	10095.99220000001	12623.552400000011	8688.819999999998	16805.3618	14307.574799999988	9092.401199999997	3666.637900000001	16893.714600000032	17838.28889999998
PF00198	8256.548200000001	7236.449000000009	15863.81790000001	8976.160500000004	12034.458099999983	8742.128900000003	18607.339899999988	13981.0145	9253.33280000001	4075.7003000000013	16150.923799999993	17235.2038
PF03457	8762.34640000002	11421.547999999993	53655.466200000286	5892.113899999998	7826.537000000002	22054.900100000028	2186.0131	1622.0824999999998	10128.810000000016	1729.2220000000002	8031.9896999999855	6953.8949
PF01751	7678.211700000002	6592.141999999998	13489.548699999996	8855.288999999997	12854.96199999999	8407.621099999997	20370.20689999997	16267.764299999995	8684.404299999998	3530.8851000000004	16192.194100000017	17315.406300000013
PF00430	23950.365099999995	8295.973000000002	15852.250900000015	5386.976600000001	7553.430600000002	17315.72279999999	14509.381400000006	12596.087299999996	6788.2225000000035	6122.378199999999	9478.027200000004	10861.598899999997
PF04983	18825.36819999999	9495.563100000012	15061.443500000005	6235.115400000009	7907.495700000001	18817.864100000006	13317.0447	13203.250699999993	7824.137599999986	6374.580899999997	10070.337299999992	11322.225999999993
PF02875	6913.392100000003	6210.091300000004	16019.368100000003	7536.224100000001	12131.390000000018	7385.565000000001	20685.422200000008	15751.2522	8835.273399999993	3623.5026	15956.706100000007	16988.94680000001
PF01565	7321.354200000003	6777.6480999999985	16138.3748	10260.285399999988	12918.21260000003	7409.689900000005	16075.795199999995	13248.654100000007	8946.104500000001	3686.664499999999	17351.703799999992	17816.178599999992
PF00348	6949.449399999994	6077.356199999997	13676.679899999988	9966.3823	13901.31070000002	7748.667899999995	17538.183500000006	13422.372399999998	9425.265999999978	3145.627099999999	16913.478699999996	18289.564800000026
PF02775	5964.553600000008	6872.050199999992	13395.407399999993	10014.783299999996	14070.52199999998	6625.494600000003	16595.08709999999	15313.772400000007	7597.6407	3899.835500000001	18470.120999999992	18196.08919999999
PF03477	4276.438	3279.3270000000025	6618.3413999999975	16957.183500000014	36125.10850000003	11084.954999999993	8436.4156	7883.984700000001	5304.083100000004	1860.7719000000006	13702.05890000002	21453.97010000004
PF00144	7457.7653999999875	8457.468099999991	21081.1957	9756.207900000016	14012.81940000003	8591.881900000002	15360.683900000005	11301.97110000001	8228.33050000001	3653.7723000000033	13381.126000000007	15572.167400000006
PF13361	6886.200699999994	6613.997299999997	15121.575899999987	9877.701400000009	15439.73250000002	7103.1886999999915	15357.303800000007	12234.38580000002	8842.763099999991	3491.7992999999988	16486.388999999996	19338.4475
PF00856	11377.653499999986	13379.4925	9138.156000000006	10746.816600000016	15191.861600000017	11652.131100000017	10505.231299999998	8580.4335	8119.8795999999975	7051.710299999999	13326.318899999982	16920.89670000001
PF00682	6986.515000000005	5970.9236999999985	16242.41579999999	9550.714700000011	13630.6684	6808.164500000003	16770.413599999996	14970.50280000001	7857.043899999991	3147.5902	17202.498400000008	16837.87759999998
PF01535	10095.70470000001	14686.9975	7108.1216	17653.32920000002	14839.14259999999	8789.647099999993	3098.2821000000013	3518.4459999999995	13710.508400000022	2941.2510999999986	16045.711600000004	23464.24420000001
PF01593	8648.522900000004	8465.931599999993	12468.356700000022	13640.554200000024	16445.80509999999	9437.790200000003	6898.571999999997	5918.807100000003	10977.65430000001	2475.9899000000005	16454.638999999977	23710.32120000001
PF00355	5841.4059	5652.8335000000025	12436.146900000014	10014.435000000021	13023.519599999961	6427.580499999996	17814.941499999994	17870.389099999986	6596.516900000002	2561.8257	19149.300099999982	17666.6246
PF00487	8540.783000000007	7493.802300000001	12337.929199999988	10231.019500000006	16985.680599999992	9891.362399999996	13558.328799999996	9629.925000000003	8471.267099999995	4145.9371999999985	14447.203700000013	19238.153399999985
PF00177	26744.315100000003	7669.699600000003	14031.330500000013	4851.541500000003	6586.0307	23053.0345	10771.723000000002	9769.334500000008	6715.084300000005	5341.359000000003	8501.523799999986	10649.76399999999
PF00306	19581.6409	6938.127100000005	12467.673299999995	4620.718299999996	6336.685	14007.1059	20392.8863	17701.428300000003	6475.414299999989	8242.950499999999	8330.749899999995	9164.4592
PF01063	6290.4000999999935	6739.918400000002	12037.116400000017	9438.623800000003	13102.283300000005	8518.653100000005	17737.36029999999	14603.8252	8297.028400000005	3368.9666999999995	16167.979599999995	17592.97580000002
PF00108	7446.984899999999	6959.330799999992	18157.421200000004	8381.551600000006	11002.085300000026	8561.947199999986	16030.401999999995	14018.106399999988	7483.055100000008	3799.988099999997	17340.463500000045	14588.84050000002
PF02780	7723.18980000001	6507.513899999997	14017.185599999995	8635.256799999997	12449.4254	8644.469799999993	17643.723500000007	13356.260700000004	8179.711800000005	3887.2079	15271.008700000017	17125.966400000005
PF00676	8575.911599999998	6980.420100000006	14463.920800000014	9095.450500000019	12416.514899999993	8851.904699999986	17259.831399999995	13034.19430000001	8425.843699999996	3880.0529	13807.5148	16577.184499999996
PF00920	6951.933100000004	6913.203700000004	13857.348600000007	10302.71600000001	14774.952800000008	4956.581099999994	16554.7747	14785.881100000004	7439.143499999993	3300.2803000000013	15267.332700000019	17866.01880000002
PF00929	8767.1618	8117.116799999996	18478.222599999983	6959.462899999998	9244.528500000004	7598.339299999995	17267.00439999999	14101.7082	8482.287899999994	3936.234100000001	15693.55360000004	13821.648000000056
PF00033	32398.159100000004	10571.240800000003	13625.285299999983	5260.4278	7777.818799999994	27272.196900000006	3041.8834	3033.4686999999994	8369.428799999996	923.3166	9224.3019	10478.172700000014
PF01039	6177.405500000003	6522.530100000003	16430.341799999995	9650.661200000002	12360.833799999993	8036.608999999991	14465.645199999994	12099.488199999998	8436.819599999997	3667.9559999999988	16293.554900000016	17531.005699999943
PF03104	5749.0029000000095	2724.9555	4941.082599999994	17260.5496	37319.262500000026	15957.023300000017	4768.022100000001	4618.099900000005	4261.696900000001	1321.6542	12832.226599999987	19480.306599999996
PF00023	12456.268700000019	14939.255400000016	5839.108400000008	11163.580799999992	10162.49320000002	7732.0033	13162.7982	13005.65899999999	7996.216699999999	11531.296300000007	9833.184399999987	12515.384300000029
PF01434	5176.9699	4949.736799999998	13012.521200000005	9182.679300000009	13406.880399999995	22440.8329	9802.317099999991	8720.838299999998	8394.933100000006	3141.0318	13324.276099999995	18681.832100000032
PF01098	6005.120300000001	5210.648600000001	11324.210599999995	8834.027499999982	14551.862200000041	5965.525799999998	17136.53059999999	14277.151400000004	9062.449000000008	3410.2453	16111.459300000019	18306.160100000045
PF00252	24941.0424	8883.0707	13350.706699999993	4798.313100000001	6565.7621999999965	20877.587	11047.160099999988	9491.485299999997	6446.7208999999975	6061.619600000003	8151.868199999996	9494.857299999996
PF07714	12238.931700000005	24789.126699999993	11169.203699999964	11463.681200000012	11385.079200000022	8475.086800000006	5672.624999999997	6789.630199999999	8666.935099999986	6054.832100000002	10086.743199999997	12869.061600000015
PF01645	5764.325600000003	6965.6105000000025	12480.622000000007	8406.48180000001	12096.846600000037	4609.414700000003	19813.865699999988	16342.604900000002	8006.515400000006	3699.6670000000013	15919.17069999998	15219.900699999995
PF11753	3923.531800000001	614.9975999999998	3223.4585	15462.35660000002	38342.803799999936	25919.5359	1856.2087000000006	999.9747000000003	3621.269000000003	138.1774	15623.875	19594.014399999996
PF03480	5149.024600000004	6986.659499999998	13098.056400000005	7514.785199999991	10249.542199999994	6307.591499999999	17113.37089999999	15514.920299999983	7463.8876999999975	3703.916900000001	16479.480899999988	19585.115799999967
PF00574	7879.768499999994	5409.401799999999	9938.050700000003	11393.093900000005	16346.324700000005	11733.280800000002	11024.339400000004	9923.241599999994	8439.125599999998	2946.4697	15011.177700000017	19053.68039999998
PF03441	6699.410700000002	6583.724499999998	13855.88810000001	7517.329500000002	12004.772899999998	8324.207500000002	24313.67819999999	19250.01239999999	9143.265499999998	4449.4659999999985	5855.485399999998	10922.380200000003
PF00137	17943.166999999994	9710.911499999997	15244.312099999996	4943.520300000005	6237.974599999987	23281.36610000001	10642.391299999996	10191.526899999992	6735.853100000002	6291.409400000002	8183.220699999999	9290.494399999998
PF13639	14699.866499999995	15089.496399999995	7310.843500000006	9215.259400000004	7652.401000000003	12903.768199999995	10467.789999999994	10944.135300000002	10013.20459999998	8555.117899999997	9515.178299999994	12275.691599999976
PF00440	8180.860099999992	7051.571099999999	30871.36369999997	5807.095900000001	9604.174899999987	8959.811499999996	15421.28739999999	9844.565500000002	6322.8086	4019.7641	12205.872299999975	10340.262700000003
PF00749	9265.135300000004	6503.020999999998	15142.0185	8945.410800000001	12299.135200000004	7989.772999999991	15162.822900000006	11319.72380000001	8062.853000000003	3335.7047	14311.117500000017	16079.187300000012
PF13180	6099.035700000002	7845.597100000011	13002.5285	9476.900100000004	13517.944399999988	7044.929899999992	15321.717299999986	11300.642099999983	7622.0091	4144.6519999999955	16175.325500000004	16800.577599999982
PF00383	7205.184099999997	5105.0628000000015	12749.486700000012	6695.334800000006	10616.85449999998	17760.477599999987	18375.8012	13669.04950000001	6378.840800000008	3598.5975999999987	12861.814799999998	13175.44810000001
PF02739	6269.167300000001	3565.571100000001	8975.820200000002	10172.092400000025	18575.699099999983	19725.06600000001	9212.245499999995	9212.6381	6523.966899999991	2211.6269999999995	17827.997500000005	15876.650200000005
PF13812	7118.083599999995	13071.248100000026	7535.114100000002	13942.001800000016	14146.285099999985	8867.6583	6291.661400000003	3273.8833	14871.843500000017	6256.6794999999975	13528.55190000002	19201.540300000026
PF07230	1978.7699999999993	512.2810999999998	2612.1769000000004	22119.441300000024	47810.74579999995	13909.672699999996	1013.1116	1689.3269	2659.0337	218.1759	12300.376600000014	21182.686900000033
PF02347	5464.094299999999	4791.854199999997	11270.952399999998	11566.475600000002	23133.34510000005	4536.153699999995	15235.422300000007	12223.26599999999	7328.754700000004	2449.6450999999993	12775.8906	16938.87699999999
PF00238	20944.1823	7900.195600000003	15068.830499999984	4662.533199999998	6217.339400000006	22788.651099999992	10204.41589999999	9883.5217	6794.357099999994	5459.6147	8466.082	9212.486000000008
PF01138	5860.857099999997	5622.887900000005	11992.748700000006	9150.42879999999	12263.88400000002	6836.826100000005	15600.5549	12736.9366	8599.418000000009	3440.3695999999986	17134.637300000002	18287.727900000016
PF00164	23425.278899999994	10009.125000000002	12072.361299999995	4242.629099999999	5956.128400000005	21950.9706	10024.04939999999	9529.32510000001	6787.210500000007	6379.8642999999975	7758.871299999996	8835.121199999992
PF00510	10920.5881	8214.525100000008	11778.655599999995	5467.222899999997	9797.274400000002	17004.811499999993	15289.668800000007	13353.943500000005	8270.351399999994	5379.321599999998	10247.744100000004	11234.327300000004
PF07661	6160.526399999987	5723.954099999985	21124.7835	5399.047100000011	11187.093300000042	7490.743399999993	21987.64740000006	13359.042	5283.984100000017	2797.737199999997	10404.61640000004	15274.528600000005
PF07394	2817.1420999999964	2259.3050999999978	3735.9121000000014	21189.526800000025	34393.565700000065	3173.023300000001	4188.535200000001	2917.120400000001	3201.3445999999976	1228.7612	16718.141799999976	30361.11660000003
PF03947	22616.2613	7767.464500000003	13837.270199999984	4472.589199999996	6178.3107999999975	22293.338799999994	10146.821999999991	9970.944299999992	5833.390300000004	5000.212200000001	8079.945400000002	9691.560499999992
PF00011	2021.7395000000006	1562.2027000000014	4605.2635	16458.932800000002	37425.18020000002	14285.2342	2781.5488000000014	3195.9456000000014	4385.586900000004	774.1259999999999	16370.161000000013	21630.033199999973
PF01476	9064.3671	7960.972399999991	19311.87710000003	5650.482799999996	10607.984899999998	9041.260599999996	17245.012699999996	10800.317300000004	7321.9195	4441.363200000002	11210.084499999994	12786.842599999973
PF05050	14821.10450000001	11579.269499999993	8801.01249999999	13003.263299999988	16052.804600000005	6462.298200000005	7701.047800000002	6524.097800000001	7317.815299999995	7296.1232999999975	12117.053200000037	13747.054600000007
PF00448	5807.345099999998	5121.355100000008	12578.738399999993	9440.2056	12508.539700000034	6523.185000000006	14499.52080000001	12769.193299999988	8226.274600000008	3104.5047	16878.106900000002	17667.059799999966
PF00691	8616.604800000005	7913.424800000005	21011.76389999996	6266.608199999996	8490.432700000008	9127.389200000003	17107.77329999999	10283.39609999999	7719.625700000001	4261.1808999999985	12040.9071	11753.065199999992
PF12322	1366.2556000000004	234.3222	2508.0763	18007.850199999986	51346.48500000002	18112.4013	347.6823	595.0237000000002	2207.0918999999985	47.66930000000001	9104.1783	20665.273100000035
PF00902	21144.892900000006	6576.631700000008	14030.059199999992	4263.9317999999985	6604.8731000000025	23596.147600000004	9592.18260000001	8678.8847	6206.599899999997	5041.444699999999	8296.088600000001	10103.528499999997
PF03420	2337.330899999999	582.7076999999998	2771.652300000001	18479.931600000007	44969.80809999992	17949.15020000001	702.4641999999997	1324.0624000000005	2579.191799999998	152.07279999999997	10916.360499999992	21319.281400000033
PF05140	31787.8379	6916.030000000003	16564.243300000006	2975.8517	4915.718700000002	31705.7194	5923.2855	5812.877099999998	4467.568599999996	3827.8758999999977	2651.3832	6250.004200000002
PF03061	7089.246500000001	5943.399200000005	17178.821600000007	8032.100900000006	11281.973799999994	7919.3565	14648.737499999996	10296.7404	7486.456599999998	3221.5271	15460.988400000017	14676.633199999986
PF00410	22256.966699999994	7796.137400000001	13088.0197	4656.491400000002	6305.137600000006	20258.384800000003	10176.130700000003	9431.564899999994	6391.684499999989	5342.0181	7675.708900000005	9506.5287
PF03446	6407.533999999999	6226.606299999998	11817.710800000004	9066.225800000002	12967.543100000017	5455.839699999998	14061.761799999991	14044.416399999993	6900.988899999998	3229.345200000001	15401.996700000005	17230.87429999998
PF00384	5419.512700000003	6133.385400000004	15987.16719999999	8108.273999999998	10998.230699999986	8160.386200000007	14327.691900000005	12362.855199999995	6784.390700000003	3661.7947999999988	16224.677299999974	14589.632599999995
PF00425	5456.8145	5085.2167999999965	11848.970899999998	10029.647500000012	14991.903200000022	5642.7131	14656.225200000004	11908.223400000008	8101.622900000006	2980.9881999999993	13655.468200000014	17393.06479999999
PF01411	6308.133699999995	5097.261399999997	10464.8466	9294.096499999998	14564.323400000018	6225.017800000003	12247.699900000005	12100.1316	8303.824400000014	2383.2316	15758.690600000005	18522.360100000038
PF16861	1757.7846000000006	585.3630000000003	3584.554700000001	20026.869800000004	22499.30760000004	10955.3885			2125.3621999999987		7989.1851000000015	21079.38650000002
PF05970	10164.780500000008	17223.942599999995	17439.701599999986	4834.9010999999955	4599.8902000000035	17094.592200000014	9381.085900000004	5748.088099999997	9862.119499999992	10478.86089999999	7099.1599999999935	6620.888600000002
PF00213	23651.0399	6475.4144000000015	10559.240399999997	4462.3160999999955	6327.994100000004	22098.27990000001	11078.2976	9288.4183	5494.3608	4007.5174999999986	7905.256200000006	9187.0676
PF03143	20447.1368	6946.967100000002	15124.172600000005	5453.002500000007	6837.107800000002	15411.504100000007	10294.046700000006	9258.6593	5998.260599999999	4576.720100000004	9216.572000000006	10729.528100000003
PF01131	7051.9666000000025	6031.152399999995	11334.5591	8212.95280000001	12239.580399999993	6911.8989	15271.766100000004	14123.589600000005	7455.421699999997	3078.546299999997	13187.830000000005	15350.743699999983
PF01636	6155.256600000002	6452.717200000007	13739.28460000003	9921.179399999995	12305.42609999998	5532.019399999997	12690.1416	10000.169099999992	8170.153599999998	2835.688299999999	15762.372800000014	15998.796300000005
PF01494	7163.8499	7247.7175000000025	12408.865200000031	7900.648100000002	10161.073999999991	8380.190100000002	14857.005700000005	11074.9981	7714.749999999996	3971.734500000002	13247.706199999995	15343.889599999993
PF16778	3046.399899999999	1038.0341	2864.9723000000013	12750.479499999981	32839.737999999976	15910.7381			1499.3640999999984		9396.712700000002	10237.603100000004
PF00166	4670.953199999999	3431.867500000001	9737.341500000002	6932.070499999998	13090.952999999978	20974.3317	13885.336099999995	11389.630399999995	5854.880200000002	1817.1222999999993	14186.872000000005	13235.748999999987
PF00795	5586.5999999999985	5584.440200000003	13858.124899999995	11403.693499999968	14519.975700000005	5992.957799999995	9458.028700000004	8464.733699999995	7062.104299999996	2145.2265	17349.393400000008	17744.409999999996
PF01541	8793.170100000001	9424.277999999978	13280.63870000001	5643.4032	8011.258099999992	17948.69780000001	14540.084100000013	11788.235999999995	5352.663800000003	5134.802700000003	9552.786399999986	9287.583600000009
PF00732	7118.4573999999975	6693.2594	19739.854300000006	6832.488999999998	9945.891399999991	5204.617399999997	14372.841699999995	13476.93720000001	6489.997700000007	3247.5249999999987	12487.4274	12770.935200000007
PF01207	7928.3978000000025	6346.026199999995	12550.676900000004	9361.885900000003	11850.889899999986	5797.940900000005	12003.50860000001	10138.680600000003	7908.187199999991	3297.323400000001	13645.45390000002	17423.855599999984
PF02540	4422.881099999998	3987.173699999999	8873.745500000003	10231.90069999998	22138.63090000001	6017.441899999999	12918.598400000008	10203.971099999997	6339.353799999999	1800.9371000000006	14311.647399999998	16918.323499999955
PF03721	6038.566299999998	3803.0078	8949.859300000006	9329.973400000008	23367.65269999999	14725.912099999978	9523.344299999997	6509.050900000002	4944.447600000005	1512.1524000000006	13633.777099999998	15142.130499999988
PF07516	23145.20740000001	5678.0525	13224.9549	4476.898400000006	6056.371700000002	19142.1278	10389.65799999999	8866.09300000001	5314.258100000006	4142.6829	7790.881999999992	8565.280400000014
PF00916	9776.304000000002	9094.532300000004	19047.588400000004	7207.638499999992	9534.755599999997	8536.917599999999	12541.27150000001	9875.002099999994	6387.425699999996	3996.6859	7600.581799999989	12038.047200000019
PF04545	4988.5137	4427.814100000001	11282.9544	9902.950600000002	13838.62409999998	6165.838200000003	12379.973099999996	9663.334799999997	7723.348099999995	2381.371599999999	15149.498199999993	17193.21519999999
PF12833	11217.37730000001	7593.134499999997	31432.2171	2808.5943999999977	6242.983099999988	9392.44890000001	13133.062500000002	8058.387099999997	4817.355800000002	5017.055200000002	7948.002699999997	7194.837400000001
PF01966	7142.695800000006	5420.738099999999	13252.321999999993	7305.906699999998	10542.015899999997	7361.284600000004	14436.430399999996	10392.881300000005	6496.0433000000085	3328.161100000001	14540.707000000006	14605.681200000005
PF00443	10779.836300000015	11774.411699999993	9010.450299999997	7802.685599999998	7358.139299999999	12619.316100000002	11288.184999999992	8428.039900000002	8505.542500000012	6467.7574	10510.179700000008	10086.5771
PF00590	5040.0187	5054.5490999999965	11645.0262	9163.660599999996	13213.640200000013	5309.6247	12383.555099999989	10149.889899999991	6992.2859000000035	3268.5763	14270.081199999975	17908.362699999998
PF12849	2000.6421000000007	1910.1920000000007	3168.652499999999	28989.5492	51854.454599999954	1842.5289000000007	2443.247600000001	1658.7584	1906.5503000000006	1246.2516000000005	5027.777299999994	12288.103500000005
PF00977	4338.395700000003	4910.943000000007	10236.5704	8815.614899999991	12220.697499999973	4338.508900000003	15829.0295	13569.866700000004	6699.057199999997	1918.3960000000006	15300.383199999973	15716.919900000026
PF01134	5363.084500000001	4639.157400000005	10629.051400000002	9248.489100000015	14185.755900000002	5042.339899999998	12375.023999999998	10699.318300000004	7697.361500000011	2895.6807999999987	14043.30030000001	16994.248700000022
PF00642	8738.841599999996	25230.805699999906	8935.571499999996	5706.262999999986	4345.785000000004	10457.506700000009	11216.396999999995	10417.61570000001	4343.278799999999	12120.986200000007	5738.766099999999	6542.834299999994
PF00496	5608.781399999995	6031.753800000002	11384.348500000013	9687.310399999971	13382.829799999976	6290.655100000004	12201.039100000005	10730.007500000009	6291.615199999997	3765.742599999998	13134.621899999993	14599.230100000012
PF00453	18702.373500000005	5379.775299999998	9688.0753	3708.0271	5225.523699999996	29537.855499999994	8818.877999999995	8827.2048	4885.193600000001	3563.7490999999986	6652.4833000000035	7779.431200000003
PF00289	4391.3570999999965	4069.5962999999956	10220.2139	6160.113699999999	8401.896099999993	5357.248500000004	22590.206400000006	18795.3283	5709.740099999996	4312.423899999999	10685.526199999998	11795.929700000008
PF08659	28879.44890000001	13757.57469999999	1838.8246	10106.135799999973	7850.400100000006	5702.8960000000025	2185.2186000000006	2695.0339	15057.011400000027	7200.953000000001	6946.874500000009	10122.135399999996
PF13229	23472.37450000002	10142.952900000006	18062.944700000004	8134.134600000002	7779.412999999978	8054.766999999999	6897.092899999998	5664.716699999997	4190.622500000003	3027.757299999997	8166.864600000009	8479.899999999998
PF13417	5244.596999999996	6216.202600000005	13173.506099999993	7694.761100000016	8750.25520000001	7512.624899999999	14665.246799999995	12582.731300000014	7461.911799999999	4346.612600000001	10657.062099999996	13749.475400000027
PF00063	12317.095700000022	14449.10370000002	5573.639300000003	11352.014399999995	9895.383699999991	6662.733999999998	4111.974300000001	5013.563299999995	10490.137399999989	9519.551099999986	9615.547000000004	13012.77450000001
PF00091	8155.2813000000015	6992.4460999999865	7188.823399999998	9993.356900000002	10363.237500000016	7999.208899999998	9122.0207	7898.515400000002	8892.839500000007	4102.544099999998	14084.722599999968	16649.955900000004
PF13393	4708.823899999994	4794.832399999998	9182.260799999991	9145.017400000006	12769.726700000025	5440.536200000001	12369.085400000005	9815.143199999991	8106.225000000005	2711.597099999999	15332.90359999998	16897.508100000035
PF16724	1049.8157	228.32789999999991	1543.4348000000007	14687.901299999996	33152.544299999994	9290.0955			1804.612200000001		7321.153999999995	14200.7687
PF01225	5368.884699999998	4974.2248000000045	11742.33700000001	6057.354200000002	10122.5564	6641.788000000001	16953.880599999975	12131.317100000006	7631.112599999998	2730.071099999999	12618.570099999994	14042.966600000007
PF13476	3196.9368000000013	1756.6482999999992	6162.088500000003	14678.008700000017	32528.590800000016	12773.492899999996	3907.544800000001	3309.5957999999987	3776.4256000000014	963.4175999999997	10715.905599999996	17013.13859999999
PF00032	19700.8944	7484.0383	10075.195799999996	3807.8385999999987	5632.480099999999	20578.0681	8454.3321	8471.875900000006	6385.461900000002	5933.2526000000025	6630.145799999994	7567.499699999998
PF00565	3367.3304	1948.3537000000013	3114.4232	14899.154499999995	33796.80150000005	9736.574999999997	3753.9637	3224.737	4288.328700000002	668.5663	13458.393799999983	18418.7867
PF00013	8128.519299999995	9321.142099999994	7796.373300000002	9023.719899999991	8479.797399999998	7212.734499999998	12034.1076	10246.372399999991	7091.201399999997	4129.955800000002	12810.122500000007	14241.00250000001
PF00416	18046.89240000001	7266.760600000002	11167.392799999987	4395.992	5703.8388	19319.986199999992	8962.018800000002	8421.0309	6085.381600000002	4420.956699999999	7726.682700000006	8765.601900000001
PF03030	6303.352099999997	5127.263400000002	8008.411800000009	8832.33539999999	9435.489200000009	5982.223100000007	13965.360100000002	11595.968899999994	7924.847699999997	2962.6314	15529.600700000025	14549.726799999988
PF00730	4193.092499999999	4622.180300000001	7882.683299999998	8146.478899999999	11592.368799999987	5195.305	15273.760700000004	12421.849699999995	7430.632700000014	2169.106799999999	15530.015700000016	15578.5242
PF13177	4657.753100000001	4322.6606999999985	8844.043199999995	9414.3426	14974.79320000002	7176.229399999995	12878.098400000012	10222.713400000002	6243.941700000009	2958.1521	12869.651700000028	15272.586899999982
PF00472	5501.903799999999	5013.721599999995	10647.688000000016	8067.048100000003	11404.06430000002	5727.060600000003	13700.369199999983	11571.4003	7051.226999999999	2828.7907000000014	13340.298399999987	14981.04920000002
PF02668	4511.2532	5857.240699999998	10018.543899999997	11371.804499999995	14499.62159999996	5550.517900000002	9541.271500000006	9583.658000000001	6185.9032	2176.822	16200.064300000005	14262.2042
PF02515	5897.213300000001	6445.3920000000035	19126.832100000003	12048.009400000012	14428.882100000004	5903.881799999997	7697.716699999999	6326.138299999999	4927.215100000006	1942.7131000000006	13480.366500000024	11322.364900000031
PF00189	17114.8545	7335.719500000004	10641.193499999994	3973.455899999998	5544.6960000000045	17820.243900000005	10235.024500000003	9128.6109	5737.635199999998	5727.740600000003	7585.719500000001	8356.2536
PF03109	5792.6767999999975	6092.0582	7133.849799999995	10021.166899999991	11421.387399999996	5983.140800000003	8999.941300000006	9518.357800000009	9277.73469999999	2793.1408999999994	13696.48779999997	18319.640099999982
PF00497	4863.164500000002	4761.754099999996	13732.208800000004	6581.878300000002	9086.551899999997	3967.234799999999	13726.0565	11407.604	6717.090799999996	2437.7714	17076.495999999992	14675.796800000007
PF02412	3983.5868000000023	5312.391300000002	14181.699300000002	4567.956400000012	10391.938199999975	14203.066299999995	12770.033699999994	7630.529299999997	6442.6502	2193.2143	13806.416700000025	13152.756999999992
PF03176	5233.137099999998	4556.893600000001	12285.512099999994	6883.11740000001	9740.346099999982	5367.435500000001	14022.581100000018	10773.761999999997	6349.237099999994	2582.678400000002	15565.4425	15178.623800000027
PF00313	8840.697700000004	8224.542599999997	13752.404400000007	7456.901599999991	8704.7157	8968.420300000007	8642.670600000003	7475.6268999999975	6858.235800000004	3792.5174999999977	12636.649800000005	13096.275900000004
PF02803	6071.506199999998	5611.4665	15253.143500000007	6394.503900000006	8732.28980000001	7013.952199999992	13698.039999999992	10284.672900000003	6087.070900000002	3119.3488999999986	13996.539299999975	11995.240000000013
PF07733	5125.5021	4506.017200000002	12238.069900000002	9302.806799999971	14570.3722	5892.483900000005	11986.4021	8484.380100000004	6629.381099999998	2405.6361999999995	13612.185700000005	13489.868499999982
PF00203	16874.642499999998	7319.583200000001	11819.554099999992	3902.5579000000016	5178.226999999995	19126.1014	9476.562899999997	8533.340599999998	5531.701900000007	4965.826999999997	7237.118599999999	8181.451799999996
PF00303	7798.605899999994	4108.111899999999	11644.622299999995	3521.720600000005	7619.053200000008	24381.746300000028	12160.924399999994	14113.0304	4163.087600000002	2332.9549999999995	8513.812899999999	7744.446100000012
PF01336	5190.1761000000015	4663.0221	10456.91150000001	6716.129300000001	9281.596900000002	5712.875200000001	17328.1913	13161.959800000017	6548.820599999999	3633.432	11645.220899999995	13382.392900000008
PF00924	6308.016300000001	4493.704599999999	12924.580100000006	8102.7820000000065	10314.759200000015	6563.412300000001	10288.068499999994	8632.178100000001	6882.124699999994	2713.524299999999	15657.96419999999	14776.63419999999
PF05193	7462.431500000006	6279.1547	12409.218200000025	7472.5640000000085	9527.364699999998	8025.278900000001	12139.787999999995	8749.4376	7836.369399999995	3403.1130000000007	11008.327699999987	12640.713800000032
PF02151	8572.157299999999	5774.726500000002	7755.834999999999	6625.415300000002	10063.755100000006	6353.091799999997	13527.650599999995	11333.591199999993	7023.694800000008	3769.507	12424.658600000002	13603.493299999976
PF01521	5503.8924000000015	3427.9199999999987	9440.538200000005	6914.4168000000045	12401.657800000019	14265.747099999986	10221.9191	9076.1402	5902.7211000000025	1732.9621999999995	14113.670100000018	13816.91949999998
PF00717	4161.861700000001	3888.482500000002	9374.83050000001	8422.996500000003	12939.293800000005	4702.936600000003	12899.093100000006	10215.092099999994	7968.458300000002	2122.5403	13975.363799999996	16145.6597
PF09334	5160.4078000000045	4653.1092	10187.446500000004	8421.0761	11898.177899999986	5506.714899999997	11768.139	10324.822400000005	7282.143600000002	2487.6981000000005	13855.97559999998	15213.906600000006
PF04560	14845.468200000005	6376.778500000001	9736.9063	4633.315600000003	6286.568100000006	16211.778400000005	11581.8716	10219.447	5580.877699999997	4742.274600000002	7702.289299999993	8827.806900000001
PF01699	7872.353500000001	7105.5164999999915	9770.9227	8292.57209999999	9642.125899999975	8314.825500000006	8665.755700000005	7891.196799999998	8009.265299999994	3454.0425000000014	11897.129500000012	15524.554099999996
PF03572	6469.786299999999	5898.850700000006	13234.96159999999	7181.965999999998	10191.92700000001	7880.2796999999955	13030.526699999988	9820.706900000003	6840.762599999997	3125.4499999999994	10248.625000000004	12503.250100000007
PF00673	17084.947	7075.890099999998	12098.343699999998	4003.916099999999	5440.647400000004	17181.3053	9621.918	9068.737800000004	5391.736299999992	4351.384500000001	7045.062700000001	7952.2638
PF00456	4139.228200000001	4060.0598999999984	9220.43679999999	7826.068900000002	10572.324499999997	4154.2733999999955	16024.69040000001	13073.19620000001	6461.271800000001	2443.7350999999994	13995.0209	14132.124500000022
PF01381	7661.301799999994	6437.4879999999985	19586.85289999999	5053.360999999999	7147.400400000004	15496.7071	11010.236300000004	7060.910100000005	5183.406100000005	2747.415899999999	10601.868799999997	8110.7905
PF00814	4963.813399999995	5036.5439000000015	9384.955499999991	7011.100000000002	10447.344399999996	5350.206700000002	15206.1475	11421.845099999995	6495.827800000003	2766.7984999999994	13647.3514	14255.836800000005
PF13662	3657.9227	3044.074800000001	7356.657100000005	5908.0412999999935	9247.28729999999	9203.112399999998	18355.739900000004	16951.1205	5207.460700000001	2442.785500000001	12107.672999999993	12059.0515
PF07244	6077.226899999994	5001.045599999997	13759.973299999976	5899.879199999989	8765.582400000007	6588.491799999995	15016.18299999999	11038.036799999994	6409.611500000007	2872.8436000000024	12300.303499999984	11711.91210000002
PF04565	16576.762899999998	6187.9303999999975	9720.389300000019	4805.879799999994	6130.431200000004	14275.7549	11254.254199999996	9654.411099999996	5675.0404000000035	4012.3882999999987	8351.700299999997	8597.588399999997
PF00725	5797.715799999997	5753.107600000002	13374.065	5376.404000000006	7326.142099999997	6570.968799999996	15419.997300000005	10964.3555	6035.337899999999	3367.71	13175.784099999993	11856.524099999993
PF02737	6128.824900000001	5917.305699999997	13230.994200000012	5960.116600000002	8475.473899999999	6382.220799999996	13469.150499999992	11100.924499999996	5909.966399999998	3200.0097000000014	12876.014600000004	11841.218700000005
PF13365	5102.30000000001	5167.969100000001	10014.346200000016	9404.8051	13234.679899999992	6253.394800000006	9153.090399999988	6904.6322	7540.944199999995	1892.0907	14179.493800000027	15595.544400000008
PF02037	8920.032200000003	11198.7879	4396.604500000003	10642.761999999979	7309.571300000009	6685.2824	8152.728500000001	8188.059799999994	7369.096699999999	5407.949999999995	10499.678000000013	15476.559500000014
PF00205	4293.382900000001	5904.870699999997	10204.0208	6960.48510000001	10537.936199999991	5079.1093999999985	13228.535500000002	12434.441500000004	5653.620799999998	3187.2711999999988	13262.728600000028	13412.432100000009
PF00491	4986.331100000002	5811.208899999996	10629.889499999994	6388.365700000002	8242.755599999991	5597.121200000009	15876.238599999993	12092.161099999998	5639.8027	2914.154800000001	12651.380200000005	13148.2351
PF00380	18121.701500000006	6049.061500000006	9913.155200000003	3911.9966	5473.874200000002	16884.060099999995	8414.561400000002	9689.904599999998	5373.189799999997	3974.471899999998	7576.546000000008	8418.820099999997
PF00478	5319.7277	3517.2703	8568.024899999999	8435.658299999994	12767.445400000019	10091.4546	9670.529200000004	8100.4102	6304.2162000000035	1796.7344000000005	14729.781600000022	14312.415700000005
PF02543	2157.488499999999	735.3902999999998	2532.358	20636.1404	26473.049500000016	9577.119999999997	3157.5863000000013	2685.6313999999993	2506.0138999999995	209.1151	9088.5187	23773.31280000001
PF00162	5792.440899999999	5034.644000000002	10957.5896	7862.4901	10072.509300000009	5062.961599999999	11414.4875	10806.847200000004	6936.0816000000095	2128.6409	12683.447399999992	14526.724200000017
PF13857	11875.772799999995	14835.122199999993	5182.3997000000045	11704.461700000007	9489.144200000008	8403.246700000009	3756.717300000001	3228.1198	9381.586499999992	3126.936200000001	9260.107400000004	12697.450599999995
PF00071	13846.783399999995	7409.8612999999905	7265.250100000001	8652.814400000008	8248.179399999988	21391.34650000001	4827.255800000001	4446.946400000003	6921.4888999999985	3281.865899999999	7665.331500000001	8930.326800000017
PF00411	17764.413499999984	6440.671200000007	9166.311599999985	4245.231500000001	5474.770999999998	13506.343000000004	9482.641799999994	9229.78039999999	5832.7824999999975	4629.7665	7658.488899999989	9367.084800000015
PF00984	4574.884900000003	2952.374400000001	7862.284900000003	7596.9775999999865	20331.974000000006	15894.859899999992	7538.946700000001	5141.302600000001	4282.765600000003	1330.1330999999996	11872.913799999988	13216.11569999999
PF00903	5454.047200000009	4971.1097999999965	14794.9802	7798.335499999989	11195.364400000004	6631.743300000003	8027.464400000003	7061.613900000002	6407.378999999999	1591.3443999999995	14445.8839	14134.558800000004
PF00990	6378.181699999997	2262.289599999999	24894.731600000014	6630.156799999998	5607.1401	2320.02	1273.6737000000005	741.942	10964.312900000015	1121.9480999999996	23013.59060000001	17257.408500000034
PF01070	3836.0423000000014	4825.4507	9426.566899999998	8165.149100000011	10777.115600000016	3001.193199999997	14930.548800000004	12565.2663	6009.8007000000025	2684.2038	13094.8806	13110.182600000016
PF00701	4575.359999999996	4733.4581999999955	8726.203000000001	7680.789800000008	10670.070699999991	4396.997499999999	13064.835500000012	11628.470400000006	6591.431700000003	2383.2670000000007	13205.024900000008	14620.59760000002
PF13489	5593.899100000001	4549.990599999999	9169.9502	6648.578599999999	12271.795700000011	6511.887100000003	13595.964099999988	10320.71440000001	5972.316899999998	3145.5909	12283.55519999998	12104.259800000005
PF14240	1389.7411999999995	1784.0711000000006	1934.2604	19303.47180000001	39700.492800000015	2718.2117999999978	2550.0688000000005	1995.097099999999	2314.361500000001	1187.1362	7702.9928	19561.161400000005
PF00158	7065.2511	5448.217300000006	19288.841500000013	6068.471999999998	8459.493699999992	5587.767599999999	11196.130499999992	7059.045499999994	5919.276300000008	2733.5351999999993	12519.769200000004	10660.630899999984
PF12706	4552.0174000000015	4420.064200000005	10901.247099999997	6226.830799999988	8405.242100000003	6057.4054999999935	14185.53030000001	10689.91979999999	6793.908099999996	2506.587300000001	13195.914000000002	14027.79019999999
PF00216	4561.830399999999	5714.218499999999	11528.39499999999	6078.590500000009	8055.656399999993	6164.946000000004	14718.745899999998	11198.348399999993	6073.989400000006	3673.1993	12284.940099999994	11701.960100000017
PF01808	3264.2315999999987	3068.141700000002	7004.840999999999	17110.396599999996	12346.281800000002	3307.1571	10179.129599999997	8278.078099999992	5155.099100000001	1835.0724	13289.305300000005	16481.46480000005
PF00016	30369.65409999999	6536.701900000003	9152.0297	2802.4712000000004	3859.938200000002	19979.8473	5739.135900000001	5394.7918	3638.663300000001	4058.2296	3246.056800000001	6319.1205
PF02142	3464.0970999999986	3274.4049000000014	6835.723699999998	12913.704799999996	13510.254699999998	5219.873499999998	9978.088900000004	8772.786699999993	6010.861299999998	1649.5425000000007	13282.140100000002	16166.553899999988
PF02878	4572.371900000005	4126.076700000006	9775.496700000003	7092.614299999997	9839.061000000003	5337.087700000002	12310.993199999995	10236.221300000008	7148.7118999999975	2222.0020000000004	13594.642800000018	14796.241699999968
PF01106	3044.3122000000008	2761.9753	5919.6499	13657.560100000004	30140.442000000003	3726.2658	7553.567500000001	5543.759400000001	4326.006700000002	1220.1295000000002	10519.057399999994	12503.87539999999
PF00464	5030.516100000002	3829.6847999999977	9945.591700000004	7899.368699999995	12572.118400000005	10139.5029	9684.28099999999	8113.281800000005	6316.934899999998	2321.063399999999	11648.770899999996	12953.682300000004
PF00692	4184.733299999995	3651.766500000001	7708.484400000005	5237.121300000002	7152.3921999999975	23565.692099999967	10563.154500000006	9841.5203	5077.427199999999	1741.9454999999994	11116.4168	10402.54110000001
PF13594							12801.183799999995	10045.740500000004		2166.6532999999995
PF00338	15385.098499999998	6597.932400000002	11866.593600000017	3943.955500000002	5128.616899999994	15184.473999999993	8877.237299999995	8746.657000000003	5132.725299999999	4057.848300000001	6851.458900000012	7914.277499999994
PF02492	7335.3664999999955	5949.3440999999975	7837.8673000000035	11825.906900000007	15786.010199999973	4582.5809000000045	5515.446000000003	3780.2398	7844.190200000006	3162.6146000000017	8993.885900000005	17058.432600000033
PF02852	6105.986500000008	5199.171000000001	12096.181799999995	6965.502199999993	9794.1162	6221.765900000001	10410.419200000013	8071.205999999997	6670.007200000007	3108.2659	11788.296399999996	13195.899700000009
PF00249	13140.65469999999	10535.1477	4576.6080999999895	11226.119700000005	7345.279399999998	7384.613499999997	3820.4557000000013	4155.860599999999	8909.832700000004	3745.4460000000013	9950.667899999997	14804.334400000025
PF03028	10143.578200000013	7664.0086999999985	4800.777999999995	11701.155799999986	7899.129700000017	6992.773499999997	6642.8084000000035	6411.908300000003	10346.874300000009	5014.417800000003	9625.07250000001	12227.938400000005
PF00181	15439.170699999995	6560.261600000002	11144.049899999995	3475.5809000000013	4824.029800000002	15830.2189	9094.082300000004	8760.415799999997	5198.0858999999955	4582.990000000002	6810.3497	7749.981800000002
PF07883	5292.7356999999965	5022.3085999999985	9136.938999999997	7882.3821	12246.221599999995	9849.792499999994	12183.813299999998	10374.314300000004	4489.715399999998	3210.9348999999984	9118.564900000025	10574.344799999997
PF00815	4517.813999999995	4781.1692	8670.6105	7135.6976	10339.451900000004	3976.167	13600.037199999995	11917.964899999983	5655.859899999991	2867.245199999999	12874.616700000008	12900.7093
PF02463	4455.301	3994.3916000000013	8025.653099999991	7805.850300000004	10842.941899999996	5363.792400000004	10944.8821	9348.2888	6810.569399999998	2332.9617999999978	13864.884799999987	15245.696199999997
PF02254	5194.638999999999	4239.612200000001	10474.2813	6516.134299999996	9629.311999999994	5070.332200000002	11367.513999999985	9776.683299999997	6825.8511000000035	2371.916199999999	13110.805399999983	13821.186499999998
PF03462	4921.224499999998	4273.8397	9476.289000000002	7345.615900000006	10656.3923	5057.508300000002	11192.9793	9851.520900000009	6627.6013000000075	1786.6192999999996	12804.801799999981	14403.475200000024
PF03781	5909.712900000004	5053.449900000001	10345.287200000012	10194.136699999994	11654.813399999995	6176.941600000007	11529.68029999999	7335.911599999998	5571.865900000002	2764.0586000000017	10381.05950000002	11261.0087
PF01245	15290.2197	5240.395899999996	12162.668999999994	3554.687599999997	4858.1924	16346.192900000005	8892.824799999999	8785.862500000001	4712.8577	3904.901300000002	6586.127499999992	7155.596699999992
PF07650	4614.949200000002	5127.803000000002	12701.596800000005	5128.7379999999985	7426.979899999989	11370.712799999992	10583.247099999997	8938.402699999999	6377.680699999997	3072.1561	10610.292100000002	11388.73759999999
PF00933	6660.63189999999	8954.846900000002	10861.578900000002	6181.772700000009	7945.886299999999	5036.109000000002	13247.482900000005	9876.9369	6836.157300000003	3827.3375999999957	8126.5935	9615.162999999979
PF01810	5343.955600000002	5544.436400000005	12672.459800000017	4649.487000000003	6460.4870999999985	4910.644599999994	13875.797200000005	11028.983299999994	5554.350700000001	3271.779100000001	12418.471300000007	11361.561000000018
PF07885	11580.098900000008	9474.549900000018	7969.415800000017	8251.122299999992	7171.098000000004	9667.988099999997	5299.881300000001	6347.603500000005	7694.765899999988	4870.235300000002	7933.046999999995	10769.56250000001
PF00793	6235.207100000002	4305.9314	9336.528599999998	6031.2441	10312.810999999974	6841.153500000002	13267.845199999998	10804.308300000006	6048.390899999989	2419.386400000001	9858.69770000001	11545.660600000007
PF13833	14039.384300000007	13912.335000000017	5198.514499999995	9358.49270000002	7669.124999999995	7822.096399999998	3933.0561999999977	5047.388300000001	7667.635000000001	4822.517100000005	7739.862800000007	9638.809500000003
PF13460	8630.1167	4730.111200000002	5266.521499999995	7860.8891	8252.788999999997	10060.3304	11321.817099999998	9862.498999999998	6614.9846000000025	2943.5627	8376.8193	12833.371000000001
PF01618	5884.696900000004	4063.884199999995	12306.083000000026	6104.087599999992	9070.393399999979	6625.9806999999955	12013.998600000004	8830.472399999997	6093.515700000003	2371.6404	11855.014099999986	11445.635599999958
PF00146	8363.015500000003	7598.982699999994	7416.991000000007	5869.888999999997	8867.154799999995	14073.336500000005	7330.766199999996	6596.712199999999	5857.760099999998	4025.523700000001	9835.53150000001	10828.256100000004
PF01625	5518.428400000002	5202.689799999998	9250.5184	7369.894900000006	9755.310699999978	5634.038399999999	10921.526800000003	8648.679799999998	7148.836599999998	2543.930700000001	11054.9248	13533.833099999983
PF06868	14567.784	3013.5113	5485.496400000003	10905.861300000002	29036.304199999962	11701.986499999995	2128.6096	2902.7373	1778.1279999999995	2514.2062	4044.9768999999987	8429.409800000009
PF01653	4073.788699999997	3012.9638	6079.530799999996	7723.089499999999	16382.471299999996	4878.244699999996	9222.424899999998	7588.411500000001	5612.9184999999925	1454.5737000000006	14107.658200000016	16316.623100000004
PF00829	13564.0446	5670.061400000001	11191.860300000006	3688.929299999999	5133.419900000008	18179.3604	8740.906099999998	8647.951500000003	4659.903800000002	3475.2208000000014	6210.8118999999915	7241.294600000002
PF01327	4498.8666	3457.291299999997	6930.123599999997	8580.738000000003	15696.863599999993	6365.7226999999975	8126.5333	7204.2818000000025	5051.626399999998	1991.1843000000013	13093.5925	15057.3892
PF02738	4327.623000000001	4754.771800000003	13956.791200000005	7917.897799999998	9475.0487	4222.673200000002	7579.134199999998	6060.300199999998	5290.546000000001	2556.658000000001	16724.373499999994	13167.526499999994
PF00281	15483.853800000004	7029.857500000005	9104.9911	3506.8442	4870.225800000003	13710.6818	9200.4232	9293.229	4784.671499999997	4341.842099999999	6495.303900000003	8040.932299999997
PF00204	5122.116800000007	4494.8091	9705.2073	5740.930900000004	8278.341999999999	8233.836000000005	12088.285900000004	10750.7765	5682.612899999999	2851.1556000000014	11409.5302	11344.601699999996
PF00709	4173.852100000001	3373.479199999999	7846.163300000001	7634.974100000008	11546.780899999994	4541.873500000005	11429.970600000002	9601.265900000006	6066.1838000000025	1783.3383000000006	13304.791100000002	13806.496900000006
PF13604	9049.9986	12720.042800000012	11418.242299999984	4973.871400000008	5881.942700000003	11296.114500000005	9818.582500000002	4324.0996	4958.628199999996	5883.893799999998	7113.712499999995	7350.4279
PF08534	4422.037699999998	3757.573199999997	10141.480700000004	5572.945300000008	8595.124200000002	7234.187000000003	13269.148800000004	11712.1321	5211.036100000001	2225.7019	11195.818400000013	11400.39809999998
PF00285	3934.1419000000014	3550.5461000000005	8372.9586	7569.139899999999	10661.82949999999	4852.010200000003	11663.427799999996	9708.340599999998	6245.8845	1828.101	12478.64780000001	13671.410999999995
PF01061	5712.5503	4759.230299999993	7563.9301	7402.227599999993	8989.333099999996	5313.108199999999	8704.480699999996	9007.9901	8448.3018	2185.1645	12079.996100000031	14008.452600000017
PF04564	12566.044899999994	12531.740500000007	3398.8450999999986	8439.260900000005	5589.4879999999985	5850.189300000003	7916.492099999997	6346.974700000003	8341.059400000007	4947.271000000002	7305.510300000003	10862.221199999996
PF04561	21154.907	5292.139499999996	8196.239700000004	4359.691000000002	6224.024299999999	10726.220400000002	8810.431499999999	6910.715799999996	4861.802899999997	2140.2018000000007	6548.405100000003	8763.611700000001
PF01475	4590.9886000000015	3822.490299999998	8448.298200000003	6093.606200000007	9132.002299999996	4509.918100000002	13887.1884	11001.419600000007	5788.077000000002	2434.0944999999992	11628.697300000022	12420.100899999974
PF13439	5227.821400000008	4016.299999999997	10901.668900000002	8093.019800000008	11968.815700000014	6851.117100000002	5185.8514	4312.432399999998	7521.692500000012	703.9313000000002	13722.170500000006	15235.21480000001
PF02086	1447.7441999999994	889.2381999999999	1017.6212999999997	18538.580099999992	37405.00589999996	3203.1863000000008	1951.1614	1917.4142	1476.9724	428.0115	8085.458499999992	17179.699000000004
PF00237	17760.623000000007	5174.501500000002	9415.847100000008	3739.4466	5024.966399999998	12494.431	8613.431999999999	7937.787099999998	4518.844100000001	4201.0708	6969.113900000001	7661.028300000003
PF03725	3998.699999999998	3950.8811999999957	8752.540099999998	5589.199100000002	7975.420700000006	4819.407199999997	14286.9891	10561.924300000002	5798.304599999998	2691.245199999999	12205.625400000017	12292.737000000017
PF02800	5204.704200000003	4862.8331000000035	11914.429900000016	5832.0048999999935	9226.112400000016	6445.389600000002	11528.2374	8860.162600000001	5604.7980000000025	2811.1005000000005	9121.633499999994	11470.904699999983
PF08281	7777.667999999998	5315.649899999996	19633.2215	4138.472400000003	5904.115799999992	8997.003	10503.249699999991	5910.299699999996	4594.447600000001	3152.4390000000026	8693.108099999996	7769.72390000001
PF00044	5462.478600000004	5772.395700000001	12681.214300000005	5792.979999999999	8492.548799999999	6388.727300000004	12444.9062	7932.270099999995	5579.147499999997	2796.459199999998	8623.035200000002	10334.425699999998
PF00672	4542.811600000003	3451.912300000002	14659.8277	5689.7999	7354.062399999998	3134.756899999998	8337.961099999999	6861.286100000002	7248.894499999993	1919.5017999999993	15835.104200000002	13262.832500000011
PF00175	6577.671499999998	5794.039700000002	11990.966300000002	5882.961699999999	6671.3929	7849.518500000004	9879.504600000004	8137.6484	6427.517100000003	3316.756600000001	9267.1028	10495.25430000001
PF02784	3652.3563999999956	4115.278100000002	7940.522300000002	7416.8528	10136.780699999988	3921.942600000001	10618.250000000004	9157.669799999994	6153.774999999998	1911.6015999999993	13253.046300000013	13845.127600000025
PF01262	3196.796899999997	3885.760200000001	8633.4011	6827.094500000012	8557.771699999994	4007.7330999999976	14082.822099999998	10582.404199999997	6152.383300000001	1541.3930999999998	12629.838699999993	12019.405800000004
PF01656	17669.526999999995	4186.937700000001	6842.6807	4574.747299999994	7164.7723999999935	2750.4552999999955	12927.475699999992	11398.600999999995	4428.0556999999935	4598.850300000001	7295.167299999997	8196.1759
PF00687	4083.4231	4138.153900000003	9710.05049999999	4594.719999999998	6089.741399999996	20696.1304	8661.564999999997	8180.852599999997	5124.264899999999	2529.4730000000022	8221.169099999994	9757.451999999981
PF01118	4044.1129000000014	3917.6861	8818.810199999989	6910.566200000005	9557.389999999994	4330.159400000002	11805.1094	9293.758999999998	5667.842300000004	2003.0194000000006	12068.271400000027	13349.661299999998
PF02823	15375.302099999994	5054.349200000004	9492.941399999998	3416.3903	4993.062100000005	13516.578499999998	9049.215599999994	8167.646299999998	4649.9542	3819.225	6613.341999999996	7580.098299999995
PF11056	950.5646	221.8162	1628.2701000000004	17013.05879999999	37618.32220000003	7729.071499999999	401.96009999999984	553.6888	1816.9034	80.1345	7848.273800000003	15782.98129999999
PF00346	4360.832799999998	4866.3388000000095	6946.006799999997	6317.9796000000015	8268.060899999991	16529.5264	7437.066400000002	6780.255599999997	5188.6738	3446.8077999999987	9979.083100000002	11509.902500000002
PF00999	6925.374700000006	5462.346099999993	9419.155599999998	8725.150800000003	10485.299400000016	6376.5954	5050.008100000005	4483.999899999999	7067.424599999994	2658.485099999999	11353.517100000005	13293.2126
PF01557	5502.5360999999975	5404.485299999995	12671.630300000019	4813.894100000005	6870.774199999999	6320.201800000002	13789.710599999995	10410.496100000002	4294.959800000001	3122.2469	9163.303900000004	8752.531499999996
PF00231	4532.723599999998	3941.5277999999976	8791.735199999994	6717.394799999997	9479.514899999998	5074.963300000001	10956.561000000003	9482.416000000003	6154.570099999996	2236.0244	10842.23440000001	12882.225100000005
PF00310	3417.031599999998	3608.045300000001	7696.867100000004	6547.959300000006	9420.031799999992	3152.5316	15000.562600000005	12197.619899999987	5842.832300000006	2632.329900000001	9905.2423	11559.06369999999
PF13147							11871.481500000005	8532.905099999994		2332.9661999999994
PF12704	5133.285699999995	4022.6475999999957	10882.744199999996	4392.3660000000045	6653.616400000004	5748.875600000008	17221.692799999993	12632.404399999989	4770.334599999995	3069.1406	8141.057299999991	8123.316899999994
PF00366	14440.3628	4838.4966	10479.379400000002	3732.839200000003	5291.0975999999955	15301.391199999998	7633.675099999997	7364.783999999998	4245.142500000001	3277.9027	6548.2742999999955	7464.254399999995
PF00809	4342.932099999999	4256.335	9352.8944	7475.078899999999	10494.510300000004	4431.634200000002	9895.628300000006	7709.242799999997	6149.4982999999975	2248.731399999999	10963.593299999997	13022.813400000012
PF00253	12375.6418	7318.211800000004	10562.764299999997	3407.4442999999987	4624.5799000000015	9578.868000000002	9671.528100000003	8798.945199999998	5611.7573	5344.3468	6075.4276	6858.694399999989
PF00211	5176.4326999999985	5724.042199999997	7371.873600000006	6863.784300000009	12146.937800000034	16168.3254	3554.441999999996	4252.589500000002	5492.1895	2401.3108	10701.850000000013	10360.023899999997
PF02355	4151.7049000000015	3743.5943999999977	9044.111300000002	5902.119500000007	8541.734100000001	4309.1271000000015	12459.922899999996	9620.118700000012	6033.505900000005	2368.701200000001	11828.936699999967	12087.804800000024
PF00034	4153.846400000004	3617.0301	9182.533500000009	6660.789699999994	11826.905799999995	5418.358100000001	9981.741100000003	7668.7225000000035	4193.398599999999	2007.5169	12008.355500000007	13354.895299999984
PF13649	7595.775200000004	6004.689099999998	10672.368500000004	11280.877399999978	12537.80020000004	5606.985800000002	203.9363	208.9596	6868.994900000012	128.1797	12955.426299999996	15815.945899999995
PF07973	4110.891099999999	3799.635900000003	7004.6251	6349.854400000001	8844.665699999994	4686.1699999999955	11406.5209	9620.042799999996	6509.699000000002	1877.4122999999993	12153.512299999995	13468.164200000027
PF01556	5720.9689000000035	4078.807499999996	6207.680800000004	7505.2059	10282.24790000001	9194.419199999997	7795.824599999997	6790.2989	6304.713099999995	1666.1403000000007	11486.758699999997	12782.012499999993
PF02880	4030.4451	4029.2805	8879.033099999999	6141.035800000002	8527.020599999985	4748.9924999999985	11644.752	9150.2268	6241.485700000005	1721.201000000001	12204.017200000006	12409.61299999999
PF01016	16233.950400000002	5257.2467000000015	10759.7031	3686.539800000004	4948.411100000001	11078.830699999995	8017.206799999995	7771.285699999998	4646.025500000008	3463.389300000001	6220.4465999999875	7541.5934000000025
PF00549	3811.746100000001	3849.0207	7058.345599999998	5711.899299999996	7041.040400000005	4852.6752000000015	12682.091000000004	11433.714100000007	5972.530400000002	2233.8121	13003.153899999983	11739.060399999997
PF00163	13915.502700000005	5852.131499999998	9115.4886	3331.589300000002	4701.395999999999	13176.602400000002	8724.329500000005	8314.5478	4736.4542999999985	3947.464100000001	6321.826799999995	7186.068999999992
PF01066	4238.936200000001	4135.2730999999985	8509.726499999995	5883.036299999998	8042.378400000009	5265.516999999997	12232.720800000005	10469.606000000002	4980.047900000001	2370.3155	11687.918200000016	11432.053100000005
PF01503	3293.9266999999995	2997.282	6255.6108	5592.5652999999975	10885.863499999985	10360.069999999998	10927.767000000009	10603.863700000004	4151.064100000003	1533.0309999999995	12309.187799999983	10305.496700000012
PF14559	6121.759499999999	5628.5998	16172.972100000005	8465.008400000004	9812.81520000002	4056.6738000000014	3221.9813999999988	2430.4351	6182.746000000005	1704.8198000000007	13077.929800000016	12307.306699999996
PF00932	2707.2977000000033	2949.491800000001	8103.4133	7860.802000000011	16775.6186	3071.015899999999	7431.945900000002	5116.388999999998	5250.593199999997	1299.0126	11115.6859	17401.079999999994
PF01588	4774.101600000001	4517.338099999997	8310.915399999993	5690.075400000011	7632.8053999999975	5556.164899999998	12604.059600000011	10600.341899999994	5251.394000000004	2318.4296	10841.973399999997	10945.677899999991
PF02729	3525.701500000001	3587.7496	7646.7202000000025	6852.4306000000015	8933.042800000003	3925.301500000003	11939.0629	9885.710400000009	5569.778699999995	2221.223100000001	12032.953600000004	12901.9688
PF04290	4069.4394999999986	4656.427800000003	9983.8192	4501.530100000002	6407.513500000008	4653.765200000004	14104.327199999994	11909.413599999994	5420.279700000002	2820.357300000001	10344.781100000002	10045.087600000006
PF02774	4028.4221	3590.744200000004	8085.380299999994	6453.3714999999975	8934.585099999998	4194.395499999999	12782.941	9847.3743	5571.389900000003	1967.6297	11323.649200000014	12084.690899999998
PF00276	12928.2028	5700.970700000003	9201.784699999991	3667.409400000003	4943.405699999995	13104.617799999998	8390.2652	7553.382100000003	4974.0513999999985	3572.4092	6732.7053999999935	7570.441999999997
PF02785	4513.842700000005	4590.637600000002	9886.315500000008	6122.515399999993	8236.778600000001	5168.505600000001	10587.733700000004	8689.025000000003	5936.048300000001	2270.7045	10457.128599999996	11390.522900000002
PF05000	11032.142499999998	5892.254699999999	8637.239400000004	4048.0343000000044	5180.764300000004	10973.2673	9364.4052	8875.270999999997	4987.9896999999955	3547.203599999999	7132.610800000002	8060.109700000006
PF13920	12918.559000000007	13647.13619999999	3219.1789000000044	7782.217399999998	5800.597299999995	5930.367100000001	5178.648099999997	3841.1971	7625.881600000002	4876.428999999997	7010.557900000003	9796.613300000008
PF02817	4970.3119000000015	4677.2089	9841.787500000002	5016.420499999998	6737.178599999991	5233.345500000002	12496.5104	10180.879599999998	5217.148099999994	2746.982000000001	10203.871399999996	10245.821999999991
PF00481	10934.611599999997	7583.886100000007	6241.391399999996	7679.610199999994	6013.976600000006	12913.665900000002	3913.6911000000014	4270.297700000002	6864.1811000000025	3449.742600000002	7081.3476999999975	10504.997600000019
PF00573	3392.655	4289.500099999998	12809.535399999995	4335.743200000003	6199.857099999997	17253.1438	8340.179400000005	7069.115000000002	4650.140499999999	2320.702099999999	7841.383600000003	8891.4473
PF12799	6433.044599999998	6472.500300000006	6616.767799999998	5826.1219999999985	6421.611500000003	5569.629099999997	15477.085300000017	12417.61760000001	4358.211199999996	5950.6693	5960.607900000003	5857.056199999993
PF05199	4640.643099999998	4856.741700000004	13596.729599999993	5234.7693000000045	8003.8985000000075	3983.9570999999955	10479.583299999988	9446.732799999998	5287.152400000006	2658.774900000001	9466.325900000002	9623.837899999991
PF05221	4621.525300000004	4269.410700000001	7420.859699999994	6966.8368999999975	9757.210200000012	4154.022899999999	9761.037700000006	8497.329000000002	5938.674500000006	1839.8007	11447.878300000017	12496.233899999963
PF00083	8802.784900000015	7625.889999999998	8768.920900000001	7282.606999999996	6280.45629999999	9727.739300000012	6883.503700000001	4925.747700000001	5903.014100000001	4107.740999999999	7339.393199999998	9325.867799999996
PF01842	3627.3198	3060.634199999998	7457.711300000003	6335.770899999996	9492.992499999997	3568.6165000000005	11509.4739	9544.435000000009	5351.9916	2698.422300000002	11111.006799999996	13103.632199999998
PF01012	3944.568199999999	4074.0692000000013	8524.912599999994	5451.136000000008	6750.799700000002	4381.405499999999	13139.403899999988	9985.029999999997	5698.36730000001	2320.731799999999	11820.947600000007	10749.020500000015
PF00899	5507.011299999996	4708.728800000008	8511.648300000003	7485.3627000000015	8739.155700000008	5781.734899999994	6279.3849999999975	6088.6649000000025	6454.450800000001	2236.150199999999	11857.769100000007	13111.786600000007
PF12838	8242.1038	6233.234699999999	9701.648899999998	4236.342500000002	5767.4275000000025	9957.5876	9811.202200000002	8124.799199999998	4755.872400000003	3699.419399999999	8386.089499999998	7785.498400000002
PF00994	4258.618099999998	3976.565400000002	7809.535600000003	6036.623000000002	8487.991400000006	4931.796800000005	11228.093699999996	9621.741999999998	4520.5066000000015	2133.9439	12077.670199999971	11607.928799999994
PF02472	5520.293699999997	3782.7979	10469.3298	5164.1352000000015	7979.663599999989	6202.971499999996	11847.211600000002	8793.902799999993	5291.737499999993	2247.9667000000004	9792.635300000004	9583.146900000014
PF02954	4635.745200000003	4143.868999999998	14939.431	5314.826999999998	7255.784199999986	5568.304700000009	9357.740699999997	7774.742299999999	5259.8267	2222.8117999999995	10518.158900000006	9473.4223
PF00850	5260.362800000003	5023.754599999998	6215.196099999997	6314.9534000000085	6570.812700000009	5775.800600000006	10931.612999999998	9826.291199999996	6574.891899999999	2711.055400000001	9921.274499999996	10901.53799999999
PF00227	5516.764999999998	4799.093800000003	5967.075799999994	7925.416200000007	6557.640500000002	9480.39930000001	7868.767700000006	6300.212900000005	6173.129100000003	1914.1767	11276.350400000005	12232.776899999983
PF13646	2997.3279	8998.02499999998	3671.967999999998	11905.697899999996	14346.317399999987	1438.0055999999993	1602.5152999999998	1665.2549999999994	5709.0844000000025	3996.5371000000014	12787.459800000022	16824.981000000025
PF03719	14323.693500000005	4823.541099999996	9169.734899999996	3458.5017000000034	4643.726200000002	13188.515199999998	7741.526300000001	7568.711800000001	4273.2359	3132.3448000000017	6404.291000000003	7158.259100000008
PF00185	3253.4272	3468.1103000000007	7310.119699999987	6116.1797000000015	8878.746499999987	3937.9709000000043	11819.768300000005	9342.086900000002	5533.670699999999	2103.296200000001	11549.56469999999	12488.275900000011
PF00881	4403.024999999999	4299.821600000001	10574.777300000003	5766.381099999994	7968.5666999999985	5619.955600000002	8490.853500000003	7370.758599999997	5429.751100000003	2002.7086000000006	11810.648200000025	11520.566400000007
PF01259	2229.217199999999	2519.4939000000013	5172.7858000000015	5804.786699999995	18596.566299999988	2545.5736	7849.1096000000025	6927.825100000003	4200.573699999998	1251.7416999999996	13389.554800000016	14718.994700000017
PF02574	3684.4199000000017	3826.830700000003	9102.515100000004	7272.9853	8800.2961	4057.799800000001	9681.402700000008	8528.017099999997	4859.005400000005	2142.6291	11090.100400000007	12122.913300000013
PF03118	13565.156900000002	5071.9892	8459.299299999999	3474.7792999999956	4817.548800000007	13397.238200000002	7900.105099999999	7701.490700000004	4088.5845	3645.611	6368.2072000000035	6591.701699999992
PF01208	4497.435700000002	3951.055900000001	8244.9142	5945.602499999999	8775.518099999998	5258.0221999999985	11022.198899999998	9121.3396	5589.944300000007	1914.883200000001	9492.340500000013	11216.485200000017
PF01678	3793.5938999999958	3688.9374000000025	7617.9661	5828.700200000001	8502.666199999996	4211.9706	11845.656900000005	9294.6632	5808.862099999997	1983.0095	10755.8271	11461.16400000001
PF01416	3967.797000000004	3834.4061	7638.193599999998	5444.253500000002	7087.389499999986	4486.434699999998	12587.558199999996	10432.546200000004	5232.300499999994	2723.8371999999995	10285.726799999991	10960.545699999986
PF01755	3763.6569999999983	2708.607699999999	6480.704799999998	11130.4235	23861.91620000001	7609.196900000006	4272.062	3026.971599999999	3329.309000000001	1298.0517	6047.130999999998	10981.0497
PF08804	1120.4184999999998	222.7063	1469.9875000000006	14131.128800000002	33244.669200000026	9979.2099	480.11330000000015	666.7994	1665.6198000000006	111.9565	6706.500199999999	14707.866800000007
PF01168	4460.0543	3693.4763	9456.8875	5720.071600000009	8877.550899999998	4631.9458	10219.93310000001	7977.4140000000025	5738.327299999989	2245.7544	9618.46810000001	11816.611799999993
PF04965	1373.7365000000007	354.53630000000015	2511.7174000000005	13674.698699999994	31360.840699999993	9782.846800000008	365.2726	640.4699	1941.2242	61.1501	7574.236500000003	14767.548700000018
PF13472	5163.512600000005	5991.401800000005	7799.515799999997	6598.300099999997	9360.117600000009	5831.883800000003	10645.30510000001	7441.275500000002	4387.546200000003	3100.1282	7574.961599999992	10224.732300000014
PF02879	3742.5823	3705.7949	8684.4828	4878.010399999998	6855.7158000000045	4377.220199999998	12238.862599999993	9830.371599999997	5795.684499999998	1867.3256	10862.275500000002	10848.984100000003
PF14520	4373.204300000003	3512.449700000003	9381.0818	5354.4494	8237.097099999997	6732.736499999999	9368.354600000002	7479.6038999999955	5340.064599999997	2038.905	9962.930000000017	11608.410700000002
PF12848	5963.780199999997	5372.8833	12516.846599999995	4361.272399999997	6757.793400000004	6078.908000000001	10687.489399999991	8018.439100000005	4653.474800000006	3018.7274	6963.635100000002	8922.311999999993
PF00675	5866.412900000008	4872.2766999999985	7912.055900000002	5935.9662000000035	7519.8861000000015	6145.6495	9542.405900000003	7427.697300000002	6214.131299999996	2684.334300000001	8725.534399999979	10322.307000000015
PF03739	4780.2203	3854.3317000000043	10623.287499999997	4718.549599999997	8031.115800000011	4793.606999999999	10189.764300000004	8536.283500000009	5157.4159	1993.1658	10416.490399999991	9918.548099999996
PF13585	5886.673699999995	5538.6974999999975	17872.126099999998	986.7293999999997	2837.9015000000013	8375.973499999993	15514.622600000012	9209.751699999997	6013.2241	3100.4466999999986	2795.345999999998	4256.8218
PF04820	1471.5307	925.7731	5979.5341000000035	15284.248800000005	26790.96820000001	3405.6168	1208.5024	804.4467999999998	1946.3703000000005	351.0867	9383.8074	14794.593800000008
PF00333	12318.827700000007	4683.249599999999	8682.683599999991	3196.742000000001	4461.7264	13068.239199999998	8209.4792	7150.585100000001	4038.3422000000032	3049.460800000001	5975.666099999997	7144.124099999995
PF02233	2582.852799999999	2709.335699999999	6138.9927000000025	7611.110700000002	9638.370599999998	2914.588299999999	10226.99819999999	8701.3547	6341.816100000006	1017.9819000000003	11524.7676	12520.778099999983
PF05222	3665.3295000000016	3685.008	8490.122999999994	4957.9070999999985	7004.139800000003	4296.630599999997	13369.350899999998	9497.070399999986	5075.344100000003	1820.6715000000006	9797.478999999981	10255.911799999983
PF00467	4056.5948999999987	3961.5157	9899.348099999996	4512.849700000002	5968.70860000001	9323.3324	10224.106700000002	8584.071699999999	4713.017700000001	2712.4803	8430.609499999999	9238.988800000003
PF01037	6538.540300000005	5996.121699999995	13928.3127	2374.9752000000008	3026.6293000000014	6956.238499999998	13402.487699999994	9411.030999999994	3019.5645999999983	3779.936500000001	7071.513999999997	5826.3208999999915
PF00886	13485.655099999998	5150.171999999998	8712.725599999998	3263.8478	4496.2067000000025	9239.3482	8080.238199999998	7967.132099999998	4555.3420000000015	3416.0661999999993	6173.2000999999955	6742.062799999995
PF00140	3354.277	3099.564800000001	6755.486800000005	6644.722499999992	10043.562600000016	3409.7302999999993	9279.662799999998	7076.3407000000025	6118.803000000001	1415.9890999999998	11271.207999999993	12787.935799999968
PF00116	7595.908699999999	5062.1531	6720.373300000002	3869.2213	5957.8237000000045	10748.354999999998	9389.587200000002	8099.788199999999	5666.395	3172.364	7327.4080000000085	7641.67980000001
PF02190	3483.2321999999986	3578.304000000001	7024.093400000003	5590.286600000002	7918.090800000003	3617.1619000000014	11259.5413	9258.322000000006	5398.347099999998	1912.1639	11072.680800000013	11044.11839999999
PF00067	4843.7981999999965	4730.707100000001	10291.97129999999	7482.522399999995	7864.799400000006	8014.324699999999	6213.346700000001	6377.9773999999925	4566.307300000001	1862.0008000000007	9631.845499999989	9250.213800000003
PF12146	5798.010699999996	5833.529999999992	15387.140700000005	7070.2338999999865	8385.287100000001	6237.4252999999935	1346.3425000000002	1211.1574000000005	6572.608299999989	297.0192	10824.522300000022	12054.4464
PF13442	4879.207500000005	3474.7430999999983	12715.5956	5555.956800000003	8685.083099999994	5135.036499999994	7961.406299999998	6069.603700000002	4208.560300000003	1877.7524	9994.409699999991	10356.675300000004
PF03717	3685.804100000001	3429.7107000000005	7983.366999999999	4635.345300000003	7827.285400000003	3930.401500000005	12664.002100000014	9843.388800000012	5133.249800000001	1936.462	9461.926400000006	10152.16220000001
PF00848	3312.3511000000017	3084.0934999999986	9134.5513	5380.727800000008	6685.510100000002	3498.2423999999987	11905.060999999994	12426.673899999994	3221.3302	1357.2539	11558.8487	9003.791099999997
PF01197	12349.6737	4460.184399999997	10124.205899999997	3025.237300000001	4281.966199999999	12213.1023	7860.235199999999	7598.224	3898.9424000000013	2941.215500000001	5521.606499999999	6271.170800000006
PF03054	3890.568000000003	3496.064800000001	7496.307399999994	5831.369400000005	9389.1412	4449.485699999998	9217.365900000004	8900.083099999994	5327.0401	1846.0785000000005	9366.190099999998	11056.742500000002
PF14833	3677.770500000002	3987.8204	6814.821200000001	5254.916299999995	7662.506699999995	3553.132599999999	11679.805800000006	10661.972700000017	4414.557200000001	2119.8595000000005	9763.872200000009	10577.2782
PF02386	3931.2711000000013	3481.8594000000007	7209.349900000003	5789.361300000002	8824.383400000006	3620.3840999999975	7952.165000000001	7354.489899999995	5742.543799999999	1792.8519000000006	12060.542099999995	12275.499699999975
PF13458	3160.039499999999	4208.573800000001	7811.466700000001	4933.591999999999	7064.708099999996	3338.5524000000014	10433.8313	8679.530900000002	4852.898000000002	1958.0718000000006	12849.500399999994	10707.058100000013
PF16639	22048.876700000004	3519.5849999999987	7110.998699999997	1541.3036999999995	2583.041700000001	15206.454			2387.9972		1672.5049	3907.701999999999
PF01048	3874.7796	3279.3536000000013	7119.1298	7514.997800000004	8818.1205	6011.580200000001	9174.783599999997	7299.1259	4757.393800000009	1830.2209000000007	9776.683500000003	10400.776799999994
PF02824	3869.0436	3709.077299999998	8080.655100000003	5295.1504	7217.891400000005	4052.7085	9855.013500000005	7867.967699999997	5915.258599999994	1999.0197999999993	10844.8736	11109.187000000005
PF16576	4259.7185	2713.4356000000007	11602.65859999999	4218.9285	5918.406100000016	3838.622399999999			6380.162999999998		11265.989800000005	9635.161999999991
PF00694	3014.7112999999986	3197.8703	6905.6098	5788.237500000007	7698.5825000000095	3594.949800000001	10856.89580000001	8423.4358	5351.442000000002	1875.620200000001	11706.154600000009	11295.325800000026
PF00572	3448.6754000000005	3457.446800000001	10276.023	3855.6048999999975	5685.658799999991	17835.066899999998	7199.859799999998	6221.956600000001	4621.065299999998	2267.1458000000016	6771.351600000001	8028.809799999994
PF00297	12272.309999999998	5001.335700000003	8522.5298	3278.693400000001	4476.340099999997	8331.092600000002	8775.645799999998	8063.918400000002	4167.626999999999	3438.3363	6349.444800000008	6913.300899999993
PF00677	3715.507899999997	3479.847500000001	7338.8477999999905	5011.853500000005	7618.5565999999935	4177.6051	11189.969400000002	8443.228099999998	5334.399399999998	2068.244200000001	10004.73049999998	11168.218399999994
PF03483	2177.5700000000006	2319.9745000000007	8167.608799999997	4033.508200000001	6088.270200000003	22111.002799999995	7893.250100000002	6407.903700000002	3693.3762	1327.2847	7677.80269999999	7456.775799999998
PF01694	5372.0927999999985	4799.731399999993	10286.570600000006	5423.921099999995	6454.9281999999985	6840.630400000003	8773.846800000008	6051.438700000002	5859.369799999998	2226.6765	7716.922000000003	9335.578899999997
PF00296	2397.9475	2266.8870999999986	6294.301300000001	8318.319299999997	10070.045300000025	3278.8245999999976	8640.849900000005	7388.575300000005	3130.051800000004	1359.8685999999996	15244.543600000017	10596.709200000014
PF00224	5455.875799999999	4974.256799999996	8559.216999999997	5983.364800000009	8289.690799999997	5486.318699999997	7563.7626999999975	6799.122800000007	5696.896700000004	2373.2392999999993	7358.430499999991	10285.655400000003
PF05996	569.2378000000001	294.8717000000001	1390.9997999999996	15656.849800000007	33374.31999999998	2599.783000000001	393.19699999999995	408.00900000000007	2422.5921000000008	179.1338	5891.326400000004	15360.451300000004
PF13948	822.0843	16246.355800000005	746.7539999999989	1692.336500000001	2741.591400000002	932.7765000000003	21224.78889999998	18725.5545	371.6089999999997	12286.335599999988	1460.7608000000016	946.5737
PF02910	3530.274199999997	3151.7428	7954.1243000000095	5190.548000000003	6911.098999999989	3443.1767	10556.505800000004	9174.122400000004	4702.0699	1963.1633	10643.82459999999	10932.794100000016
PF01406	3723.716100000001	3059.202699999999	6426.797400000002	6259.2161000000015	8522.189899999994	3962.712399999998	8937.560100000006	8241.952600000002	5315.698500000005	1666.7801999999995	10750.519599999987	11283.205199999988
PF00940	1805.9977	992.7151	5586.0778999999975	7028.043300000001	16460.547799999997	19219.79650000001	333.86370000000005	870.7502999999997	2907.49	510.7193	12438.162	9904.313299999998
PF00041	5695.652199999999	6926.699600000003	5985.370499999995	6089.5428000000065	6847.6235999999935	8461.027999999991	7441.303999999997	6723.825299999994	4801.704699999997	4910.668800000001	7000.935000000005	7158.129099999996
PF01250	13079.3322	4962.377799999998	8796.660299999994	3048.2392999999993	4186.334099999999	10496.8647	7442.252200000001	6992.829900000002	3714.392400000001	3385.5824	5470.259800000006	6249.120899999997
PF02163	3048.2596000000012	3337.1326000000013	7241.111099999999	6069.1293	8590.313499999998	3164.4371	9132.020899999998	7778.011700000003	5394.7165	1879.7660000000005	10659.365400000022	11492.259700000022
PF02913	4400.062500000001	3972.2459	11538.979200000005	4746.521300000003	6426.265400000008	4514.137899999997	9549.453800000008	7906.097799999998	4145.5508	2070.0848000000005	9553.8958	8896.023200000007
PF05118	3812.6741	3177.6653999999994	2740.952300000001	8286.907899999982	14595.293799999996	5789.244699999998	4072.4401	4293.582699999999	4534.804900000002	1271.5197	10990.678100000025	14122.096299999992
PF01180	3201.8514000000014	3271.5718000000024	7001.115300000004	6225.663800000002	9213.332199999997	3463.804399999997	8749.159000000003	7820.101600000001	5238.775699999991	1636.2165999999993	10714.10140000001	10938.61779999999
PF01230	3912.585499999997	3639.202199999999	7153.6252	4853.727100000005	6825.267699999986	4838.3407	10629.237600000002	9595.704999999998	4900.846999999997	1813.6565	9612.272800000012	9692.7707
PF00113	3737.028499999997	3167.7507	6014.823000000002	6463.554100000012	8937.228599999999	3528.7333	8598.171300000005	7286.443900000002	5661.440799999998	1588.3559000000007	10068.89480000001	12304.251599999989
PF01084	12339.197799999998	4899.9461999999985	8071.4344999999985	2815.746999999997	4474.556899999999	10712.988700000004	7194.913799999998	7228.090400000003	4159.895099999995	3444.4284	5461.459500000008	6525.786800000007
PF00772	2596.270700000001	3270.2829999999994	9857.027600000003	3945.0246000000025	9499.1906	15529.480199999995	7209.9607	6381.024000000004	3285.373800000001	2226.776700000001	6288.986200000002	7074.090599999996
PF00125	6300.653399999998	7108.5121	12247.628799999993	5673.915799999998	4934.379000000004	6425.703200000003	6475.534199999996	4376.6212	4522.693799999999	4890.476499999997	7188.64619999999	6949.175700000006
PF10150	3661.0145	4778.009900000001	9400.022600000006	4629.321299999995	7176.939300000001	3362.8396999999986	10322.1159	8653.647199999998	4536.252200000008	2525.877200000001	8786.514500000018	9145.721100000008
PF00762	3437.640000000001	3324.630500000001	7524.462399999998	5143.785400000003	7806.99190000001	3737.687100000001	10774.194600000006	8610.077200000002	5145.100699999995	1757.8027000000004	9058.810099999997	10583.985299999997
PF06723	3358.948600000001	2971.270600000001	8376.408599999999	5866.3786	8780.051699999996	3383.7159999999994	8683.2272	6362.274599999999	5312.077199999998	1311.4037	10533.915499999994	11634.9832
PF01193	16737.3444	4104.686099999999	5743.313099999998	2871.2287	4319.150999999999	11264.591799999995	7691.696499999997	6769.022000000003	2992.124700000001	3061.4699000000014	5434.067400000006	5585.115599999996
PF01493	2817.315500000001	3211.0743	5782.194400000004	4841.657999999999	6718.292900000009	2490.2352000000005	13430.634199999993	11468.347100000005	4240.160300000001	2262.433899999999	9258.151800000009	9974.058000000005
PF01531	836.8057999999999	538.164	774.9438999999996	12834.517199999982	37014.008200000026	955.1823999999997	1486.0593	1013.0317	1286.7318999999989	228.7917	6692.579299999997	12719.187699999995
PF00488	5673.6545	5001.1688	7321.144700000003	5052.5708	7128.458299999997	6213.139699999996	9805.311400000004	6727.597800000001	5045.849299999995	2709.7638999999995	6139.1727999999985	9462.239199999969
PF00436	3832.5980000000013	2963.2741999999994	10448.735600000004	5227.900800000003	8725.729499999996	7478.7301	7735.043699999998	5606.9373	4639.1745	1667.3846	8571.647800000004	9368.753999999988
PF00408	3728.696399999997	3356.995899999997	8175.638999999999	4865.585600000001	7100.03499999999	4050.0275	9814.78699999999	7994.855100000002	5223.1566	1484.2576000000006	10089.6959	10210.436199999991
PF03486	6442.3062999999975	5161.4897999999985	11516.881899999993	3362.8581999999983	5379.838199999995	4466.261300000005	13664.649399999982	10684.526000000002	2992.851999999999	2489.031299999999	3883.975800000003	5962.036699999996
PF01409	3472.1755000000026	3067.9328000000023	6614.450799999998	5509.421400000002	8073.874800000006	4347.9722999999985	9437.413999999992	7230.576100000001	5579.096299999997	1491.5569999999998	10368.457300000022	10761.757900000019
PF01026	4537.6172000000015	3486.483700000003	9473.667700000002	5250.958799999997	7211.642800000003	3592.9466000000025	9227.039200000003	7240.981799999998	4737.2122	1693.8496999999998	9106.8806	10228.731599999996
PF00953	4030.5797	3760.286600000005	9440.191	4680.108700000003	6667.0234	4413.1264	10511.364199999987	7758.148700000003	5106.290399999999	2133.6602000000007	8472.786900000001	8709.467500000012
PF07977	3757.8915	3422.096400000001	8195.814299999995	5012.758399999995	6792.024200000007	4483.465599999995	10241.609399999996	7832.968899999999	4828.293999999999	1606.9796999999985	9970.770000000015	9425.46289999998
PF00989	5174.091300000002	5976.6577000000025	15927.468400000007	6039.4732999999915	5813.511399999994	5069.1038000000035	4427.986900000001	3635.8206000000023	4840.7819999999965	3281.5216	7405.216300000008	7967.639400000011
PF02881	3464.028399999999	3392.9110000000005	7075.607999999997	5353.393999999996	6999.565499999995	3830.9410999999977	10606.755500000008	7034.735299999997	5137.735400000001	1707.3949	10120.092100000013	10697.191799999997
PF07719	3363.0421000000024	3601.5487999999978	3621.478300000003	5452.495799999999	6327.017499999994	2724.026799999999	15765.816999999995	12155.522700000005	3790.7652	4902.555699999999	6195.836299999999	7442.002800000006
PF00883	2475.122200000003	2533.867300000001	5391.913000000001	6428.229099999998	8069.274499999989	4184.3806	8655.685299999997	7490.5566	5345.281299999996	1374.5528000000006	11051.264600000011	12312.833300000002
PF01515	3312.6503	3911.6129000000014	8866.4698	4460.820200000005	5365.077600000006	2870.8523000000005	11533.032399999998	9271.8438	4474.788099999997	2184.106	9928.106900000006	9047.073099999989
PF00919	4256.618399999996	3956.3783999999987	7359.887500000003	4993.960700000001	6633.291199999995	4562.187499999999	9866.248700000002	7425.398099999998	5117.500799999997	2347.272200000001	8909.541099999999	9646.828400000017
PF00817	4715.645700000003	4181.298700000003	8587.331100000009	4794.857400000004	6538.428800000002	4715.506199999998	9009.2681	7626.032599999998	5085.5779999999995	2355.8438999999994	7848.317200000004	9584.670499999991
PF00308	3042.096300000001	3235.5648	8236.957399999996	5035.276700000005	7600.156899999994	3706.689600000001	9491.122600000004	8469.496100000004	4714.382299999998	1593.0817999999995	9727.2398	10062.305999999997
PF00406	4349.425500000003	4711.6316000000015	5672.879699999991	5652.7166000000025	7606.935699999999	4449.593100000003	7899.1344	7110.335900000005	5516.642600000004	2223.6779000000006	8640.554599999998	10896.699200000006
PF13847	3707.4285000000013	3334.0813000000044	7497.972600000003	4945.920800000005	7133.187999999997	3627.161700000001	10857.653700000012	9817.156900000009	3872.648899999999	2142.457799999999	8737.609600000009	9054.596600000004
PF07859	4939.960700000001	4823.0755	8793.636000000006	6358.9736999999905	8642.831699999995	6390.391799999998	5944.364800000002	4654.020299999996	4351.692999999996	1835.092	8307.2131	9654.689899999996
PF04539	3129.5946000000017	2583.743299999999	6967.475400000001	6808.893500000004	10078.056000000006	3094.5402000000013	7247.513100000001	5917.100500000002	5349.1109	1635.7552000000005	9600.382199999998	12147.860599999984
PF01264	3115.393799999999	3140.6739	5699.341500000002	6385.760200000007	8747.283900000002	3355.2350000000024	8459.358299999996	7306.042300000005	5212.6176	1450.1545	10285.5757	11380.760899999996
PF02272	3874.573100000002	3482.9298000000013	8268.9394	4688.485999999997	6878.745499999999	4374.781200000001	11046.107200000002	7859.873099999999	4382.208900000001	1663.3134999999993	8779.731399999999	9099.0128
PF01019	3415.3132000000032	3802.482800000001	8154.096799999993	5799.053899999997	8213.073	4636.882700000005	8480.4201	6333.819700000006	5048.255299999999	1766.6329999999998	9319.734199999979	9338.7284
PF01432	3866.660699999998	3837.6728	9074.765099999997	6279.5459	9059.46390000001	3784.6947000000014	6714.908900000001	5746.846700000003	4470.228699999994	2119.1014000000005	8060.262800000009	11249.730700000013
PF04116	4598.269100000006	4994.337100000002	11410.645799999995	4438.585800000002	5825.918999999992	5928.781199999998	8502.549000000003	6347.786299999998	5141.434500000009	2483.964500000001	7014.330199999998	7532.999099999993
PF03099	3370.603600000001	2956.3326999999967	6628.097099999999	5028.638999999997	7368.611899999999	3681.361899999997	10930.433100000006	8248.9074	4907.510000000002	1773.2297000000005	9131.896000000002	10180.577500000003
PF13522	3768.8932000000023	3380.2783999999956	6803.927700000002	4634.797000000001	6842.8827999999985	3898.9752	10607.291399999998	7964.661300000005	4729.207399999998	1499.4744000000005	10012.066099999996	9713.95230000001
PF00043	3468.1502999999993	3073.553400000001	8735.925799999994	4065.7204	5163.432799999997	5686.107899999999	9979.420700000004	8951.8624	4928.000999999998	1926.7180000000005	8740.476199999997	8778.334100000005
PF02514	1632.7198000000005	2969.6899	3758.399600000001	10354.518199999997	18304.701099999987	1569.8467	1775.0850000000007	1724.6907	5972.7543	1711.3663000000006	7021.827800000001	16613.748800000012
PF00764	3066.1791000000007	3117.4708000000014	5844.837500000003	5972.2392999999975	8480.868200000003	2739.9202	9085.546700000006	8728.309200000007	4608.845800000005	1502.1915	9901.846099999992	10293.677600000019
PF01523	1876.3193999999994	2414.788799999998	4466.212899999999	6384.1747999999925	9038.861700000003	2170.5783999999985	10567.322199999991	9815.891900000002	4463.162199999998	1080.3682	9127.066099999991	11929.431500000012
PF02469	6582.784699999997	5473.828600000011	11117.005599999995	3936.259399999999	5850.8627000000015	5626.803399999998	9451.8775	7021.165999999997	5333.756400000002	1979.7974000000013	3834.0150000000017	7116.141199999999
PF00141	5147.698800000002	3989.968099999997	8544.375600000001	5079.3667	5883.534400000004	5607.4898	7742.1293	6739.728000000004	5294.934299999997	1932.9821	8439.171300000013	8807.020700000008
PF03160	4301.587600000005	4574.185099999998	5747.084700000013	4516.0194999999985	15232.403299999984	4268.759799999998	6152.659000000003	4474.411799999998	2632.7387	1267.4584	7870.9510999999975	12062.731200000006
PF00127	1465.5345000000011	1530.2201000000007	3500.717000000001	10565.167699999998	12780.1544	2355.829400000001	6163.1568000000025	5059.357000000001	3786.8711000000044	753.3551000000003	9790.524500000003	15218.426499999989
PF01261	3235.194400000001	2351.4525999999983	6367.610999999997	6119.086600000002	11155.52570000001	3665.038299999999	8237.5918	5676.582699999997	3285.8705000000004	1656.3349	9407.658400000006	11769.670499999998
PF00875	4867.8719999999985	4651.959600000002	9853.011200000004	4063.868700000003	6244.993999999998	5347.204699999998	10673.039199999996	8130.948200000005	5160.8546000000015	2588.5122	4234.509700000001	7108.770999999992
PF01050	1626.7904999999996	1263.9843000000008	3155.0003999999994	6307.4362000000065	24566.53059999998	6650.487899999997	3947.1139	3134.0507	2641.105199999999	424.2059	7297.923999999999	11855.235999999995
PF00724	4975.4287	4875.024699999999	19633.323900000014	3215.392900000001	4257.976600000001	3882.3387	6790.260100000005	5190.9747	3467.088899999997	2270.078899999999	7666.242899999994	6641.343300000002
PF13469	4386.376400000001	3696.6746999999987	8931.656800000004	7878.258900000009	10871.220999999989	4775.990099999992	3303.931500000001	1944.4484000000007	5064.611299999992	942.0341	10418.881200000002	10623.742400000003
PF13378	3524.4151999999967	4342.884799999999	8187.658100000005	6739.594600000005	10167.043500000025	3837.5549	7201.473500000004	6325.4946	3603.653299999996	1871.7962999999993	8204.465899999997	8775.479099999984
PF00834	3275.2717999999986	3340.1508000000013	5761.771000000002	5943.019100000001	7545.696699999992	3695.5135000000014	9085.6142	7255.518500000001	4812.342700000002	1470.9454	9671.915300000008	10594.159400000002
PF00773	5908.4648	4037.8291999999988	9082.9679	4864.1654000000035	7608.896600000005	5370.485099999995	6990.469299999999	5960.733599999991	5588.664099999996	2183.530599999999	6033.1343	8794.620399999996
PF10531	4164.198300000001	3998.9649999999956	10213.825800000002	3107.931099999997	4347.0512	4019.454900000001	14555.358800000005	10496.646799999997	3830.1989000000012	1941.8569	5634.436700000014	6084.832800000003
PF05690	1540.5979999999988	1560.3345	9803.9471	4052.071199999999	5804.230800000008	21329.329200000004	4957.7379	4651.435500000001	3419.150799999999	998.8825000000003	7023.815499999998	7196.7980000000025
PF08275	2852.8089000000014	2172.4634000000005	4794.513600000003	7782.791600000002	13881.200599999987	3626.062400000001	7082.285699999998	5625.748900000001	3594.191499999999	1114.0886999999998	9060.97170000001	10668.867399999988
PF00283	13170.212999999994	5981.6913	9800.4271	1744.9814999999992	2227.4664	14952.3723	4564.566800000001	5728.431699999999	3213.270400000001	4699.708300000001	2103.8026	3928.900699999999
PF13368	2874.5575000000017	3427.209000000001	4724.3232	5848.334299999992	8585.841299999995	4128.486099999999	7432.571199999995	7090.015000000005	5617.495999999999	1089.0178	10384.36970000002	10729.974300000009
PF08352	3553.7335999999987	4379.220900000006	7932.320400000005	3527.2944	5935.761699999992	4075.3264999999983	12075.573399999996	10836.958400000003	2722.0723000000025	3352.1704	6834.783299999996	6553.213400000009
PF00392	5941.616299999996	6336.334900000002	18999.557200000017	2140.7270000000003	3439.9289	4854.519599999998	7370.173200000002	5362.268799999999	3314.605300000002	4023.9362	5016.392399999998	4933.572100000005
PF00311	3041.2932	3404.9941000000013	5202.978999999995	6271.647100000004	9746.838799999998	3151.6663000000026	8325.180999999999	6849.647200000001	4609.728699999997	1913.6597999999994	7878.2989	11212.2339
PF02353	2789.314399999999	2828.2139	4827.304099999993	6119.622400000008	7393.369000000001	2804.449799999999	9525.9579	8497.268400000003	5010.203000000001	1502.1404999999993	10356.362899999996	9809.985000000006
PF10609	3412.878300000001	3164.076500000001	6962.988499999998	5988.372399999998	8063.147900000007	3854.541000000001	6200.015700000001	4977.7373	5056.27	1282.2083000000002	10774.16460000001	11716.98210000002
PF01795	3524.0678000000007	2893.162200000001	6402.102899999997	5031.496299999993	7898.638799999998	3044.140200000001	8680.568299999994	8034.238700000003	5079.034000000009	1758.9067000000007	8635.265699999993	10425.012500000004
PF03133	11081.81179999999	5845.361900000014	5261.961699999995	6392.953300000004	5359.492599999992	11806.755700000018	2667.0543	2824.3195000000014	5544.136099999999	2318.9914	5410.478399999992	6887.5852
PF10385	8728.526700000002	4728.101800000004	8648.3608	2919.491399999999	4077.107299999997	9706.726300000002	7531.565999999999	6895.178900000001	3768.642399999999	3198.753100000001	5350.5457	5678.151899999993
PF01126	903.1883999999997	1290.3446999999992	1421.9397	16763.952300000008	29558.77009999999	3621.922799999999	949.8794	1026.2769	1389.8625	787.012	4052.157600000002	9319.435999999996
PF03167	2792.2045999999987	2908.6649999999986	5952.373499999995	5388.633499999999	7823.550100000006	3793.1848999999975	8514.9284	7611.0918999999985	5005.379199999995	1405.0100999999993	10008.623199999987	9756.351100000003
PF00342	4103.678999999999	3813.2064000000023	9194.199500000002	5206.8553	6726.6433000000025	4422.350599999998	8021.128999999992	6506.531600000002	4190.212099999997	1923.7336000000007	6820.497899999997	9680.597099999997
PF01436	6407.806899999999	16442.23950000005	5080.031500000005	5166.32449999999	6252.414600000001	2142.8265000000038	6179.396200000005	6163.3551	2817.1218999999987	4660.524499999998	4967.706700000004	4204.8062000000045
PF02080	3493.6352999999967	3173.255600000003	7700.2235	4309.366500000002	6672.5298	3762.640400000002	8911.3252	6761.819500000001	4576.934800000002	1875.842799999999	8911.349099999992	10329.986500000006
PF00288	2924.398899999999	3172.392400000004	5678.027800000002	6262.461000000005	10761.325100000004	3655.273499999999	6302.516899999999	4844.581800000001	4217.940999999997	1689.5804999999993	9814.863700000004	11015.816999999983
PF12804	3337.3932000000013	3115.7556	8236.275099999995	5323.789499999998	8791.551499999998	3657.082400000001	6714.862700000002	5538.750500000003	3747.5763999999967	1665.2126999999994	10528.080700000004	9634.534500000012
PF13510	3090.9773000000005	3881.355099999999	6567.529800000002	3628.6076	4915.116600000002	5440.923900000003	10654.389899999998	9584.36369999999	3723.434400000004	2352.4927000000007	8644.626400000001	7577.709500000001
PF01464	3887.2109	3275.5305	9199.113099999997	3869.6874000000066	5976.153300000006	6462.5239999999985	8868.838100000003	6471.302399999999	4213.7266000000045	1946.7513999999994	8593.437	7138.859299999996
PF10294	6102.777900000003	7774.873000000002	3163.0142000000014	8720.880500000007	5215.808500000003	4722.799100000003	3499.320299999999	3761.1485	5493.357100000002	3144.824	7086.7917000000025	11126.93570000001
PF01171	3474.889499999997	3418.6216000000013	7620.013600000001	4921.173900000002	6664.673399999995	4473.284299999998	9320.538200000006	6907.120599999998	4364.0877	1399.3746	8607.652499999995	8617.967099999993
PF02897	4106.1713999999965	4064.962500000001	7738.129	4524.163800000001	5551.138700000001	3548.057900000004	9713.0842	8153.964899999999	5263.136100000005	1902.0651000000007	7750.945200000008	7351.3723000000045
PF14602	3948.7231	3532.880299999998	10180.967099999998	3846.7702	5063.366199999996	4423.166999999996	6677.5958999999975	5761.248299999997	5195.860599999995	1140.8524	10396.676	9448.265500000009
PF09335	3294.2408	3125.1589	4952.012000000005	5019.2721000000065	7241.637399999992	3166.9820999999984	7997.349799999997	7884.203800000002	5157.044900000004	1588.0809	9398.9016	10778.880799999997
PF14492	3290.358499999999	3140.599000000001	6884.235900000005	5166.1347	6424.7504000000035	3543.1431000000025	8712.760200000004	7511.183100000002	4668.0286000000015	1501.5940999999998	9241.90010000001	9450.871399999998
PF03946	3686.052200000001	3568.7088999999983	9522.743099999998	3325.2816999999995	4724.121200000001	12453.620200000005	7371.872099999999	6334.320800000004	3657.064899999999	2241.3502000000008	5914.805199999999	6616.646300000004
PF00022	9801.507500000003	5934.787699999986	4542.708199999999	6353.473300000005	5579.215099999997	11555.984199999995	2671.8695999999995	2334.298300000001	5714.091799999997	2538.7063000000007	5300.284600000003	7073.321899999999
PF00471	11023.374	4143.891499999998	9173.595199999994	2653.98	3674.4383	10071.6413	6014.473600000002	6074.932500000003	3252.950599999997	2941.5125000000007	4666.823200000002	5546.061999999997
PF07995	2842.7752000000014	2403.0577000000008	8356.614299999996	5491.611599999998	8251.322499999995	2982.9922999999994	8581.402100000007	7090.834799999994	4127.2724	1154.6107	8633.8427	9293.6038
PF01165	3772.675700000001	2215.2961	5340.917600000002	4643.961699999995	9003.075400000012	11049.064299999995	5333.657499999998	5307.130400000001	3731.357399999997	1317.8703000000005	8383.865	8948.58749999999
PF13481	2778.413300000001	1954.9719	5345.142199999998	4324.990999999998	12174.755600000011	7801.404599999997	8810.170500000004	8965.0578	2839.5811000000035	1441.4242999999994	4990.576499999997	7551.141499999995
PF04452	3286.166000000001	3275.0618	7086.3776000000025	4426.240700000001	6904.9621000000025	3846.9657999999977	9597.973700000002	8042.441999999997	4611.568200000005	1606.3119000000006	7485.21080000001	8737.656099999987
PF04898	2689.5708999999993	2706.907999999998	5413.708399999999	5094.610699999998	7143.523100000004	2562.8000999999995	10155.582000000002	8279.2836	4658.754100000003	2000.6274000000005	8448.845200000005	9662.815099999987
PF00122	4620.731600000001	4421.5992000000015	6420.883399999994	6695.724600000004	7228.6899	4679.434900000009	4130.144999999999	3785.720300000002	5694.5808	1879.6875	8520.407799999997	10738.910300000009
PF01764	4174.491099999998	4436.759100000001	4374.237500000002	7917.816699999995	8908.671699999997	12803.2213	2429.161	3090.6144000000013	3189.2757999999976	1597.4906999999992	6633.1289999999935	9217.209000000004
PF00861	2659.4704	3748.8819999999987	10195.3852	3038.3966999999993	4416.2394	14035.143200000004	6668.569899999998	6525.898300000003	3589.777800000001	2178.7336000000005	5651.899599999996	6051.040499999994
PF07969	4674.780699999994	4422.618299999999	13122.550700000005	5393.777300000009	5925.336400000003	4619.030800000008	6332.869499999999	4987.223799999999	3072.8054999999963	1884.8278000000007	7845.6497	6412.788800000012
PF12700							8982.982300000001	6509.002999999998		1674.2198
PF01435	3990.0252000000014	3406.231400000001	8920.7239	4810.722700000002	5889.599199999999	4218.7969	7556.442900000003	6570.245800000002	4022.639499999999	1893.1048000000005	8880.958900000001	8450.928800000012
PF00595	4845.3041	10130.644100000014	6950.258099999999	3658.2360000000026	4891.154600000006	3416.769700000003	8597.667099999993	6780.84049999999	3124.3935000000024	6736.3758	4073.968699999997	5391.761999999996
PF00465	3044.4586999999988	3147.204400000004	6438.358799999992	5640.255299999998	8373.509299999996	3984.720899999999	7789.494099999995	6568.633999999999	4291.970499999997	1476.3898000000006	8472.838699999988	9338.828899999997
PF00183	6097.692900000001	4812.086599999997	6591.633200000006	5291.915299999993	6340.900399999999	6407.7113	6825.135100000001	5495.161299999997	4926.4523	2223.8108000000007	5676.666099999998	7784.935200000004
PF13292	3603.733499999999	3330.543999999999	6749.701400000004	4210.868299999999	6556.044499999999	3308.8937000000005	10074.5728	8126.126	4113.641100000002	1746.9174	7540.764299999995	8878.235500000008
PF01632	2821.555700000001	2861.550500000001	9183.141099999997	2680.2879000000007	3614.3075000000013	19310.336299999995	6490.309099999999	5427.865799999997	3311.4614	1900.1172	5110.219900000001	5523.090299999992
PF01592	3449.231000000001	1963.4144000000006	5008.2426	3867.6586999999968	8662.069100000012	11195.651400000004	5504.448299999996	6387.285499999999	2756.9589	813.7367	10237.519899999998	8302.504699999992
PF00490	2833.5951999999993	2911.8548	7580.568900000002	4873.323600000003	7417.925100000006	3050.9782	8742.6256	7632.907700000003	4608.626100000001	1578.255	7945.055400000002	8929.592100000007
PF00801	3325.5339000000017	4006.5979	14773.271199999996	2990.335199999998	4532.111000000004	3906.1980999999982	10442.545600000003	6738.595699999997	3915.997299999995	2258.5218000000004	5609.8200999999935	5517.540799999996
PF12236	3015.990200000001	1285.9367000000002	772.2674999999997	9469.711500000003	21311.505699999958	3774.449200000003	520.2557000000002	939.2077000000003	2429.6966000000016	706.3768999999999	13442.331000000017	10346.690100000002
PF00437	5016.490799999998	1943.0299	10247.18370000001	5833.010299999996	8811.758700000026	3765.412999999998	4138.799799999999	3723.088900000001	3248.3532	844.9639	10452.746099999991	9936.802999999987
PF02902	7924.685100000006	7600.583399999995	6209.844699999998	1796.6672999999994	1502.3869000000016	24251.998200000005	3736.427200000001	3179.1426	4026.8378000000043	3593.8565	1870.3193	2259.3236999999976
PF04563	8832.931100000005	3053.737	5170.7718	3865.288100000003	5193.355600000005	4129.950500000002	9282.265800000008	8374.822900000001	3886.343800000001	3392.917100000002	6548.641200000003	6053.701800000003
PF01300	3829.521900000003	3569.266899999997	8661.324399999996	4345.550500000001	6089.9192000000085	3948.704499999999	8094.7853	6665.034100000003	4152.019799999997	1983.4025999999994	8227.699399999994	8150.515300000005
PF00750	3234.8335999999995	2723.0938999999985	5543.404499999999	5321.795100000001	8499.616799999987	3276.7465	7624.670199999992	7679.154199999997	4568.247800000005	1565.5162999999993	8079.603100000008	9350.273400000016
PF01649	3069.208799999999	3221.7556	9834.245999999992	2797.913900000002	4168.8251	14469.160599999996	6638.3319	5858.477900000003	3304.154599999999	2350.822199999999	5436.232000000003	6280.533800000004
PF11246	672.5451000000004	120.4663	893.4589999999997	10760.406000000004	24982.465799999994	5916.198100000001	10.1609	67.3777	1169.9237999999993		6120.598199999998	11092.611700000012
PF02348	3228.0012000000024	2744.269500000001	6502.986600000004	4154.831399999998	6999.895600000009	5001.144200000002	7806.035600000001	6262.923799999999	4089.353599999999	1337.5333000000005	8575.906299999988	10519.986199999998
PF06418	2688.7071	2444.6340000000023	6270.4679	5287.838900000002	7954.886199999994	3817.174800000001	7688.258599999997	6608.583699999997	4325.042800000002	1226.5733000000002	8950.161900000006	9916.101600000018
PF00298	3233.5297	3278.094499999999	8959.404399999994	3418.8891999999987	4681.123499999999	10817.080899999997	7157.1475	6203.743900000002	4026.4329	2079.416800000001	6322.936799999999	6943.149800000005
PF00121	3414.164	3009.4034	6971.888899999999	5710.041400000001	6881.557099999995	3931.8133	7206.6919000000025	6188.363500000001	4626.434100000004	1754.1518000000005	8371.218799999999	8938.463299999987
PF00889	3093.0765	3618.9968000000013	5604.911799999999	3629.7041	5472.1928	4096.018300000002	10614.914599999998	9234.774800000003	4093.804299999998	2722.4218999999994	6939.4946999999975	7831.746899999996
PF01641	3275.691600000003	3517.8471	6926.6848999999975	4814.019100000007	6236.483200000003	3777.5919000000044	8557.472399999991	7281.914300000002	4578.0019	1802.0309999999995	7497.651000000002	8675.529000000004
PF04389	4838.2919	3913.4716	10469.662499999997	3098.4389999999976	4967.042900000002	5220.815499999996	8995.195500000005	6055.831599999992	3541.897300000001	1965.3095000000005	6623.406500000007	7211.849999999997
PF00847	8060.889899999999	8861.470200000005	4037.6505999999986	3417.7725999999993	2861.9347	6208.5714000000025	7507.027600000001	2878.250400000001	5622.5179	9083.2383	2862.5862	5439.7139
PF16805	272.6058	110.5681	64.767	11036.035800000007	22213.02850000001	320.0889			1049.6076000000003		4535.801500000001	10488.840799999996
PF08291	2896.9035	735.7801999999998	4311.283100000003	3381.856700000001	8550.516700000011	24687.1768	2005.5130000000008	3211.2820999999994	1774.3611999999994	223.5083	8050.9283	6955.034200000006
PF00196	4815.709100000001	4145.3816000000015	14070.2076	3493.809000000001	5088.1359	5567.9442000000045	5237.954500000002	3569.5663	4499.679700000003	2534.9931	7036.144900000002	6693.552699999997
PF01642	4566.9134	4168.936499999999	11194.445400000008	4257.070499999995	5223.140600000003	4498.383199999998	6853.351700000005	5367.824200000003	3321.813699999999	2314.257	7760.567399999996	7202.709199999993
PF02548	2989.657699999999	2653.1167	6895.606300000005	5228.236900000003	8270.402399999986	2334.6169	7438.684799999994	6771.002499999996	3816.506200000001	1190.5324999999998	8923.926199999987	10087.297500000002
PF01227	3174.2183000000005	2801.8775	6205.5498	4294.225999999999	6760.99119999999	7325.038500000002	7846.043300000001	6445.0086	4163.887599999997	1662.4446	7556.754500000005	8163.0754000000015
PF02416	3717.453400000005	3143.340899999999	7449.301299999997	3768.0527999999977	6080.520300000007	3764.8846	9285.758900000004	7744.411200000002	4095.509400000003	1741.3363999999995	7760.426200000006	7822.5091000000075
PF04551	1981.894199999998	1816.5500000000015	4521.388599999998	5975.7993999999935	8433.066299999986	2297.269499999999	7902.473600000002	6448.603699999996	5157.398000000001	982.927	9540.64279999997	11136.657699999987
PF02894	2692.0468000000033	3610.8178	6676.8566999999975	4930.366699999997	8063.8321999999935	3095.3929	8284.446300000005	6666.5525000000025	3117.188	2318.5932999999995	7349.3442999999925	9309.156800000006
PF08393	6466.570100000008	5624.986700000001	2840.3736000000017	7250.110000000002	5043.5697	4879.776300000003	4641.409399999995	5297.742399999998	6725.245200000004	3543.911099999997	5685.8238999999985	8022.955199999994
PF01103	3224.205199999999	2977.539199999999	8224.742400000006	4658.9923	6816.676399999994	4152.687600000002	7715.288299999998	6085.841199999997	4571.4362	1689.2648000000006	7596.6210999999985	8308.354999999996
PF01490	6388.502700000001	6386.467500000011	4282.6614000000045	6418.286999999997	4951.943500000009	9404.048400000003	2590.8564999999994	2664.5957000000008	6345.5398999999925	3032.754600000001	5523.144400000001	7971.536099999995
PF16403	6533.006900000002	6241.984900000004	7380.616699999999	2024.3437000000006	6120.120300000008	8002.530399999996			1851.363900000002		5173.991499999994	6115.672199999997
PF01743	2885.9255000000016	2641.0778000000023	6508.004799999998	4927.496300000002	7162.058699999998	4139.624999999999	7522.4605999999985	6252.0763000000015	4294.3447000000015	1684.3012	8464.642799999998	9416.574899999994
PF01321	2600.322000000001	3341.503499999999	5091.988000000003	3755.797300000003	4391.666400000003	2404.8937000000024	11231.0134	9673.446399999992	3698.007700000001	1714.5488999999993	10032.162699999997	7861.477000000011
PF01218	3461.78	2842.2187999999987	6839.300600000001	4556.778800000002	6674.995600000005	3519.4181999999987	9266.070999999996	6889.8737999999985	4569.252499999996	1467.5236000000002	7234.8326	8459.903599999998
PF01209	2775.3716000000013	2785.971300000001	6240.8052000000025	4747.358399999992	6515.974799999985	3001.7517	8775.520400000001	6577.8979000000045	4571.364000000003	1658.8050999999994	8708.712400000004	9414.764599999997
PF01725	2787.6698	2683.403700000002	6070.892799999998	5068.060600000005	7478.333100000003	3247.5787000000005	7943.617800000004	6535.815700000001	4185.5023999999985	1310.9014000000002	8431.337599999986	9964.2174
PF02811	2740.257700000001	2674.0939000000008	7197.4701	5360.316400000004	8386.754200000007	2874.9610999999986	7414.028999999999	6092.227599999998	3666.1797	1598.304699999999	8318.511900000009	9313.083700000003
PF00542	3016.2382	3498.781100000001	9927.46	3508.5870000000014	5063.473500000002	11409.584899999998	5933.610700000004	5394.3417	3376.3603000000035	2277.038500000001	5942.661600000002	6163.933399999999
PF01595	3711.239900000002	3047.324700000002	7287.614499999998	4868.952800000002	7195.806699999994	3826.7446999999984	7034.0566000000035	5993.7833999999975	4715.640999999998	1863.9417000000005	7151.926099999996	8803.03129999999
PF13792							8300.206199999997	5656.795200000001		2414.162100000001
PF13431	2366.299900000001	2344.010599999997	4315.082899999996	8959.6254	16091.498200000002	1282.122400000001	357.2317	592.1603	3918.9786999999956	335.2100000000001	9492.827700000022	15354.090599999976
PF00037	9407.973600000003	3015.791299999999	7496.058300000002	4695.022700000001	6803.461099999996	7567.667199999997	2681.8205000000007	2638.407199999999	3150.384799999999	625.9904	9021.298700000008	8209.141700000004
PF13412	5389.158200000004	4776.0451	12694.286600000012	2016.1621999999975	2412.420599999999	5304.478799999998	10346.9847	7051.3241	2452.2251999999994	2722.483399999999	5790.236700000001	4309.276499999998
PF01297	2598.695299999999	2793.7679	4199.048600000001	6190.380000000003	10395.3932	2034.3027000000009	6354.621999999999	5706.750699999998	4090.2887000000014	1718.2070000000006	7792.00040000001	11354.198899999988
PF00591	2828.1524000000004	2710.6224000000016	7085.305599999998	5234.281600000004	7153.378500000007	2559.391499999998	7266.620299999996	6796.430299999997	3992.2077	1616.3857	8171.282099999994	9811.573500000004
PF07587	719.7909999999997	78.8148	393.15900000000016	10776.093699999992	20694.41669999998	1045.4782	782.8245	414.6193	1568.8452	95.4738	10300.863799999986	18333.580100000017
PF00096	18428.59570000001	8467.581900000005	5709.392899999999	4446.918199999997	3875.4026000000017	5840.8400999999985	4546.726499999997	2654.8557999999994	1185.1067999999998	3057.7778	4859.647500000011	2122.8694999999993
PF00334	4402.927699999997	3338.313700000001	5256.5902000000015	4602.643499999999	6436.389500000006	5269.324200000005	7466.904300000005	5962.037999999998	4206.0299	1666.4994	7680.42880000001	8882.630300000006
PF13328	3172.358400000002	2735.3464	7280.6928	4336.6733	6377.380000000004	6335.2373000000025	7198.477399999999	6158.704500000002	4106.514599999999	1462.4444	7690.191699999993	8315.110300000002
PF02696	3206.771200000003	3207.7977000000014	6733.990599999997	5434.9956	6790.243500000002	3243.708199999997	7140.937699999994	6137.9083999999975	4220.2022000000015	1601.0438	7771.796900000001	9606.684200000003
PF01351	4028.7798	2951.9694	5435.815200000003	4604.069600000002	6396.66080000001	4218.6377	7978.491599999998	6771.096299999997	4190.421799999999	1718.0232999999994	8083.0135999999975	8651.913699999997
PF00463	2155.0774000000006	2302.0606999999995	6326.666199999995	3907.2104999999933	4954.013799999994	2877.0043999999994	11402.318600000004	8989.975899999994	3842.025	1284.5531999999996	9108.645300000004	7824.802100000003
PF01433	4628.230899999995	3757.682899999999	10617.711499999992	4063.0818999999988	6060.032800000014	5931.549000000001	5100.373499999999	4089.722500000001	4824.470599999996	1481.4082999999996	6534.698199999992	7763.2978
PF01513	2735.3026000000004	2189.5637	5681.900199999994	5268.561299999993	7840.336100000002	3320.683299999999	7144.110700000007	5605.078600000002	4622.962300000001	1158.7797999999996	8711.417999999978	10564.832400000003
PF13347	3662.7818999999986	3370.983900000001	7431.603700000002	4330.038899999998	6158.414099999992	5245.996600000005	7997.810500000001	5993.191599999994	4668.570800000001	1734.1946	6414.498099999992	7815.108200000002
PF00036	9327.469100000006	7129.276899999997	3881.093400000001	5961.8938999999955	5600.1488000000045	7452.8438000000015	3558.5913000000005	3177.654800000001	4299.716399999997	3686.4491999999987	5163.673000000007	5584.152000000008
PF01078	7925.4942999999985	4908.0976	9924.127399999992	2622.3898	3446.6285999999986	12350.95160000001	4383.920899999998	4154.237800000001	3020.2973	3241.4653999999987	3557.2444	5267.939399999998
PF02096	2748.9086	2599.2970999999984	5864.427000000002	4828.847500000008	6690.4763	3131.932500000001	8080.694900000002	6763.922799999998	4584.194200000003	1562.468699999999	8422.676999999996	9460.943600000008
PF00112	7926.747599999998	7643.879500000006	4818.966600000002	5020.2697000000035	5067.757700000003	10444.511700000005	3348.4446000000007	3040.556799999999	4452.678299999993	3088.0788999999986	4199.160000000004	5431.855799999989
PF00970	4826.3341	4143.309100000001	9465.896799999997	3371.4732	3572.2049999999986	5094.842400000002	8637.936599999999	6813.813200000001	3871.335500000002	2900.8919	5676.3057000000035	6066.7364000000025
PF02392	18564.162000000004	3271.5602000000013	5900.422400000002	1456.4580000000005	2322.9003	17615.4943	2680.7775999999994	2996.8489000000004	2352.886300000001	2955.6984	1290.9456	2762.9806000000012
PF00685	4229.1158	3913.942599999998	3519.472799999998	4725.964000000008	6410.035399999995	5479.285400000004	7726.621099999993	7703.996100000008	3863.108500000001	2298.371000000001	7091.349200000007	7203.838499999992
PF01323	2701.6646999999984	3025.8714000000014	6919.073100000003	4260.611899999998	5396.538099999989	3398.9907999999987	10152.7167	8764.340000000002	3857.612999999999	1285.1637	6963.334999999996	7354.478400000001
PF03764	3369.6229999999987	3134.5065999999983	7345.0048000000015	4828.725999999999	6006.767499999997	3634.8608000000017	6916.3216	6134.959099999999	4258.160200000002	1528.3952999999995	8251.209199999998	8670.299400000005
PF16177	3006.6903	3018.2294999999986	6040.036299999998	4227.3541	5637.418799999997	3121.214799999999			4447.493900000003		9279.3009	9034.67050000001
PF00274	1724.4305000000006	1724.4316999999994	2021.0844999999995	7353.019499999993	7480.450300000013	2375.7298	7126.9778000000015	6240.433699999998	5018.386600000002	908.8433000000003	9003.464400000003	12650.248
PF13426	4620.025300000003	4049.2190999999957	11586.01069999999	4460.977999999999	3769.719699999997	4006.082699999998	2776.9757	1950.9077	6393.791399999999	1727.9052999999994	9597.69880000001	8642.869000000008
PF01274	1841.5839	2572.206000000001	7627.945700000005	4066.3664000000044	5019.538100000005	2709.367200000001	9588.03110000001	8121.245700000006	4326.703400000004	1248.0862	8971.630099999988	7254.715799999999
PF13614	3633.320000000001	3249.068799999997	8564.0977	4254.5109	5789.2908	3749.7714000000033	6231.856899999999	3921.5227000000014	4371.2338000000045	1130.7727000000002	8829.040599999991	9444.713799999989
PF02684	3131.2672999999995	2955.0536999999986	6574.132900000001	4693.810400000001	7211.316900000009	3106.437399999999	6986.0660000000025	5820.9321000000045	4288.032399999997	1289.7215000000008	8174.092800000008	8910.668000000009
PF02468	10339.053800000003	2693.9182	4720.4885	6252.8855	10954.966399999996	7915.717799999998	2382.1097	3016.813	1778.4479999999999	2081.7164	2591.0767	8402.612200000005
PF03023	1873.8488999999995	2206.2781000000014	5153.861900000005	5363.7060999999985	7900.249700000002	1921.5171999999993	7271.256199999996	6878.175800000003	4012.524200000001	978.3348	9620.810000000003	9854.761699999995
PF02773	2978.378299999999	2720.9479	6099.8603	4181.223899999997	6051.397900000003	5662.440199999996	7306.328899999992	6392.0754000000015	3706.8701999999976	1386.7854000000002	8131.028100000002	8300.306800000002
PF11360	925.7349999999997	663.2195000000003	153.26780000000005	12700.7584	28068.92900000003	320.5972000000001	610.9898999999998	810.4598	1247.6589999999997	344.96329999999995	4883.610399999999	12061.538499999995
PF02628	2882.6314999999986	2817.667700000002	5482.431999999998	3945.080399999999	5999.4725	3363.2025000000012	8604.951300000004	6448.569299999996	4626.9419999999955	1512.8292	8012.061099999999	9029.738099999997
PF02882	2833.099699999999	2824.937600000001	4868.388	4422.637400000001	6315.584000000002	3076.673699999999	8206.5596	6995.365000000002	4218.312300000005	1568.0622999999994	8233.029899999994	9045.639299999997
PF00059	8611.643600000005	6198.048000000009	1471.3894	7238.649199999999	7204.3309000000045	9097.697599999998	1821.4843	1664.2833000000005	3493.450200000001	2720.3298000000004	5595.716099999995	7465.629600000005
PF02934	1933.0527999999995	2466.8928000000005	4277.818500000002	5293.998899999996	7936.5057000000015	2150.3769	7464.100000000005	6306.074200000001	4339.173300000004	1141.9611	9394.247800000016	9862.923800000006
PF02195	2283.700600000001	2328.3281999999986	5077.789600000001	3944.939499999998	7397.362199999991	4471.0266	8012.812500000003	7056.567000000001	3439.772399999999	1195.4752000000005	8988.274700000004	8207.7543
PF06841	1084.0528999999997	238.5279	3336.3041999999987	9856.961100000011	19933.80200000001	11243.426299999996	556.1539999999999	720.3584999999997	1144.5169000000005	116.23899999999999	5458.398500000007	8713.404899999994
PF13633	3094.1664999999994	1687.9463999999994	7086.356800000002	4477.755000000005	10136.52690000001	2958.508700000001	34.5472	32.4054	2909.6149000000023		11517.925500000025	13229.941900000027
PF01549	10930.431599999996	11402.62339999999	3257.769000000005	4413.495800000003	3676.4191000000014	3831.2483999999977	2557.8973	1584.2451000000005	4978.374900000006	6601.097300000006	3417.056199999993	5706.269699999988
PF02615	2862.5632	2936.6893999999984	4362.6250999999975	4934.895899999999	5866.886400000005	2273.6291	9522.863800000003	8236.149099999991	3598.4595000000004	1547.4672000000005	8256.223100000007	7916.296899999998
PF13932	3473.126900000001	3312.991599999999	7134.617400000001	4501.352199999998	6377.681900000002	3092.409199999997	6008.125799999999	5153.495399999998	4670.234000000001	1139.4344999999996	7852.941999999993	9586.27859999999
PF01702	3126.115699999999	2679.1005999999993	6577.434	4508.937000000001	6534.580100000008	2855.058999999997	7167.7022000000015	6474.891299999995	4271.667399999997	1331.4843000000005	7753.7915999999905	9014.775899999997
PF00950	3310.602500000003	3749.9085000000014	5009.938900000002	5876.474999999998	9041.474999999991	2286.770500000001	5873.547099999998	4992.7521000000015	3513.4361	1777.0171000000007	6957.256699999996	9869.708300000004
PF00986	2951.725100000001	2862.9014999999995	6935.3663	3803.471500000001	5525.128399999998	3282.0657	8368.907400000002	6991.244099999999	4147.870099999999	1598.8470999999995	7662.127099999999	8033.7470000000085
PF02325	4893.476200000001	3572.6874999999986	4835.584199999996	3329.794200000001	4684.804399999997	8831.890899999999	5986.890899999997	6313.294200000002	3976.898000000002	2881.768	6023.180500000001	6720.588200000003
PF02790	7298.651800000002	3904.4471999999982	6222.816599999999	2403.524099999999	4294.458499999999	6933.157799999997	7283.280500000002	6588.531700000001	4644.621500000001	2750.536599999999	3931.953100000001	5767.098500000007
PF01042	3434.8740999999995	3363.2537	7799.299599999998	3903.584299999995	5829.965700000005	3736.6162000000027	7404.240599999997	5533.109100000002	4088.8028999999988	1849.911	6784.906999999998	8215.320100000006
PF02545	2855.083900000001	2726.6050999999993	5448.252200000001	4353.108400000005	6501.649500000012	3232.7185000000004	7953.4171000000015	7027.978900000001	4118.998099999999	1614.0025000000005	7540.615199999993	8529.316700000003
PF13621	6001.769399999997	7699.9033	5010.4861999999985	5742.739099999998	4434.901300000004	3946.4599000000017	4013.356999999998	3693.952199999999	4620.5265000000045	3763.031800000002	5202.2242999999935	7698.734500000003
PF00925	3111.976300000001	2744.303499999997	6994.9339999999975	4448.0741000000025	6182.9290999999985	3335.317099999999	7158.864599999999	5218.015200000002	4084.211700000001	1594.7046	7553.743700000004	9217.804400000005
PF01255	2992.0977000000007	2837.9196999999995	5861.899699999997	4658.772500000006	6776.3172999999915	3074.495499999998	7093.2975999999935	5425.080800000002	4039.0254	1240.3097000000007	8239.033099999995	9346.249899999997
PF01268	3090.5031	2756.669299999998	4225.374200000002	4273.3363	4777.924200000008	3266.651600000001	9164.12169999999	7649.555600000002	3469.343500000005	1647.6044999999995	8710.416199999998	8493.515799999996
PF02092	2021.7355999999988	2492.5921	6208.338000000002	5122.656399999995	7903.5192000000025	1612.3288	6805.148500000002	6349.355000000001	4093.1050000000055	1192.7996	8115.684200000013	9529.585300000012
PF13416	2721.308199999999	3695.293700000001	6438.9807	3432.939200000001	5013.750199999997	3135.871100000001	9037.201799999997	7385.139999999998	3317.4807000000037	2339.526100000001	7097.966899999995	7786.989999999999
PF13087	4958.303800000005	7829.874200000014	4122.526600000005	4679.659300000002	3923.067000000003	4468.3975000000055	5676.285599999997	5505.616200000004	4326.247400000004	2764.3957	5558.2547999999915	7579.464699999998
PF01343	2548.269300000001	2433.137700000003	7444.029499999991	4692.179700000004	6283.695999999997	2936.0088000000005	6480.1854	6334.564499999997	4698.687300000001	1236.3346	7532.144300000003	8670.598600000003
PF00563	4018.9388999999987	1989.8719999999987	17429.255999999983	3812.9746000000023	2791.762499999999	1683.9788000000015	560.0789	274.0177	6157.0327	869.3194000000003	12651.892300000005	8788.749400000012
PF00246	5309.286800000002	3442.1339000000044	7509.334699999998	3438.698799999991	4303.828600000009	7095.486799999998	7121.402200000006	5029.4245999999985	3905.821799999999	1921.9704999999988	5322.931200000002	6587.153699999993
PF00654	5524.835400000003	4735.788599999999	8859.256699999994	5233.728600000002	5859.991799999998	4932.873200000006	3224.208700000001	3224.398499999999	4743.522900000002	2348.491300000001	4996.678499999994	7294.463300000006
PF08442	2551.084099999999	2695.987400000001	5196.972700000003	3769.3902000000044	5062.853099999998	3129.6997	8571.270899999998	8119.947900000001	3946.155000000001	1427.7722000000006	8651.726099999998	7747.183799999998
PF01728	3164.8873000000012	2644.0322	5016.4126000000015	4940.771799999996	6093.922900000005	3542.549300000001	6191.622399999998	6392.738500000001	4228.4724000000015	1282.95	8619.582300000002	8725.1816
PF00128	2478.1219	3121.6635	5437.703	4408.736000000004	6112.6275	3361.906599999997	5719.351800000001	3689.0099000000014	5518.161600000004	1858.8721	8409.095599999995	10696.5401
PF01734	5039.342900000003	4071.6405999999984	7312.275100000005	4338.758299999999	4242.1713000000045	5477.384999999996	4700.085200000002	4080.7063999999987	4391.531500000001	1891.0734999999993	7408.404500000011	7705.019599999987
PF01761	2868.3911	2646.5958	5303.225500000003	4511.216299999994	6774.0260000000035	3091.716800000003	7444.116599999998	6007.068999999998	4610.704900000006	1298.972	7653.779900000008	8398.621799999995
PF07494	4720.408399999998	5467.333499999996	12858.633299999983	794.3835000000001	983.1607000000004	3766.9824000000012	12748.747700000024	7159.205300000001	2548.7316999999985	3237.8129999999987	3769.448500000002	2513.096600000003
PF13405	7690.4246000000085	5452.4924999999985	2310.3480999999992	5096.227500000003	4103.679899999997	4201.912699999997	5813.774000000002	5651.575100000003	4097.442600000003	6714.8642	3904.403900000003	5499.734699999997
PF00733	4400.891900000001	3006.0486	5290.993400000003	5133.930600000003	6551.410499999995	5806.307099999997	4230.1397	3917.706599999998	4058.758700000003	920.0726	9097.49719999999	8024.712499999995
PF01025	2630.278600000002	2480.0325000000007	5425.5566999999955	4443.010300000006	6118.638399999996	2602.1737000000007	7741.766199999997	6712.7362	4060.6984000000066	1504.0530999999994	7925.988899999991	8477.799899999993
PF04069	2144.9398000000006	2757.793999999999	4498.192699999998	3760.4010999999978	4445.175699999997	2453.029	10070.2536	8623.625000000005	2681.1460999999967	1585.9428999999993	9083.340100000003	7927.463399999992
PF00498	6010.9847	5025.2876000000015	3244.0987999999993	6730.034899999998	5478.2634999999955	4878.99	2692.4284	2416.3110999999994	4590.735699999998	2368.6485000000007	7119.508099999996	9421.93670000001
PF01818	684.1097000000002	155.4531	1527.8689000000006	9303.994899999996	21255.099100000003	5357.569499999998	414.91340000000014	487.9261	1339.3505		5588.298600000005	8835.8997
PF00398	3125.829000000001	2594.959700000001	6447.829899999995	4126.5374999999985	6087.321700000009	3114.240800000002	7226.1142	5828.880899999996	4122.750100000002	1199.9196	7754.180600000002	8317.137199999994
PF14765	18187.185900000008	7235.2387	1014.3534000000003	5623.333300000002	4137.214399999999	4001.040900000002	1031.4477000000004	992.7403000000003	5763.339200000002	3937.966899999999	3485.9377000000004	4482.3904
PF13519	7319.424200000002	2909.6461000000004	5327.7134000000015	3240.279899999998	4342.153200000004	3215.9933999999994	10946.102799999991	6574.946200000001	2702.8452	3661.009099999999	4086.1063000000013	5541.8138000000035
PF02507	19597.6402	3857.502600000001	5115.4279000000015	1144.1381	1604.6250999999984	14843.838499999998	2939.895800000001	2913.8505	1902.8605000000007	2532.579400000001	1189.7077000000004	2203.5967
PF02754	2684.761299999999	2852.151	5553.967799999993	3333.821800000002	4508.163000000004	2873.885000000001	9143.453900000004	8196.631699999994	2829.501500000003	1734.9094999999998	8350.329299999994	7714.631999999998
PF01188							7126.0363000000025	5948.4888999999985		1869.0534
PF02310	2877.1393000000007	2709.1334999999976	6777.187499999997	5979.587700000008	7393.323000000011	4243.661699999996	5733.026100000001	4302.674500000001	2718.7479999999987	1462.2757	7778.633199999983	7797.090099999994
PF00912	3239.6964000000007	3186.2890999999995	8334.987899999996	3581.041499999997	5257.2347000000045	2979.859400000001	7667.047900000001	5768.245799999999	4009.515	1467.7002999999993	7405.433499999997	6867.205200000009
PF00743	2998.2600999999977	3182.979399999999	7889.260200000002	4191.503799999999	4966.097800000001	4362.233899999998	7215.674000000003	5803.950500000003	3557.3964999999994	1612.2745999999993	6862.602900000009	6906.097400000002
PF13843	5340.163000000004	8041.473000000004	13175.3877	647.4537999999999	861.5913000000003	20276.82640000001	3687.6373000000012	1382.3538999999996	1200.5664000000004	3026.478500000001	780.49	1081.969700000001
PF01000	9703.590100000003	2316.8425999999977	7526.267599999997	2770.4306999999976	3340.202699999999	10384.1245	4216.277500000001	3859.9113999999986	3346.2812	1315.2420000000002	4647.144900000002	6039.752499999998
PF01613	2987.338499999999	2912.862700000001	7421.114400000006	4467.6632	6814.538900000002	3274.7156	7195.316400000005	4745.735500000002	4161.741	1742.3367000000005	5520.4956	8162.536799999996
PF00278	2886.7053999999976	2453.249599999999	6353.383499999993	4743.897200000004	6799.1122999999925	3196.528900000001	5139.6374	3657.868199999999	4460.205900000002	905.6850999999997	8804.801499999983	9990.914500000014
PF13507	2851.389000000001	2632.4266000000007	5687.426500000001	4104.749400000003	6190.796900000001	2467.796999999999	8482.946799999998	5971.8885999999975	3866.3826999999987	1061.4989	7694.895099999996	8371.082300000002
PF01883	3219.603300000001	2633.1391	4910.627899999999	3883.3186000000032	5928.632700000005	4426.133899999999	7464.369799999998	5979.174099999997	3477.771400000005	1644.4322	7972.315799999998	7810.384200000009
PF01715	2692.437199999999	2482.9560999999985	6029.025699999999	4144.4852999999985	6456.896999999995	3085.320299999998	7399.8327999999965	6377.180900000004	3742.8871	1318.3807	7528.555400000002	8089.002699999993
PF05746	2608.153699999999	2512.391700000001	6102.1888000000035	3938.516399999998	5642.7966999999935	3071.632700000001	8094.846900000001	6577.980400000002	3900.292599999999	1351.8616000000004	7871.840600000011	7665.726400000005
PF02531	21056.2336	2938.2943	5091.351599999997	1369.0825999999995	2105.7118	12985.392499999998	2958.8141999999993	2995.0689	2031.9700999999989	2344.4245999999985	1261.8123999999996	2182.5576
PF12774	5894.034099999996	5369.958599999995	2838.1725000000024	6791.542999999995	4605.7763	4327.232999999998	3890.277	4054.1569000000045	5602.763199999998	2911.5773	5600.4024000000045	7431.393799999995
PF00092	13482.675500000005	7337.712299999995	7321.117900000007	3521.817600000005	4870.334500000001	4476.790500000001	2375.128000000001	1669.486	3031.256300000003	1263.3285999999996	4968.8360000000075	4962.2656
PF08757	1999.1086	1963.3219999999994	7571.813500000001	4268.1667	9653.826800000004	2231.1230999999993	6092.707500000002	4156.063100000001	3703.9032999999986	964.5858999999997	6353.874600000008	10304.58309999999
PF00179	6327.450799999998	4812.411799999995	3194.740399999997	5894.297700000004	4749.788800000003	6701.597400000003	3246.968599999999	3483.738	5065.926600000003	2197.6308	5852.080100000007	7717.128299999997
PF01036	3923.382199999997	4492.514299999997	5093.368699999997	2960.329	3989.743399999998	3280.0825000000013	11013.372500000007	8801.0802	3117.232300000001	2278.9001000000007	4973.424899999994	5272.5971
PF00560	3269.498499999999	4004.092000000001	3036.3765000000026	2722.9979000000008	2378.8360999999977	9818.7612	9848.2901	9357.69830000001	2629.5358	5418.413399999999	3295.655199999999	3407.9875999999977
PF12631	2889.5007	2902.2643999999977	6226.615000000002	4450.772799999999	6633.219899999997	2897.9225000000024	6540.059400000003	4159.1877	4813.710899999997	815.2940000000001	8033.567800000009	8805.916699999996
PF02605	19462.996	2959.3631000000014	4988.363399999998	1347.7125000000005	2021.0894	14741.5161	2226.308100000001	2678.1793000000007	2355.5668999999984	2207.9759	1343.0283	2747.8675000000017
PF13578	4015.974700000001	4081.8536000000045	2733.366	6478.873599999993	10516.334400000003	5154.131000000004	3362.0037999999968	3298.9921000000004	3469.921699999996	1820.7287000000006	6527.6015000000025	7580.74680000001
PF02441	2603.3759999999993	2491.927100000001	5615.177199999992	4444.0148	6556.8179999999975	2494.3225999999995	6374.564600000003	5784.3944	3901.4436000000014	1232.9222	8244.32009999999	9149.527299999998
PF00625	3434.020800000001	3092.7996	5801.510500000004	3611.484699999998	5832.737799999997	4429.947300000002	7374.068999999995	6126.3893000000035	4403.113899999997	1322.9853	6248.540299999994	7207.735799999999
PF08402	3011.2206999999994	4161.890399999998	9288.372799999996	2476.628000000001	3763.0921999999946	3556.5746000000013	8593.480500000003	7290.0554	2623.7978000000007	2576.2203	5785.043500000013	5758.164599999986
PF00831	2642.7843000000007	2887.0587000000014	7714.359799999997	2877.496900000001	4207.163999999998	9453.379600000002	6306.641600000003	5958.2440000000015	3226.5386	1891.5457	5694.3380000000025	6014.892200000004
PF01326	1586.3139999999999	2471.662800000001	4191.5783	5514.336900000001	6612.260099999992	1857.5195999999994	6655.8944999999985	5443.619700000001	3890.656200000003	952.689	10146.752800000006	9495.72379999999
PF02672	78.84539999999998	209.31339999999992	107.5069	11886.0078	25835.71599999997	414.51270000000005	486.42620000000005	799.2617	1096.1094000000003	43.7586	4913.6932000000015	12916.793899999988
PF05362	3503.056500000002	2836.1324000000013	6150.456599999999	4053.811000000006	5034.702500000001	3465.6628000000014	7217.287600000002	6504.3908999999985	3841.9283000000014	1316.1891	7817.407299999996	7010.208000000001
PF00420	4271.622099999999	4458.3343	6260.106899999998	3349.537299999998	4941.027200000004	6984.4999	4781.292499999999	4668.684999999999	3290.015999999997	2961.3344999999986	6212.792499999991	6543.507699999997
PF02230	2962.0367	3566.6484999999993	3900.6702	4417.299800000002	5730.078000000004	3230.9320999999977	6774.437800000002	6047.2770999999975	4552.290100000001	1664.4468000000006	7390.801600000002	8480.2675
PF00494	2834.744899999999	2773.311999999999	4467.1522	4842.226599999999	6641.537700000003	3198.6574000000005	6107.9361000000035	4528.7054000000035	4012.4042	1750.8121	7546.647999999991	10008.582899999992
PF13155	2571.3765000000008	1395.4608000000005	4703.3244	5283.056699999998	11252.590700000002	10506.206500000002	566.2581000000001	1104.4853000000003	2698.141200000001	314.4934	9495.255800000006	8741.622500000003
PF00651	8780.3034	10298.554700000006	2838.8936000000017	4332.850399999997	4431.061500000003	4886.2476000000015	3205.0485	3027.1337999999987	4056.2873000000022	4258.532900000001	4216.648100000001	4287.195400000001
PF02381	3030.6936	2815.2499	6401.937000000001	2910.1809000000053	4290.3101000000015	3345.814400000001	9710.358299999994	7544.660300000005	3397.3552000000022	1798.6394	7093.714499999996	6234.176099999998
PF00505	4467.998299999997	5895.6813000000075	3792.723800000001	4596.044300000005	4114.963000000002	6320.321700000004	8423.097799999994	4327.941199999997	3742.957399999999	2479.5616	4357.854899999998	5969.194100000002
PF05175	3693.6668	3455.802700000001	8695.175299999999	4212.032899999998	5345.5294	4193.016199999999	4902.9866	4039.6780999999987	3616.345600000001	1727.8515000000007	6840.951899999993	7633.200500000003
PF13411	2995.1065999999964	2777.9349999999986	7883.550500000002	3540.083100000001	5006.045599999999	3253.396299999999	6484.932200000002	4969.4636	4252.3329	1433.6810999999998	8439.482800000002	7286.131899999991
PF16347	3401.1859	2593.4893	2945.909000000003	3854.1193	9114.749999999996	4579.8646999999955			2873.085299999999		5522.486700000008	8801.173600000002
PF16320	2663.281499999999	3241.7693	8100.853800000003	2580.0539	3819.9537000000023	9713.563799999998			3139.2222		5296.159500000002	5099.0085
PF05834	2413.6835	2346.8303	4124.5248	5888.3966999999975	8271.702000000003	1675.9337999999998	6005.493700000003	5256.518700000001	4607.620100000001	1087.9825000000003	6757.6823	9762.837
PF01580	2521.4360999999985	2640.8686	5430.914100000001	3755.420399999996	5048.752499999997	2987.860800000003	8154.206099999998	6946.042599999998	3693.3407	1447.3046000000004	8121.438299999998	7411.274300000003
PF02788	18065.111400000005	3278.9686999999994	5434.5533	1441.5184999999994	2173.945199999999	10461.207899999998	3088.0431	3739.6192	2237.2968000000005	2789.0335000000005	1803.4588999999994	3569.450000000001
PF01783	3061.146800000002	3368.199	9201.008600000003	2115.5653999999977	3117.3964000000005	10087.216700000004	6926.691099999999	5825.510300000003	2975.724200000001	2201.3497	4237.258099999999	4927.730199999998
PF00438	2666.430999999999	2593.4255000000007	6042.126900000001	3937.739499999997	5218.185200000004	5025.731199999998	7240.9936	6052.963899999999	3348.445599999997	1288.1206	7130.183200000004	7459.449399999995
PF01379	2667.972100000001	2394.062100000002	4912.732899999994	4105.167000000001	6089.144899999998	3454.638100000001	7500.2742000000035	6517.097300000001	3995.603299999999	1448.4235999999994	7266.179500000001	7616.926100000002
PF01746	2328.093000000002	2608.7781000000004	5511.906000000001	4155.979999999997	5930.724300000005	2439.0612000000024	7886.950900000003	6241.6214999999975	3933.730300000003	1509.6350999999993	7576.791400000001	7801.899999999995
PF13537	3337.061799999998	2534.8367	5016.476999999998	4018.9856	5356.100599999997	3490.805499999998	6638.459099999999	7418.1105000000025	3683.576199999996	1212.4182	7664.995700000006	7474.079399999994
PF08299	2213.8731000000007	2043.5260999999985	5280.004099999998	3395.876199999999	5665.040299999999	7942.969800000007	7418.789400000002	6203.504200000001	3160.405299999999	1150.5533999999993	6755.50439999999	6585.660400000009
PF13086	4284.391900000001	6793.222800000001	3782.2513999999983	4613.8011000000015	3784.5485000000062	3862.8901000000033	4953.2096999999985	4839.674899999999	4689.081100000005	2584.3242999999993	5795.605600000003	7781.2797
PF01071	2767.8574000000012	2560.1675000000005	5322.063999999996	4073.2531000000013	6107.9472	2813.1251999999986	7523.160000000003	6574.972500000003	3635.821	1311.4416	7197.500799999998	7858.157300000006
PF00468	7794.2410999999975	4400.9742000000015	8984.357	1511.4632000000006	2351.252400000002	6152.3037	5846.501999999998	6371.108500000001	3238.668000000001	3563.7374999999993	3493.1855999999993	3912.508699999997
PF02798	3573.7676999999994	3439.0852000000023	7263.224399999992	4478.328299999995	5090.653399999998	4415.381500000004	4655.288199999999	3400.3092999999994	4374.661699999999	1185.0598000000002	7895.072800000004	7762.431199999997
PF08282	2911.2142000000013	2531.5417	6399.069099999998	5301.888699999999	7067.5205999999935	3732.333099999998	4025.6886	3319.7098999999994	3789.8431	1379.0579000000002	7784.537299999988	9216.424700000009
PF08502	1906.2998999999993	1988.7910000000006	3993.2335000000016	4359.2745	5999.271700000006	2226.622800000001	7991.176800000001	7192.0497	3829.0910999999987	822.7896000000002	8795.93050000001	8325.161200000013
PF00507	5163.2512000000015	4503.9025	5092.488700000003	3516.987400000003	4994.2323	5540.192500000003	5310.151199999998	4240.356499999998	3464.461499999999	3000.930000000001	6196.758199999994	6390.384
PF02602	2958.469200000002	2737.2988000000005	5811.465999999999	3596.564899999999	4979.565600000002	3215.5550999999987	9601.993099999996	6592.717500000003	3422.9106000000024	1523.8647999999996	5921.351100000001	7040.2872000000025
PF00370	3530.443799999998	3210.3106	7507.9618999999975	4092.851000000001	5636.891700000003	3386.1470999999988	5695.601099999999	4562.066900000002	3639.891700000003	1578.8558	7073.127300000007	7446.273800000003
PF01970	2738.9067999999993	3242.2196999999987	7408.092499999995	2792.8217999999983	5556.970000000001	4892.442099999997	7676.3062999999975	6469.4053	2468.5262	2109.3275	5791.634700000003	5963.905600000006
PF00698	2935.871900000001	2899.882299999997	4559.2123999999985	4419.804200000003	5929.401999999994	3627.571200000001	7228.399699999997	5513.7297	3905.7176	1260.6157	7284.789899999989	7444.335999999998
PF01844	3897.9312000000014	4013.530200000002	4250.284399999997	3170.339500000003	3874.8159000000014	6443.339400000002	10020.478199999998	6064.809499999998	2311.863500000002	4486.702599999999	4398.787299999998	4026.058099999999
PF01790	2185.2860000000005	2105.236299999999	4595.404400000003	4242.224399999999	6853.083000000001	2558.131899999999	7040.667600000005	6516.671700000001	4010.4271000000026	1194.2670000000005	7925.656499999992	7688.444699999994
PF00499	3840.3239999999987	4173.4458	4806.591200000002	3630.952600000002	5316.878000000001	6654.799799999998	4516.485999999997	4401.813500000001	3546.417299999997	2821.8761	6330.3669999999975	6715.921900000001
PF17136	2649.630099999999	2904.1395999999995	7706.092400000004	2622.6895999999992	3812.848400000001	8432.456200000002			3634.5287999999987		4908.562499999998	5814.068200000002
PF04166	2868.231200000002	2795.6007000000013	5799.678200000002	3576.7185999999983	5727.086000000002	2540.2023	8244.941100000002	6622.230799999997	3739.4835	1200.2219	6121.665299999999	7301.280100000004
PF03279	3202.970600000001	2818.1679999999988	7522.9059	2864.5993999999932	4703.216599999994	3135.101700000001	8361.065900000005	6807.434900000004	3347.3163000000013	1324.6075000000005	6487.146800000002	5889.016500000009
PF01512	2693.8589999999995	2779.626199999999	6305.269000000005	3231.657699999999	4252.855799999998	2602.4213999999993	8583.9741	7289.150500000002	2910.823800000002	1488.4401000000007	7693.9576000000025	6606.029800000002
PF02401	1657.7961	1576.355999999999	3652.4204	4881.5513999999985	6918.9262000000035	2163.952299999999	7109.797	6132.791099999999	4092.3302000000017	863.3626	8171.490799999999	9180.529500000002
PF04127	2588.2465999999986	2282.5891	5100.484799999998	4376.105700000003	5950.589800000002	2319.743899999999	7312.824600000003	6065.644499999998	3336.599099999999	1141.1199	7603.789999999997	8244.167799999997
PF00482	4349.552799999997	2020.3664999999987	9856.741399999984	4090.8021999999937	6549.697999999998	3310.7388999999976	3686.761799999999	2727.6832	2879.3183000000013	787.7230000000001	8020.615000000014	8010.937099999979
PF07583	432.47630000000015	66.9383	336.8345	9307.818800000012	17543.402900000012	911.7747999999997	605.1862	301.1128	1428.1333000000009	58.1743	9424.017400000008	15796.079000000034
PF07549	2105.8742	2232.494000000001	5219.154599999997	3382.898099999999	5457.634999999998	2349.9373	8204.340600000003	6966.753200000004	3912.269	1569.1403000000007	7344.419999999993	7424.655999999994
PF11987	2396.3421	3211.3720000000026	4738.398100000002	3888.8377000000014	5079.684000000002	2693.830999999999	7677.736499999997	6197.908699999997	3622.0359999999987	2058.9810000000007	7189.46990000001	7372.569699999997
PF00169	4635.0621999999985	9508.5452	2644.1257	6191.607199999991	4921.144100000004	3020.1322999999984	1505.3989	2219.1356	5542.706299999998	2747.732699999997	4728.8453	8448.495600000006
PF00403	3915.7154000000014	3699.0439	6653.736400000005	4031.1747000000023	4716.662800000005	3279.7108	6181.6970999999985	4060.281400000001	3800.726599999998	2121.0727	6508.227399999999	7043.626599999998
PF03567	6836.978099999995	5578.744499999994	4044.3821000000044	4219.2839	4876.12140000001	9875.746899999996	2349.3784	1389.3985000000007	3378.011100000002	3044.8141	4838.62570000001	5571.936
PF00763	2253.6920000000005	2465.634400000001	4934.022099999998	4237.246200000003	5396.197199999999	2727.8231999999985	7610.247700000003	6311.3322	3846.187100000002	1276.8118000000004	7314.2432000000035	7619.748399999998
PF02222	2774.2014000000013	2237.5275	5605.4565	4323.863000000006	6509.810500000003	2356.4221	6386.306700000004	5845.9464000000025	3754.4408000000017	1148.4930000000004	6280.4407999999985	8513.976299999998
PF00596	2495.6213999999995	2303.2104999999992	6452.220999999999	4426.260999999996	6612.7074	2697.8498000000004	5611.728199999998	5468.299800000005	3510.5072000000023	1058.3661000000004	7861.5566000000035	7202.503399999998
PF00702	3390.525	3242.457800000003	5707.953999999996	5210.001600000008	5989.599499999995	2890.6661000000017	2766.569599999998	2661.6024	4738.7435	1288.8829000000005	7872.065399999999	9929.23500000001
PF08406	752.4865000000002	458.5325	1026.6097999999997	10307.504100000002	21932.128200000017	4347.352	793.1281	711.9687	1050.1629000000003	161.186	5618.634600000001	8455.403300000004
PF03147	1812.2869	2050.3002999999994	7198.966200000003	2807.4377000000013	4228.986399999998	12072.870799999995	5690.216400000001	4722.3471	3044.3092	1091.0461000000003	5312.124599999994	5566.350599999998
PF02772	2552.0627999999992	2436.4115999999995	5317.255299999998	3977.217599999998	5271.789400000006	4316.165399999997	7020.274199999996	5596.9641	3514.316099999998	1284.6093999999996	7073.741700000009	7222.881199999999
PF00215	2348.529200000001	2222.612899999999	4746.358399999999	4137.471000000004	6169.657000000001	2497.985799999999	7094.080700000002	5648.498299999998	3497.585499999997	1079.2884	8162.613300000006	7889.3790000000035
PF01242	2915.7593	1979.5874	6014.7896999999975	4559.180700000004	7472.586800000001	6174.097199999997	4493.5684999999985	3538.975200000001	3455.2121999999986	1228.2814999999996	5441.3139999999985	8196.69019999999
PF03331	2044.4635000000012	2054.3513	5839.791500000001	3553.3102999999987	5702.458700000008	2243.9040999999993	8760.251300000002	6463.636500000007	3489.716100000001	1493.4174	6717.923399999996	7094.744300000006
PF08459	2451.3902	1994.399300000001	4554.1555	3980.8294999999957	5641.3895	2868.1142	7318.1496000000025	6718.103	3436.4596	1215.1955999999996	7308.8321999999935	7894.943200000006
PF01195	2568.897200000001	2524.2941999999985	5106.1974	3741.632500000001	5705.8618	2765.3835999999988	8065.2381	6282.651199999994	3690.1529	1212.2334999999996	6647.500100000005	6983.200100000001
PF01202	2614.5312000000017	2671.1828999999993	5472.711800000002	3782.163600000001	5854.542799999994	3075.0899	7446.8631	5761.166400000003	3662.331400000002	1211.0194	6512.0743	7174.298900000013
PF01367	2708.4497	2102.7885	4835.6502	3665.2581000000014	6836.7343999999985	3368.2157000000025	6138.907899999998	6204.544399999998	3391.6330999999986	1055.4933	7695.7816	7218.181299999991
PF02569	2523.7582	2428.2134999999994	6184.935700000001	3896.4575	6227.996300000007	2450.7689	7128.914499999999	5705.701699999998	3518.051199999999	1243.3943	6596.807399999996	7291.490599999993
PF12906	3699.8127000000013	2563.2533999999987	820.0225999999997	9849.451299999984	5082.162599999998	2095.7470999999987	1374.3683	1006.4125	7210.298600000006	758.967	8094.610799999999	12635.902600000025
PF02597	2188.482	1914.8651	8037.176100000002	3671.617800000002	4842.601900000004	9152.128299999997	4319.696300000001	4105.4897	3040.0312999999987	1379.3923000000002	6348.511899999997	6148.504499999997
PF01450	2636.3991	2655.142999999999	5533.7801000000045	3646.7809	5208.829599999999	2424.020400000001	7892.7811999999985	5986.031900000003	3575.465300000001	1274.6938	6749.934799999994	7355.523800000003
PF01177	2565.1472	2842.8047	5743.029299999997	3101.715299999999	4539.098899999997	2316.2199999999993	9275.376000000002	6364.4713999999985	3296.6254000000017	2074.1515000000004	6316.905299999994	6383.9369999999935
PF01960	1784.3249999999994	2117.3621000000007	4446.360500000002	4500.654599999997	7284.954800000001	1753.6796000000013	6220.5251	6113.119899999998	3384.3762	1028.0142	7541.5324999999975	8635.323000000004
PF01872	2117.7634000000007	2078.175799999999	4517.893299999997	4391.678400000004	7138.559600000003	2290.535499999999	5791.747100000001	4765.4054000000015	4095.820699999999	1099.9619999999998	7240.236599999989	9230.708399999994
PF01709	2659.0843999999993	2443.7043	6498.601400000002	3340.6184999999978	4435.417	3239.289300000001	6870.262300000002	6665.658799999997	3630.795399999998	1427.4786000000006	6885.149599999995	6639.368300000003
PF13174	4588.553000000001	3367.243099999999	6982.508200000006	3727.324500000001	5472.231100000002	4246.990899999998	7039.306399999998	4491.223200000001	2550.5723	2360.2784	4622.513900000002	5280.307399999999
PF03060	2705.6661999999983	2470.5113	5424.819399999996	3717.3762999999976	4856.862399999999	4000.9977000000013	7953.636700000004	6651.6275	3228.9164000000014	1442.5084999999995	6156.833599999997	6059.710599999998
PF12777	5690.981299999998	5143.784399999997	2689.5970999999986	6043.4321000000045	4207.137999999997	3733.6488	3607.570299999997	3783.8966	5478.8857	2773.080599999999	4788.4069000000045	6702.949000000001
PF03407	9081.837200000004	7039.8731000000025	1794.3462999999995	4191.4226	3299.871100000001	2065.6106999999993	3872.8745000000013	2928.179500000001	4642.399999999996	4833.0869	4244.4316	6645.43249999999
PF01018	2708.5664	2305.9826000000007	5096.054300000002	3803.2911000000013	5398.633300000005	2669.5370000000007	7016.844000000001	5898.740899999996	3756.7112000000043	1266.3942999999992	7024.581500000002	7664.1536000000015
PF02896	2208.0511999999994	2422.3116999999993	5424.277699999995	4108.7956	5559.916800000003	2219.5207999999993	6612.658000000002	5430.0822	2950.3251000000014	1083.531	9011.100899999998	7506.4484000000075
PF02673	2659.536999999999	2437.5016	6196.823100000002	3091.4521000000013	5048.6898999999985	2857.130500000001	8005.4418	6474.469899999999	3364.200400000001	1208.9875	6516.79779999999	6555.032400000005
PF14279	1607.9471999999994	950.0990999999997	1837.1442000000006	8203.792199999993	15246.406700000005	3077.881000000001	72.2929	21.7697	3020.4398999999994		6635.6555999999955	9125.6077
PF16243	10.9891	2.7931		8719.4349	13096.779100000007				485.9527999999999		2714.5165999999977	6649.658999999998
PF00632	5753.909000000005	6494.516400000002	2713.909299999998	5344.232600000008	4276.5711999999985	4584.418199999998	2919.4147	2936.942799999999	5105.524400000007	2561.4166999999984	4990.283699999995	6548.751300000003
PF07635	573.7345999999999	106.5455	551.1947000000001	8329.790199999992	16251.828399999993	1353.6651000000004	751.5199	722.0486	1499.5830999999994	39.7073	9628.130599999991	14402.932099999984
PF01243	2872.0493999999994	2213.1242999999977	5275.940700000003	3722.9051000000013	4785.858100000002	3016.510299999999	7304.215499999995	5560.5065	3029.5905000000043	1297.1438	8285.615499999996	6842.049900000001
PF00329	2672.8489999999993	3293.6782000000017	4917.726800000002	3543.992799999996	4564.669200000005	8802.924799999999	4835.093200000001	4113.289000000002	3237.367199999999	2100.3235000000004	6097.2482999999975	6003.499699999998
PF01915	3870.3777000000014	7402.227900000007	6804.244399999994	3491.496499999999	3465.8017000000023	3333.6603	7673.941700000004	5267.403099999998	3463.972699999998	2813.298699999999	2730.737500000004	3841.247599999997
PF00731	2191.545800000001	2423.676099999999	4887.3265999999985	4446.929800000001	6062.327499999995	2205.6989	6240.393299999999	5629.731199999998	3528.5359999999987	1187.371	7013.6389000000045	8303.699800000002
PF00390	2911.8104999999987	3041.182900000001	6122.1063	3006.0957	3571.618500000003	2924.4152000000013	7704.7204	6052.415799999998	3310.8365000000026	1877.7777999999994	7235.000299999998	6359.600499999998
PF01510	1668.5639	1197.9041	3458.1608	2670.3517999999985	3989.600299999995	9149.9824	9882.3216	9073.197300000003	1929.3043000000007	711.6143000000002	5703.590799999992	4556.292199999997
PF03016	9610.641500000003	9034.252300000013	2114.1623999999993	3835.2084	2966.776199999997	2227.7553999999977	2484.575400000002	2011.784200000001	5017.369300000002	5654.830099999997	3351.8098999999993	5668.1743000000015
PF05658	11634.265499999989	6697.167100000002	4005.705099999997	1067.6996	1411.404899999999	8354.659399999995	7677.457000000002	4637.790200000004	1991.5685999999994	3468.335800000001	1558.4250000000022	1450.1666999999993
PF04607	2882.907	2712.090099999998	6140.714700000002	3956.458700000003	5252.544900000001	2769.167900000001	6061.092799999998	4786.131900000001	3938.8210000000013	1338.0645000000004	6746.138300000001	7335.7514000000065
PF00926	2204.4276000000004	2116.7127	4843.022699999995	4085.2949999999987	6357.9246	2506.7312999999976	6156.776800000002	4912.2922	3910.2004999999986	1384.5360000000005	7448.967600000007	7977.945900000011
PF13603	2405.1224999999995	2272.3411	5224.5478	3782.323399999997	5732.791800000003	2297.726700000001	7089.811000000002	5841.254800000005	3402.1146000000012	979.9725	6897.4219000000085	7897.559800000003
PF02700	475.4931	595.4786999999999	1196.0486999999996	9540.432400000009	18184.38390000001	642.813	2717.535	2363.7232	1851.1042999999993	426.4302	6448.121399999997	9375.918800000003
PF01938	2739.223100000001	2515.0048999999967	5738.087	3299.3649999999993	4838.278999999997	3147.743400000001	7905.665100000003	6110.545800000003	3224.155200000001	1479.3228	5773.462099999995	7024.2085000000025
PF13793	2616.2212000000004	2137.108699999999	4451.856099999995	3851.897799999999	5612.095	4192.012	6816.407700000002	5237.8322999999955	3430.3437999999987	1166.1851000000004	6986.170400000001	7293.310699999996
PF07683	4104.908399999998	3825.4210999999978	3427.3731000000016	6244.854299999999	7866.162699999999	2494.8088000000007	3179.953599999999	2269.0156	4789.011600000002	1849.5642999999993	4601.389100000006	9006.160200000002
PF01807	2196.405100000001	1831.1239	4373.560499999999	4065.797399999998	6608.2762	3085.6765	6166.7619	5833.201499999999	3482.7052000000012	1190.5351	7709.260400000001	7109.751700000003
PF12399	2443.8164	2818.185100000001	6688.404700000003	3330.786200000002	4762.1280000000015	2422.628100000001	7185.421600000002	6157.416300000001	2682.5211000000004	1744.0914	6684.401099999997	6712.769600000003
PF01029	2460.659800000001	2288.1718000000005	5328.147800000002	3647.948	5755.919000000003	2730.2625000000007	6386.851500000002	5413.994599999999	3576.737700000001	1365.4618000000005	6667.197300000003	7878.590900000005
PF14105				6616.364699999997	14918.2669	48.9759			481.1308		1226.0480000000005	3451.5513
PF07045	1740.7918000000006	2311.8775999999993	5188.435599999993	4159.062500000001	6395.073400000002	2326.400800000001	6402.7658999999985	5228.6098	3573.0317999999984	1023.7034999999997	6369.7912	8725.253300000006
PF07478	2619.0749	2448.8829	5990.860199999996	3381.578799999998	5242.454899999998	2627.442599999999	7700.024199999999	6423.331500000002	3252.0127999999986	1086.0125000000003	6312.6344999999965	6311.655400000007
PF02787	2510.4508000000023	2181.3909	4484.9590000000035	4232.244699999998	5644.4618	2330.496700000002	6501.806699999999	5626.345199999999	3620.6982	1217.3606	7296.996900000003	7743.357299999998
PF03120	2740.102800000001	1918.9399000000014	3709.5285	3468.960099999999	6541.2051999999985	2910.850799999999	7771.746600000002	6214.9975	2583.481399999997	990.5852999999997	7812.964299999998	6679.470099999991
PF12781	5482.140400000003	4811.306299999996	2605.8369000000007	5807.345199999998	4172.5738999999985	3878.360900000001	3428.4618000000023	3735.9737999999975	5129.4233	2526.146099999999	4906.907300000004	6818.9690999999975
PF01488	2722.4682000000007	2470.6071	6192.977300000001	3456.794699999998	4823.688199999995	2691.690600000001	7090.849899999995	5775.626799999997	3195.928500000002	1457.8121999999996	6296.215599999998	7112.5524
PF00290	1974.1695	2176.8988000000004	5078.970099999999	4571.201900000001	6042.185999999999	1876.6644000000006	6458.920399999996	5254.144400000002	3549.803899999997	1146.3917	7221.096900000002	7875.648600000002
PF01740	3482.654799999998	3255.266599999998	7503.125499999997	3191.3053000000014	4753.671299999999	3379.852400000001	6644.855099999996	5220.4380999999985	3007.289200000001	1690.1757999999993	5044.2293999999965	6036.935499999991
PF00639	4016.374699999999	3247.344599999997	5700.8546999999935	2762.894899999999	3467.5413999999987	3290.7984	8354.522600000004	6995.032500000005	2862.4282999999964	2408.0941000000016	5022.978699999999	5040.076500000005
PF04760	2301.7350999999994	2434.7439	4524.1477	3514.4341000000004	5306.775700000003	2218.546700000001	7920.419699999998	6160.785000000003	3570.800299999999	1736.5063999999993	6132.4836999999925	7297.497699999995
PF13676	2768.2187999999987	9028.205599999996	2607.867700000002	6425.346800000002	7079.510199999998	1628.5868999999989	2156.6541999999995	2122.7695	3852.003500000001	4108.008000000002	4207.0526	7012.9142000000065
PF06421	3015.6289	2417.153100000001	5344.643699999992	3668.7020999999986	5477.8336999999965	2424.917499999999	6752.192500000001	5604.7873	3553.976900000001	1441.4863	6350.562299999991	6891.567900000003
PF01189	3750.5581	3717.5089	4380.023500000001	4397.186400000004	5231.8892	4021.725899999999	4818.172400000003	3674.9379	3189.1969000000017	2187.9531999999986	5365.344799999999	8113.100400000006
PF00255	3304.7515999999987	3050.550900000001	5247.806199999998	3416.073200000001	4943.871199999998	3256.5688000000014	6508.595999999999	5065.8846	4108.568300000001	1386.3767999999993	5669.092900000006	6811.043099999993
PF13599	3319.746500000001	9549.8479	4064.895099999999	4787.359800000001	4709.569600000002	5324.566900000004	3419.2644	3036.1485	3744.016499999997	1148.9547000000002	4542.545299999993	5080.488099999999
PF01075	2432.674500000001	1586.3105000000005	3461.332600000001	4096.8364999999985	5732.439000000002	3945.858599999997	6064.752099999998	5436.223699999999	3064.8712000000014	833.7419	8541.798700000008	7515.077200000002
PF02782	2723.861600000001	2689.588599999999	6833.899200000002	3973.3879000000047	5243.998600000001	3191.8599	5227.267699999997	4097.007300000002	3433.176999999997	1144.2045	6689.896300000005	7391.971199999997
PF03471	3215.623800000001	2746.7724000000007	6807.908899999997	2820.805600000002	4720.529399999996	3517.455200000001	7475.9109999999955	5741.4708999999975	3263.2726999999986	1546.4433999999994	5222.837199999999	5399.530400000004
PF02357	2726.5606999999986	2699.7735000000007	5760.2929	3272.9120999999977	4584.955599999998	2920.8732000000014	7961.525500000002	5801.466800000001	3083.3237000000013	1448.0607000000007	5814.2939999999935	6395.272500000004
PF01722	2268.5657	2328.8141000000005	4757.853000000001	3663.043800000003	4781.083900000006	2435.1713999999993	6882.9971	6087.452299999999	3529.8610000000017	1287.9908	7135.137500000002	7304.347900000007
PF00135	3013.361499999997	5358.3826000000045	6812.333099999989	4066.4660999999987	5328.539099999997	4271.4103	4857.8491	4358.045800000002	3622.794199999997	1676.9742999999994	4622.184200000005	4465.991799999994
PF00988	2198.5605000000005	2052.9332	4017.0287999999987	3944.8198	5297.2473	2463.2691999999993	7021.357399999999	6170.037400000001	3469.650399999997	1039.6620000000003	7029.980399999995	7688.682500000001
PF01687	2604.335400000001	2169.6547	5040.2147	3424.0723999999987	5171.392600000003	2564.6192000000005	6382.467199999997	6403.675800000001	3642.7859999999987	1326.495	6448.571099999996	7184.207400000002
PF13504							4699.294000000003	6068.170000000003		2305.9583000000007
PF00218	2017.9589	2288.6674999999977	5172.6354999999985	4460.560800000006	5991.715199999998	2266.163700000001	5963.554000000003	5714.367300000001	3166.300499999999	1090.4202000000002	6186.658699999997	7885.990299999998
PF03484	1730.2293000000002	1745.0043	5987.4087	2702.289300000001	4153.726200000001	10749.8837	5269.7959999999985	4623.969499999998	2835.993199999998	825.8902999999997	5610.085899999999	5942.9933999999985
PF07681	2871.065800000001	2203.2291	6538.541000000004	4343.251100000001	7357.174999999991	2462.5878	4979.100399999997	3916.2402	4205.171400000005	1012.4669	4961.179399999999	7279.169200000002
PF13418	5353.677000000004	6298.305400000002	3221.893900000003	4107.024300000005	3952.613799999997	5252.998499999998	3734.1295999999984	3423.7383000000004	3896.293599999998	2499.509500000001	4079.049399999999	6160.978900000003
PF00101	13889.064699999995	2963.991	5367.4431	1033.0058	1918.2756	11891.8604	2619.5938	3048.351700000001	2204.9810999999986	1936.1614	1509.098	3553.503900000002
PF13415	7169.020199999999	6719.5345000000025	3079.6848000000014	4029.680000000001	3297.825299999997	4306.9348	3764.477099999997	2936.308399999999	3973.936299999998	2787.1878999999994	3998.6909000000014	5697.851600000007
PF02547	2853.1984	2577.575699999999	6769.2091999999975	3673.7306000000012	5563.064800000003	3331.8631999999993	6332.502699999996	4487.7516	3255.1882000000023	1326.2862	4775.987999999996	6803.727700000002
PF02866	2499.749900000002	2681.796800000001	4566.139000000001	3220.7889	4166.801999999999	2533.364	7822.538199999997	6131.566200000002	3160.600699999997	1384.1772	7075.699800000005	6502.395099999999
PF01594	3840.8912000000014	2841.1187000000014	8072.875499999997	3689.6099999999988	5573.8529999999955	2784.069400000001	4285.4699	3143.953800000002	3165.168500000002	1395.2734000000007	5750.971700000003	7059.133999999989
PF04909	2866.3396999999995	2940.673199999999	4931.610999999998	5718.739299999991	7095.792299999999	3306.2547999999983	4750.376300000003	4089.195000000002	2331.682799999999	1303.5712999999996	6408.6082000000015	5821.902699999998
PF14849	2578.6408999999976	2239.5934	5023.290800000005	2653.3116000000005	3877.5004000000013	2501.0209999999993	9138.143700000008	7103.058299999998	3189.176700000003	1292.2503999999994	6176.932700000002	5739.287599999998
PF01333	13921.153300000005	3375.4489999999987	5197.936099999997	1121.7519	1954.1654	11266.3919	2600.632	3201.7185000000004	2245.2230000000004	2435.6921	1441.9766999999995	2742.0251000000007
PF12780	5329.945199999997	4891.956700000002	2547.0835	5259.745799999994	3787.852599999999	3650.823600000001	3222.9984	3732.633000000001	5215.872199999995	2677.074199999999	4594.324999999999	6560.689699999997
PF01597	2570.622100000001	2216.187900000001	5583.970099999995	3321.6904	5027.964799999999	2543.791200000002	6793.447200000002	5631.817200000001	3222.369700000001	1321.6218	5958.486900000005	7078.962700000005
PF00742	2613.748	2749.595699999999	5684.959299999994	3529.4148999999993	5057.122800000003	2288.757399999997	6473.4117000000015	5416.4243	2977.9254000000005	1658.5649999999996	6025.224000000003	6696.830299999992
PF12661	3434.2648999999988	11211.607399999986	1401.1586999999988	2988.050199999997	3285.3756999999955	787.9223999999998	7625.879900000001	7619.786899999997	1845.600500000001	5257.202599999998	2937.816700000003	2749.997400000001
PF00056	2586.0107000000007	2613.356300000002	4594.003199999998	3254.0433999999987	4273.7451999999985	2599.2407000000007	6684.423200000002	6129.598999999998	3190.336	1015.8731000000002	7083.790099999997	7032.4608999999955
PF08544	2099.6316	2281.0299000000005	4361.650600000002	4475.5003000000015	6460.937599999987	2690.2298999999994	4755.509899999998	4143.6480999999985	3342.3177	1236.1134999999995	7198.203399999995	7993.977399999999
PF01765	2273.808000000001	2379.8629	4375.679000000001	3583.0354	5267.374199999998	2736.4770000000008	6757.296900000002	5667.038199999996	3483.492899999999	1033.7357	6337.838499999992	7135.3964
PF05368	15220.240000000002	3433.2400000000025	5530.100000000002	2587.6786	3150.538799999999	3010.9424	2404.0884	3978.3578	2297.3786	2643.3333	2337.471200000001	4421.903199999994
PF06439	1582.5727000000006	457.44809999999984	2606.9858	5132.601300000006	12279.279999999993	2415.554800000001	3349.415300000001	2573.8862	1938.6821	307.501	6877.343500000006	11434.16460000001
PF02630	3011.3142	2833.8521999999994	6540.582800000001	2315.6748999999995	3298.989999999999	4020.364900000002	7952.910799999999	5942.007800000005	2770.7068999999983	1629.844700000001	5217.448199999996	5418.5714999999955
PF08541	3668.5354999999986	3046.915900000002	5880.7126999999955	2951.922000000002	4454.335300000002	4146.384000000002	6814.626500000002	4927.946	2837.850399999997	1810.7756999999995	4970.757400000006	5360.009300000005
PF11751	3775.6870000000013	3173.9770000000003	10393.877900000003	717.5775999999997	1699.2158000000009	5377.9261000000015	9040.87	5631.4899	3600.999400000004	2026.3112	2247.3933999999995	3104.378799999998
PF03949	2418.767599999999	2763.879600000001	5354.9186	2526.8892000000005	3079.3985000000016	2546.305100000001	8334.964899999994	6973.734700000003	3287.9737000000023	1682.6902999999993	6133.784899999994	5642.9507000000085
PF03702	1917.4802000000007	1923.5201999999986	4166.112000000001	3412.6978999999988	5297.2576000000045	2349.703399999999	8039.732500000001	6975.695399999994	3236.5697000000005	1225.4595999999995	5828.00970000001	6354.508199999998
PF07991	2013.3679000000006	2028.6059	4605.918699999998	3457.6442000000025	5251.2436	2065.6448000000014	7323.473499999997	5524.99	3278.9898	1228.4276	6566.504899999996	7336.889300000003
PF12327	2149.256499999999	2038.7591000000007	4003.910600000001	3552.265199999997	4906.8245000000015	2498.530300000001	6456.130399999996	4765.716700000001	3431.5634000000014	1408.7070000000006	7071.2976999999955	8330.668800000007
PF01027	2313.4198	2402.454900000001	3951.178200000001	4002.1070999999956	5410.515200000007	2775.3589999999995	5853.729100000001	5486.484799999998	3704.6789000000012	1053.9815999999996	6696.638800000005	6962.301400000002
PF02508	4030.2496	2872.1011999999987	12195.777399999995	1502.1904000000009	2844.7179999999994	3668.063100000001	6722.668399999999	4401.917199999997	3240.197300000001	1777.8912000000007	3633.8597	3706.691499999995
PF03952	2193.3665	2263.247799999999	4531.9795	3963.2545	5463.3791999999985	2554.862099999998	6423.186200000001	4733.240300000001	3433.754399999999	1004.3581	6703.857800000003	7296.776199999989
PF14495	17930.621099999997	3891.357399999999	5326.0984	425.3553	545.1864	11713.069	2412.6107	2626.719199999999	1491.4161999999994	2239.8199000000004	540.4761000000002	1362.6058000000005
PF00828	2359.8088	2121.1561	4468.1183999999985	3669.3628000000026	5129.373000000003	2330.5634999999984	6255.801499999998	5397.968400000002	3452.761600000003	1346.2821999999996	6643.158499999998	7285.419000000007
PF02629	2062.2482999999993	2008.8086	4027.2785000000013	3325.982999999999	4641.101700000001	2485.504999999999	6936.804099999993	5796.095400000003	3207.343300000004	1232.8630000000005	7587.961600000001	7078.304099999997
PF03602	2362.4071	2226.6166000000007	4868.6291999999985	3242.8509	4911.8681000000015	2721.861700000001	7542.404600000003	5356.747199999999	3038.8718000000017	1005.8695	6284.858200000003	6720.206600000001
PF02445	1815.5004999999992	1795.9887	3973.259500000002	4710.6528999999955	6684.6596	1678.4448	5668.027500000001	4641.507400000001	2788.245100000001	911.914	7643.235399999998	7898.486800000002
PF01121	2722.9368	2370.9972	4776.046800000005	3464.465000000001	5300.285000000002	3006.0172999999995	5953.0736000000015	5034.769	3399.1615	1210.3789999999995	6173.7055999999975	6770.147100000003
PF02646	2354.8425999999995	2168.2981999999993	5095.4127	2660.423800000001	4248.649	2372.8331000000007	7322.367400000001	5729.689699999996	3617.5872999999983	1061.9685000000004	6791.076299999998	6646.2169
PF01176	2744.4189	2545.6117	3861.4176000000025	3317.6847999999977	4457.721300000001	3436.703200000001	6552.345000000002	5454.044200000003	3104.1891000000014	1610.3762000000004	6242.889500000004	6721.841699999996
PF05496	3030.9564000000014	2452.5762999999984	5509.900799999997	3951.848	6419.658199999999	4190.3362	4819.234799999998	3332.5981999999995	2851.0523	1583.2128000000007	5303.64589999999	6364.053900000004
PF03840	2094.1957	2554.8371999999986	7127.223200000001	2187.0130000000013	3127.328600000001	5926.9458	6966.595000000001	6046.7349	2429.4136000000008	2545.562499999999	4110.4200999999985	4596.4407999999985
PF13358	7344.661299999998	5978.5553000000045	6691.740400000002	2702.3176000000008	3334.4529000000025	6247.536699999999	2209.467800000001	945.3949	2082.6908000000008	3087.9212	5172.657500000002	3737.8592999999987
PF01522	2352.2109	2106.8459000000007	5630.5836999999965	3276.8637	3847.6633999999976	2454.11	6753.7878999999975	5456.101099999998	3055.278400000001	891.6940999999997	7535.024099999998	6171.159500000006
PF05099	2744.171999999999	2723.5487	6357.833200000001	2279.2682999999984	3346.750400000003	2730.1740999999993	7494.649499999991	5704.101199999997	2885.341199999999	1585.6113999999993	6318.4441000000015	5356.410400000002
PF06574	2511.5614	1879.4175	5447.422400000004	3141.7427	4694.330299999997	2489.851899999999	7106.291799999994	5132.7784	3244.3796	1302.5115000000005	6025.736099999999	6508.761500000001
PF00628	5399.459000000002	7262.004000000008	2013.5376999999994	3616.264500000002	3212.9078000000013	4538.149400000001	3917.6478	3291.486199999999	3930.1374000000014	3944.320200000001	3363.275699999997	4990.986600000001
PF02527	2309.6249	2163.4474999999993	5287.220199999998	3187.592000000001	4938.183899999999	2576.769100000001	6457.0343	5530.1397	3391.9468	961.711	6092.4553999999935	6582.698300000005
PF02899	2673.4357000000023	2763.183100000001	5253.861999999999	2370.225900000001	4346.071	3286.810499999997	7503.460700000001	5905.162000000001	3031.1495000000004	1506.0994999999998	5131.91300000001	5600.607799999998
PF13242	2807.9530000000013	2484.6761999999994	4076.800500000001	3904.6485999999986	4698.2065	2878.6542000000013	5178.769599999995	4153.174199999999	3114.595700000001	1487.3325000000002	6740.753000000007	7790.308499999992
PF04451	3474.2724	2292.9637999999995	588.6187999999999	1866.1609999999994	1748.694699999999	3536.154299999997	12842.148400000005	8997.294399999999	939.717	1254.3422999999996	7754.783099999995	4012.4696
PF05725	383.23210000000006	6140.793100000001	4748.8354	6415.836399999999	6710.666999999999	996.1833000000007	4748.902400000001	1564.2565999999995	3845.7996	633.9400999999998	9184.609799999991	3836.4947000000025
PF00312	2689.7342	2352.118399999999	4677.157699999999	3690.9073999999955	5144.557699999997	2534.444300000001	5381.225200000001	4751.084299999999	3375.6094000000035	1441.7227000000007	6342.838700000005	6803.427700000004
PF08529	2009.6935	1915.3973	4745.332800000001	3522.656999999999	5152.524000000006	2152.8098999999993	6222.970299999995	5880.175600000001	3201.8116000000014	1104.7637000000002	6294.30049999999	6942.7028999999975
PF00800	2244.9319000000005	2139.8662000000013	4476.943	3543.169299999998	4943.9859000000015	2150.0142999999994	6323.6988999999985	5465.591200000002	3209.3991999999994	1061.7396	6575.7950999999985	6977.309100000001
PF02153	1768.6069000000007	1907.1807000000006	4479.8426	3861.2253000000032	5657.242300000004	1834.3279999999984	6015.053800000002	5456.4650999999985	3682.7372	852.5208000000001	6659.250900000011	6925.3975
PF00582	4613.227300000001	3063.8749999999995	10636.342900000009	2460.1622	2814.075600000001	3724.9921	5301.698599999999	3822.1789999999983	2138.868900000001	1723.6728999999993	4780.645800000007	3977.67
PF12826	2284.580200000001	1913.1831000000016	3991.0081000000014	3044.3686999999986	4859.457799999994	2492.577400000001	6933.954199999999	5729.089500000003	3003.202699999999	1144.7403999999995	6839.744599999994	6736.226700000003
PF01804	3108.9444	3137.950400000001	9660.961100000008	2089.531900000001	2629.9633000000063	3799.944799999999	7937.618300000003	4963.536999999998	2353.626799999999	1404.1891999999998	4288.7913999999955	3531.083700000003
PF12228	2511.0675	2278.6037999999994	8569.166099999999	2701.7946999999967	3007.5171000000014	4417.694800000002	9803.967600000004	6472.8323	1702.9994000000006	1207.6333	3188.671699999998	2975.792000000003
PF02274	2947.070999999999	2780.356300000001	5768.4654999999975	2107.8415	3238.6105999999995	4155.043500000002	8062.428300000001	6133.273000000003	3177.951799999997	1541.5874	4105.264	4767.2152
PF08309	3544.2190000000023	5697.0830000000005	6593.636199999999	3574.0506	3969.0433	7807.5363000000025	2689.7024	2018.6347000000005	2770.541599999995	704.2374000000002	4427.856000000007	4921.857199999997
PF14579	2291.126000000001	2179.9559000000004	5198.532799999998	3718.4445000000014	5614.396599999996	2422.9602000000004	5927.949499999998	4921.1480999999985	2849.2394000000013	1369.5333000000005	6138.527899999992	6063.221300000005
PF01068	2669.5752	1836.6747000000016	2843.8577	2682.699	3999.4271000000012	8008.7831000000015	5072.5333	6278.875199999998	2653.1372999999985	1224.0495	5723.443700000003	5606.041099999998
PF00533	2676.302700000001	2576.4881	4266.006700000003	3155.491800000002	4462.271799999999	2937.155400000001	6216.887999999999	5183.0401	2988.463500000001	1381.5513	6081.163500000005	6538.6518999999935
PF13589	2921.4055999999964	2738.4605999999994	5399.725600000002	3059.418700000001	3885.362399999998	3830.9869999999987	7172.023900000001	5393.517099999999	2942.8017000000004	1701.9695	4173.386000000001	5241.713199999999
PF06071	2714.9123999999993	2207.2258	4003.5506	3234.065599999999	4710.479100000001	2793.9031000000014	6137.7429	5374.427999999997	3385.5126	1399.1604000000002	5899.668499999998	6558.853900000003
PF00466	2458.828	2271.2242	4131.645499999999	3449.393999999997	4705.128899999996	2562.5151000000005	5707.057700000001	5065.024100000003	3273.2288000000026	1426.2890000000002	6374.836199999998	6989.157899999993
PF00782	4088.8109	4692.918000000003	2623.719300000001	4598.846099999998	3794.895399999997	3892.6145999999976	4544.479600000003	3397.6227999999987	3835.5247000000018	2106.3146999999994	4631.258900000002	6112.450500000003
PF01329	2141.5045999999993	1939.2332999999994	3914.2554999999984	4023.8242999999957	5461.278000000003	2521.372700000001	5650.723700000001	4970.984800000001	3198.278200000001	770.3161999999999	6534.007599999995	7114.9373
PF00089	1762.3823999999988	2904.549899999998	5807.995300000012	3674.6212999999975	6226.741900000012	11797.24679999999	2572.7547999999992	1854.074	2270.4036000000024	1725.1757000000007	4352.012400000003	3264.6740000000023
PF03741	2082.4043999999994	2318.884100000001	3132.5615000000007	3963.920700000001	5052.369600000003	1500.2743999999989	6548.537199999999	5115.690699999999	3665.297200000002	1088.9672000000003	6729.321400000013	7005.932599999997
PF02224	1972.8611999999991	1985.6164	4177.362299999998	3336.3052000000016	5623.082499999999	2499.9572	5567.866299999998	4418.4652	3278.0838999999987	797.3064999999998	6855.433199999998	7666.289400000007
PF00627	3198.959200000001	4681.429400000003	1241.8823999999995	4052.1822999999986	2692.2806000000023	2543.2928999999995	7933.626600000002	6805.240699999998	2835.827600000002	3241.464500000002	3224.572700000001	5670.595899999993
PF04321	4475.160000000002	3209.858299999999	7325.544899999997	2418.3539000000023	4025.8775	3985.8089000000014	6125.754900000001	3877.6348	2197.6347999999994	1399.5685000000005	4753.610399999999	4313.5413999999955
PF04101	2435.2266999999993	2079.9875	4653.653300000001	3316.091500000002	4832.118099999994	2879.8660999999993	6136.369799999999	5152.5854	3240.183299999999	1055.0024	5893.2446000000045	6377.5411999999915
PF05173	1959.3917999999992	2199.403499999999	4127.5852	3251.3266999999987	4448.5027999999975	2292.0588	6641.6591000000035	6199.017200000001	3241.2493000000013	878.1681999999997	6135.139400000003	6615.444599999999
PF08545	3634.584499999998	2758.546900000001	5368.3807000000015	2657.818900000001	3803.832599999999	3999.1086	6722.882900000005	5084.8537	2613.8052	1588.4368999999995	4502.237599999997	5252.045500000001
PF00475	2413.9128	2174.0848	4507.748699999999	3737.2289000000014	4753.653199999998	2011.6498999999985	6251.310699999995	4832.500700000001	2886.5506000000014	1050.4417	6398.5857999999935	6948.9946999999975
PF00208	3427.4560999999994	2686.4273000000026	6542.871700000009	2470.3382999999994	3307.1723999999995	4301.7069999999985	6552.4285	4848.7338999999965	3164.3907999999988	1362.4793000000002	4830.737800000005	4322.032100000001
PF01729	2114.29	1843.0935000000013	4288.003200000001	3742.1419000000014	5222.6516999999985	2249.046499999999	6158.076899999999	4471.700100000001	3063.007300000002	1218.5643000000002	6510.7925999999925	6797.010200000003
PF02978	2140.850500000001	2210.911	4562.155600000001	3459.5516999999986	4550.509900000002	2284.6462999999994	6205.8202999999985	4623.1127	3142.338500000001	1247.9426	6479.932899999998	6684.5975999999955
PF03720	2652.2633	2213.362999999999	5296.017799999997	3254.369999999999	4971.836800000001	3195.1547999999993	5913.818599999999	4182.321599999998	2884.0647000000013	924.0997999999997	5947.138300000009	6065.639299999995
PF13437	2351.692499999999	1912.8415999999993	8588.457399999996	3033.0908	5212.462799999989	2679.287400000002	4264.5327000000025	3082.1727	3159.4282999999987	819.8772	5703.523499999998	6681.465299999997
PF01148	2258.890799999999	2286.3295000000007	4549.396399999997	3627.722699999999	5000.362200000001	2858.0984	5437.278799999999	4547.086600000001	3367.984900000003	998.1661999999997	5833.9697000000015	6720.489800000004
PF02390	3300.6267000000007	2646.5997999999986	5889.945300000001	3432.6234	4067.5527999999977	2997.3747999999987	5270.4009000000015	4107.371000000003	3343.0327999999977	1337.7172999999998	4830.236500000006	6239.5633000000025
PF00860	1787.7187000000006	1693.2551999999996	4257.5958	3198.4244000000012	3629.6877000000013	2333.565899999999	5968.7018	4943.6808	3466.897400000001	927.1510000000003	8444.894499999999	6790.3824
PF06966	3280.111200000001	2781.298	5179.3906000000015	3251.639900000002	3733.6842	3995.5004000000013	6115.2253	4491.123200000001	3206.047600000001	1132.6956	4663.651199999998	5563.1780999999955
PF01077	2470.8245999999995	2465.908999999999	5863.177700000004	4540.039800000001	7122.140999999991	2384.2871000000005	2758.2456999999995	2299.6785	2938.5462999999986	1205.5814999999996	5731.9197	7551.484999999996
PF02130	2127.212500000001	2179.1563000000006	4322.803799999999	2870.467000000004	4548.748000000001	2693.0196000000024	6934.889200000001	5578.510500000002	2963.0624000000025	1169.4832000000004	5956.231200000002	5946.967900000003
PF12775	4693.547899999998	4792.2694999999985	2174.3194000000008	4793.588699999997	3587.5504999999953	3504.315	3146.7060999999994	3382.466999999997	4671.2185000000045	2459.1239	4307.534099999997	5765.715799999997
PF02746	2088.174699999999	2840.467800000001	4911.561999999999	4158.553600000001	6277.922499999999	2492.9562	5663.596900000001	5340.071899999999	1965.6873000000005	1555.3019000000006	5196.498599999998	4758.449299999996
PF01210	2643.358600000001	2654.9635000000007	4786.9740999999985	2687.3270000000025	3353.019699999999	2704.931000000001	6781.186500000002	5701.9901999999975	3093.4302999999995	1575.5984000000005	5334.7478000000065	5874.780100000003
PF01288	2511.6433999999977	2200.8874999999994	5893.3098999999975	2563.5513	3848.566900000001	2776.877300000001	6441.202900000001	5387.293400000003	3060.5932000000007	1472.8699	5334.2028	5698.593099999996
PF04244	2546.0259	2640.907799999999	5491.293099999999	3822.5415	5399.587000000006	2513.3819	7082.472499999997	6526.090000000001	3633.0151	1451.2415	2070.7706	3992.959200000001
PF10396	2008.0052000000005	1970.6167	4855.163299999998	3131.642999999997	4521.7377	2425.9090000000024	6102.205400000003	5272.786100000002	3190.965	1142.9581999999998	5808.609200000001	6647.226899999987
PF00662	2800.215099999999	3614.105300000001	5451.538999999998	3088.623999999999	4122.9013	2151.2246999999993	4299.195199999999	4420.3508	2876.8395	2608.5416000000005	5491.458399999997	6084.0663
PF03151	5587.892899999999	5196.876200000006	1741.2995999999985	4404.550499999991	3041.680200000001	2299.2737	3378.654300000001	3053.0725999999995	4641.527500000005	2764.2489	3992.812400000001	6840.654
PF13410	2649.7674999999977	3479.172900000002	6785.7944	3902.257799999998	4252.155699999996	3341.783800000001	4403.1968000000015	2810.111000000001	3052.6463000000012	1950.1515	4199.326499999996	6031.1911999999975
PF07687	2712.1566999999977	2233.2505999999994	6208.504100000001	3294.4179999999997	3827.477999999997	2333.9071	6188.349100000001	5075.9386	2546.671400000001	1430.375000000001	5568.232999999993	5202.383000000004
PF06325	3901.749699999998	3281.3409999999976	6159.645000000002	3393.857600000001	4815.660600000002	3539.493999999999	3951.431300000001	2804.6314	3227.021999999998	1229.1599000000006	4178.975899999997	6113.996399999997
PF13085	1968.5942	1908.8939999999993	3882.420300000001	2905.1435000000024	4085.714300000001	2481.7117	6380.911499999997	5325.159599999999	3043.2214999999987	1097.5125	6771.941699999998	6727.345400000004
PF00239	2733.294200000002	4023.926299999997	4482.707999999998	2960.1223999999993	7367.852000000003	5873.1006000000025	2343.2348	1041.9262	3403.954100000003	2281.5072	3960.4771000000014	5949.1959000000015
PF01293	3428.5614	2987.6384000000007	8063.878099999997	2349.744499999997	3794.652300000001	3120.265200000001	5192.577399999998	4163.6794	2674.2148999999977	1372.1297000000004	4928.698800000002	4282.756699999995
PF04715	2467.493299999999	2414.9954000000007	5740.050200000002	3212.9716999999982	4242.473899999999	2252.282200000001	5724.682499999996	4987.5050999999985	2764.046000000003	1118.8667000000003	5407.992699999999	6014.359200000003
PF03544	2544.7915	1859.5769000000007	8308.341600000005	2418.5889000000016	3881.8602	3181.941600000002	6192.3139999999985	4150.3141	3302.5698	881.1979999999999	4877.994499999998	4691.582
PF13673	3144.1814000000004	3163.7672999999977	7383.869999999995	3802.113099999998	5084.937700000004	3851.7825999999977	716.2364999999999	342.84159999999986	3791.305199999999	585.3290000000001	6698.032999999989	7647.244900000002
PF02517	2381.2997999999984	2237.431900000001	4188.007099999998	3884.4922999999976	5605.6852	2490.6333999999993	4905.556599999995	3503.997700000001	3444.8768999999984	1104.0709	5202.054500000005	7179.5506999999925
PF02033	2141.8859999999995	2201.418200000001	4083.8598999999977	3117.6771999999987	4301.959300000002	2163.5756000000006	5912.065999999998	6164.715900000003	3204.3419	1090.1364	5972.2	5769.009599999991
PF03009	2548.2424999999994	2421.173600000001	5961.8896	3217.366400000001	4431.7319000000025	2553.623400000001	4357.9898	4292.343999999998	2424.987799999999	938.6754	6577.71790000001	6360.5474
PF13302	3032.2717999999986	3298.125799999999	8084.550099999995	2755.518500000001	2770.459900000001	3979.4686999999976	4728.7893	2781.1355	2672.8476000000032	1557.3229	5513.050100000002	4892.1925000000065
PF13844	2541.541599999999	3991.438399999998	3182.0204	4767.895900000002	6651.590700000007	1986.3174	2777.9136999999987	2701.7787000000008	2977.416399999997	1407.88	5633.516899999998	7443.608400000005
PF03951	1726.7323000000006	1583.3196000000007	3141.1721	3101.933900000003	4583.542500000003	1996.5009	6892.242199999999	6901.9733000000015	2847.583	1193.0417999999995	6237.386999999996	5852.944000000008
PF01113	1659.1074	1906.8614999999988	4374.540800000002	3320.471899999998	4646.731999999997	2124.4524	6028.242999999999	5605.555599999998	3032.308299999999	798.1609	6086.919000000001	6470.105499999998
PF00439	4115.8164	4526.755400000006	2988.913600000001	4514.745400000002	3269.111599999999	5244.423200000005	2459.183400000002	2858.575000000001	3934.6927	1600.0853999999995	4437.570400000001	6103.4464999999955
PF03448	1981.7267000000006	3488.5596000000014	4320.746399999997	2505.666799999999	3846.6762999999946	1820.5291	5397.566600000002	5823.005800000003	4118.757200000002	1549.3096999999998	5304.756800000005	5855.223800000007
PF00650	4569.842400000001	4985.1102999999985	2598.922600000001	4387.613100000004	3233.4195000000022	5176.708400000008	2137.6567000000005	2530.9040000000005	4127.8645	2185.9391	3953.8943999999988	6027.517199999998
PF02637	1391.9215999999994	1720.9431000000004	3358.8765000000008	3390.754500000003	5367.031499999999	1807.9975999999995	5822.5595	5923.483499999998	3085.7315000000012	934.4919	6425.6684999999925	6676.984100000009
PF01220	2159.5302	1993.9365000000007	4747.061200000002	3088.147899999998	4629.801300000001	2110.7609	6492.8953999999985	5128.595500000003	2984.7154000000005	1119.5043	5434.234900000001	6005.998999999999
PF03328	2086.9504000000006	3026.4999999999986	4483.568300000003	3754.990400000001	5355.681100000002	2045.0277	5052.071899999999	4935.160100000003	2212.3571999999995	1386.6714000000004	6131.275900000006	5412.206300000004
PF01474	1195.1971000000005	1517.2508999999993	2897.990700000001	3526.1935000000026	4102.464500000002	1493.1677000000002	7017.6054	5936.405900000002	3252.056800000001	679.6025999999998	7609.721600000003	6597.077200000002
PF00258	2467.0559000000007	2088.0747	4671.4414	3817.454500000001	4511.5344	2170.628200000001	2991.9066999999986	2580.129299999999	4173.181700000005	975.9705	6739.179200000002	8560.1987
PF01839	1508.9207	1780.5362	1621.1521999999998	9625.29829999998	7647.528000000008	906.0211000000003	1369.3239999999996	1030.5187999999996	2570.0047000000022	814.6283000000002	7747.409700000005	9120.591300000002
PF12684	1122.4418999999998	752.9765	3181.6567999999993	1063.3229000000003	3502.3747000000008	11473.721599999995	6151.1114	8720.769800000002	1558.3561	452.5364	3851.3329000000044	3896.436899999999
PF14529	1221.592700000001	3686.7361	2098.6994999999993	1328.9087000000004	7416.379999999997	13557.0022	3071.0316999999986	1634.8122999999996	1445.4242000000006	5096.904000000001	4287.319599999995	842.4472000000002
PF13692	3578.4609	2377.5836000000004	5424.833900000001	4143.2176000000045	4532.325100000001	2787.5438	4352.187099999998	2436.0272000000004	3255.256000000001	1407.8499000000006	5575.783800000001	5785.317499999997
PF12680	2630.224100000001	2343.456100000001	4594.143400000003	2857.1562999999983	3297.882400000002	3121.5335999999993	8220.536699999993	6755.643499999999	2330.2705999999994	1891.4024	3652.5726	3951.0144000000014
PF00209	2683.289699999998	1671.0912000000005	6629.966499999998	3687.260400000001	5344.982799999995	3686.812300000002	3107.653000000001	1984.8368	3562.505100000001	842.9356000000001	5474.355399999999	6967.6123
PF02768	2030.8052999999993	1723.7869999999998	4344.228300000003	3022.9340999999986	4560.5705999999955	2153.5686	6048.8821	5624.280799999999	2983.352199999999	1042.0572999999997	5943.730000000002	6138.310799999998
PF00707	1760.7514999999994	1816.9802000000007	4191.8284	3368.5740000000014	4781.291500000001	2732.0844	6114.483700000002	4327.519099999999	3251.4078	1045.7119000000002	5793.808500000003	6326.7557999999935
PF01235	2891.1333000000013	2364.5930000000008	7933.256799999997	2051.2743	3549.675699999998	2833.582599999999	6600.041799999997	4887.095899999998	2335.2563999999993	1285.6002	4294.9590000000035	4472.413599999997
PF01583	2335.0884000000005	1781.4873000000007	3993.691900000001	3641.686799999996	5833.427299999993	3837.808500000001	4539.657499999998	3731.1842	2797.6807999999983	780.3503000000002	5781.271800000006	6401.663700000001
PF07479	2847.680400000003	2359.7303	4409.5348	2644.4987999999976	3420.6580000000013	2633.8026	6195.6857999999975	5201.8798000000015	3223.2916000000014	1465.4606	5474.2176	5531.609799999997
PF00648	5320.297200000008	4422.3172	2458.9319	4840.606600000005	3878.8444000000018	5815.775799999994	1685.2777	1815.8315000000007	3544.7529000000013	1860.1887000000006	4100.537000000002	5658.204599999999
PF02581	2032.4602	1906.270099999999	2345.271100000001	3756.8468	4880.0519	1876.2602000000006	5909.247600000002	5168.875700000003	2917.1587000000004	768.9776999999998	6719.7532999999985	7108.652599999989
PF02410	1936.9731999999988	1996.6289999999995	3771.3104	3386.4834999999994	4598.549500000001	2368.8828000000008	5713.9324999999935	5251.269900000002	3134.405099999998	1174.3440000000005	5779.761200000008	6093.589000000004
PF02767	2188.7419	1770.6373999999996	4189.220800000001	3087.811899999999	4683.894399999996	2132.176299999999	6465.971400000001	4880.674800000002	2875.0442000000007	986.9046999999997	5923.026300000001	6021.924300000005
PF02911	2105.0071000000007	2011.0069000000005	4414.377	2825.9478999999988	4532.361799999995	2485.9767	6704.396000000002	5404.108600000001	2850.0272999999993	1108.6839	5127.594600000001	5557.676099999992
PF01196	2058.4854	1864.6098000000006	4149.330599999998	2982.041099999999	4637.558400000002	2224.148600000001	5728.3872	4691.7865	3267.902299999999	1177.7297999999996	5790.588100000003	6528.092099999996
PF01575	2574.183200000001	2169.5135999999984	6929.338300000006	3191.1940000000004	4303.694500000003	3014.5593000000026	4153.671900000001	3764.9536	2398.8546999999994	904.4183000000003	6215.709099999999	5379.7599
PF11799	2510.509800000002	2297.2900999999993	4486.704500000002	2434.642199999999	3420.2919999999967	3016.567600000001	7084.313100000002	5299.919400000002	2909.921600000001	1552.6758	4669.8436	5284.972800000002
PF03807	2544.524000000001	2565.814600000001	5172.641699999997	2875.1278999999986	3807.1927999999957	2578.4108999999994	5355.636700000005	4798.587800000003	2674.660100000001	1173.4728999999998	5632.5102	5747.259699999996
PF03740	2519.3881	1852.8749000000007	4718.045300000002	2932.8073000000004	4490.607399999999	2199.2810000000004	5933.983800000004	5048.3472	2985.5121000000026	1066.2455000000002	5158.2017	6020.260600000003
PF02683	1901.0866000000005	2044.6092000000006	3412.524000000001	3021.9244	4259.8026	2016.1160000000007	6889.055799999997	5027.669	2897.9689	1099.5241	6369.8610999999955	5968.739499999996
PF02606	2226.5847	2317.597	5197.343999999999	2298.2309999999984	3529.606900000001	2619.6859	6307.739099999995	5345.650099999999	2866.144499999997	1360.4711	5778.776600000008	5060.295100000002
PF01212	2919.9956999999968	2756.1023000000014	6118.1926	2719.0101000000004	3732.5034	2282.317399999999	6133.751799999999	5198.245999999999	1822.5545999999995	1482.4397000000006	4649.338399999994	5040.279000000003
PF12627	2015.1013	2068.5536	5007.649899999995	2424.7056000000016	4152.369800000004	3204.5699999999993	6496.993899999999	4540.539300000003	2696.045899999998	1101.6534	5588.019300000003	5524.7862
PF00173	4127.9082999999955	4328.140399999994	2549.823499999997	4379.881300000002	3106.043900000001	5207.154599999998	2875.7007	2647.1413999999977	3257.7999999999984	1710.1049000000005	4816.549300000005	5731.179100000004
PF03055	2317.288300000002	1991.0204000000006	2765.0600000000013	5255.467799999994	6371.601099999999	3080.101699999997	2571.470500000001	2508.626100000001	3342.706700000001	942.139	5647.357499999999	7904.950900000003
PF00389	2186.8843	2148.6774	4105.4822	3450.958100000001	4946.757399999997	1848.210000000001	4660.174099999996	4853.527100000004	2936.579100000001	1120.3635000000004	6102.938400000003	6330.056199999994
PF00712	2028.8322000000005	1868.1020000000005	4284.971800000001	2887.6742	4428.1261	2169.2639	5649.944200000003	5113.373600000002	2903.968600000001	1224.4712	5901.852499999996	6138.202299999999
PF08547	3021.5530999999987	3031.9635000000007	4029.970800000002	3399.1960000000013	5047.192799999994	3157.5469999999987	5230.504300000001	4520.7938	2957.1607999999987	1282.8587000000002	3043.0235999999995	5857.1202
PF00754	5166.699000000001	5665.988099999998	3075.8702000000044	2601.7964999999995	3779.088800000002	4148.421500000003	4686.892899999998	3714.942399999999	1620.3685000000016	2785.553900000001	3500.311900000002	3767.375800000003
PF03972	1141.3098000000007	1484.9684999999995	2256.8562	3236.2468999999965	4913.939100000001	1414.6925999999994	7452.768299999998	6636.236100000001	3382.4146000000014	532.8142	6088.363299999996	5887.880199999998
PF04134	2336.163500000001	2228.6994999999993	4578.8005	3720.278799999996	5058.0855999999985	2187.9368000000004	4729.7006999999985	4309.6736	3552.530199999999	1135.4612000000004	4577.412200000002	5954.035400000003
PF05036	2799.0510999999988	2643.348699999999	9054.366199999988	1814.9729999999995	2832.989100000004	3343.3187999999986	5856.238999999996	3771.826999999999	2523.6643999999983	1474.1868999999995	4232.873100000002	4005.9271000000044
PF02152	2272.3029999999994	2078.8274	4289.9461	2752.0129999999976	4072.728999999999	2191.990599999999	6346.802999999995	4612.221799999998	3089.927000000001	1213.8799000000004	5456.944299999994	5965.457399999997
PF01272	2556.6546	2195.2195000000006	6238.005299999998	2304.3942	3408.3974000000035	2764.501799999998	6231.1351	5059.245099999999	2505.7496	1325.5665999999997	5128.3204	4619.8888000000015
PF01149	1978.4361	1589.7023	3832.9919	3512.2236999999977	5369.332199999997	2162.2472	4565.5801999999985	4377.443300000001	3174.7823999999982	1442.0823000000007	5769.411599999994	6340.0998999999965
PF00885	2071.873400000001	2056.275599999999	3996.7863999999977	2933.049099999999	4145.294399999998	2395.410299999999	5718.521200000003	4924.908400000001	2977.2514	1221.4930000000004	5568.322700000002	6059.571500000006
PF01192	2342.446899999999	2899.0040000000004	3828.6712	2451.8366999999994	3221.538799999998	2700.440799999999	6964.724899999998	5810.838599999996	2525.7864000000004	1477.8540999999998	4968.591799999998	4855.555100000001
PF02367	2001.5344	1921.489200000001	3896.3222	3038.310600000001	4332.7931000000035	2156.2723	6155.143499999999	5120.5203999999985	2916.1443000000013	1088.6961	5667.334300000009	5750.539499999999
PF02091	1501.3137000000006	1621.2922999999996	4376.778399999998	3650.773899999997	4966.059599999999	1392.5452	5552.3068	4822.4016999999985	2961.791499999999	678.0054	5774.686199999997	6665.988800000001
PF01257	2096.5750000000007	2061.349799999999	4284.624600000001	2466.257900000001	3413.636100000002	1955.2289000000005	6978.977799999998	6128.792699999999	2292.294600000001	1053.6934	6042.874200000004	5162.210100000006
PF02844	2130.309799999999	1994.5504	3941.630900000001	2712.0361999999986	4457.6132	2067.253100000001	5609.698500000002	4885.7485	2897.111500000003	1118.4133	5721.006800000003	6381.532399999996
PF03652	2142.3626	1917.0131	4252.7996	3040.1131999999957	4439.5628000000015	2197.0616999999993	5556.503500000002	4954.217600000001	2933.324800000001	1283.1465	5257.119800000004	5929.234199999995
PF14667	3431.892200000001	3068.2727000000014	6728.927100000001	2660.209500000004	3150.425299999997	4169.0164	3617.8880000000013	3306.7218000000007	3231.574600000001	919.2953	4497.834300000003	5040.192399999997
PF02464	1962.668	1915.5863	4012.383400000001	3298.3104999999982	4677.212600000004	1965.8563	5071.077500000001	4030.5456	2950.8033000000014	1010.3829	6266.361299999999	6571.725600000007
PF08501	2006.869599999999	2096.2095	4240.0134	2964.3772999999987	4452.2819	2238.557500000001	5541.2716	4652.364800000002	2807.1649999999986	994.5801	5783.6588999999985	5937.9355
PF14572	2142.4567	1696.509999999999	3744.0060999999987	2966.795500000001	4078.1483999999987	3472.8167	5963.201599999998	5231.671299999998	2672.887000000002	1078.4519000000003	5214.6037000000015	5438.893000000003
PF00008	2686.508900000005	9380.528399999985	2722.952100000001	5759.630199999992	6293.03940000001	2720.8660000000004	486.4095	590.8679	2082.3048999999983	2923.4498000000012	3919.4168000000013	4109.694700000005
PF07726	2923.363600000001	2105.0891	6261.391300000002	2923.406699999998	4789.585499999998	3041.6020999999964	4747.110099999997	2999.4903000000004	2380.9939000000013	1022.8632	5008.229500000002	5428.886399999995
PF03321	4145.1065	3269.646000000003	6769.866700000002	1489.6404999999993	2610.9048999999995	3826.031400000001	6516.4778	4523.084500000002	3202.909	1917.199399999999	2208.7768000000024	3140.790100000001
PF00025	5479.923100000002	3528.2066999999934	2138.4604	4410.191599999999	3279.6844999999958	5651.173100000003	2278.087300000001	2352.962699999999	3875.389	1742.3009999999995	3842.2076000000043	4973.018300000011
PF04404	1576.3031000000005	1898.682	2205.4083	1050.4369000000004	2514.8298999999993	9463.2039	6888.0102000000015	8537.736000000003	1188.6577000000007	1683.3124	3640.2967	2818.7159
PF02504	1323.7693000000004	1444.6354999999994	2706.629300000001	3513.9019000000008	5745.199500000005	1240.6808000000005	5244.2314000000015	5236.5029	2835.812400000001	645.3215	6622.468600000005	6877.104500000001
PF08207	2095.290500000001	1923.2472	4321.1907999999985	2876.791700000001	4357.0189	2292.3413	5408.966199999997	4560.029900000001	2965.9216	1177.5015	5547.876699999998	5836.1448999999975
PF02559	1670.6270000000004	1844.1085999999993	4035.799300000001	3054.152300000001	4464.096899999998	2122.9987	5959.472	5117.088100000002	2549.4389	1123.8480999999997	5389.514199999997	5962.2505
PF13205	1459.7213000000013	1528.3313	4102.469399999999	3695.1568	6239.005399999993	1433.4172999999996	2938.0181	2432.442600000002	2384.687300000001	737.9012999999999	7029.880700000021	9262.391100000004
PF01244	1621.595499999999	1939.6454999999987	4744.181100000003	3004.047499999997	3958.7145000000014	1843.1672	6214.945400000002	4999.1766	2545.5914999999977	948.7907	6045.716200000006	5307.855100000002
PF01144	3685.4164000000014	3164.9053999999983	7315.804700000002	1807.4359000000006	2296.883300000001	3491.6306999999993	6213.482300000002	4259.374899999998	2428.954299999999	1590.9364000000005	3742.4524000000056	3172.0673000000043
PF01368	3049.433599999999	2635.2445999999986	5243.8827999999985	1880.9273999999994	3032.8932999999993	3204.7037	7249.190699999999	5524.569100000002	2047.5341000000005	1600.2682999999995	3552.401700000001	4118.4801
PF02666	2150.1041	2223.2872999999995	4973.721200000002	2181.3070999999986	3292.4902999999977	2540.5649000000017	6771.945799999998	5514.531500000003	2396.6882	1072.6403	5243.8166999999985	4703.7850000000035
PF01832	2853.5237	1696.9667	3997.1164999999987	2801.526	4223.3834	4368.741899999999	5292.564300000001	4344.180399999998	2487.688500000001	908.073	5203.6679	4660.640000000006
PF13532	3725.9844	4314.3997999999965	4676.512000000004	3268.7328	2503.7363000000005	3601.504200000001	3983.920500000001	2796.904100000001	3072.9864	1902.3565000000006	3951.8325	5034.9015999999965
PF08722	875.2565999999997	114.2391	851.9253999999999	8015.9154	17332.3378	3037.7131000000013	118.0298	175.35349999999997	983.8541	6.2507	4140.347699999998	7163.468500000003
PF07498	2152.1264000000006	2208.2756000000013	4767.816299999999	2320.578100000001	3079.9727000000007	2917.850600000001	6337.5008000000025	5126.1142	2691.2547000000004	1365.5906	5192.526100000008	4510.4586
PF01252	2113.270299999999	2034.3706	4818.425500000001	2512.5650999999984	4236.804800000001	2169.1517	5849.4137999999975	4799.2696	2798.590299999999	1031.3951000000004	5190.1668000000045	5111.029900000007
PF02885	1849.0891000000006	1826.7206	4672.022899999999	2848.152099999998	4566.730199999999	1903.8291	5205.885699999999	4512.1952	2640.6259000000005	924.5638	5470.973800000003	6234.907899999997
PF04665	3395.324399999998	7678.1547999999975	3478.162699999998	1494.3548000000005	1503.1413000000002	4450.084700000005	5872.549299999999	3602.2633	1171.4306	4880.292199999999	2842.6109	2216.5835
PF01384	2589.7760000000007	2502.295399999999	5408.069299999998	2477.869900000001	3269.5693000000024	2206.7749	4992.305100000006	3431.503899999999	3363.0628999999994	1392.5577	5651.517900000007	5239.7732
PF00669	2634.4591000000005	3021.693400000001	8170.632	3331.2032000000045	4613.5323	3436.5839	2411.716	811.0555	2029.201	1128.2366	5986.502499999996	4913.944199999997
PF01769	2493.1435	2129.0093000000006	4164.923399999998	3022.476500000001	3981.477199999999	2151.3700000000013	5313.8481999999985	4056.7197	2886.2242	1008.5548	5630.092499999998	5644.576000000005
PF03726	1804.6741	1753.6998	3598.5262999999995	2827.413100000003	3943.4134000000017	1934.1563000000006	6490.578500000001	5119.5206	2779.189900000001	1003.2819999999999	5438.851700000001	5785.281399999993
PF13184	1833.5163	2005.7637999999995	3775.422999999999	2645.3922999999986	3957.3715	2060.8263999999995	6166.734499999998	4928.606300000004	2754.972000000001	1076.8061999999998	5446.848399999995	5786.792299999997
PF02566	2836.261599999999	2152.9077	6488.898300000002	2452.2501	3994.199700000002	2564.6466000000005	5026.896400000001	3942.505299999997	2556.364599999998	1419.3198	4086.885400000003	4874.119899999992
PF02887	2639.4590000000007	2451.4326	4459.262499999999	2616.6733999999983	3895.459699999999	2888.8786	4978.8536	4077.2887	3054.3999000000017	1427.9867000000006	4141.0819	5713.727100000003
PF01451	2263.3091	1804.2643	4539.310599999997	3469.663599999999	4892.183600000002	2348.918899999999	4706.290999999998	3818.0643	2697.1873	985.5836000000003	4928.588499999999	5864.199899999995
PF06831	1822.8489	1664.1062999999995	3326.9252999999994	3692.8736999999987	5517.143999999997	2324.325100000001	3969.333300000001	3881.9498999999987	3072.763099999997	719.4618000000003	5639.789899999994	6641.140899999991
PF03255	1994.3872000000008	1751.845199999999	3827.6436	3001.6218000000013	4296.242199999997	1836.7072000000005	5871.218600000003	4929.655500000002	2929.2559	927.8838	5156.710999999999	5719.823699999999
PF01132	1915.8216000000007	1652.046200000001	4289.5733	2744.4318999999978	3973.480899999997	1996.9878999999994	5754.588599999999	4800.3483000000015	2918.405199999999	1020.3681	5544.1015000000025	5610.430199999998
PF00958	2064.491400000001	1738.7865999999995	4152.547900000001	2960.9003000000016	4401.876100000001	1975.2783000000006	5513.636299999997	4313.3813	2911.4350000000004	882.9596	5325.754200000001	5956.643600000002
PF03449	2191.0465	2039.1675	5535.038799999995	2120.431600000001	3014.023800000003	2317.8466	6843.820499999998	4753.900699999999	2627.3742	1228.7100000000005	4930.944799999996	4577.255600000002
PF01648	2224.335	2186.9060999999992	4288.872000000001	3022.282500000001	4144.856799999999	2855.6429	5058.345899999998	4246.7769	2699.2926000000016	1087.1121	5065.0148000000045	5276.751800000002
PF13946	1980.4624999999992	1131.8793000000007	5201.904899999998	5610.069	13035.50759999999	141.0860999999999	21.8186	31.9097	1816.653100000002	327.6314	3429.2576000000013	9426.303500000013
PF04488	4923.526399999999	6110.2566999999935	3811.0495	2610.2202000000025	2208.370599999997	5577.400600000003	3032.558199999998	1912.7248000000006	2810.024500000003	3012.977400000001	2615.5215000000007	3447.155200000001
PF11211	31.6563	75.852	58.36680000000001	8671.301100000002	22100.59619999999	125.3384	26.2292	37.5663	663.9829000000002	40.485200000000006	3392.4553999999994	6846.733699999996
PF03460	2067.6709	2197.900799999999	5363.601000000004	3994.636100000001	5829.212199999999	2371.6086999999984	2717.468899999999	2386.1022000000007	2582.634599999998	1086.1580000000001	4994.225600000003	6465.749399999999
PF10369	1622.3138	2337.0198000000005	3482.1173000000026	2547.246799999999	3787.3258	2752.5607000000014	5780.706599999998	5545.2552	2417.8246	1620.6702000000007	4764.7237	5356.709199999997
PF03600	1847.7062	2305.3809	4494.838399999998	2976.958100000001	4491.634799999999	2532.3702000000026	4273.464200000001	3214.8873999999987	2757.036700000002	987.8394000000003	5741.5493000000015	6353.440099999994
PF01568	1976.1667	1940.7453000000005	6365.033699999999	2808.640299999995	4082.736200000001	2092.575700000001	4353.3447	4189.832	1917.684	1268.9191	5958.769300000003	5007.434100000008
PF07729	3544.427599999998	4026.7756	11593.677700000006	1178.928900000001	1964.8882999999985	3327.3453	3996.8678	2393.577300000001	1844.9272	2390.6188999999977	2870.6108999999988	2788.931700000001
PF09285	2043.2643	1893.8719000000012	4034.2957	2672.047299999998	4112.610199999997	2008.1577999999995	5484.0988	4661.622199999999	2972.718599999999	972.1405999999997	5594.6915	5439.522599999995
PF04577	4547.791800000003	5578.308700000002	1775.6744999999994	4654.548999999999	4209.439599999998	1918.5502	1422.9825999999994	1302.3861000000004	3590.408100000001	2630.7623	4307.026399999999	5928.451400000003
PF13738	2173.6260000000007	2006.8962000000006	3662.409599999998	3440.2501999999986	4492.161100000002	1445.5117000000012	5841.355200000003	4473.2858	2947.4458000000013	1289.0322	4567.795099999996	5502.356800000001
PF00230	3656.443199999999	2418.9357	3964.4405	3554.3766000000005	3701.8376999999987	4582.690699999996	4000.1944	3440.0741000000007	2457.3143999999993	1176.5974	4045.1166999999987	4736.973699999996
PF04295	1221.1499	1961.920599999999	1518.2686999999994	2772.486599999999	3757.0141000000012	1091.5958000000007	7274.139700000002	6412.779600000002	2618.463599999999	1384.3048000000006	6187.2577999999985	5478.930999999997
PF03953	4491.0227	4121.469900000001	2077.3937	4138.1606999999985	3335.0521000000035	4194.451	2157.8355	2287.604899999999	3679.657300000001	2452.038700000001	3872.837799999998	4867.4313
PF00186	3528.0679999999998	2217.647100000002	5578.486899999999	1852.6988999999992	2721.592799999998	5651.9968	5379.369799999999	4585.925	2213.430199999998	1081.5251	3116.2525000000005	3709.3266000000012
PF02843	1860.3778	1764.6584999999993	4060.127600000003	2602.386199999999	3904.1486000000014	2147.9188	5995.697700000002	4700.624599999999	2531.9499	825.7116999999997	5505.431800000005	5726.5267
PF05697	1906.2228000000007	1948.3957000000007	4114.176500000001	2702.718899999998	4340.0011	1995.4768	6069.089700000002	4389.8944	2676.1877999999992	995.8053999999997	5031.8429000000015	5454.373599999998
PF01062	3747.069400000001	5951.2692000000025	3112.4068	3365.9195000000013	2723.3185999999987	3075.8124000000034	2583.047199999999	2475.0422	3169.884799999999	3566.5682000000024	3137.386000000002	4698.472099999995
PF13279	2462.2253	2167.3551	5508.678699999998	2097.2762999999986	3080.059999999998	2126.640000000001	5700.5596	4863.210700000001	2406.3403000000017	1345.1059999999993	4894.200399999996	4941.924800000003
PF03969	2432.8669999999993	2522.045400000001	4544.216499999998	2571.777200000001	3191.984600000005	1637.2945999999995	5506.252999999998	4615.524499999998	3477.296000000001	1080.2069	4625.106199999996	5374.672
PF01127	1375.1719999999993	1926.404799999999	3289.383200000002	2484.863799999999	3374.5669000000016	1556.7128	6885.544200000002	5941.836700000003	2622.881899999998	1184.6515000000004	6011.645999999998	4919.377200000004
PF10588	2005.7524999999994	2328.8847	4354.449099999998	2097.9960000000005	2602.564699999998	4528.403200000002	5822.317699999999	5039.182100000002	2452.2908999999995	1313.1014000000005	4781.919499999995	4183.644199999998
PF00035	2083.172	2394.897899999999	3553.8809	2640.989599999998	3581.343899999999	2319.245899999998	6273.975899999993	4820.2086	2242.178299999999	1402.6572000000006	5061.896499999995	5124.1689999999935
PF00830	1942.5143000000005	1912.8511999999992	3931.1965000000014	2718.0998999999993	3973.6373000000012	2190.184800000001	5459.442299999998	4737.226500000002	2960.571200000001	1027.6460999999997	5187.046900000004	5406.116199999997
PF00697	1659.7883000000004	2008.2431	4434.732399999998	2848.3892000000005	4348.274200000002	1873.907400000001	5422.618499999995	4691.459600000001	2553.7188999999985	1007.1103999999997	4944.212999999997	5643.684999999998
PF04828	1816.6544999999994	2241.8266	5726.658599999995	2622.8850999999986	3594.1340000000005	1957.633900000001	4644.530699999998	4194.772999999999	2895.419100000002	1217.3533	5517.743800000002	4974.851999999998
PF03992	2958.964799999999	2469.4256000000005	4747.295099999997	3101.600300000004	4266.8749000000025	2907.5145999999986	3148.0499999999993	3018.1449	2837.7796	1198.5959999999998	5062.872599999995	5659.952000000004
PF01788	9740.9792	3066.7812999999987	5241.2061	844.0524	1323.8188	8495.5535	2160.6227	3167.9308	1927.6044000000006	2385.2669	1109.3621	1881.7775000000006
PF01128	1187.1269999999993	1134.8566999999996	3630.141700000001	3661.5798	5225.9593	1621.1144999999995	4354.894900000001	4035.3084000000013	2970.8533999999986	554.9589000000002	6071.3836	6864.7405999999955
PF01509	2155.1348	2139.5043	4307.251399999999	3003.5468	4264.3539000000055	2450.772700000001	4907.268199999996	4131.799800000002	2691.1388999999995	999.6586	4458.935300000002	5758.0622
PF13616	3109.9746999999993	2883.237499999999	7820.814899999997	1961.4266000000007	2976.6990000000014	3743.6737	4439.382000000001	2876.3278999999993	2665.2099000000035	1236.4720999999995	3707.872800000005	3805.6504
PF12344	1843.6658000000007	1645.2757000000006	3304.373	2898.5503000000026	4113.6256	2092.8154999999992	5519.811999999999	4650.439800000002	2772.8487000000005	969.9351	5416.6758	5987.362200000001
PF01712	3639.0679999999998	3753.722200000001	5599.301700000001	2105.058899999999	2614.023800000001	3740.0106	5854.649500000002	4260.620699999997	2700.6945999999994	1600.055100000001	2547.1050000000023	2768.8393
PF14622	2575.763	2068.0337	4014.0352	2294.6055	3431.5696000000007	2958.191000000001	5278.904999999997	4906.914899999999	2336.0799	1273.7869	5132.865199999998	4888.9839
PF13407	2602.999800000001	3471.6625000000017	4915.397	2150.6784	3643.629300000002	2367.3920000000007	5956.050799999997	5381.3859	1609.5073999999993	1889.7279	3208.0766999999987	3952.2010000000014
PF10589	1801.2646999999995	2185.3441000000007	3192.5331999999976	2617.511000000001	3092.675700000003	2094.2957	6334.751	5501.7362	2204.695	1030.562	5890.312899999997	5129.011400000002
PF03033	2295.0995999999986	1993.6313	4473.752900000002	2647.4985000000024	4371.3442	2060.9466	4882.7198000000035	3578.3193	2897.9480999999987	1102.9983	5243.244500000002	5478.093000000002
PF01507	2275.0924999999993	2232.3333999999986	6208.7117	2819.381299999997	4735.559899999998	2774.1248	3806.554	2484.9742	2356.100099999998	1089.0961	4614.859600000003	5611.7019999999975
PF01634	1577.2438000000006	1838.2163	4170.951200000001	3169.8714	4072.4013999999975	1673.879400000001	6574.711699999999	3924.5021	2330.2766	911.3561999999997	5251.004999999997	5428.672499999998
PF03171	2206.370299999999	2908.1915000000013	3333.930800000002	2904.4671999999982	3506.589300000001	2918.1080999999986	4687.111999999998	3967.8146	2700.9378999999985	1664.6828999999998	5012.2527	5101.3624999999965
PF07497	2036.5707000000007	1817.8240000000012	4434.608399999999	2382.4406000000017	3381.2097999999987	2116.2583000000004	6316.704200000003	4924.983699999999	2500.749499999998	1263.0876	5026.2864	4685.524100000001
PF01545	2995.4883000000013	2133.7881	4165.1096	3981.593199999998	3620.6552	2954.851700000001	2564.769499999997	2214.796700000001	3000.7592000000013	1583.2977999999996	5856.566699999995	5813.9023000000025
PF07486	1594.0097999999994	312.2272000000001	1751.2268	3184.509300000001	7386.9403	14853.845499999996	437.13819999999987	314.4839	1406.3174	120.1963	5331.954200000002	4109.230500000004
PF01035	2504.5596999999984	2433.7047	6500.5108999999975	2192.0709999999995	2680.421600000001	2244.992600000001	5464.776399999998	3967.5683999999983	2128.2756999999992	1452.8338	4736.788199999995	4495.221799999996
PF09424	1708.5859000000012	1741.116800000001	4226.0114	2267.7759	3391.7581000000023	2420.764000000002	6009.725800000003	5746.3233999999975	2801.196700000002	1088.0472000000002	4868.396699999998	4503.710999999997
PF13186	1150.3672999999994	242.69799999999992	1756.2865999999995	3258.876899999999	9462.98319999999	10688.045299999998	819.9010999999998	579.2456999999998	1167.4820000000002	25.1601	5890.825500000001	5730.985799999995
PF00543	1883.741	1735.9984	5098.9897	2763.858200000001	4753.301100000003	2429.1317999999983	5078.805499999999	3901.5287999999987	2331.808100000001	1156.2494000000004	4101.775399999997	5393.825000000002
PF01737	9397.488199999996	3258.002199999999	4583.605099999999	957.8415999999997	1526.8326999999995	8449.6221	2394.778200000001	3322.366300000001	1746.369	2269.1206999999995	1047.5798	1662.6827000000005
PF13377	3909.0388000000016	3113.7940000000003	5986.503199999997	1512.0327999999995	1597.920300000001	3150.8957000000005	5143.032899999998	3394.088999999998	2574.8476	1833.4228	4349.439399999998	4045.4844999999978
PF16870	2221.1078	2245.6044999999995	4477.5513	2447.6615999999985	3354.347699999999	2560.0711			3142.5498000000025		4939.4883000000045	5028.934799999994
PF03938	3151.005	2779.2581	5886.013300000005	1380.3596000000002	2482.741899999999	3094.741300000001	6276.752499999999	4428.7031000000015	2253.826200000001	1413.8322	3758.9739000000013	3538.7450000000013
PF05198	1653.6131	1690.726300000001	3281.8533	2910.6232	4046.8606000000013	2497.8569999999995	5212.725400000002	4196.006999999998	2702.6277000000005	1030.1596000000004	5490.801000000001	5633.876599999999
PF07974	4349.715400000005	5184.204600000003	1300.2523	5316.472299999988	4183.377499999993	1449.1071000000006	1920.6372000000006	1095.0883	3564.1206	1865.2315	4406.4987999999985	5637.704999999992
PF03629	3033.871600000003	5297.845599999993	2308.3606000000023	3476.817099999997	6335.148300000003	2004.7664999999988	3649.9195	2369.3346	1306.3983000000005	1793.5021999999994	3277.137700000002	5308.601999999995
PF03435	2499.264	1980.3581	4468.1234	1938.8814	2472.7918999999993	2460.4927	6617.601000000002	6087.144699999998	2628.6023	1487.1459	3423.519200000002	4059.1049
PF00450	3611.8263999999967	4376.445599999994	2845.136799999999	3911.976400000006	3221.562399999997	4144.5655000000015	1891.4902	2066.888200000001	3887.06	1904.8457	3473.746299999997	4724.245300000012
PF00737	10000.1042	3986.5841000000014	5140.8225	907.5939	1121.6985	6031.392099999997	2448.7761999999993	2993.1026999999995	1644.1709000000005	2636.7234000000008	1049.6673	2095.2111000000014
PF00284	10040.711899999997	3136.2170999999994	5016.498300000001	1149.5813000000005	1452.2232	5867.687899999999	2290.7037	3018.3351999999995	1844.2656	2559.908199999999	1313.6364999999996	2337.170500000001
PF00670	2085.0323	2178.989600000001	3838.926699999996	3336.0215000000026	4951.762200000005	2161.954700000001	2878.2959	2226.2533	3138.740199999997	780.8425	6127.402599999998	6250.0632
PF13909	253.61130000000009	1567.435400000001	810.821	3663.2490999999977	7511.110900000009	9580.10649999999	532.4823	295.4275	585.5095	77.75110000000002	9330.19609999999	5707.930299999994
PF06480	1603.1632000000006	2357.426800000001	3764.437200000001	2734.5381	4154.566899999998	1436.0455000000004	4928.739200000002	4570.699000000001	2631.3313000000007	1300.3041999999996	4560.5185999999985	5870.338599999997
PF01263	2793.1443000000004	2353.2515000000008	4075.6618000000044	2995.4331	3694.0292000000018	2282.0954	4540.9108000000015	3479.528	3110.2964999999995	1303.4129999999993	3672.3020000000047	5432.649000000004
PF14214	4229.6645	7147.901700000002	6800.697799999997	1215.9127	1282.4677000000004	5956.476400000002	2037.5638	712.4022000000001	2925.672400000003	2749.8865	2714.737299999998	1955.3535000000006
PF01564	1782.7577000000013	1529.8142999999993	3528.3200999999995	3830.872799999997	4970.420700000005	2210.4500000000007	2974.2133	2720.827499999999	3230.0279000000005	496.5153	5786.475999999998	6588.793200000003
PF02912	1958.5341999999994	1709.4404000000006	3833.2104	2508.797199999996	3780.9727000000025	2267.320000000001	5382.167599999999	4587.023600000001	2377.781500000001	881.7135999999998	5036.711099999997	5324.353799999997
PF00570	3518.4163999999987	3020.4868000000024	6873.346499999999	2034.3595999999993	2477.6843000000026	3142.8476000000032	4761.080499999999	3180.4099	2147.5443000000023	1671.4620000000002	3211.2467999999994	3586.2980999999986
PF08032	1656.3072999999995	1705.7998000000007	3758.8385999999987	2855.203799999998	3964.503900000002	1875.089600000001	4678.3338	4155.7959	2921.0617	930.5554	5063.903199999999	5954.001800000001
PF16350	1972.4580000000005	2760.2670999999987	4452.3809	2395.141100000002	2902.4689000000008	2235.5462000000007			2163.5714000000007		5452.999000000002	5283.417399999998
PF02397	2488.2948999999994	2054.9003000000007	5974.886499999995	2149.1228	3840.8201000000013	2988.5073999999977	5551.994900000005	3505.907999999999	2091.1732	828.6203000000003	3351.8365999999987	4629.0930000000035
PF02403	2265.0514	1703.5072999999998	3429.403499999999	2699.058000000001	3863.998500000003	2051.7029	5042.9786	3869.775000000001	2746.822900000001	975.4618000000003	5181.187700000001	5605.261399999994
PF00356	3105.7434999999987	3340.7144000000008	5828.778599999996	1400.5181000000007	1405.5698	3106.920299999999	5099.454500000002	3431.7131000000004	2608.1173000000017	2007.7111999999993	4349.657600000001	3727.843899999999
PF08007	2749.826599999999	3047.773899999999	3672.107399999997	4985.328400000001	4211.3536	3433.299299999997	1830.2765	1643.7249000000006	2625.9483000000005	1418.3803000000007	3665.0611000000026	6116.119199999992
PF04413	2089.4753	2132.813299999999	4771.574100000002	1733.7823999999994	2689.310000000001	2598.9427000000023	6311.229400000001	4983.385500000002	2219.2561000000005	1374.2954999999995	4392.894699999998	4048.8967999999986
PF01547	2371.6016	2664.5451000000007	5470.574100000002	2357.914999999999	3388.984100000002	1859.5526	4898.102199999997	4440.433799999998	2009.0839000000005	1571.5202000000004	3982.938	4270.5265
PF02129	1721.5859000000007	1816.5096999999994	4360.921999999998	3816.747	5350.8394	1696.248499999999	3073.4208999999987	2687.5065999999993	2327.4727000000016	658.6078	4965.754799999995	6745.827099999998
PF00877	1424.5581	1483.1333000000006	2690.349700000001	3129.5822999999987	6600.024899999998	1944.7318	4295.464	3319.3861	2720.2477	797.0166000000003	5317.984200000003	5481.385800000001
PF05226	2377.0776000000023	590.7863999999997	2757.8283999999994	2503.2333	6598.812299999998	9840.659499999996	891.5241	1558.0093999999995	1796.6773000000012	94.9056	5761.7419999999975	4425.5601000000015
PF00722	2622.6419000000005	3056.5959000000057	6260.6264999999985	1676.6063999999994	1669.0348000000006	3604.228599999999	7051.525399999998	4323.777900000001	2310.2269999999994	1757.3878000000002	2025.2265999999993	2836.5867000000026
PF13525	2051.7411999999995	1988.6952999999987	4669.307299999999	2156.9726000000023	3317.605800000001	2305.2323	5849.865300000002	4312.378999999998	2290.514900000001	1007.4912	4894.8250999999955	4346.1569
PF08450	1589.8105000000005	1522.9912000000004	3734.7047999999986	3765.278400000001	5991.583999999995	2251.4688	2897.8071000000004	2829.5721000000012	1961.487	666.9300000000002	5033.9867	6941.8583000000035
PF01124	2809.19	2020.5945999999979	6072.4281999999985	2800.860299999998	4105.7641	2829.6715	3032.8976	3153.0931000000005	2816.0780999999993	1070.0120000000004	3966.209800000001	4501.421599999997
PF13894	2866.328400000001	1792.3348999999994	4827.964599999998	2570.578700000001	2174.518999999998	10774.237699999996	1407.6166000000005	764.8629999999998	1013.8199	626.8063999999998	6432.798099999997	3887.745499999995
PF01812	1798.1648	1931.9418	3968.7048	2678.1522999999993	3517.4896000000044	2130.626200000001	4933.317000000003	4577.931199999999	2627.156499999999	931.4215	5066.886500000003	4959.858500000001
PF00566	4869.134000000006	3403.770699999997	2540.6769	3454.8427	3028.6554	5214.253800000004	1692.3259000000005	1988.0699	3172.3079999999986	1594.3007000000007	3398.314199999999	4744.1425000000045
PF00630	2972.963400000001	7025.592500000002	1024.1643000000004	2890.290299999997	2386.9556000000034	1511.2894	4035.1113	3860.7056999999986	3405.718200000001	2338.214200000001	2636.2652000000007	4954.766200000005
PF00766	1698.0847999999994	1797.2877	3844.7258	2416.885300000001	3041.316199999999	1862.0761	5791.492900000002	4605.0374999999985	2553.6679	1158.3705	5411.921300000001	4849.470699999998
PF01713	1912.9086000000007	2063.008	3737.3965999999987	2648.9009000000024	3200.8718000000013	2856.1568999999986	4861.436099999999	4170.0144	2724.4386999999992	1063.7444000000003	4721.921899999996	5067.750800000003
PF00825	1983.4178	1730.3755	4234.721599999997	2325.467899999999	3344.005099999999	1989.0433000000005	5488.217400000002	4700.242100000002	2575.882000000001	1156.5646	4514.786899999999	4890.145100000002
PF00485	2025.5786	1688.8466999999996	4546.345500000003	3276.9368000000013	4571.974399999998	2481.1834000000017	3543.8752000000004	3058.6596000000004	2694.002299999998	995.0484000000004	4286.2060999999985	5742.9105
PF06689	1739.9188	1501.6843	3495.725200000001	2598.633099999999	3824.1507	3093.532499999999	5100.801699999997	4310.815199999997	2552.083400000001	780.9886000000001	4758.882500000004	5145.741700000001
PF01820	1690.7352999999994	1579.4525999999994	3534.7868000000035	2296.1275	3774.285300000004	1915.5265000000013	5906.532199999996	5317.764599999999	2379.972400000001	930.5178	4640.7709	4887.433899999997
PF11700	1794.009099999999	1953.8908000000006	3291.2977	2271.064000000002	3286.6769999999965	2647.7511000000004	4993.649399999998	4025.663500000001	2445.6116999999986	1126.9228999999996	5501.074100000009	5475.6452999999965
PF01043	10493.510799999998	2040.0028	3614.4592	1229.1512999999998	1936.9864999999988	8375.2761	1970.6908	1637.6423999999995	1444.6475999999993	1459.6280999999994	2371.383600000001	2231.49
PF05698	1588.5605	1483.2805999999996	3567.1400000000012	2642.699699999998	4093.110400000002	1886.1808999999994	4808.310999999998	4491.705599999998	2396.0148999999983	842.7019999999999	5396.339999999998	5606.371499999997
PF01058	2086.583000000001	2444.8405000000007	2565.8774	2938.561999999999	3768.735000000002	1487.6994000000007	3945.5495000000014	3767.7734	2250.7094	1670.6470000000002	5902.035999999997	5967.603399999997
PF01386	2124.4459	1810.4314999999995	3914.9319000000014	2215.0913	3134.2208000000014	2245.6903999999986	5869.952100000001	4709.148699999999	2426.5386000000035	1074.9053	4899.965599999998	4355.9065999999975
PF03447	1982.4081	1947.7414	4144.994300000001	2711.211999999997	3520.024999999997	1901.974899999999	5900.696100000001	4058.538500000001	2257.260099999999	1164.4996	4487.780099999997	4684.138199999995
PF02873	1808.6910999999993	1621.9874000000002	3887.6989999999983	2423.550799999999	3760.2265	2135.7645	4935.089600000003	4522.339499999998	2663.5265	944.0507	4699.588500000002	5354.983899999996
PF00857	2561.1797	2454.2137	4225.671400000001	3553.697600000002	4336.266699999999	2952.900400000003	3441.8564999999994	2363.3513	2591.912200000001	1237.3437000000008	4204.957200000002	4830.666000000001
PF13343	1423.7277999999994	1714.5649	4406.313900000005	2560.923500000001	3569.8160000000034	1604.1538999999993	5224.6420999999955	4557.3527	2331.1027000000017	1029.0831000000003	4851.033799999998	5454.0966
PF05960	2481.254899999999	1642.6709000000005	6258.761500000002	2078.3146000000006	2577.023499999997	2352.4699	5469.032499999998	3398.6879	2719.625400000001	1025.5872000000004	4569.767900000004	4137.787000000001
PF01471	2636.916200000001	1743.666999999999	2969.3094	3029.095400000002	3909.217900000001	6491.555799999997	2425.237500000001	2237.2988	1823.3403999999987	742.8287	5659.380100000002	5028.964899999995
PF00893	1210.1736999999996	1451.9347	2354.7536	2290.0815999999995	3253.9431999999983	905.8452999999997	5999.143800000003	6345.933799999998	2694.951500000001	869.5694000000003	5925.311900000002	5341.1958000000095
PF14691	1849.6899999999991	2025.238	3888.3963000000012	2306.4235999999964	2682.8396999999986	1840.9581000000005	6192.043600000003	5221.7568999999985	2137.921400000001	1210.1308000000004	4912.643699999998	4342.508400000004
PF03641	3401.0600000000004	2248.822100000001	5246.3717000000015	2282.774600000001	3697.498500000002	3004.6783999999993	3805.7724	3247.0321999999987	2241.1631	1326.7142	3410.394099999998	4693.980999999998
PF08385	3748.432400000001	3280.386599999999	1744.8713000000007	3919.0563999999986	3044.589199999997	3449.3026000000023	2683.8225000000016	2850.6716	3882.1851	1942.9448999999993	3373.7049000000025	4636.709700000002
PF01965	3033.9618	2976.0000999999984	9337.433099999991	2136.0585999999985	2717.1892999999977	2888.801800000001	2648.141800000001	1434.9645	2398.8010000000004	858.7649000000001	4102.0077	4005.6744000000012
PF03553	2535.4021000000007	2246.267600000001	9317.924999999996	1400.8969000000006	2109.966899999999	2067.9153999999994	4003.774100000001	2694.7443000000007	3014.5912000000008	1182.8795	4457.884899999999	3497.687800000001
PF12806	1781.6377000000007	1798.0008999999998	6578.780600000003	1883.4956	2563.9774999999995	1652.1493000000007	5356.441299999994	4721.0066000000015	2106.7929000000013	1045.9591000000003	4880.541799999998	4099.677600000002
PF04085	1801.8771999999994	1697.6313000000002	3786.0628	2337.6154999999976	3525.378500000001	1965.7213000000006	5152.594200000001	4053.571	2741.0029999999992	908.8253	5080.907299999998	5408.504800000007
PF01569	3031.5901000000013	2288.3478999999993	3753.955	2419.781699999999	3730.9104999999986	3729.2108	3801.8875	2622.108499999998	2982.899600000001	1319.3663999999994	4499.459200000004	4270.004399999996
PF13231	1340.7423	1119.4740999999997	4321.0005999999985	4056.8709	4600.042599999997	1234.1893000000002	3408.114799999998	2884.4661	2333.624099999999	624.0476000000001	6545.791700000005	5975.282799999999
PF09996	1667.9252000000006	1524.6567999999993	3121.703400000001	2736.4902999999995	3460.810200000001	3842.497199999999	5549.053200000002	4208.220799999999	2354.5608	815.1242	4057.2340000000004	5066.884499999996
PF01609	1475.1081	2099.1561	7234.062700000001	1420.2463000000002	1335.5575	5718.024400000005	570.5885999999998	115.71370000000002	3322.0862999999986	987.0973	7874.912399999997	6174.406700000001
PF01758	1867.1507000000006	1737.5725000000002	4516.435699999999	2822.8071999999993	3637.9928000000014	2753.867499999999	3962.990099999998	2802.647300000001	3249.733900000002	760.1351	4948.574099999998	5261.431099999999
PF01799	1668.2579999999998	2094.981099999999	5395.5897	2667.3184999999994	3211.892399999997	1806.1948	3364.822	2539.988999999999	2056.5165999999995	957.1756	6978.093299999998	5563.5557000000035
PF00668	10009.187500000002	4539.826700000001	1911.3015000000007	4118.516599999998	4919.341700000002	2330.235	763.2327999999999	337.3673	2599.8377	1799.8361000000007	2635.8005000000016	2333.1912
PF02223	1601.896	1141.2139000000002	2653.0759000000007	3405.5056000000004	5009.047799999997	1504.7527	3503.1947	3132.6544000000013	2515.1726999999983	561.931	6363.074800000005	6894.129499999997
PF03948	1747.4043000000006	1607.6695	3824.0604000000026	2558.467800000001	3948.7517000000043	1934.0522	5143.8719999999985	3990.5949000000014	2511.8586000000005	888.6861000000004	5007.7629	5108.512500000002
PF03960	2732.800599999999	2331.5763999999995	5821.225699999997	1692.5268	2759.7221000000004	2441.9700999999995	5838.209399999999	4071.1108	1864.6767999999988	1667.8350000000007	3338.126799999997	3694.210100000001
PF02627	2708.780300000001	2628.744000000001	5979.3298	2424.9699000000032	2622.849499999998	2922.567999999999	4599.962700000003	3018.6467	1991.4677999999988	1678.5242	4041.763300000004	3636.1447
PF05958	2747.4182000000023	2716.7200000000007	6164.959300000001	2034.1317000000015	2215.4580999999994	2467.496600000001	5014.975700000002	3987.2271	2442.313500000001	1151.9199	3571.662200000002	3733.1481999999987
PF04832	2302.7141999999994	2442.540100000001	3755.011799999999	2090.160600000001	2524.0965	2570.1456000000007	5757.125600000001	5096.915700000001	2298.3253	1528.9131000000002	3612.899100000001	4200.806199999998
PF13359	5445.7993	4294.6763999999985	6926.806399999991	753.937	1230.8146	11393.661300000002	2040.1157	1226.5985999999996	1594.5527999999995	1423.4443000000006	1127.5457	673.1450999999997
PF13602	4136.2834	3059.117199999997	4528.902099999998	2863.2543000000014	3261.8965	1686.8652000000006	2249.8452	2474.3027999999995	3155.0988999999977	1623.8288999999993	4410.1905000000015	4658.9402
PF01590	3708.712500000001	2454.9642	6395.668599999994	2543.4353	3049.133900000001	991.5745000000003	2124.7826000000005	2009.1998	3335.2468	1379.1510999999996	5203.362499999995	4912.815699999999
PF02622	2660.1754000000005	2339.3062	4603.568800000001	2981.853100000001	3562.1073999999976	3224.9981999999995	3788.2162	2606.091299999999	2780.833	1282.2238	3761.1936	4506.1382
PF01624	2739.423099999999	2287.5498	4224.530900000002	2517.1766999999995	3651.549799999999	2598.8965000000007	4630.767799999999	3194.220900000001	2714.2398000000007	1254.8511999999996	3378.779600000001	4888.313900000003
PF01638	2627.2248000000004	2920.6325	4886.746900000003	770.3302000000003	1217.6535000000003	3731.6394000000014	8630.3235	6333.884399999999	1211.1658999999995	1737.5622999999996	2262.3404000000023	1737.4814
PF13203	935.184	146.46690000000004	3899.5263	1972.2150000000022	3734.023499999997	21167.3372	124.923	202.20540000000003	645.9353	38.4084	2982.4498000000012	2138.8991999999985
PF00391	1540.0889000000006	1557.1245	4211.035999999998	2892.9730000000013	3853.4030999999986	1590.5321	4290.664700000001	3415.0300999999995	1987.9418000000023	865.0247000000003	6389.859699999997	5362.573400000007
PF01472	1495.9256999999993	1389.1502999999993	2877.7543999999994	3171.5818000000013	4041.0258000000013	1543.8968999999993	3800.862100000001	3337.8772999999987	2580.410300000003	663.2146	6541.274800000004	6511.638700000002
PF01281	1689.3233000000002	1911.9601	3414.241300000002	2498.8808999999983	3767.389000000001	2035.8089999999993	4657.692999999998	4321.333	2432.4529999999977	1045.8517000000004	4922.941800000004	5210.826000000002
PF00756	2521.945399999997	2410.568800000001	6331.200900000003	2495.8245999999986	3445.610699999995	2064.6856	3820.990199999999	2478.5896	2394.4528	1077.6591999999996	4238.8824	4545.737499999998
PF02678	1800.4733	2176.435800000001	4901.865100000001	2474.392100000001	2935.271500000001	1863.5403000000006	5502.329400000002	4381.081699999999	3046.559300000001	1246.6167999999998	3614.737199999998	3878.0662999999968
PF02219	1714.8369	2087.8828000000008	5524.916899999998	3010.6201	4686.588900000002	2253.5561999999986	2951.4983	2309.9653000000008	2577.366599999999	864.0397	4526.172900000001	5294.490199999998
PF13650	3231.7038999999986	6068.175000000001	4273.639500000002	1158.9217000000008	1374.6876999999995	6093.8067999999985	3682.6145999999976	3211.6471	1560.8309999999994	4367.1715	1430.4238999999993	1282.7826000000005
PF07593	1951.2779	1545.887599999999	6080.835599999997	3443.7209000000034	6283.75340000001	3014.0852000000014	2554.6199	1618.6552000000006	1006.4140000000003	799.9161	3845.9672000000014	5552.889400000003
PF13392	3128.567299999999	3017.0006	1369.7599000000005	1553.7763999999993	3793.098599999999	7359.450500000003	6935.6058	2052.6102000000005	1523.1042000000002	1973.3321000000005	2518.979699999998	2404.6958
PF16327	1407.0237000000006	1471.9575	3749.681999999999	2629.3673000000017	3554.1400999999955	1350.3410999999996			2667.885400000001		6350.030600000001	5039.1047
PF03485	1591.3648000000005	1492.1518	3450.8384	2642.714299999998	3748.0984	1922.2680000000007	4851.0647	4004.7961	2480.9404999999992	961.8946	5018.648499999997	5376.291800000008
PF04142	5689.908099999998	3692.3952	1885.1901000000007	3799.208	2580.1357	2297.0459999999994	1764.1974000000007	1574.9243000000006	3700.6362000000013	2770.360900000001	3261.392400000001	4514.260700000003
PF10415	1288.4206	1244.3828999999996	2585.314799999999	2544.3866000000016	3771.577999999997	1575.4503000000007	5427.470999999999	4722.345899999998	2823.513499999998	541.5450000000002	5427.139899999999	5573.379100000003
PF04408	3131.1896999999976	2920.3795000000023	3848.140899999999	3167.052600000004	2634.2392000000004	2736.2656	2656.163699999999	2470.5154999999995	3159.293099999998	1095.5666000000003	4052.3156000000026	5583.215400000003
PF02955	1229.6249000000005	1651.8201000000006	4144.3505	2808.0254000000014	4311.9097999999985	1549.7552000000005	5388.558700000001	4626.621400000001	2430.9935	814.7205999999996	3427.8642	5039.109199999995
PF02636	1077.6522	1304.7730999999987	1001.7346999999997	3420.9318000000007	5133.2679999999955	1394.9928999999993	3878.1508000000013	4114.463	2517.0827	700.7396	5876.830100000008	6986.4896000000135
PF04886	3133.6422999999986	3361.184000000001	3420.2790999999993	2381.415800000001	1826.0779999999988	2489.692899999999	3706.5015	667.5476000000001	4257.395099999998	4823.0436999999965	3204.2552000000005	4134.966300000003
PF01520	1948.6710999999991	1768.2680999999998	5171.3516	2569.9968	4632.621100000001	2085.740799999999	4266.649800000002	3165.5287000000008	2385.5996999999984	1039.7471	3540.3885999999993	4818.036799999997
PF02167	1450.5724	1484.2434	2998.2796999999987	2172.678000000001	2757.977499999997	1795.5909	6415.6819	4739.5026	2712.2687999999976	1059.4185999999997	5291.059299999997	4480.751200000003
PF02749	1692.4953999999993	1596.126	3289.084900000001	2629.699600000001	3853.7218000000025	1949.4248999999993	4955.818800000001	4357.880900000001	2252.208800000001	902.3235	4903.883500000003	4970.938600000005
PF05192	2621.2598000000007	2204.301099999999	4152.453400000001	2271.221599999999	3251.3782999999994	2889.945100000001	5223.2549	3162.402800000001	2436.881899999999	1221.7598999999998	3205.529400000003	4709.353100000007
PF01527	2190.1986	4191.673899999998	8870.371500000005	1900.2628000000016	1384.176400000001	4589.0621999999985	2178.8337000000006	513.8804	1715.2793	3070.0531999999994	3335.2638	3401.1467
PF03993	3182.655400000001	2905.2887000000032	6629.933299999999	410.2606000000001	766.1502000000011	3709.9863	7629.554600000002	5056.1280000000015	2378.8007000000007	1886.9668000000006	1268.5459999999996	1500.1207000000006
PF04860	1688.3455	484.6442	2214.7519	1882.3129999999994	4484.935500000003	11296.131499999998	1924.4624	2387.4274	853.8039000000001	350.42020000000014	6443.793499999998	3313.323400000001
PF00768	2052.1458000000007	1654.6037999999994	4116.061800000002	2136.840299999997	3369.7155000000043	3077.4585	4514.5394	3586.4825999999994	2376.800500000002	940.4261	4862.2813000000015	4598.034599999995
PF01895	2532.937000000001	1814.9187000000006	4695.6333	4770.098799999996	5964.136999999999	2109.510899999998	3066.5937999999987	2249.8359	999.2713	1232.195	4011.331000000002	3774.1099000000013
PF04264	2932.717300000001	2732.9386999999983	6663.693000000005	1636.5660000000007	2251.1768999999995	2473.9177000000004	5729.929099999998	3991.1104	1854.4292999999993	1511.4683000000002	2560.098299999999	2871.8621
PF03547	1872.9074	2209.1126999999988	3850.302000000001	2219.1082	3087.935400000001	1846.8670000000006	4815.503100000001	4370.296000000001	2582.408000000001	1262.2090000000005	4037.8097999999977	5047.517500000002
PF01738	1622.3014	1663.1754000000005	3929.6250999999984	3693.5773000000013	4992.581300000002	2408.381499999999	2218.9040999999993	2032.3963999999994	2281.6714	653.5922999999998	5995.722800000001	5708.6315
PF03309	1882.4698000000005	1568.0175000000006	4334.531099999998	2430.3664999999983	3548.312700000003	1916.8150000000005	4634.956400000002	3795.1466	2271.9730000000004	949.3029	4965.417400000002	4862.950699999997
PF03653	1733.4814000000006	1645.0503999999994	3142.224299999999	2473.2781000000023	3590.186499999999	2005.8733	5685.4362999999985	5204.8656	1739.8836999999994	947.7589999999999	4347.144100000002	4621.795299999997
PF12831	2172.7829000000006	2653.288300000001	2839.9365000000007	2342.928700000004	3387.195500000001	2139.1827000000026	5872.4013	4107.437899999999	1811.0292000000006	667.9770999999997	4214.165699999997	4904.364299999995
PF13840	1484.7234999999994	1445.8810000000005	3652.980999999999	2906.5319000000013	3886.116600000001	1406.3303999999994	4096.221300000001	3600.6194	2543.7020999999995	863.1835999999997	5519.661899999997	5703.875399999992
PF02529	9782.055799999998	2521.784000000001	5153.057600000002	520.1608000000001	622.0370000000001	7459.9094	2737.282700000001	2992.2245	1281.6804000000004	2324.025999999999	660.1523	1019.2641999999997
PF00265	2964.0429000000013	2111.5428000000006	3797.401600000003	2030.8134	2913.4959	3176.3116000000005	4665.639199999999	4053.9749	2230.523199999998	1140.4507	4424.5367000000015	3507.2846999999983
PF00854	2774.0767000000005	2067.608300000001	4738.135100000002	2078.5342	2604.794199999998	3881.848099999999	4615.6563000000015	3328.804099999999	2920.9545000000016	1068.1745999999996	3200.179100000001	3703.8963000000044
PF01668	1648.0342	1540.1141999999993	3553.822000000001	2464.809100000001	3788.5066999999976	1913.2494000000008	4854.897899999999	4111.8851	2535.4207	952.7498	4544.443600000001	5059.757100000002
PF14748	1749.3038	1877.3909000000006	4585.854900000005	2603.8757000000023	3508.284999999997	1579.8479000000002	4543.0123	4126.875500000003	2399.4982999999993	915.0056000000003	4347.689199999999	4706.122900000003
PF09084	1892.373200000001	2027.3348999999985	4534.819899999999	2187.678999999999	2765.0171000000005	1845.1461999999995	6489.837400000002	4875.182299999999	1519.3103999999994	1693.0813999999993	3593.4478000000013	3479.901299999997
PF03900	1684.1111000000005	1666.9287000000006	3473.624199999999	2275.0842999999977	3010.1081	2008.5692999999994	5690.206200000002	4497.526100000001	2351.7465000000025	924.8972	4501.247900000003	4742.811799999994
PF04972	1526.1726999999994	1376.2738	4488.585699999998	2260.3938000000007	2541.8503	1400.1293999999998	5152.339600000003	4830.493699999999	2324.4290999999985	442.0833	5967.1578999999965	4421.651999999999
PF14693	1855.9578000000006	1617.2188999999996	3825.2289000000014	2051.990500000001	2921.330600000001	2008.403299999999	5617.2168999999985	4648.2265	2216.067700000001	1042.2315999999996	4594.744200000003	4283.412099999996
PF00939	2184.7157000000007	1720.3031999999994	3432.7304000000013	2381.7672	3537.580600000005	1874.1248	4340.694299999998	3549.801799999999	3819.649399999999	942.7446	3894.09	4978.069600000002
PF11638	1580.7142000000006	1591.9039999999998	3678.045700000001	2320.6478999999995	3508.6950000000043	1806.841699999999	5230.9346	4331.008899999999	2462.413900000001	871.7106	4700.8206	4547.108999999995
PF13631	677.8677	895.3312	1058.5552	515.0736999999998	632.1720000000003	2659.546	9756.544000000002	10642.558099999997	550.8802999999998	7202.848499999996	917.1563000000003	1070.0273
PF13976	3568.2180999999987	3716.7248000000022	8213.531700000001	235.3424	338.5533999999999	11443.333	1610.0521	1197.8416000000002	3237.8147000000017	2007.3982000000005	543.0842	425.02720000000016
PF02525	2060.4335	1587.2656	2941.3311000000012	2115.5785000000005	2824.8676000000005	1813.2249000000006	5583.973900000001	5225.240399999999	2620.0379000000016	716.7954000000002	4360.3020000000015	4394.759600000004
PF00375	2555.1366000000007	2025.4386	5898.803900000003	1911.4766999999995	3042.710899999996	2412.5994000000005	4513.122899999997	3627.636600000001	2576.1784999999986	1031.694	3500.4785999999945	3110.9499000000014
PF01116	2785.437900000001	2289.661600000001	6511.726100000001	1874.1490000000006	2344.5752999999995	2509.0889	4635.299199999999	3698.496500000001	1760.4753999999994	1570.9164999999994	2669.5658	3505.7227999999986
PF02812	2165.5001	2013.7733	4525.687000000002	1830.1866000000007	2502.210400000001	3050.094800000001	5360.218399999996	4008.6708999999987	2202.5522	1174.2189000000005	3801.4397	3461.8532000000005
PF02535	3109.999900000003	3034.2227000000007	3256.2054000000026	2039.141499999999	2099.1985000000004	3922.550799999997	4423.4795	3383.034300000001	2273.5075999999995	1753.3368000000007	3043.762899999999	3750.180199999999
PF00700	1984.7856000000015	2544.6685999999986	7055.4200999999985	2858.132999999999	3963.5209	3085.928100000001	1849.2319000000007	357.46019999999993	1688.4658000000004	1121.8765	5122.680699999995	4447.828399999996
PF01135	2251.674400000001	2161.725699999999	5065.020800000002	2114.3901000000023	2538.2863000000034	2598.161700000001	4337.715699999998	3810.7189000000026	2407.7719000000016	1262.0628999999994	3621.4717	3904.032700000003
PF00365	2514.8568999999984	2144.8273	3796.746499999997	2509.6149999999984	3058.3952000000068	2319.2452000000017	4281.980199999998	3586.509599999999	2415.0097	1225.7289	3645.829600000003	4569.3456000000015
PF02617	1922.9970000000005	1854.3653000000006	3492.3934	2695.8881000000033	4344.973599999998	4916.576600000002	3115.9447	2290.330600000001	2409.9162	929.1681	3498.316500000001	4562.271999999997
PF12911	1745.5534999999993	2080.947000000001	4082.254100000001	1835.4506	2990.2595	2201.0580999999993	5750.1880999999985	5104.489900000001	1868.7399000000007	1114.0103000000004	3723.9634	3500.476100000001
PF07484	503.07430000000016	79.2202	936.4318000000003	2484.0189	16754.508399999995	1589.3147	68.5691	30.8829	646.201		3652.633899999999	6200.535899999997
PF00584	1832.0910000000006	1578.7397999999994	3411.499499999999	2566.161200000003	3406.879599999997	1781.6238000000005	5090.088699999998	3893.0013	2144.1077000000005	980.4852	4414.238399999997	4793.748100000002
PF11649	431.7916	90.9876	1223.9284	6368.2136999999975	10800.750900000006	6141.185500000002	522.7865	699.1209000000001	1069.6022	83.2406	3657.176600000001	4780.695200000001
PF07004	4832.571399999993	3188.1819000000014	1810.4582000000012	2303.3622000000005	2666.2453000000023	5335.1120999999985	2775.535300000002	2954.124700000001	2442.746899999997	2702.4799000000016	2020.8723000000007	2738.486999999999
PF03783	2227.6894	742.4235	2116.0517	1880.7099	5497.954700000002	10890.816199999994	663.0001000000002	935.0233	1738.6519999999994	250.7361	5302.907400000002	3462.1797
PF08712	1858.5394000000006	1940.1363000000006	3305.0245999999993	1730.8110000000006	2452.2645999999995	2243.245300000001	6465.791699999999	4529.158299999999	2429.2420000000016	1070.7911999999997	3937.173100000004	3715.0467000000012
PF01921	698.8292999999999	1016.6427	1175.2723000000005	2692.9341000000013	3320.388	1195.3021000000006	5376.280500000002	5866.311300000002	2346.338399999999	470.5343	6289.145999999992	5223.764600000002
PF04773	1879.3936	1005.1286000000003	5383.428200000002	1912.912	4564.1208000000015	5785.494399999999	1552.1726999999996	1501.7688999999998	1925.4237000000005	463.0311	5424.619699999998	4265.363799999999
PF07586	175.90920000000003	17.415599999999998	368.3706	4683.590600000003	9162.37449999999	527.7702	7.5685		806.5386		5359.905899999993	8600.926199999996
PF03358	1859.388	1473.0273999999995	5337.792099999992	2762.6107	3995.646099999996	2455.327500000001	2512.4515999999994	1623.0080000000007	2404.9104	760.4891	4760.659499999998	5680.6536999999935
PF06429	3587.155000000001	2143.619000000001	8098.485599999993	2315.5680999999986	2800.0171	2115.6607	2257.1946000000007	833.2413000000001	1914.9721	1237.7469000000006	4394.667299999999	3909.2241000000013
PF00962	2576.3512	2106.7909	6080.5158	2534.425399999999	2575.318699999998	1916.4298999999987	2824.345500000001	2450.1676999999986	2633.902300000001	693.6780000000001	4889.504599999998	4291.7631999999985
PF10458	1554.1698	1489.6961	3370.355300000001	2422.074300000001	3439.6895000000013	1968.6392	4725.807600000003	4180.717000000001	2395.487199999999	906.3013	4317.821500000001	4785.584799999999
PF00444	5656.5499	3208.318200000001	3142.9369	933.1931	1324.5685000000008	6103.757700000001	3567.7898000000005	4333.5518	1584.8507	1664.9204000000002	1797.2091999999993	2173.7213000000006
PF13291	1832.3035000000007	1718.0562	4424.4043	2226.1278000000007	3051.7342	1919.8414	4843.256499999999	3573.152599999999	2443.510900000001	1093.8653	3984.4098000000017	4367.2579
PF07631	154.31989999999996	12.4041	333.8936000000001	4070.5699	8251.000899999985	522.8207			776.0298999999995		4862.1122	7599.023900000003
PF00134	4189.114300000002	3837.8207999999986	3301.865399999997	2476.1977	2028.6334000000013	6097.754199999997	1989.5418	1669.586	2339.397100000001	1593.6876000000007	2402.3501999999994	3479.712100000001
PF13380	1862.9864000000007	2189.0633	3860.009800000001	1889.6896000000022	2403.394800000001	1952.3478	5423.460499999996	4366.026	1984.0804999999993	1290.2828000000004	4466.543399999998	3662.611299999995
PF02674	1672.2752999999998	1831.2913999999994	3948.6433000000025	1620.8490999999995	2379.1261000000013	1974.8542	6097.2139000000025	4870.3172	2136.3282000000013	1137.3913000000002	4073.889200000002	3565.289200000001
PF14226	2026.6859	2592.592500000001	2903.7977000000005	2645.789200000001	3161.217499999999	2352.893	3914.2033999999976	3042.4605999999994	2340.2840999999994	1220.5335999999998	4841.888299999998	4253.353899999998
PF00174	2018.6557000000007	2493.4998	4905.901399999997	2316.2817999999993	2834.6137000000012	1667.0621999999994	3988.4653	3736.9566	2110.6187999999993	1514.3546	3645.891700000003	4061.2491999999957
PF12850	1158.4392000000007	1143.3140000000005	2233.235800000001	2320.692900000001	3536.090099999999	3537.9851999999987	7117.0084	5402.542899999993	1332.7909999999995	1459.1385	2763.019000000002	3249.9678999999956
PF06298	9278.819800000003	2178.0097	7530.4956	290.8156	241.49019999999996	6524.1157	2325.9318	2536.7016	1147.1760999999995	1793.3836	460.64730000000014	655.7837000000002
PF04952	1926.2898	1294.0063000000002	5002.911800000002	3052.4860999999964	4615.739200000001	1585.2711999999995	1376.3091000000006	1039.1652	2840.130500000004	661.4479000000001	5481.764799999991	6069.739300000001
PF02133	697.5341999999997	1091.2559	1442.8644999999995	1906.5633000000016	2095.6105	870.9801999999999	6492.722400000002	5161.8645000000015	2400.8739	588.8254000000002	6857.067600000006	5254.1346
PF01882	2183.740399999999	1733.7916999999993	4768.543600000001	2177.3835000000017	3888.827500000003	2442.4103	3992.4926	2380.7551000000008	1742.3962999999994	1062.8118	4154.1051000000025	4281.5113999999985
PF02028	2390.5838	1675.2913999999994	7533.400300000005	1925.4845000000012	2412.1754	1506.4518	3646.720600000001	2560.2838	2537.242699999998	1234.1006999999995	3518.942499999997	3762.559
PF08543	1216.3582999999996	1147.5125000000005	1619.9230999999993	2989.7713	4047.9919999999975	1181.6908000000005	3779.7772999999975	3584.8575000000014	2955.2997000000014	476.70999999999987	5529.4871	6129.839699999994
PF00908	2576.2753999999995	1499.6925	4227.3610999999955	2509.0670999999993	5409.363399999998	2495.5504000000005	3730.253200000001	2386.618800000002	1457.7844999999993	822.6648	4111.956799999999	3417.1805999999933
PF03364	1675.2091999999998	1434.8457999999994	3086.9356	2991.161100000001	3156.2861	1441.7694	3745.0941999999986	3720.0299	2627.485	796.9056999999998	4661.281300000006	5300.872799999997
PF13394	1497.3248	892.2711999999998	2633.415	1914.7245000000007	4367.701100000003	5392.894300000006	3721.2031	3021.0042000000008	1623.5405000000005	604.9724	3430.8126999999986	5510.5868999999975
PF03150	3343.441400000001	2744.5455	7898.958200000005	1151.1790000000005	2016.5196999999994	5990.6386	3620.6356	2115.7871	1031.0275	1525.9512	1560.8191000000004	1599.0519000000006
PF00493	2718.0778	2320.0387000000005	2083.958700000001	3566.972499999999	2627.653600000001	3231.3246999999956	2308.149299999999	2142.404699999999	3093.5199000000025	1140.9559	4337.015400000001	5024.978500000001
PF03414		4.2524		7677.099400000001	13903.8854	36.5074	76.8204	234.5626	236.2355		1097.547	2611.8786999999993
PF01502	1641.5054000000007	1572.2069	3038.0290999999993	2625.170300000001	3556.3178999999977	1440.2095000000006	4069.9889999999987	3784.9681000000014	2183.1692000000007	862.2322999999997	4661.873699999997	5006.772399999995
PF04879	1517.9534	1721.1303000000007	6115.256700000003	2017.5615999999993	2938.0905	1599.5881999999995	4056.3489	3310.829100000001	1486.4866999999995	1040.1823000000004	4574.831899999999	4054.7986000000014
PF01170	2650.517799999998	2324.3512	3833.582200000001	2543.895999999997	3678.9377	1971.9553	3062.6442	2394.2869	2629.403699999998	1058.6949	3625.381400000001	4658.162800000005
PF08016	5413.6443000000045	5197.892500000002	1422.8589000000009	2675.8857000000016	2264.346900000001	853.0328	2909.975699999998	3137.4592000000025	2240.2224	2772.837600000001	2422.6554	3043.3140000000003
PF02626	1594.2586999999994	1592.4147	3936.243100000001	1770.1158999999993	2499.1496999999986	1148.5133	5688.4023000000025	4506.881500000001	1859.0048	774.0700000000003	5191.4734	3719.173799999997
PF00447	2544.597399999997	2112.0833	6058.031899999981	3213.112999999999	1715.332899999999	7413.454799999991	680.1129999999997	652.8850000000002	2227.383099999999	575.3674000000002	2850.0119	4183.762800000001
PF13533	2202.3394000000008	1396.5563	6429.522099999997	2378.3516	4208.752299999997	2052.1469000000006	1388.8191999999995	508.22059999999993	2577.6967999999993	263.5068	5508.348399999999	5284.526800000007
PF01602	2639.6785000000004	2453.5013000000017	1598.7492999999995	3015.130600000002	2391.138999999999	3110.165699999998	2958.1841999999983	3475.3918999999987	3265.4207999999976	1366.440099999999	3391.821000000005	4469.225500000002
PF09397	1898.6791000000005	1633.902099999999	3156.109799999999	1857.2197	2540.321399999997	1986.2952	5533.5884	4486.934300000003	2171.9268	664.6919	4312.4639000000025	3867.8162
PF13620	1211.583	1056.9490999999996	3936.4643000000033	2392.4002	3090.408299999997	1768.2771000000007	5560.3317	3578.6328999999987	2182.8281	1041.1598	4023.978700000001	4231.668600000003
PF02657	1467.8561000000002	1323.1175000000007	3101.905800000003	2306.252199999999	4397.625699999999	2808.7337999999986	3099.9026000000017	2113.638200000001	2606.9820000000004	644.9421999999997	4354.072800000001	5845.401999999999
PF08261				3226.225800000002	1832.6889000000006				178.21599999999995		5331.8275	3620.0330000000013
PF01596	1673.3810999999996	1878.0945000000006	2607.6710000000007	2387.7155000000034	2818.064299999998	1689.1193999999996	5176.7778	3986.7206999999976	2432.847699999998	868.5730999999997	4424.253100000003	4057.6022999999986
PF07980	2615.6193000000007	3387.511200000001	4745.301299999997	349.31589999999994	862.4825999999997	2404.975999999999	7907.697300000002	4796.938600000004	2226.7645	2102.0200000000004	885.1305999999995	1626.3728999999996
PF00282	2762.9355000000014	2080.7953	4369.395199999995	2533.9443999999985	3488.7431999999976	3490.0801	2564.4052	2031.8639	2208.2876	958.6029999999997	3219.814200000001	4176.013200000004
PF13091	2633.051200000001	2028.7703000000006	4938.604899999995	2560.521200000001	4051.892800000005	3134.303100000001	1447.9986000000006	1272.5166000000004	2490.7111999999984	916.8509	4476.760600000001	3924.3102999999956
PF00585	1985.0500000000006	2009.6078999999993	4901.7183	2059.169799999999	3373.718399999999	1998.3266	3699.7462000000014	3108.713499999999	2210.3876000000023	1287.1023	2823.640600000003	4379.660300000006
PF03175	3967.151	6359.7288	3569.9456000000005	1544.7398000000005	1026.9085	2676.0889000000016	1164.1796000000004	1571.1418999999994	1713.4682999999998	1490.511	4916.710200000001	3795.3032999999987
PF03453	2032.6433000000006	1843.2618000000007	4363.973699999999	2104.0673	2763.907000000002	2244.3328	3951.3889	3367.3964	1542.1339999999998	1002.8485	4478.126199999997	4087.1582
PF03971	2607.053000000001	2485.6456000000007	4272.335199999999	2098.210200000001	2853.717600000003	2838.749400000001	3562.4417999999987	2895.8689000000013	2564.237999999999	1365.6480999999994	2712.6780999999983	3488.239799999999
PF12169	978.3600000000004	1253.0284000000004	2740.9389999999994	2237.311900000002	3528.7075999999993	1082.0655	4634.2303	4552.3431	2137.9605999999994	771.4821999999998	4774.5161000000035	5052.754199999992
PF01008	1456.6440000000007	1406.3297999999993	1429.533600000001	3172.5326000000023	3494.3335	1483.0576000000005	3893.4251	3520.088699999998	2593.380599999999	461.9651	5740.385699999998	5075.260099999997
PF03912	1172.6746999999998	1351.4288000000004	6263.850299999997	1279.1683	2787.4839	12280.5972	1239.2290000000005	1379.0821999999996	1495.0535999999993	996.4168999999997	1113.5504	2340.105699999999
PF00460	3483.4091	1845.9142	7530.384299999998	2256.328299999998	2687.572200000001	1929.3144000000007	2095.2709000000004	812.7728999999998	1768.6490999999994	1162.7349999999994	4307.4389999999985	3780.932600000001
PF05699	4013.781399999999	6970.104100000004	1761.0695999999994	782.2477999999994	552.6394999999999	5845.766499999998	4385.721299999998	3371.551800000001	1251.6251000000007	2893.1106000000013	1130.3135999999995	677.2349000000003
PF12769	1034.6572000000003	1122.5644000000002	2475.199700000001	2777.5764999999988	3878.494999999998	1401.2510999999995	3682.553	3863.4132	2507.2897000000007	502.94010000000014	4832.380600000003	5483.097700000004
PF01501	2058.0133999999994	2202.4513999999995	1025.7042000000004	3716.7531000000013	3498.7842000000014	1155.1448000000005	2288.1021000000005	2542.460600000001	3170.8512	1909.7955999999995	4120.216800000003	5850.913600000003
PF13714	1238.2100999999998	1505.4497000000006	2713.884200000001	2653.4687000000017	2845.0102	1273.0869000000007	4728.9581	4385.563100000001	2376.754099999999	421.99609999999984	5001.313899999997	4340.582900000002
PF01676	1840.2863000000007	1848.1979	4522.148699999999	2135.1673999999994	3477.7320000000013	1510.4679999999996	4331.854499999999	3665.6652	1814.998300000001	1211.7879999999996	3098.6218000000026	3926.7320000000013
PF02146	2796.5923999999986	2576.491799999999	3008.977200000001	3072.8263999999963	3152.3742	3203.248	2105.167900000001	1898.9955000000007	2592.826400000001	1069.8406000000002	3855.056100000001	4005.7359999999935
PF13683	2244.1279999999992	4215.976	8414.098199999999	1660.0499999999995	1235.9105000000004	5536.7930999999935	892.9289000000001	133.58599999999998	1655.6687000000006	1769.7434000000005	3208.9127000000017	2358.8725999999992
PF13544	2259.236500000001	986.1249999999997	5316.5750999999955	1875.9801999999972	3027.023400000004	1739.5047	3655.811700000001	2798.0912000000008	1830.1059	610.6056999999997	4942.560799999998	4276.253199999998
PF02675	749.935	683.2365	1812.5828999999994	3587.2436999999986	8284.908099999997	1729.6579000000006	2061.605400000001	2154.975900000001	2111.145300000002	259.6951	4570.651600000005	5277.6988999999985
PF02719	1782.2360000000006	1443.892499999999	4304.7516	5508.415900000004	3445.6088999999993	2127.1836000000008	3855.231099999996	2238.134700000001	1595.2523000000006	430.72789999999986	3390.4687000000044	3113.727000000001
PF11967	1468.755399999999	1506.2345999999993	3085.869099999998	1828.6789999999999	3301.1317999999987	1716.9797	4603.190399999999	4062.683299999999	2218.5261	832.1812000000003	3942.4543	4578.642399999999
PF03883	2487.840600000001	2029.4899	5067.805099999999	1468.7614	2294.8275	2644.5977	4449.640699999998	3850.5870000000014	1940.1789000000006	1087.0314000000003	2824.756600000001	2985.942900000002
PF01258	1215.0407999999998	1317.2025000000008	3743.3083	2127.411599999999	3181.051499999997	1410.9413000000006	4164.9886	3314.2470000000008	2332.0834999999984	673.4716999999998	5076.4072000000015	4572.366199999999
PF07864				2765.9352999999987	4945.2483	22.1072			1979.0020999999988		1655.6904000000009	5175.451400000003
PF13406	1386.6413000000002	1631.9277000000006	4661.877299999999	1726.7209000000007	2664.511700000001	1640.8602	4243.1918	3026.651600000001	2350.2037	987.8691	4451.166300000001	4198.389100000001
PF04268	1203.7182999999995	1667.5099000000002	3025.0159999999987	1511.221600000001	2145.136599999998	1255.1678000000009	6090.8861	5297.673600000001	1741.3698000000004	971.305	4226.8892	3827.5608999999986
PF00728	2753.547	4272.129900000004	4790.202299999997	2147.722399999999	2202.970199999998	2619.2203999999992	3855.7127	2800.056100000001	1719.4089999999994	1192.4489999999996	2113.5690000000022	2475.3924999999986
PF01619	2576.484999999999	2193.3819000000008	4706.184100000002	1211.0580000000002	1717.5702000000006	2252.956	4615.156	3334.4328000000005	1956.5626	1399.4710000000002	3566.040599999999	3403.188400000002
PF02541	1939.0287	1479.3329999999992	4389.189099999997	3426.5456999999988	4388.293899999996	1606.9530000000007	2340.7990000000004	1579.5130000000006	2494.363400000001	835.0644	3672.8659000000025	4749.978200000001
PF00959	1064.1888	482.8183	1162.6834000000003	2604.218499999999	7413.5177000000085	7835.121299999999	220.4298	779.3875	1811.0528999999988	422.8002	5082.619699999998	3978.1969
PF01182	2022.1649000000007	2154.2099	4078.730599999999	2261.2101000000007	3831.400699999997	1729.9857999999995	3442.842000000001	2747.6972000000005	1777.6463000000006	988.1896	3326.680400000001	4487.2862
PF02542	1026.0397999999998	943.4355	2126.7365000000013	2565.1198000000004	3810.0411000000026	1191.5827000000004	4316.022799999999	4014.827400000001	2381.7263	362.3324	4901.490699999994	5165.0122
PF14905	2879.6047999999987	2642.372100000001	5744.652000000004	629.3938000000003	1229.3822	2917.424099999997	6393.0504999999985	4082.0404	1336.7649000000004	2076.1578000000004	1451.6557	1383.1129000000005
PF13720	1428.8534000000006	1286.0857999999996	2933.9576	2159.5907000000007	3378.3136999999965	1736.9764999999993	4607.800199999997	3621.0676	2186.5078000000017	693.5266999999999	3997.186000000003	4724.680100000001
PF00026	5599.3754000000035	3369.5387	2502.528999999997	2399.1886999999992	1888.4935	5701.902000000004	1433.9236000000005	1095.2054	2095.427000000003	1770.3319	2269.840700000001	2520.626799999999
PF04079	868.9865000000003	863.7715000000003	2189.9952	2888.4389	4114.3998999999985	1200.2500000000007	3577.2118000000005	2779.3375	2337.1301000000008	527.2432	5451.124500000006	5810.870100000005
PF06253	2017.0669999999993	2827.6839000000014	6433.168500000002	743.2869999999996	1069.2779000000003	2005.2843000000007	6005.771200000003	4149.802699999998	736.9167000000001	1714.5698999999993	2360.027599999999	2497.953099999997
PF14821	1832.2679000000005	1737.8306000000002	3392.783000000001	1755.0089000000016	2153.062999999999	2040.6370999999986	4841.164699999998	4318.972699999998	1967.9271999999994	969.683	3888.157000000001	3661.6312
PF02424	2542.5932	1664.4571999999985	5191.778499999996	1554.6370000000002	3048.699500000003	2757.3757	3823.226700000001	2985.2066999999993	1876.1294000000007	909.5916000000003	2539.826500000001	3656.5597
PF02565	1532.9566	1416.8929999999998	3217.991300000002	2186.3423	3612.184599999995	1668.5515000000007	4487.106099999997	3778.0248	1942.2964999999995	921.8976	3494.4658000000013	4203.030900000002
PF17191	1299.3129999999992	1223.2849	3346.9961	2154.9587999999985	3814.482899999998	1450.4813			2107.2799		4104.405799999998	4844.579799999999
PF00028	5024.2711999999965	3090.853099999997	4286.610899999994	1743.802099999999	3430.7065	3200.9645000000023	1073.7531	742.6084	1553.7301000000011	224.3338	3342.036400000002	4704.982400000001
PF00454	2986.1371999999988	2602.9915	1654.5041000000006	3102.869699999999	2361.8436999999994	3422.5688	1767.0800000000006	1977.8332	3536.379399999999	982.6040000000003	3390.326799999997	4576.800399999997
PF01916	1172.7507	1148.6248999999998	1401.5248000000006	2923.906199999998	3165.265199999999	1535.9141999999995	3398.3551999999995	2859.6666	2406.0149	322.8187999999999	6461.5053000000025	5561.234999999999
PF04117	2743.580699999999	3751.6625000000013	1637.8275000000015	3541.2434	2225.2964	3089.664700000001	1462.9224999999994	1592.2992000000006	3006.741299999999	1762.1019000000006	2880.4893	4619.430399999998
PF00343	1099.8826	388.0874	1316.9211999999998	3931.658699999998	6546.016199999997	710.9191999999998	827.5536	587.6694000000002	2654.649800000001	260.7397	5006.989200000002	8978.320799999994
PF02810	2715.6120999999994	1793.1244999999994	4599.767799999998	1617.710700000001	2135.7411999999995	1259.8136000000004	4075.5267999999987	3549.9794999999986	1540.4406000000006	562.0225	4378.0687	4036.5116000000044
PF13520	2356.472800000001	1703.5266999999988	5521.013899999996	2256.380199999999	2888.3671000000018	2517.9337	2823.634	2138.019599999999	1813.8928999999994	807.7284999999998	3883.8654000000042	3548.601999999998
PF16903	2556.047899999999	2642.0185	571.8967000000001	1771.7200000000007	1704.3435999999986	3267.623099999999			985.4783999999997		7072.957299999999	3618.632099999998
PF08811	1809.1908	3125.7985000000017	4069.034899999997	1561.2598000000012	1962.0502	2873.5161000000007	5344.326799999999	4072.482000000002	1424.8718000000006	1391.8216000000002	2082.9011	2528.4171999999985
PF01663	1989.7048000000007	2095.5490000000013	3963.1549000000014	2331.9224	3249.9688000000037	2343.0733	3386.7201000000014	2559.4245999999994	1873.4439000000011	1078.4613	3561.862299999999	3797.8495000000025
PF01529	4192.850199999999	3048.666700000001	1609.7605000000005	3029.1657000000005	2174.6331999999993	3622.389599999997	1487.9044999999994	1612.8361000000002	3013.5256	1171.2110000000002	2766.0425000000005	4484.760400000002
PF01757	2027.8803	1773.086	4254.669699999997	2950.8679999999995	3729.989500000001	1513.8101	1499.8256	828.6405000000003	2461.764800000001	710.6880999999997	4691.916900000001	5763.572400000017
PF03116	2331.7263999999986	2273.455299999999	7043.309699999999	1077.6149	1741.0650999999993	2401.2744	4486.948500000001	2756.108299999999	2014.2446000000016	1115.1681	2433.819699999999	2514.474400000001
PF00480	1839.9195	1538.6782000000014	2546.3443000000025	2798.088600000002	3650.090099999999	1610.3828999999996	3172.6481999999987	2596.8053999999993	1533.582100000001	734.2665	4723.429300000002	5390.285199999998
PF03749	972.1788	1153.1757	2863.106000000001	3093.5224999999987	3832.7147000000014	1345.2125	3402.2552	2876.2588	2325.8759000000005	693.9181000000002	4498.936300000002	4954.5150999999905
PF01315	1002.3428999999996	1406.3087999999984	2724.9782	2880.220900000001	3472.5543999999995	1311.9802000000007	2320.291900000001	2248.651	1835.7717000000007	689.1578	6728.748800000006	5318.6507999999985
PF02660	637.0784	982.3681999999997	1158.6020999999996	2967.689199999997	4395.312100000005	916.6451000000003	3485.8825	3863.409999999999	2333.567400000001	550.5257	4995.793600000002	5586.418000000002
PF02533	6644.161999999998	3234.788300000001	4800.6788000000015	702.0729000000001	815.6972000000002	3864.1024	2926.2687000000005	2771.4582	1232.9694999999995	2662.2747	955.8483	1257.7160000000001
PF01817	1620.6469000000004	1514.3969000000004	3610.2229	1760.775	2318.7337999999986	1987.6816000000006	4651.5186	3859.1717000000012	2028.5862999999995	853.2191000000003	4160.1962	3409.3037000000004
PF07971	2801.870899999999	4235.944799999998	3086.468800000001	725.6098	1011.1095999999997	2801.0951000000014	5802.876099999998	4162.668100000002	1887.8538999999987	2240.770399999999	1161.440399999999	1785.6568999999995
PF04073	1479.9495000000006	1548.0846000000006	3101.663600000003	2461.247899999996	3221.8577000000023	1390.4072999999994	3421.553600000001	3153.533899999999	1683.5160999999996	960.5062999999997	4753.5316	4465.257899999997
PF04339	1344.5615000000005	1381.7045999999993	4341.751099999999	3117.2757	4794.691700000002	1664.5973999999987	1868.5337	1708.3463000000006	2627.205900000001	641.7516	3295.437500000002	4854.540799999997
PF07103	1497.5439000000006	1488.5074999999995	3053.888900000001	2135.5714999999987	2769.2376999999988	1287.1730000000007	4128.583699999998	3948.1207	2098.5551	769.2159999999999	4437.411200000002	3994.513600000001
PF06175	2251.0013999999987	1544.7113	5404.0520000000015	2611.9149999999977	3840.0564	2283.760399999998	2491.1354	1290.7026999999996	1686.0324000000005	980.2120999999997	2881.8737999999976	4296.1295
PF12695	196.1678	263.53210000000007	355.64920000000006	233.6013	205.6264	454.31369999999987	14229.5788	11587.282600000004	226.0338	3358.5286	153.97110000000004	263.1065999999999
PF00150	4567.554600000003	4502.905700000002	1988.0936000000006	1457.834699999999	1611.0294000000013	2467.2056	3544.5943999999986	2808.8145000000013	1953.7105	2956.9244000000026	1476.0348000000022	2182.126699999999
PF02590	1790.2951999999989	1796.0844000000006	3798.6734	2028.4476000000009	3196.7447999999986	2071.1159999999995	3877.4314000000013	3009.8825	2044.379500000001	766.6735000000001	2949.5518	4160.684000000002
PF13795	2497.020400000001	1913.6364999999994	6312.851000000002	1190.5323999999996	1819.8438	2335.6438000000007	4806.228300000002	3369.0061000000014	1682.9776999999995	974.8169	2116.843799999999	2448.7872000000016
PF13183	1509.5103999999994	1486.7448999999995	2955.846800000001	1602.1736999999994	1822.2915000000007	1787.7336000000007	6678.8998999999985	5265.765300000005	1346.0426000000002	888.6728000000003	3099.557600000001	3021.377899999998
PF02502	1446.0989999999995	1612.1014000000002	2601.2853999999984	2130.906899999999	3268.655899999997	1434.5292999999995	4457.4852999999985	3562.174300000001	2081.1997000000006	939.8339999999997	4290.242199999999	3582.4660000000013
PF12698	2258.3128000000024	2743.7771999999986	3322.5113999999994	1804.8805	1854.0902999999994	3449.095900000001	3299.3867	3194.3970000000013	2596.8273	1004.3993	2723.0986000000025	3109.886800000003
PF05195	1715.9949999999994	1660.4308999999996	3788.0499	2052.6729	3149.614199999997	1650.6731999999995	3682.8876000000014	2921.2008000000014	2230.8539999999994	909.6772999999997	3174.1981000000023	4337.6226
PF03746	1612.3921000000007	1525.7181999999998	2984.308099999999	1904.5755000000006	2173.9267000000023	1076.9565000000002	4966.958000000001	4571.0882999999985	1675.7521999999994	876.6642	4341.0109999999995	3492.850799999999
PF13491	1560.3427	1510.2745999999993	3203.5174	1546.3473999999994	2372.018499999999	1942.744799999999	4657.8582000000015	3892.2966	1923.8129	962.1093	4044.7050000000013	3558.6974000000014
PF14743	1571.6037999999994	720.1662999999999	2225.315400000001	993.1609	2095.391800000001	5075.9493	6665.757200000001	5143.2412	1086.5385	607.4658000000002	2645.4776999999985	2293.7979999999984
PF01809	1676.9827000000002	1370.2730000000004	2834.9588	1786.5099999999993	2986.8868	1734.0135999999993	4321.1813	3662.88	2039.1214000000007	755.7967	4070.220899999994	3870.7467
PF00263	2392.4467000000004	1117.0940000000003	6274.250899999997	2201.2380000000007	3579.148600000002	1619.5601	2019.4573	1596.448	1501.2840999999994	468.9472	4126.444300000001	4176.9261000000015
PF02601	1162.5057000000004	1238.4305000000004	3721.026599999999	2769.196100000001	4495.5842	1560.3507000000006	2197.8821	2063.062900000001	1890.4493000000007	567.1934	4127.1009	5260.913200000012
PF01175	2341.386200000001	2000.327	6391.219299999998	1231.353400000001	1612.4399999999994	2793.8448999999987	4111.3972	2867.4719000000014	1539.5908000000006	1146.7206000000006	2499.2704000000017	2498.1728
PF00930	2509.394599999999	1847.2532999999994	5492.326700000001	1597.1627999999985	2135.307499999998	2651.6186	3429.084800000001	2171.9531999999995	2097.7293	907.0222	3121.639699999997	3070.5690999999983
PF06434	1136.5228	1080.0676	2818.8833	2464.9448	3889.244700000001	1182.8959999999993	3550.3745000000013	3140.430000000001	2531.380000000001	615.7235000000002	3069.7717999999986	5520.797099999998
PF06745	705.8811000000002	261.8808	1010.0979999999997	4705.333100000002	9398.908699999998	2108.7005	71.5752	95.0921	1719.8198	6.7251	3910.3472999999967	6964.507800000008
PF13538	2667.0836	1774.844499999999	3234.6330000000007	2117.905400000001	3476.036500000001	2125.7887	3264.239800000001	2258.1612	1778.0523000000005	1062.2366	2866.0227000000014	4316.5273
PF02225	2235.7803000000013	3912.3212999999987	2378.391199999997	2156.6095000000005	1871.7056999999993	1731.1009999999987	4174.146600000001	3290.1637000000005	2004.2724000000005	1245.568	2564.270000000001	3374.5663000000013
PF13541	2371.1276000000007	1965.1158000000007	5629.757	1349.3732000000002	1998.7334000000005	2602.994100000002	4417.267599999997	2727.6695000000004	1647.9548000000007	1159.4505	2279.4819000000016	2761.1013000000016
PF10590	1475.6983000000007	1362.8040999999996	3260.6802999999964	1614.0244	2349.5307999999995	1617.2447999999995	4758.495699999999	4128.452500000001	1877.8590999999994	760.1909999999998	4097.934999999999	3594.4557999999993
PF14349	2158.4578	2333.400600000001	3899.0852999999984	395.31770000000006	1027.8642	2578.9118000000008	7264.6920999999975	5001.610899999999	1702.8282000000004	1821.131399999999	1166.7280999999996	1525.0524000000007
PF03100	1075.5475999999996	1406.9040999999993	2760.2538999999983	1941.652200000001	2502.3031	1260.2354000000007	4179.724399999999	4429.674000000001	2043.1962	517.7012000000002	4621.4082	4068.2554000000014
PF00777	3831.8756	4371.011799999998	432.7247	2688.606799999997	2289.180800000001	652.1513000000002	2734.0216999999993	2980.6279999999997	2974.631899999999	1909.616	2880.2986	3047.3674000000037
PF06827	1323.1524999999995	1306.7965000000004	3543.8659999999977	2281.375599999999	3221.353199999998	1426.7098000000005	2826.4595000000004	2681.8638	2256.506999999999	522.4860000000001	4223.914800000001	5159.354799999998
PF07691	937.8734	3783.5629999999983	1399.8754999999992	2867.9181000000012	6007.1487	1378.9177999999995	2843.0754	2245.3681000000024	905.2725	1198.1036999999994	2910.220500000003	4237.5350000000035
PF04613	1878.0101000000013	1520.5786000000005	3754.746	1568.8644999999995	2722.693400000001	2025.0276999999994	4224.547100000002	3202.3498	1807.3952999999995	838.4448999999997	3421.6322000000005	3714.917099999997
PF00015	1860.3799000000013	855.5169000000002	7375.985399999994	1562.6219	1224.3713000000002	248.2441	197.6826	128.3822	4004.7410000000013	344.8807	7603.995299999999	5271.316800000001
PF13710	960.4986999999996	1606.6719999999998	2328.3023000000007	1568.5664000000006	2260.328	1895.4124999999995	5448.7073	4973.802300000001	1712.728300000001	1356.7487000000006	3273.721999999999	3277.759799999999
PF00941	806.2945000000002	1314.8723000000005	2720.0213	2607.264200000001	3048.8444000000004	1128.8955999999996	2605.238700000001	2511.041299999999	1784.9894000000006	645.8474	6320.460800000003	5159.889800000001
PF01396	1492.3931	1310.4389999999999	4903.058099999997	1760.3514000000007	2175.042200000001	1349.9574000000007	3174.4187	2510.4519	2453.1129999999994	792.4577999999998	4564.198399999998	4142.439300000005
PF10417	1300.5077999999992	1265.3087999999989	3777.2007999999987	1831.0662	2760.3093999999983	7176.377699999999	1831.4491000000005	1440.1601999999998	1692.3946999999996	871.6642	3183.0750999999987	3475.5976999999993
PF01744	587.4687999999999	1166.0597	144.86199999999997	1483.5684999999994	2257.7717	718.0178000000002	9784.9536	81.7826	1053.6000000000004	7171.4528	2150.232399999998	3994.827200000002
PF02699	1421.6797000000006	1494.4188000000006	3391.3921000000014	1719.5982000000006	2387.552999999998	1609.7175999999995	5106.1563000000015	3810.9053000000013	1833.402299999999	818.6060000000001	3670.6027000000045	3324.861899999999
PF13462	816.2577999999997	1174.6204000000002	2058.8929	2599.9292999999993	3119.012699999997	1127.0006	3516.3634	4061.8511	1906.9498000000006	680.972	5573.232400000003	3939.522899999996
PF07624	120.0995	4.3402	262.659	3663.547899999998	7253.3689	459.3019			707.9409999999998		4448.958900000001	5975.127300000005
PF02686	948.1784999999996	1055.6096	2015.8878000000007	2306.668500000001	3396.447500000001	1188.3895000000002	4255.5603999999985	3457.789699999999	2258.5998	689.1719999999998	4251.4551	4695.4165
PF05992	1339.1712000000002	1601.7263000000007	2490.7741000000005	1863.952799999999	2236.184399999998	1832.8647000000005	3641.385899999999	3963.1391000000012	1813.4054	806.813	4630.301300000005	4295.08
PF00719	1586.4213000000002	1630.808800000001	3863.083099999999	3419.056500000001	4789.033900000004	1445.802599999999	1299.9869	770.5474999999997	2412.991900000001	780.7194999999998	3388.8930000000014	5109.0352
PF14437	1637.0744000000007	1357.6082000000008	3544.137699999999	1865.0063999999984	3222.8965999999987	2150.5525			1978.8270999999993		3075.1020999999982	4002.5835000000043
PF02010	2325.087	3595.782599999997	502.8221	3603.673200000001	2675.5849000000017	636.7748999999994	2644.1037	2117.882	2185.2314	1823.5001	3181.0999999999995	5089.981700000001
PF02631	1564.1168000000007	1531.2463	4181.8211999999985	1273.6860999999985	1898.8663	1657.0141000000006	4810.2376	4329.938000000001	2125.0147999999995	812.5698000000003	3320.466800000001	2872.2074
PF13500	1545.4188000000006	1215.6814000000004	3810.0190999999986	3245.2871000000014	4629.909500000002	1363.4837999999988	1298.3239000000005	1300.5448	2119.2197999999994	589.0310000000002	3958.210800000001	5289.508900000002
PF07228	1935.1542000000006	1074.9048	3904.540199999998	2660.247600000001	4045.8308999999977	1822.4013	2073.138200000001	1754.2548000000004	1824.855999999999	404.03389999999985	4279.199400000001	4553.9529999999995
PF04969	2681.8854	2759.3521000000014	974.4398999999994	3461.320899999999	2287.889899999999	2090.4409000000023	1764.7118999999998	1771.0069000000005	2778.757700000002	1361.2332999999996	3141.3425999999995	5226.134799999999
PF02781	2329.9537	1621.082	3826.701500000001	2647.4576	3968.585800000001	1864.4769999999992	2091.0934	1598.4179000000006	2139.1674	815.6268000000003	2832.5378000000014	4468.177400000008
PF06181	1075.8551000000002	1473.1	3007.408400000001	1714.8742000000007	2217.9687	1132.7458	3932.124700000001	4118.002000000001	1590.6092999999994	853.9360999999999	4898.8897000000015	4155.916799999999
PF14698	1189.8178000000005	1351.3751	2583.561900000001	2492.4491000000016	3224.7201000000014	1102.8416000000007	3490.7772999999993	2927.518500000001	1935.6147999999994	685.7172	4532.740099999995	4633.2950999999985
PF14714	1742.148699999999	1550.0269000000005	3398.917800000001	2020.2545000000011	3007.265500000002	1914.5569	3654.712399999999	2892.326600000001	2054.8203	881.1200000000001	3117.247900000001	3892.966699999998
PF01423	2274.181199999999	1969.0083000000006	1426.4757999999995	2805.6554999999994	2028.3065999999985	3117.528199999999	2686.264000000001	2466.5427	2061.0255	1058.3801999999996	3844.8955000000033	4357.594799999995
PF12710	1854.5179000000005	1607.1926999999985	4544.651900000004	1552.7623000000006	2268.4663	2009.6059	4082.9214	3202.4295999999995	1250.8130999999996	746.6851	3666.691400000002	3278.9545000000026
PF05726	1704.311400000001	1563.3986	3776.6455000000014	2144.4768000000013	2553.583699999999	1466.6684999999998	4249.704099999999	3427.150300000001	1770.1541	822.3726	3081.758700000001	3455.5841999999993
PF08239	1599.7645999999993	1759.4606000000006	3391.5563	1040.7946	1661.4557999999995	1541.9956000000006	6284.955600000001	4339.126000000001	1577.0984000000005	1465.7744000000002	2704.087000000001	2648.1186999999986
PF16868	1372.9483000000005	1424.5215000000005	2551.350800000001	2212.9426000000008	2843.9308	1288.3105999999993			1730.1900999999998		4885.933800000003	4192.534100000002
PF02585	2028.8039999999994	1780.971700000001	3214.477800000001	1608.5493000000006	2982.1497000000013	2310.471400000001	4461.411899999998	3496.548700000001	1249.515	1106.3944	2720.7792999999992	3040.4338
PF02405	1518.3974999999994	1465.0224000000005	3682.829200000001	2645.2091000000005	3851.231799999997	1740.4206	2866.0067999999987	2310.605400000001	1984.0859000000007	784.2606	3034.6161999999995	4117.084499999998
PF01975	1566.7725	1393.0581000000002	3328.6427	1894.5228999999995	3102.5393999999987	1694.9266000000011	4051.1018000000013	2821.1794000000004	1850.231799999999	902.8425999999997	3147.3735	4219.024500000002
PF01627	2063.4427000000014	1377.9878	7749.530799999998	1823.9055999999991	2132.7171	1101.2069999999999	883.1755999999998	518.9336999999998	2570.3052000000007	727.6063999999999	5065.116000000003	3921.636800000002
PF06508	1315.9399	844.4005000000002	3694.1306000000013	2466.2822	4431.097	2767.3125000000014	1978.5334000000007	1951.1713	1666.5260000000005	380.5144	3893.5562000000014	4537.209499999999
PF03561	907.6448999999992	1200.4779999999996	2735.954800000001	1832.3914000000016	1880.3440000000005	896.4339000000003	3850.3617999999988	3951.070900000001	2122.4382	475.8178	5601.887600000004	4420.894400000001
PF13606	4131.4004	4016.9891	2422.4829	3251.057700000001	2804.649000000001	1943.0985000000005	797.4241000000003	455.2734	2819.2294	654.1994000000002	2926.1144000000045	3645.978999999997
PF03320	367.5568	522.9866000000002	633.1838000000001	2969.691400000001	4613.835399999999	429.98109999999986	3545.2078	3154.884500000001	1905.9066	72.77709999999998	5382.3705	6260.378900000003
PF06067	1149.2023000000004	239.5649	3168.4870000000005	2355.9330999999993	4561.992000000002	8576.9293	1020.4434999999997	1313.4561	1145.443199999999	91.71229999999998	3421.4591	2796.1057000000014
PF01047	1645.1949000000004	1521.0823000000007	5013.1468	1538.5917999999995	2460.1604999999986	1845.1166	3630.529800000001	2499.6901000000007	1885.2236000000007	827.3016999999999	3474.2843999999986	3459.0001999999977
PF13899	2185.4456999999993	1790.7227999999993	4912.408700000002	1227.1549000000007	2075.9237000000007	2622.617799999999	3991.6924000000013	3434.9703000000013	1707.8379000000007	866.0625000000003	2440.302899999999	2516.0863999999992
PF02075	1845.0414	1574.2977999999996	3652.570500000003	2258.386900000001	3487.7913999999987	1698.8315999999993	3349.655700000001	2404.045700000001	1753.3904000000007	968.5165999999997	3021.5988999999986	3737.736399999999
PF03332	891.6801999999997	461.72279999999984	596.8147	2639.725099999999	8464.000600000001	3997.874799999997	232.0333	330.0664000000001	936.3933999999997	193.2458	3421.563599999998	7579.637600000003
PF01055	2074.6022000000007	3851.9977999999983	4107.144999999999	2415.5051999999964	2348.5906000000004	2353.2364999999995	1873.506	1983.3656	2155.5941999999995	1620.5925999999995	2453.105599999999	2463.6601
PF02670	1005.4895999999997	978.5457	2374.547100000001	2048.5797	3625.666899999999	1081.1966999999997	3488.9373000000014	2972.6789999999987	2246.0438000000013	393.5949	4423.999900000005	5060.332099999996
PF02951	1144.8343999999995	1267.6915	3378.8751999999995	2097.1467999999995	3284.011399999999	1381.9846000000007	4149.1118	3493.8999	1927.6314	623.2881	2723.807800000001	4210.062999999994
PF16124	2567.6378	2503.7922000000017	5145.083700000003	1154.5071	1577.8117	2705.9490999999994			2061.4982		2001.451	2522.798200000001
PF03050	2080.4467	930.3260999999997	3590.837700000002	997.4381999999997	885.0141000000001	1730.5655000000006	187.9844		2332.220600000001	429.67520000000013	4630.1147999999985	9387.100299999998
PF07021	1210.512	1088.1616	1936.6389	2015.998499999999	2605.0632	1358.9447000000005	4756.945699999998	3880.8601	1953.9098999999994	539.2933999999998	4371.288799999997	3916.3379000000014
PF11053	269.2367	35.6182	69.98859999999999	4394.731000000002	11364.086200000007	3269.1767999999993	153.159	177.9181	462.37820000000016		2523.947399999999	4425.733300000001
PF02634	1551.7157999999995	1596.0654000000006	3064.8601	1593.1384000000005	2134.6985	1577.3859000000011	4079.1263000000013	3830.901199999999	1653.9790000000007	980.9463000000003	4074.656700000002	3468.127100000001
PF00842	1812.2232	1568.9957999999988	3626.495200000001	1745.3943	2966.8470000000025	1884.8925000000006	3812.242199999999	2808.9529	2047.8014000000005	751.0925999999997	2918.2187	3656.8918999999987
PF06463	1631.7504000000006	1521.2067000000006	4023.070699999999	1838.7334000000005	2478.788300000001	1720.7975999999994	3767.9301	2988.043699999999	1417.6944999999994	866.3193	3836.8699	3493.563799999999
PF01967	1428.7511	1244.443	3236.7097999999987	2026.0396999999994	2570.5235	1935.8442	3703.5408	3125.5064999999986	1548.0388999999984	708.7298999999997	4142.9998	3906.973499999997
PF03950	3449.887	1952.5586000000005	4287.2709	1572.1566000000007	2006.4207000000006	2395.4837	3138.7099000000007	2184.4266	1740.3962	993.0135999999997	2916.1846000000014	2921.1215
PF03308	2305.558100000001	1715.9574	4858.8074	1559.624199999999	2000.2081000000005	2495.464299999999	3505.925000000001	2546.101600000001	1392.4725	1038.4124	3027.2641999999983	3094.1188999999986
PF14310	2339.4542	4360.038100000002	2869.7965999999988	1619.7043	1721.0358999999992	1992.8765	4753.573900000001	3676.2296	1628.5410000000006	1597.9051999999995	1220.3519999999996	1749.3372000000031
PF13568	2486.5067	2028.4853	5397.6650000000045	316.3149999999999	874.9399999999997	3160.575899999997	6624.8611999999985	3816.2893999999987	1300.7228999999993	1616.3110000000006	804.7869000000002	1044.7265000000002
PF14497	3249.0955000000013	2826.9773000000014	3738.158100000003	2628.9077000000034	2864.870499999998	3612.460600000003	526.7395999999999	644.1242	2023.5772	93.1736	3248.9842	3922.8369999999945
PF13245	1947.6539000000016	2860.8573	1649.2816000000007	2455.748500000001	4129.507100000002	1914.6386999999984	2815.4169	903.4554	1696.2172000000005	1151.5052	3924.4905	3926.0465999999983
PF00787	3397.3539000000005	4170.7894000000015	1833.6639	3034.635899999999	2412.698300000003	2338.105999999999	1176.4597999999996	1540.5334	2149.9283	1566.149	2408.8897	3332.804700000001
PF02578	1056.2794	1174.0565	3416.9333999999994	2139.9854	2928.7093999999984	1078.3211000000003	3177.5922	2536.8226999999993	1959.1903000000011	509.2117	4928.8867	4455.524499999994
PF04018	2248.7343999999985	2061.1611	5185.720199999998	920.5024999999997	1749.9848000000006	2328.2580000000007	4572.839100000001	3065.8426000000013	1682.4204999999995	1232.599	1974.3431999999993	2334.021900000003
PF01914	2714.0423	2232.4193999999984	4656.603300000002	511.8573	760.5600000000003	2737.4648999999995	5409.9522000000015	5934.982299999998	755.4449999999997	993.378	1573.5596999999993	1064.7830000000006
PF02391	1627.5301	1527.1902	2949.562600000001	1929.195	2495.384600000001	1888.8320000000006	3866.125700000002	2645.5645	1566.8931	782.1875	4119.565399999997	3940.067299999997
PF03473	1640.2494000000008	1783.7511999999995	3524.3548999999994	1559.4300999999996	1779.2887999999994	1504.7670999999998	4610.148700000002	4255.2752	1431.2236999999993	1132.1552	3187.207299999997	2926.397399999997
PF03958	1399.6682	842.2948	4749.403600000004	2579.445499999997	3622.5703999999982	1419.3066	1859.2832000000005	1308.4557000000002	1320.6128999999996	420.63880000000006	4681.746500000002	5088.998499999996
PF03880	2287.3993999999984	2202.2885999999994	5607.226400000001	1215.6212000000005	2152.955700000001	1788.8307999999995	4038.7597000000014	2592.752999999998	1410.8371000000006	1160.2921	2202.3677	2588.168100000001
PF02427	908.2075000000003	1254.3989	4343.299299999999	679.6388	1005.5191999999997	15151.647799999995	790.2154	1294.0040999999997	805.3608999999999	938.7365000000003	779.4364	1275.3231000000007
PF04267	958.9371	1262.0659999999998	2482.7488	1335.0452000000005	1708.880500000001	1042.4022999999997	6121.377700000001	5714.070199999997	1382.7709999999993	1045.2308	3388.040599999999	2764.104699999998
PF02592	936.6311000000003	995.1909	1760.198399999999	1717.6307	2587.999	1941.2838999999994	4805.351299999998	3871.5698	2145.1784	466.1266	4233.104000000001	3647.0506000000014
PF05853	1675.3449	1464.3200999999995	3384.32	1978.3035999999993	2716.463300000002	1346.0662999999995	3222.563800000001	3512.6625999999987	1447.4386000000006	853.8567000000003	3919.0939	3542.5513999999994
PF13176	1343.2798000000005	4925.668700000001	2898.500699999997	2006.2079	2006.5335000000007	3447.003000000001	2077.8112	1196.9557	1482.704500000002	1170.9381999999996	2882.2375999999986	3555.9097999999994
PF09347	1054.9942999999996	1445.5180999999989	3320.439800000001	1505.4164999999996	2064.6239999999993	930.4562000000003	4993.4304	4387.984400000003	1397.3303999999996	884.8994000000001	3820.2806999999975	3182.5641000000023
PF08323	1265.590799999999	1701.9477999999995	2905.5294999999987	2007.3093	3281.0761999999986	1404.9376000000002	3761.9135	2849.9656	1885.3142000000007	918.4196	2390.907999999999	4578.821799999998
PF02082	1273.0527000000004	1360.5209000000011	3654.7871	1630.2802000000015	2529.209600000001	1353.2402000000004	4542.094000000002	3128.028899999998	1560.5439000000006	739.6102000000002	3921.301599999999	3230.7957
PF03193	2030.5724	1678.8643999999995	4282.743800000003	1578.8078999999993	2745.968500000001	1988.376	3642.3597000000013	2464.867599999999	1802.44	991.4888999999997	2542.176899999999	3118.956700000001
PF04546	1018.7861999999997	1229.8183999999997	3235.9767999999995	1608.5916999999995	2316.2292000000025	1316.6809999999996	4147.197899999999	3500.3478	2117.1500000000005	585.8004999999998	4024.945900000002	3742.387000000001
PF14322	1942.2859	2714.7976	3955.300000000001	302.9289000000001	698.4728000000003	2053.8043999999995	7114.494500000003	4521.898299999999	1784.5092999999995	1932.8793000000005	603.5852	1212.6491999999996
PF12625	1754.3217000000013	1107.0228999999997	10803.2557	988.3901000000003	3509.080600000001	1655.9609000000007	2017.2407	1191.249	1221.6783999999998	536.1492000000002	2275.350600000001	1776.8586999999998
PF05164	1405.2629999999995	1358.3936	3242.0341999999987	1484.4841000000006	2252.5754	1675.2674	4916.265299999998	3813.5964	1758.6026999999995	855.8316	3210.9263	2858.7965
PF00536	2735.7789	4766.514599999999	1036.7686	2975.9707999999987	2369.461199999998	1320.5428999999995	1867.1321000000007	2380.5692	1744.6529999999998	2182.692599999999	2382.5607000000005	3010.491300000001
PF00210	1049.9926999999998	904.7732999999997	3651.5341999999987	2585.495599999997	4057.646900000002	1914.8117000000009	1783.7052000000006	1292.1935999999996	2242.788000000001	448.07020000000006	4430.927799999997	4407.5430000000015
PF05239	597.7792000000002	616.3542999999999	2060.2942	2863.646499999998	4395.352300000001	840.1641000000002	1575.5188	1328.7756	2539.230500000001	409.0001	4733.015500000005	6737.587999999998
PF03401	1415.0653000000007	1904.2339000000009	3956.652700000001	1380.9080999999994	1941.9968999999994	1709.9026999999994	4619.096000000002	3328.7219	1378.5958000000005	1205.6850000000004	2997.968600000001	2852.3137
PF13905	2831.6872000000008	2546.6766	3476.1629999999986	1645.0889999999995	1866.8472	3377.028600000002	3569.108000000002	2707.4175999999993	1400.2070999999987	1230.2644	1911.9061000000006	2107.6977
PF16113	1631.6764000000005	1612.717400000001	3966.2645999999977	1947.1416	2240.734499999999	1513.8156000000008			1649.9657		3402.755199999997	3533.0959000000025
PF10555	1453.9329999999998	1398.6599999999994	3129.5211000000013	1744.2430000000006	2739.1272	1539.3870000000006	3698.2241	3435.5004999999987	2070.2833	669.1008	3358.5310000000004	3405.391300000002
PF00431	1004.4178	5194.997799999996	1804.414	2514.313600000001	2775.9802000000013	2614.2712	3057.0274000000013	2405.9002999999993	1208.2748999999994	1532.6061000000007	2248.1239	2150.5882
PF02575	1144.4846000000002	1173.2488	2479.7252000000008	2173.282800000001	2961.947300000003	1348.4863	3296.1147	2835.1291	1854.9387	808.1671	4191.095800000005	4212.5606000000025
PF08443	1684.1446000000005	685.3463000000003	2704.3517999999985	2247.6885999999986	4019.162200000002	1964.7582000000007	1255.0127	979.2020000000003	2489.243200000001	386.8041	5319.945400000001	4726.170899999994
PF16123	970.2669	1065.2149999999997	2266.3681	2369.943200000001	2999.1793999999995	1050.1668000000002			2224.5023999999985		4032.0424999999987	4367.560299999997
PF03976	1978.7678999999994	1277.1739999999995	2716.4394999999977	2464.887999999999	4108.052700000003	1883.6497000000006	2596.9077	1800.8411000000006	1726.3920000000005	759.814	3604.6465999999987	3522.8668999999995
PF02965	1261.3010000000002	1405.5628000000006	3749.079	2552.239099999999	3537.931500000001	1451.0993999999987	2323.5956	2637.3234	1854.5054	567.6782000000002	3026.4528000000005	4067.124600000001
PF05188	2135.2834000000007	1575.2361999999994	3582.445	1608.9740999999988	2623.253900000001	1908.3837000000005	3644.064800000001	2300.231400000001	1901.8583999999994	882.6101000000001	2616.551100000001	3647.724599999997
PF10985	2177.7373	1700.4248999999993	2881.0036000000005	1493.0204999999987	2495.3586	2000.7779999999989	4747.657600000002	3868.681700000001	2271.1115	931.6369	1191.2155	2595.750799999998
PF04547	2594.331500000001	2866.9601000000025	1260.5247000000004	4034.741500000001	2859.392899999999	1743.4543999999994	694.1091000000004	616.4619000000001	3077.0968000000007	1073.7674000000004	2947.6302000000005	4575.893800000002
PF07366	2026.4203999999993	2505.695700000001	4039.375899999998	798.6158999999999	1245.4534999999996	1766.1431000000002	4899.236900000001	4396.8653	1530.5859	1589.5764999999994	1795.4433999999994	1750.3991
PF05201	1833.0892	1313.7024	3610.9246999999987	2056.2534	3191.626599999997	1712.9107	3317.501200000001	2509.4971	1874.9337	819.3876999999997	2547.977199999998	3545.9602000000004
PF02682	1230.0746999999994	1324.4603	3163.5791000000013	1627.3125	2109.6770999999994	1076.7528	4909.872500000001	3709.9348999999984	1569.960600000001	846.6704999999997	3755.2999999999984	2967.5424999999987
PF01878	465.0696	1035.9831	1253.7153999999996	2884.500299999999	3736.7558	563.6712	3330.867699999998	3306.251199999999	1806.787	285.801	4834.571599999995	4768.447500000001
PF06945	1550.3520999999994	1128.4995	3812.112000000002	1613.4098999999987	3045.9862999999987	2327.4609	2920.5596	2607.4144	1603.3035	586.6795	3565.912899999999	3457.690100000001
PF05345	882.9815000000003	2242.6177999999995	1715.6191999999987	1041.6765999999998	2658.0325000000007	2714.4903	1156.6122	1119.0409000000002	1341.989700000001	884.0738000000001	4457.771700000002	7990.884899999986
PF04519	1587.7113	1689.6178999999993	4097.5593	1666.9414000000015	2354.736199999998	2022.7131000000006	3757.8801	2329.043799999999	1656.843800000001	930.8248000000003	3177.381999999995	2910.3199999999956
PF06144	1502.4039	1431.2316000000005	3511.3384	1549.6409000000006	2666.6078999999995	1415.1246000000006	4628.120100000003	3419.9537000000005	1654.4622	775.6299999999999	2478.0280000000007	3097.4845
PF02572	994.2487999999997	874.3948000000001	2975.883400000001	3579.8057999999987	5404.602100000002	685.0659999999998	1324.4715999999996	1074.5572000000002	2135.7385000000013	462.10030000000006	3123.6622999999986	5476.179900000002
PF13534	1252.4056000000005	1326.8282000000004	2769.025499999999	1500.4696999999992	1909.3513999999984	1506.0085	5135.2051999999985	3577.4523999999988	1700.8579	1179.4111999999998	3136.7362999999987	3078.141799999999
PF02576	1786.1069999999993	1638.0601	3878.1256	1560.8908	2182.2940999999987	1862.6508	3937.5888000000014	2819.5723000000007	1785.3957999999993	976.1174	2491.5164	3149.892700000001
PF00644	2377.7573999999995	4858.968900000004	986.9582999999997	2688.9502	1859.6737	1250.4775000000004	2279.1331	2071.6376	2115.474799999999	1960.1677	2247.8553	3358.5916999999977
PF02537	1245.911499999999	1213.3637	2691.991499999999	2144.390099999999	3583.466799999999	2057.4202000000005	2782.018300000001	2025.1111000000005	1923.6854	642.6505	3306.725399999999	4429.541799999999
PF14450	1699.6419999999987	1477.1865000000007	3488.6259000000005	1037.4937000000002	1631.8708000000008	1805.111	5656.737599999998	4198.067400000002	1323.4077999999993	1211.8017	2320.224200000001	2175.6808000000005
PF06596	3872.7865	1957.4535	4238.9211	778.7778	1049.8928	7447.961599999999	1874.9679999999998	1954.9266	1164.6722	1857.6403	681.9502000000001	1110.4718999999998
PF00368	2086.728800000001	1748.466400000001	5998.041899999998	1424.004500000001	1496.8488000000018	2202.235799999999	2651.067400000001	1753.8326000000006	1456.5839000000005	899.1103999999997	3222.9304	3040.5165999999963
PF02104	1349.1186000000005	1390.1532	2996.379700000002	1369.7813	2020.3198000000007	1968.6375000000005	4152.5538	3568.332800000001	2216.1783000000005	618.8899000000001	2837.204700000001	3474.773399999998
PF03031	2689.405399999999	2234.1139000000007	2334.3966	1822.2351999999992	1542.7049999999988	4947.654299999998	2522.2971999999995	2009.0107000000005	1826.4935	966.9071999999996	2140.4394	2904.104100000003
PF05258	1249.4080999999996	1238.3369999999998	1665.5353000000007	1892.1268	3017.289	1383.0849999999994	4486.2332000000015	3193.5452	1781.7349000000006	639.8408999999998	3678.4699000000014	3682.454
PF03734	1178.3374	1420.0751000000007	1984.4036999999985	1842.0152000000012	2948.307199999999	1777.7429000000009	3229.121100000001	2382.1519	2115.6135000000013	673.6718999999998	4084.946100000001	4225.008599999999
PF13669	1765.2496999999994	1827.8883	3822.425899999999	1980.0403000000006	2144.2783999999992	2234.142400000001	3184.9942999999994	2658.4818999999993	1223.5966999999996	832.2395999999999	3176.728799999998	2984.067800000005
PF00233	2687.4476999999993	2727.4360999999985	2133.4281999999985	2406.614999999999	1878.8300999999979	2287.0462999999995	1356.1862000000006	1741.3391	3939.9619	1318.7684000000004	2020.3677999999993	3289.0519
PF04397	1835.0692000000006	2064.1520000000005	8367.669999999996	591.5389	652.5597999999998	2715.589500000001	4454.949800000002	2522.423600000001	1036.4766999999997	1194.8899000000004	1463.7834000000007	875.7929
PF01701	6633.7783	2871.1598	2724.0887	445.2301	830.0515000000003	3079.4185	2894.1941	2995.3900999999987	1147.7841000000005	2241.6806000000006	552.8147	1296.7739
PF07496	4941.352700000002	4969.886599999999	949.0938	2363.566900000002	1483.795200000001	1086.5287999999996	1499.5161999999998	1588.0763999999995	1758.7745	2056.0352	2008.6868000000013	3005.4388999999987
PF02616	850.0892999999999	846.9873000000003	2527.512600000001	2486.6329000000023	3498.390400000001	1081.3801999999996	2704.5759000000007	2222.7146	1908.7218000000007	372.3585	4191.426099999995	4954.271000000002
PF05686	4039.3361000000014	4250.449200000001	1356.7398000000005	2057.8666000000007	1788.0076999999994	1393.6740999999995	1668.3869000000007	1163.1482999999996	2020.9718999999984	2311.3503999999994	2241.1894999999977	3343.0516
PF07627	161.30259999999996	14.4862	369.1527	3850.5596000000014	7841.283299999997	516.0043999999998		7.5049	730.3107999999997	11.267999999999999	4829.414199999996	6992.746800000009
PF06965	807.7559999999997	1091.5938000000006	1795.9448	2175.028899999999	2388.7206	743.9673	3906.1831	3322.5469999999987	2228.8574999999987	484.1129	4393.223799999999	4174.873700000002
PF11775	696.8098999999999	794.4331999999998	923.7580999999997	1969.3363000000006	2607.306200000001	1398.5063999999993	4463.288899999998	3512.8682000000013	2052.5483	554.0431	4440.4123000000045	3988.838799999998
PF02608	1053.8579	1327.3227000000004	2907.295099999999	1699.6102999999994	2387.8078	1003.0306000000003	2524.7842	2659.700200000001	1370.6456999999998	820.6512999999997	5422.812799999996	4186.389500000001
PF13167	1690.5211	1678.5414999999994	3777.6261000000013	1495.8565999999994	1983.9279999999999	2000.0338000000013	3526.013800000001	2718.8359000000005	1696.7097	804.7680999999997	2882.196300000004	3089.3952999999988
PF09360	1814.3372999999995	1804.1865	3666.162399999999	1295.9897999999996	1877.615099999998	1629.5796000000007	5697.022900000001	4755.834800000001	867.309	1115.5484	1428.7440000000006	1387.5124000000005
PF12874	1080.0525000000002	1900.7795000000006	1174.4200999999996	1890.8983999999984	2787.7596000000044	8727.889599999995	1691.8678	709.1184	1199.3025000000002	254.8632	3385.3814000000043	2522.7833000000023
PF04107	547.627	1042.9249	937.6907000000003	2474.5836000000004	3500.0609	845.1317000000003	4094.8936000000012	3729.412600000001	1821.5270999999984	258.0662	3657.1358000000014	4411.323500000001
PF03232	778.4649000000003	929.2945999999997	2190.1534	1965.2283	2311.3600999999976	1026.8756000000003	4134.290300000003	3436.230399999998	2137.5205000000014	382.5687	4145.938400000002	3855.323399999999
PF06455	1055.5388999999998	1948.7323000000008	1981.6884999999993	818.1628000000003	1231.6637000000014	3524.5332999999987	4545.1053	4397.608600000001	1537.4153	2155.0261	2011.5554	2039.6259000000007
PF02338	1939.6775	4097.174500000001	1318.3519000000006	1541.2675000000006	1209.5649	1418.7546000000007	3510.8873	2688.1315	1729.5612	3277.8585000000007	1841.251099999999	2623.4977000000017
PF16198	1621.8362999999995	1472.1160000000007	3039.007	1825.2202999999995	2469.419800000001	1833.2695			1694.1256000000012		2879.8932000000013	3561.1019
PF02990	3458.800000000001	2172.1312000000007	1456.3225999999993	2245.5089999999987	1600.2306999999994	2714.1903000000016	2180.3613000000005	2105.9405	3221.5546999999965	1232.0965999999996	1839.5572000000006	2953.8655000000044
PF02580	2053.907099999999	1754.8686000000007	4850.8166999999985	1319.2260999999996	2053.863599999999	1793.0165999999995	2990.4593	2663.0144	1494.7388	960.8857	2494.201899999999	2750.5197000000007
PF16078	1471.0146999999995	1480.3086	3279.660399999999	1495.7145999999998	2220.2433	1751.2388			2078.958699999999		3407.552600000004	3185.320999999998
PF04442	1070.2774	1327.0401000000004	3102.1302000000014	1353.9535999999996	1708.1381999999994	1404.0449000000006	4598.9701	3690.3473999999987	2122.819	735.9739999999998	2779.7343000000005	3263.952000000001
PF01726	852.5026	771.8345	2169.1370000000006	2205.7354	3700.390199999999	983.6871000000003	2960.7496	2712.2577999999994	1835.7866	471.1018	4235.543499999997	4253.008199999998
PF05237							3030.852000000001	3010.6694		741.6108
PF04724	572.0061	812.0619999999999	695.4954999999997	2593.531100000001	5210.042300000001	1966.9066	2097.4953	880.4031	1303.5480999999995	321.8656	5108.709499999995	5556.881999999999
PF02607	1595.7956999999994	1484.8459999999993	3632.2376000000013	1951.0895000000005	2799.028199999999	1502.9290000000005	3319.9861	2316.9953999999993	1336.5980999999995	1090.1809	3053.331000000004	3032.519200000001
PF07521	1087.355	821.7901	1242.1576	2318.6471	2996.366500000001	1047.6194000000003	2457.2180000000008	2082.4432	2031.2788000000005	441.9837	5139.853100000003	5400.667399999997
PF04257	1071.5041	628.9074000000003	3962.3432	4049.5943	6458.6078000000025	152.37130000000005	137.0098	56.0414	1922.5294000000006	219.8372	2410.599199999999	5929.039500000001
PF13344	1582.0504999999996	1656.3215999999989	1649.0660999999998	2048.1337000000017	2017.4828	1570.3833	3547.1124	2536.9795000000017	1716.0779000000016	773.8087000000003	3912.3196999999986	3965.680399999999
PF03618	619.0264000000002	789.8435000000003	1437.4816000000005	1754.036199999999	2214.3899999999985	586.3444999999998	5256.467800000001	3698.1502000000014	1797.2117000000005	366.7821	4776.870999999997	3642.473
PF07637	101.4344	12.4041	241.9073	3156.780199999999	6238.391	325.6528000000001			586.9762999999998		3901.7373999999986	5625.4029999999975
PF03461	1396.9689000000005	1364.6691000000008	3438.9038000000014	1515.4045000000012	2695.0395	1713.3220000000001	3702.268099999999	2781.8721999999993	1596.9852999999994	848.7825999999999	2610.675099999999	3252.097500000001
PF08449	2174.9297	2048.9223	1282.7092000000005	2722.1901	1692.187500000001	2128.3156	2011.7412	2074.8449000000005	2391.2116999999985	1811.2955	2773.3895	3797.1011999999987
PF00386	281.308	156.6201	170.22920000000005	1881.3982000000005	8381.082500000004	1730.8673999999994	662.2529999999998	1282.9911	1287.5184000000004	106.44119999999998	6632.635799999997	4327.888300000005
PF02777	1760.5538999999994	1524.8885	3132.157099999999	1671.5923000000007	2767.151199999999	3030.9046999999987	2989.033899999999	2087.0489	1720.2996000000005	737.211	2544.314799999999	2891.285499999998
PF02945	1058.2922999999996	3045.025100000001	439.5597999999998	1277.5380000000002	4516.662500000001	2801.6438000000016	5491.932100000001	751.9104	435.38270000000006	3276.2279	1893.4438000000007	1859.2254
PF13584	2385.808599999999	1874.1945	4107.7539	968.8997000000003	1371.2396000000006	2272.2822	4658.133199999998	2327.391700000001	1603.7177999999994	975.7624000000003	2219.137199999999	2069.7013
PF09190	1037.2010000000002	979.5598000000003	2803.145300000001	1843.4424999999994	2851.822099999998	1610.9132000000004	3396.0907999999986	2805.5289999999995	1824.4435	590.0195000000002	3283.0859000000014	3804.6744000000012
PF01943	1895.3965999999994	1492.5548999999994	3615.7653	947.1786000000003	1638.8393	1882.0746000000008	5783.114700000004	3447.8283	1470.6364999999996	1044.4563	1628.927	1982.9719
PF00393	1862.6844	1656.9965	2616.7085	2574.0444999999995	4033.7637000000013	1261.9195999999995	1854.4213	1459.2096	1921.1768	686.8392	2780.303899999997	4044.2751999999987
PF14805	1065.5077	1239.1378999999995	1736.6755000000005	1468.1901	1837.6437999999994	1288.9323999999992	5409.068899999998	3785.7970000000014	1668.6501999999994	1077.3061000000002	3145.7542999999982	3001.495899999998
PF04932	2247.0120000000006	1531.1902999999993	4067.046799999997	1681.3071	2674.9573000000005	2275.647499999999	1297.5333	710.7718	2222.4051	276.20059999999995	3865.580599999998	3841.653800000005
PF02600	972.1579000000003	1058.0033	2922.561000000002	1496.2947	1974.4217999999992	1283.4952999999996	3196.077000000002	4213.8481	1773.4867	586.7855999999998	3872.7842000000014	3315.290600000001
PF12002	1813.5746999999994	1347.9275000000002	3708.805800000001	1918.4444999999992	2982.8277	1673.3514000000002	3448.6267	2419.280300000001	1181.6080000000004	731.9192000000003	2174.1019000000006	3228.3476999999993
PF01977	897.9504999999997	635.0153999999999	2079.6175999999987	3633.874600000001	5519.100000000001	717.3482	1365.6701999999996	880.7096000000001	1161.3334999999995	429.8582	4343.388999999998	4941.683300000007
PF05187	1046.5349	1139.3986999999995	2346.8151	1760.4826	1989.5771000000016	976.1229999999997	4329.9658	3371.705100000001	1936.5975	673.1632000000002	3723.2917	3310.0120999999986
PF07670	3105.4374999999986	2020.106500000001	4649.482100000001	1091.4069000000009	1525.0154000000007	2634.853800000001	3741.494300000001	2426.401899999999	989.3851000000003	1270.4933000000005	1588.3181000000009	1550.1278999999995
PF03073	1160.7593	1658.4898000000005	1872.0178999999994	1427.0670000000002	1658.6326999999994	1915.4842	5720.478800000001	3897.6415	1834.2842000000005	805.8063	2191.2248999999993	2445.3576000000007
PF04963	1695.8539999999994	1714.4409000000005	3867.8231999999975	1218.0028000000007	2051.515300000001	2134.1553	3593.078899999997	2554.2672999999995	1624.7688	1159.8040999999996	2497.8960999999977	2455.9974999999995
PF01923	1381.0594999999996	1338.2579	2250.729700000001	1817.0153	2421.7768999999994	1487.0773000000006	3872.1555	2465.7552000000023	1621.330599999999	755.9918	3507.1153	3616.269400000001
PF00221	1907.0715999999993	1758.427400000001	6246.7757999999985	1248.4189999999996	1617.6475000000007	1672.8617000000004	2934.4789	2165.2583	1266.7707999999993	984.3293999999997	2330.328400000003	2385.135300000003
PF02494	2419.5534999999986	1880.0822999999993	3684.782	986.72	1147.6941	6114.883899999996	4568.436899999999	2337.1359	650.3208999999996	1662.7688999999998	786.7162000000003	275.19629999999995
PF00316	2317.987	1865.7563	4153.136499999998	1593.7824000000005	1496.6656000000016	1983.5764	2713.8141999999984	2312.655600000001	1665.5593000000006	1280.9832	2106.1261999999983	2982.766700000003
PF16790	407.22979999999984	42.84339999999999	692.5522000000002	2618.9804999999983	6160.991099999998	4329.036399999999			444.0570999999998		2119.179200000001	3015.7365999999993
PF06347	681.0144	928.0402999999997	1389.378899999999	1704.4212000000002	2130.608200000002	1283.7153999999996	4408.669499999999	3811.069399999999	1597.9891000000007	512.1206999999998	4369.914799999998	3597.3186
PF03591	998.8285999999997	1123.1776999999997	2006.1241000000007	1172.3080000000004	1532.0818000000006	931.2782000000003	5565.8569	5122.655000000002	1491.6171000000004	615.7794000000001	3043.337100000001	2731.0444999999995
PF02563	1980.9871	1628.1047000000005	4686.633100000002	958.9453	1532.3589999999995	2082.7602	4298.733399999999	2771.5883999999987	1623.3888999999995	741.4226999999997	1906.4015	2093.7195
PF13921	2247.7964	2758.922099999999	1339.0795000000014	2854.3864999999983	2069.6466000000023	1944.6413999999993	1606.0145	1940.0733999999993	2051.893899999999	1496.2842999999998	2409.750000000001	3578.6066000000005
PF08373	5713.482700000001	3616.2	828.6600999999998	1331.3565	931.3983	1539.4439000000011	2980.271699999999	2451.6428000000005	1347.7790999999995	2161.213200000001	1355.9851999999992	2003.7396000000006
PF02470	1938.1438	1037.8699	3758.362500000001	1969.2231999999995	2895.341399999999	1592.0568000000005	2179.6647000000007	1515.4496	1957.1345000000006	596.3250999999998	3048.557099999998	3770.3540000000016
PF08423	1647.6557999999998	1257.6336000000006	908.4326999999997	3801.6117999999988	5354.6635000000015	1237.7340000000004	855.5511999999997	844.0179999999998	1880.7859	413.36960000000005	3272.9356999999986	4777.525800000002
PF08447	1397.7117999999996	784.1780999999999	6902.840599999996	1403.0287000000005	1324.5858000000005	626.9727	699.4860000000001	350.6176000000001	2808.505000000001	342.2663	5829.951700000006	3773.1400000000017
PF07717	2167.191500000001	2126.3096000000014	2506.985499999999	2160.4140999999995	1656.9292999999998	2097.0415	2434.620500000001	1928.3651	2284.870700000002	804.2981	2571.2399000000005	3473.3238999999994
PF12836	2601.596300000001	2029.5764000000006	6007.0206	1379.8105000000005	2391.3438	2214.0702	2216.8962000000006	1188.5450000000005	944.0508999999997	1079.6997	2054.576199999999	2096.5858
PF11953	1125.1351	848.5132999999997	2516.0515	1320.8906000000004	2418.485200000001	3257.6239000000005	3816.778400000001	3380.2775	1356.3492	427.7608	3040.000299999999	2683.205200000001
PF00646	3806.3797	3185.4662999999987	670.5071999999999	2367.5463000000004	2061.7330000000006	2072.8814	1735.5867000000005	1379.6196999999993	2194.3413000000005	1536.3049	2034.5181	3105.7899999999986
PF13288	958.4297	817.0828	2197.272500000001	1796.079999999999	3302.1304000000014	1024.9743999999996	3113.9027999999994	2556.0175	1862.925700000001	342.30479999999994	3883.535000000001	4251.080799999999
PF16653	2247.4324	1834.5098000000007	3458.7527000000014	1048.3055000000004	1803.3117	2477.590900000001			1637.5950000000007		2430.7064000000005	2636.0887999999995
PF13659							3046.603100000001	2087.539		1370.9329000000005
PF02538	1117.0609999999992	1369.1135000000004	3481.6977000000043	2414.759599999999	3234.363300000002	1936.354200000001	2551.4339999999993	2310.228800000001	1191.0487	726.6364000000002	3039.761800000001	2639.984000000001
PF00327	1565.6306999999995	1512.3436000000006	3528.0743999999995	1327.2732999999996	1808.8676	1795.8989000000006	3441.6409999999987	2836.2427	1621.0606999999993	817.0158999999996	2894.0423000000023	2859.100500000003
PF11940	1201.8639000000005	1533.3482	3697.712799999999	2439.7610999999993	3736.9665	1095.5835	1812.5012000000006	1585.8448	2327.202500000001	672.7875	2121.1431999999995	3773.6085999999987
PF04755	2071.1300000000006	2054.9524	1197.4745999999989	2527.358000000001	2459.0813000000007	2235.842900000001	1568.1717	1489.5455999999995	2741.868399999998	1013.8035999999997	2440.318400000001	4152.262
PF08436	912.9666999999997	814.2542	1939.8354000000006	1768.7333999999996	2644.9666999999995	1100.5154999999997	3191.8959000000004	2780.6609	2049.058400000001	374.6936	3972.2643999999987	4399.398599999999
PF02350	1536.6752999999994	1158.0215000000007	5005.362200000004	1481.0268000000005	2186.0170000000007	1840.307100000001	3339.7154	2135.4893	1301.1966000000011	473.1817	3003.4383000000007	2395.1798000000017
PF03454	1438.0684	1387.6930999999993	3207.5663	1568.8221000000005	2263.909	1647.3802999999994	3096.394400000001	2534.4091000000017	1268.4869999999996	689.4643000000002	3557.7555999999977	3178.872199999999
PF13187	942.0243000000003	1255.013	2822.678900000001	1163.5587999999996	1638.868500000001	676.4285	4421.715700000002	4603.894299999998	1147.7193000000004	1194.0397999999998	3231.5602	2735.0436000000022
PF02618	1322.5120000000004	1561.4424	4044.465500000001	1160.7505000000006	1780.9918000000016	1786.3651000000002	3748.244900000001	2651.903	1630.977100000001	988.4071999999996	2646.6484999999993	2479.093999999999
PF02685	1453.7204	1153.578999999999	2808.1297000000013	2464.965200000001	3606.895	1698.8463999999994	1733.6845000000005	1635.0581000000002	1981.8178999999989	662.8567	2667.3440000000005	3846.733900000001
PF06835	1496.6525000000006	1273.6779999999994	3673.0737	1206.3464	2092.231100000001	1427.2401000000002	3727.0378	3235.3342	1524.7681000000002	641.2082	2667.883999999997	2742.134100000001
PF13521	2199.9813	1694.0356	3363.148499999997	890.1814999999989	1374.6998000000006	3106.6622	4017.3856	3169.3889	1715.7898999999993	1222.8544	1168.4202	1744.279899999999
PF08335	2068.018500000002	1504.9364999999993	6309.5035000000025	1242.2017000000005	1938.8937999999991	1699.7945000000007	1810.4566000000007	1372.4608999999996	1225.1745	824.0057999999998	3119.2659999999987	2518.0088000000005
PF08666	1020.7467	1100.2172000000003	2205.421700000001	1664.0906	2428.5363	933.1437	3992.6852	3274.0407999999993	1454.3071	694.9881	3751.582599999999	3110.3899
PF03601	947.4590999999997	1254.8247000000003	3849.284699999999	1459.1988	1996.2222000000006	627.8527000000003	3977.554200000002	3766.197000000001	1639.6445	581.9579	2681.300300000001	2786.315299999997
PF03918	837.4703999999997	1053.1287000000002	2671.0009999999984	1569.3882999999994	2264.192700000001	980.3387	3571.6762	3022.9908	1655.2386999999994	368.0515	4221.602300000001	3330.8013000000037
PF04333	1147.0782000000004	1073.4539999999997	3001.6825000000013	1343.8244	1833.0389	1364.0914	3512.8309	3232.037900000001	1532.3160000000012	428.67400000000004	3972.3551	3035.298700000001
PF07626	151.077	12.4041	210.9131	3248.479999999998	6683.144500000001	406.7948000000002			605.0264	8.7371	4139.236900000003	5759.0355
PF01894	756.4578	764.3991999999997	1086.0532000000003	2598.1063000000017	3609.9423999999976	929.9729000000003	2410.2712	2172.089	2031.2643	393.88770000000005	4024.9355000000014	4686.804199999994
PF13508	779.3408999999998	826.6465999999997	1773.6403000000007	905.0834999999993	984.9800000000004	2032.9879	7462.340599999999	6099.4023000000025	885.8912999999999	1061.2956	1038.7465	1605.4712999999995
PF08041	2651.4521000000004	2150.1681000000017	4332.5304000000015	527.2617999999999	658.0326999999999	4298.9481	2168.2388999999994	2810.4385	1557.5010999999995	2157.9646	623.0743	1508.3300000000004
PF04552	1861.1936999999991	1517.2602000000004	4060.553799999999	1196.5980000000009	1921.2586999999994	1815.0676	3463.1095999999993	2461.260300000001	1660.2610000000016	959.4075	2291.3021000000017	2202.5000999999993
PF13937	1122.9125000000004	971.4291	2498.6646	1381.1473999999996	1715.897699999999	948.1502000000003	4403.3116	4035.8424	1671.0857999999996	764.9929000000002	3179.9722999999994	2681.342800000001
PF13624	1191.5292000000004	1039.5144	2634.3395000000005	1711.537	2454.7532	1291.5079999999996	3115.7608000000005	2809.6697999999988	1521.8912000000012	440.7873	3871.291000000001	3286.8649
PF01112	1365.1572999999996	1883.8065999999994	3452.0301000000004	1433.7291999999984	2012.474600000001	2211.832900000001	2978.881000000001	1856.258099999999	1698.5856	1094.1568000000002	2604.724900000001	2775.9706999999958
PF16884	1454.3285	1260.3493000000005	4418.270199999998	1576.7766000000006	1959.1200000000006	2453.102400000001			1006.7093000000003		2562.8234000000016	2326.8349000000007
PF02836	2142.9617000000007	2563.577700000002	3059.922999999999	1472.5941000000012	1404.4559000000006	2006.0906999999993	3405.098800000001	2515.7048000000004	1569.8807000000006	1231.7370000000005	1728.5917	2247.8284
PF02706	2198.3902000000007	1815.3463999999994	5264.655699999998	857.1089999999998	1433.2697000000014	2090.7997	3957.706	2315.285099999999	1157.1096000000002	890.8947999999997	1623.4481000000005	1742.025499999999
PF04279	913.8408999999997	903.7742000000003	2192.8164999999995	1644.9164000000005	2198.310399999999	1126.4699	3600.3453999999983	3560.241299999999	1673.2362000000005	514.4894	3782.8261999999977	3226.358800000003
PF04461	899.5441	928.3728999999997	3060.048	1883.7310999999988	3394.2958999999987	760.2028999999999	3519.43	2884.6018999999987	1323.0667	383.8965	2795.678600000001	3482.658799999999
PF06258	778.8471	822.1614000000003	1001.4667999999997	1842.9009000000005	2188.698700000001	865.9186000000003	3785.8214999999987	3832.268500000001	2055.1884	510.4301	4101.386199999999	3508.768500000001
PF10503	1468.5616	1443.3266	1918.3052000000007	1248.1348	2173.112699999999	2138.079199999999	4620.9539	3216.6806	1720.6672000000015	934.0169000000003	2114.1586	2270.5328999999983
PF01081	2014.7327	1789.164	3907.1515	1443.9436000000005	2168.5812999999985	1622.9778999999992	2223.7481	1574.0415999999993	1775.2899999999993	1000.7724000000003	2678.1605	3049.244099999998
PF06026	1171.7815	1069.2150999999997	2518.292299999999	2316.267199999999	3411.157599999998	1747.1815999999994	1854.1449	1834.9399000000005	1838.1936000000005	521.9278999999998	3016.4552999999987	3899.440700000004
PF13438	769.6605000000002	867.9393000000001	1576.2483999999995	1678.1878999999994	2679.1568	1105.5135	4037.1603	3579.0615	2050.171600000001	465.0169	2698.0417	3660.8028999999983
PF04515	2818.210799999999	2569.6285000000016	2060.4827000000014	2269.878199999999	1590.2222	2404.4158	1701.7749000000006	1463.6464	2251.496199999999	1261.2881	1886.102000000001	2866.252400000001
PF09588	3161.6909	1314.7441999999996	1261.9304	1300.0817999999986	2649.0844999999995	2657.196899999999	2833.4764000000014	3344.1748	928.3558000000003	584.6969	3067.8004000000014	2039.9974000000007
PF08206	1878.9858	1655.2124999999994	4581.3504	967.6713	1928.001700000001	2083.6596000000004	3649.991300000001	1940.1789999999999	1402.6075999999994	1071.9473000000003	1738.2814000000012	2242.9542
PF04977	1068.4898999999998	1415.4009	3101.6939	1238.4003000000005	1953.076	1539.6381	3478.675700000001	3166.373800000001	1550.5911000000006	820.2902000000001	3085.2942000000007	2680.053099999999
PF16360	1848.996599999999	1530.9349999999995	3538.203	1353.6228999999996	1856.2127	1970.9904000000008			1541.3497000000002		2514.531200000002	2647.984100000001
PF01782	1306.2693999999995	1212.5984000000005	2896.3874000000005	1344.7829999999994	2212.5423999999994	1421.3520000000005	3579.1012	2893.0643000000005	1681.9738999999995	769.2041	2445.218600000003	3244.8766
PF15461	1497.6599	1363.9077000000004	2837.550299999998	959.5961	1374.5947999999994	1557.8159000000005	4700.449900000001	3549.0058999999987	1580.5193999999985	740.1416000000003	2555.103800000001	2260.8935
PF00432	1266.8917999999992	1723.9269999999979	1092.9347000000002	2806.895999999999	3429.121700000006	2064.3910000000005	724.535	823.7449000000003	2238.0379999999973	345.6714	3228.305900000005	5223.442199999996
PF00350	2162.138	2049.6277999999993	1441.1093000000005	2514.5482999999967	1889.1934	2856.6942	1516.9638000000002	1757.1998999999994	2092.733499999999	1184.4515000000004	2197.3355	3278.1359999999995
PF03575	1185.9539000000004	1438.4103	2206.1501000000007	2046.7922999999985	2826.2199	1422.6975000000002	2930.0719000000013	2207.4878	1472.6063	735.2702000000003	2504.199900000001	3942.7924
PF01581	184.74820000000003	2106.9574	404.6424	1614.0272	2961.0538	1988.2847	10740.658200000002	1162.7462	129.5261		467.3446	1076.2547000000004
PF04608	986.4092999999997	875.8837000000003	2530.697899999999	1518.8511	2195.531500000001	1370.1921999999988	3568.4253999999987	2918.7432	1662.1639000000007	319.20990000000006	3531.7108	3393.255299999998
PF04357	1274.8475000000005	983.2935	2382.4876	2379.375900000001	4228.1312000000025	1303.2012999999993	2026.0504	1273.2087000000004	1718.3766999999993	645.1914999999998	2657.984800000002	3962.698300000002
PF02460	1849.5521	2282.607100000001	1359.2480999999996	2151.337100000002	1938.8826999999972	2354.6618	1563.5906999999993	2887.6643000000013	2246.2093000000023	767.7681	1916.6278	3401.208600000003
PF01885	3211.5482999999986	5142.397800000002	1717.2897999999998	900.6021999999998	1291.4737000000002	3102.0281999999984	2460.5846	1312.8912000000005	945.1748	1417.4493	1602.6627000000005	1582.9683000000016
PF00781	1617.7692999999995	1440.9254999999996	2459.948499999999	2161.0062000000025	2426.420200000001	1887.0131000000006	1966.6379	1521.6145	1609.307000000001	520.8954000000001	3442.3849000000014	3567.510699999999
PF04186	1015.2964	1142.2133	2803.081700000001	1284.8560999999995	2039.2886000000005	909.3329	3736.6591999999987	3223.374699999999	1309.9955000000002	479.5334	3557.822600000004	3103.560700000002
PF11412	1214.5182	1252.3466999999991	3544.8114	1281.2680000000012	2068.0437	1672.9618999999993	3478.133900000001	2853.3410000000013	1456.4413999999979	596.5668999999998	2456.244399999999	2725.308400000001
PF01345	2601.414	2732.6437999999985	6374.313099999998	428.6704	763.8482999999997	1769.2373	3693.6826	1918.8844000000006	537.4088999999999	2031.5869000000007	782.1116000000002	945.2493
PF01532	2793.847900000001	1877.5671000000007	1131.6466999999998	2490.1702999999984	1868.7458	2010.0572	1333.2580000000005	1427.8991	2622.311400000001	880.7913000000003	2494.602099999999	3608.6706000000013
PF11791	1125.3373000000004	939.9715999999997	2481.775600000001	1936.8097	3162.3619	1067.6993999999997	2636.1324	2443.3158000000017	1890.8756000000005	466.39140000000015	2539.254800000001	3821.811900000001
PF05494	1102.2373999999998	986.6023999999996	3331.4354000000008	1188.1425000000004	1647.0502000000022	1204.4571000000005	3992.7011	3560.4772	1316.7848999999992	409.5394	3182.939600000001	2561.9712000000013
PF00081	1616.8606000000007	1399.6257999999998	2940.333300000001	1389.0871000000006	2072.107200000001	2455.4899000000005	2828.4528999999993	2058.0968	1802.1074	940.2073999999997	2342.294800000001	2591.8510999999985
PF04193	1622.9825000000005	1387.4179999999994	1287.2684000000004	2104.5993999999987	2402.472200000001	2245.6559	2461.6658	1994.4079	1898.818700000001	592.4298999999999	2738.7793	3677.318500000001
PF13465	60.52960000000001	206.55230000000003	96.6261	29.454	319.988	592.4588000000002	12503.7646	7240.952499999998	4.3382000000000005	2963.0670000000005	145.93999999999997	182.9339
PF13185	2219.5536	1427.2234	4104.470800000001	1669.0127000000002	2347.971299999998	2106.9978	1252.9384999999995	940.532	1546.4205999999995	458.6015	3254.5510000000013	3012.8437999999987
PF01119	1620.2703000000006	1489.5571999999993	3588.4226999999987	1205.4518000000012	1800.0632999999993	1905.972	3230.175300000001	2052.380400000001	1594.6325000000004	884.4220000000001	2210.6392000000005	2709.4854
PF01253	1827.4904000000006	1527.0048	2821.542599999997	1631.8194000000005	1998.2044999999994	1981.3435999999995	2640.5963	1866.7469000000006	1733.5190000000007	819.5556000000001	2286.7247999999977	3116.6901999999986
PF12288				1968.7841000000005	3467.8833000000013	28.3087			1012.7120999999994		1615.6703999999993	4026.855500000001
PF05343	2901.0916999999995	1259.5152999999993	3068.3142000000007	827.8202000000003	1630.4023	2584.6138000000005	3690.777	2952.8748	1341.1534	661.3624	1381.6157	1898.0239000000008
PF13307	1819.7650000000006	1293.3255999999992	2749.486900000003	1950.7787	2340.5912	2043.5439000000013	1763.9854000000007	1790.1049999999998	1520.8414999999998	575.1897	2975.1229999999987	3360.834299999998
PF13304	1285.699899999999	840.9110999999997	1993.7778	1569.8044999999993	2332.6736000000005	1341.9987999999996	2995.660400000001	2878.183600000001	1575.6829000000002	801.1083000000001	2698.8941	3811.099600000002
PF03793	1292.1871999999996	1266.5456999999994	2405.3379999999993	1031.5509	1844.5985999999991	1617.7601000000002	4111.1988999999985	2557.716300000001	1276.5179000000007	892.6817000000002	3173.2393999999967	2571.5337000000004
PF16499	1946.4599	4313.831400000005	1283.4502000000002	2763.250900000005	2553.7408000000005	540.7835000000001			1295.3014000000005		1277.6497000000004	2048.919900000001
PF01566	1497.1453999999987	1923.1744999999994	3604.7843999999977	1377.3589000000006	1996.9846000000007	1249.0240999999992	2856.673	2052.7408	1521.7739000000006	976.3143	2286.0153	2674.995000000001
PF14234	886.9588999999997	927.6983999999997	650.0480000000002	3228.942500000001	4253.599400000001	1153.7152	1208.8688	1185.8615	2521.7679000000007	480.5108999999998	2548.1329000000005	4962.210900000001
PF12894	2012.2316999999994	3090.2684000000013	1120.9713000000004	2864.348300000001	2450.488400000001	2841.528900000003	63.4576	83.8972	2400.375200000001	77.6554	2717.6642999999976	4257.838700000001
PF13276	1413.5706000000002	2377.1842	5689.418999999999	1227.5078	950.5961000000003	3310.2971	1188.5268	158.6657	1133.7536999999995	1938.2489	2038.602	2539.7687
PF01094	2221.4889000000007	2399.984100000001	1218.1288000000004	2037.5322000000006	2045.129400000001	1150.5871999999993	2449.3314999999993	2111.865299999999	2062.7169000000013	1240.0138000000004	2254.2066000000023	2760.726500000002
PF13277	695.8955000000003	863.7431000000001	815.5648999999999	1661.8801000000005	2440.124799999999	912.2331	4000.6726	2761.747700000001	1475.0817999999995	573.7746	3982.8918999999987	3764.9958
PF00710	1664.6401	1662.2374999999995	3761.0767	1091.5899	1176.1648999999998	1541.5421999999994	3785.4766	2868.4903999999988	1346.3504000000005	1030.0294	2044.9590999999994	1959.584100000001
PF00479	1426.7047000000007	1288.2988000000005	2798.0883000000013	2163.3121	3314.6289999999995	1298.0129000000004	1715.2551000000005	1386.4634000000005	1947.3730999999989	745.6770000000004	2329.825600000001	3515.9278000000004
PF05969	1049.823	1375.6941	4004.8254	307.4406	589.0315999999998	6380.4906	2614.6134999999995	2794.1312	1017.3174	2438.253700000001	531.7858	807.0224999999998
PF05491	1307.6582999999996	1240.9933999999996	2853.735700000001	1371.8784000000005	2421.5597999999995	1522.2737999999995	3323.3361000000004	2216.1231999999995	1364.705900000001	893.1877	2226.9949	3121.264299999999
PF02825	2624.8389	3231.338300000001	1994.2179000000006	3402.0519999999965	2279.2085999999995	1154.0841999999998	235.5242	151.34689999999995	1910.3186000000005	642.2143000000002	2274.559699999997	3949.407900000001
PF03737	1240.9870999999996	1493.7706000000005	3422.5687999999986	1441.4209	2140.764200000001	1560.4327999999994	2312.5983	2209.7947999999983	1672.0806000000011	643.7321999999998	2734.1046	2899.4629000000004
PF10282	2022.7847000000008	2184.508500000001	1891.836800000002	2764.5733	3487.666099999999	1580.615700000001	947.4643	891.5620000000001	1097.0126000000002	731.5538	2552.811	3619.1965000000014
PF07940	999.0436999999997	1280.3826	1677.9704000000006	1774.6053	2473.2547	1021.3968999999997	3101.6702	2209.2044000000005	1435.1844000000006	302.7131	3905.1407999999956	3589.307700000005
PF01346	2240.9109000000008	1837.3937999999987	5332.9064999999955	1085.2268000000006	1351.0441	1334.7657000000004	2308.909800000001	1515.6031999999998	1387.656	1073.0981999999997	1973.8608999999994	2328.0578
PF04143	1361.2626	1849.1712	3178.4535000000014	653.6951999999994	919.0632999999997	1766.5692000000006	5419.972	4118.859200000002	397.36599999999993	1585.8208999999995	1403.256	1115.8409999999997
PF07862	16.3998			1651.8456	3755.1894	94.8961			1240.9549		2425.0594	4668.142499999994
PF04052	870.7993999999997	921.4418000000003	2299.110000000001	1386.6811000000016	1846.0070999999994	997.7563999999996	3558.969999999999	3208.793700000001	1686.5715999999998	485.44420000000014	3391.3534000000004	3077.0216
PF04205	1618.1338000000005	1381.1073	5474.252599999998	790.2777	1327.9661000000015	1670.255	3288.1442	2163.3329	1507.8010000000002	789.4228999999997	1988.2655	1721.4282999999984
PF07444	1588.5215999999998	584.0649	5084.5502000000015	553.4236	1015.3540999999997	10486.7793	366.2282	580.5708	919.0825	372.5218	724.6299999999999	1417.2195
PF00622	1519.7352000000005	2755.2385000000013	937.8311	2078.9882	2719.8674000000033	1648.7158000000006	1407.7296000000006	1552.9019000000005	1673.0246000000004	1182.7290999999998	3145.4997	3031.0438000000045
PF08755	1476.9263000000005	1325.2752000000005	1342.8412999999996	1460.9038000000005	1625.9503000000002	1009.4923	3516.307100000002	3746.6116	1543.9965000000007	776.8625999999998	3117.3455000000013	2642.5025
PF13950							3031.1924000000013	2014.4138000000007		850.5159999999997
PF03631	1795.4463000000005	1057.2623999999996	3570.6999000000037	1771.4274999999993	2774.1223000000014	1943.8340000000005	1489.6627999999994	1272.0144999999998	1566.2550999999994	654.5538000000003	2241.680500000002	3390.3494000000014
PF14681	1123.009	1290.2673000000004	2950.682699999998	1916.2636000000011	2771.9619999999986	1472.1924000000006	1626.021600000001	1355.4280999999996	1775.8656999999994	609.7586	2945.0547000000024	3594.2643000000025
PF03006	2197.4310000000005	1717.478499999998	2928.1433	1197.2395	1495.7721999999994	2433.750300000001	3455.8437000000013	2060.8608	1191.9984000000004	910.4205	1801.1964	2022.7831000000006
PF03184	3049.853499999999	3586.991199999998	2276.225399999999	378.72740000000016	971.2864	5576.5713	2854.595399999999	1048.408	751.7169	1857.0651000000007	574.8322999999998	470.1777000000001
PF08448	2928.7402999999986	1079.5874	3477.474500000001	1689.2784999999978	1772.0431000000005	1287.5828	993.1274000000003	719.2468999999996	1698.761	557.7992999999999	3500.4983999999995	3679.077
PF02482	1536.2142999999994	1389.2606000000005	4295.513499999999	1558.9928000000007	2303.3125999999993	1703.9431000000006	2029.3549000000005	1344.553200000001	1307.0195000000008	855.5816	2093.3212000000008	2950.0437
PF11351	1662.6596000000006	530.0771	2718.5124	753.9237000000003	3068.9726000000014	7643.8695000000025	1780.9513000000004	1517.5347000000004	554.4150000000002	197.9256	1667.6517000000006	1242.8310999999997
PF13090	753.6137999999999	801.7066	2067.2538999999992	2850.3734000000018	4704.336899999998	848.4689999999999	1381.1857	937.1021	1592.7636999999988	380.6938	2451.8801000000008	4545.9482
PF03159	2074.4594	1757.9561	932.0359	2151.5723000000007	1754.7413000000006	2174.1571000000026	2774.573600000001	2342.5646	1832.2046000000007	967.612	2043.641100000001	2506.107400000001
PF13278							2882.809500000001	1522.6758000000002		1422.1388000000004
PF04586	808.5173999999997	274.64830000000006	1129.6400999999996	1697.8775999999993	4565.1956	5939.605800000001	367.02630000000005	430.6553	807.3452999999997	137.4805	4009.9179	3131.6444
PF05433	616.7854000000002	392.0797	1481.0909	4727.0066000000015	6647.321799999998	2121.246199999999	569.99	570.7922000000002	710.4197	103.0332	2196.0060999999987	3151.583100000001
PF00888	2054.6369999999993	1906.6517000000015	1451.779700000002	2277.3438	1816.7903999999985	2627.7819000000004	1178.8738000000005	1449.7189999999996	2511.053600000001	695.8529	2264.5624999999986	3034.3273
PF10399	917.0934999999997	994.8588000000003	2304.2268000000017	1303.9060999999992	1683.8132999999993	918.8635000000003	4356.3963	3431.3038999999994	1401.9483999999993	590.6733	2864.026100000002	2493.4258000000023
PF01497	2210.2307000000005	1277.7396999999996	3233.4930000000004	1427.9130999999988	2463.9117	1841.7982000000006	2240.3502000000008	1232.3442999999995	1481.9326	737.2045	2271.248899999997	2841.4444999999987
PF05437	994.3856000000003	996.5264	2183.5405	1022.1294	1428.3013000000005	781.5227000000001	4747.712699999998	4120.5627	1336.6597000000008	522.5426000000001	2666.0407999999984	2437.9213
PF03747	2102.1394	1705.9674	2278.906900000001	1645.679800000001	2284.292299999999	1644.1972000000005	3395.075500000001	2225.7002999999995	1434.993999999999	515.2209	2040.1807	1957.9179999999994
PF09527	1000.6138	1094.5366	1956.0983999999994	1370.1221999999993	1633.5089999999993	1064.3497999999997	4021.7513999999987	3255.8865000000005	1316.557	692.9428000000001	3006.2019000000014	2801.408799999997
PF03906	591.3758	142.77100000000004	174.5926	3098.6329000000005	6795.187699999999	1873.0773	31.4366	85.3913	1244.8919999999996	82.0273	4971.512900000003	4090.064399999997
PF03979	1027.0809000000004	1062.3722	2450.2794000000017	1418.3096000000005	1711.806900000001	1162.3236999999995	3836.1287999999986	2842.4355000000005	1432.6986000000006	394.5892999999999	2924.740799999998	2873.076599999999
PF01330	1437.7956	1231.8043	3061.2432000000013	1369.9552	2227.5243999999993	1455.6936000000005	3026.1891000000005	1982.5454	1363.4890999999998	727.9260000000003	2278.4442000000026	2956.8199000000004
PF03706	1025.0333	992.3164000000003	2892.4974999999995	2173.5516000000007	2706.0996000000023	1302.4921999999995	2705.0901	1711.6580000000006	1333.7766	571.9445	2974.0981	2713.8708000000033
PF13622	1382.2233999999994	1200.9144000000006	3665.5295999999976	1394.6603000000016	1809.2213000000006	1155.1906	2637.0020999999992	2178.6185000000005	1397.8502	707.5336999999997	3048.898299999998	2491.673299999999
PF04367	576.4033000000002	570.9959000000001	861.9510000000006	2122.0825	3058.9264000000007	723.7741000000002	3161.212	2586.078399999999	1732.9121999999998	227.3617	3574.7435000000014	3871.888600000002
PF02132	1156.141	1003.7488	2584.1134	1357.6152000000009	2209.9141	1484.0907000000007	3206.8117999999986	2501.749899999999	1566.9489999999998	637.4089000000001	2415.762300000001	2940.7074
PF13505	1166.2614	921.3951	5306.669199999997	1225.7511000000004	2606.5192999999977	1825.1632999999995	1752.386	664.2926000000001	1699.0187000000005	349.3438000000001	2690.389500000001	2847.2196999999987
PF02632	485.2492	646.7228999999998	1392.5782	1901.3831000000007	2664.118199999997	671.9079000000003	3072.1996000000013	2659.5094	1618.0595000000012	398.1177	3700.850800000002	3803.5081000000014
PF05090	2573.0787	1643.3201	3025.2327000000005	897.3761	1372.3009000000009	3528.0239	3458.263600000001	2076.353	1275.9028	771.2086999999998	989.8429	1380.1289
PF01256	668.5572000000002	501.1927999999999	1749.4255000000005	2620.4737000000005	3957.099999999999	834.0311999999997	1269.3583000000006	1061.3939	1702.9482000000005	157.62089999999995	3975.1789	4488.526199999998
PF00641	1479.2798000000007	2885.179999999997	716.6686	2363.178299999999	1325.7402999999981	989.0654999999997	3005.3703	2272.808400000001	1265.8363000000004	1796.3089000000007	1842.0329	2996.0881000000013
PF10263	964.9266	888.5337	1997.7236000000007	1779.3814999999993	2962.7992999999956	1611.6136000000006	2796.8284	2086.7911	1217.2512000000004	540.3336	2344.1097999999993	3744.2887
PF01968	1175.4468000000004	1302.2202000000011	3202.3421000000017	1911.1961000000024	2558.495899999999	1546.997499999999	2506.9073	2278.305899999999	869.0925000000003	748.0277000000002	2514.4626000000026	2273.1602
PF13577	1103.6093	876.2279999999995	2687.7492999999968	1780.0708000000004	2085.4528	1421.1291000000006	2880.1009999999997	3431.4884	563.3264000000001	296.6021	3236.2829999999976	2511.113900000002
PF00382	1601.146299999999	1122.2148000000013	426.8506	1965.9949	1898.7812999999985	1609.0269000000005	2206.598200000001	2071.9551	1065.1927000000003	512.281	5028.702900000006	3361.7428999999993
PF12452	9959.7607	1491.3294	197.1123	1159.1248000000005	1998.2994000000006	447.6258	996.7513	1441.2668	1027.9728	1103.7212000000004	828.1696	2201.885500000001
PF04839	9178.3932	2520.868200000001	240.5216	700.7162999999997	1044.5905999999998	494.61249999999984	1659.0852999999993	1945.8582	718.1944000000003	2313.2824999999993	575.8547999999997	1454.8323000000007
PF03102	815.7501999999997	677.6748999999998	1690.489599999999	2517.5371999999993	2987.945299999998	1017.2936000000003	2023.8949999999993	1098.6547999999998	1896.2681000000011	188.6085	4438.988900000006	3483.637799999995
PF14815	1339.8189000000002	1241.5681000000004	3428.9439999999995	1352.3365999999996	1786.7197	1412.8953999999994	3421.897800000001	2217.6442	1267.7311000000002	684.9706999999997	2208.3339	2471.821900000001
PF06041	1081.9337	1174.7220000000007	2710.5986	1014.9669000000004	1243.6421000000005	914.5649000000006	4278.6426	3365.5798	1536.7216000000005	493.04970000000014	2385.9396999999994	2633.996299999997
PF07707	3989.407	5102.300900000001	767.8651999999997	1837.892399999999	1451.2180000000005	836.3078000000003	934.1262999999997	969.5115	1774.4064999999994	2173.5399	1373.9824000000006	1617.1988
PF06283	729.3891	260.3111	922.9681000000003	2371.259799999997	5356.039099999998	1298.9822000000004	1107.3158000000003	1035.4879999999996	709.3049999999997	98.3411	3459.1574	5427.376999999994
PF01399	1743.3651	1705.8531	1238.7151000000003	1998.1678999999995	1481.1241000000007	2478.364599999999	1669.8099000000002	1701.1219999999996	2220.6444	634.6843999999999	2239.1669	3649.8022
PF01747	1103.6120999999996	1062.0234000000003	2160.953	2386.8804	3401.5543999999986	1694.9299000000005	1481.3463	1395.5560999999993	1535.5678	554.4889999999998	2488.1451	3494.4291
PF09851	799.3410000000001	603.8127	666.1494	2978.170300000001	2314.216500000001	462.5646	1879.9588	1555.1268000000007	2331.0786000000007	362.4617	3684.520300000003	5102.399499999998
PF07465	4357.2352999999985	919.9328	4248.4234000000015	97.0079	79.4572	6044.8727	2035.9811	2039.9003	629.4664000000001	1874.2741	210.8256	163.34800000000004
PF12973	1523.0299000000007	1620.8367999999994	4714.5571	905.7464000000003	996.6114999999998	1392.6224	2971.0355000000004	2474.2961	1167.2501000000004	783.8507000000002	2317.7574	1772.7917000000007
PF01430	1068.1497000000004	991.3669	3036.5441000000014	2380.684399999997	3657.6739	1101.7675	1193.3344	735.1148999999998	1687.3445000000006	575.8765	2539.250199999999	3634.0627000000013
PF13404	1997.0786000000005	2162.3146	4402.634200000002	648.0669	665.0996000000002	2550.954599999999	3167.176199999998	2366.6618	819.8496999999995	1080.3643000000004	1525.5634999999993	1199.9115999999995
PF13478	1105.4863000000003	1170.7702999999992	3842.721999999997	1288.5545000000004	1609.5078000000012	944.4631	2298.986699999999	1936.9580000000005	1106.1692	613.7706	3614.742199999999	3044.6521999999964
PF06415	1737.6301	1639.5858000000005	3700.05	1638.2086000000006	2655.0943	1387.1679	2223.8442000000005	1467.2359	1333.5388999999998	365.34029999999984	1699.9316	2702.376399999999
PF08855	2.4194	12.8616	36.3354	5371.224199999998	8094.515300000003	65.5474	12.6265	27.6509	678.0327999999997		1770.6228999999996	4556.9641999999985
PF10544	734.3024000000003	1435.5681	1352.8579000000007	1185.2407	2902.904100000001	3828.575100000002	1640.6315000000006	1733.8936	1050.1854999999996	1418.6438000000005	2228.9819000000007	2985.2282000000005
PF08338	1404.7735999999993	1152.3107	3138.1683	1426.7853999999993	2301.3687999999993	1448.2055000000012	2546.753199999999	1482.8726000000006	1326.2208	704.9574000000001	2554.0767	3010.256800000001
PF16313	1396.4716999999994	1288.7057999999995	4886.172499999996	1079.7771000000012	1428.7019000000007	1064.4471			1616.7681000000007		1685.5875000000012	2413.806500000001
PF03548	1026.7419	1059.6927000000003	2840.7991999999995	1229.128300000001	1676.7828000000006	1490.0451999999993	3252.944300000001	2496.4136	1342.2796999999996	416.9139	3320.2418	2296.613700000001
PF00629	3410.961499999997	2580.972100000001	1359.4229000000007	722.5215	913.7836000000003	1145.0985000000007	3923.274799999999	2701.2693999999983	1510.2231999999995	1747.7890000000007	1099.8238999999996	1306.0871
PF03959	5171.454999999999	2337.3668000000007	994.2560000000003	1637.8900999999996	1292.7571000000005	1944.6358999999989	1041.9094	962.7166999999997	1521.4159000000006	1215.1178000000002	1825.5147000000006	2458.576499999999
PF02074	526.9107000000001	474.55789999999985	609.4717999999995	2921.3773999999976	4862.5477	435.94530000000015	772.2348999999997	916.1076	1732.6574999999998	401.8921	3098.2915999999987	5635.099500000004
PF02558	895.7830000000004	1115.7490999999989	3203.636600000001	1749.541400000001	2500.3948	1131.6529000000005	1852.9652000000006	1710.3766000000005	1278.4084	602.6526	2842.274199999998	3495.124600000001
PF02922	959.9396000000003	771.6875	1785.4578999999994	1991.0255	3114.4243	779.6946	1574.6957999999993	1225.4063999999996	2001.2832000000005	357.99579999999986	2828.7188	4949.9695999999985
PF09423	988.2395000000004	895.9687000000004	2474.9569999999994	1811.1584000000007	2971.2585000000013	2091.2918000000004	1910.7620000000013	1853.2753	1377.3805999999993	444.60480000000007	2537.0687999999977	2907.0821000000005
PF00217	2583.6267999999995	3026.7253000000014	1548.1891000000005	1968.8135999999995	2160.5534000000007	2536.1113000000005	1032.7423	1039.9536	1100.9939000000004	1271.0686	1897.9223000000013	2063.6689999999985
PF13619	1134.7894000000006	818.9201000000003	2069.2480000000005	230.7533	391.6469	4891.9562	5252.4032	5719.358899999998	165.54870000000003	568.8363999999998	596.8274999999998	365.8329
PF12974	432.17690000000016	577.911	1394.1744000000006	2576.0563000000016	4058.477600000001	746.2503	1339.28	753.3302	1496.3036000000004	344.7863	3842.859700000005	4617.821000000003
PF09967	707.3345000000003	92.49020000000002	1999.8041	1391.4101999999993	2751.880300000001	10487.371900000002	151.79200000000003	248.8888	495.0834	20.2084	2137.1985	1685.6022000000007
PF13409	1491.9730999999995	1737.1376000000007	3988.5809000000013	1564.4043000000006	1784.7599999999993	1563.8542000000007	2035.4088000000006	1185.1232000000002	1156.2213000000004	618.964	1782.4223999999995	3254.1946999999977
PF13502	1295.4443999999996	1416.5984999999994	4150.522100000001	684.5260000000002	1133.0422999999996	1370.5864000000008	3591.704	2912.115899999999	1097.5157	770.7186999999997	1947.2803	1780.535
PF00090	1984.56	2205.2694999999976	2483.250100000001	2029.1684000000012	3156.7243000000044	2218.7516000000005	462.40920000000006	686.3173	1078.0288000000003	519.138	2808.0504999999994	2442.175900000001
PF03798	2423.1583	2269.7721	1238.636199999999	2052.9127999999987	1515.4302000000007	2361.402500000001	1085.1068	1075.9353000000006	2035.6350000000007	1124.6462000000006	1923.0664999999995	2931.2312999999995
PF00066	2170.889900000001	2366.5778999999993	1471.8586000000007	1399.2920000000026	1494.6240999999993	6407.464599999998	775.5920000000001	892.5101	1254.6849	1174.6524000000004	1280.8415999999995	1340.4411999999995
PF14259							2244.2939	2081.0180999999993		1180.4432000000004
PF05896	1408.9266999999993	1396.5996000000002	4213.042099999999	785.1930999999997	1318.0795000000005	1804.5442	3323.2702	2332.4855999999986	1444.649	754.4548	1534.0268000000005	1646.9240999999995
PF00307	2320.6686999999993	2734.637700000001	999.7638999999997	2259.575800000001	2021.7654	1617.1294000000007	540.1715	772.3598	2412.509900000001	1152.0621	2075.0282	3054.8412000000035
PF08706	1388.7262	2461.2828999999992	1112.9211	1000.0566000000003	2438.5380999999993	1608.398	3132.6098999999986	2610.2552	778.7334999999997	1344.3543999999995	2288.754800000001	1765.8632000000007
PF08676	1653.8717000000006	1547.8066000000006	3590.665399999999	1089.8929000000003	1643.2382000000002	1778.8582	2813.5479999999993	1828.2727	1157.1894999999995	838.5218000000001	1782.3761000000004	2186.6935000000008
PF11306	1553.2498000000005	1168.9137999999996	4172.878199999999	782.7928999999998	1452.5513000000005	1888.3619000000006	3001.9189	2367.3204	1386.3445	812.0409999999998	1619.2082999999998	1698.0373999999995
PF11397	934.7944	1070.6045999999997	1024.927	1952.2423999999994	1614.6008000000015	4145.060600000002	2103.9743000000008	2018.9034	1877.4958999999985	372.4602	1917.9790999999989	2735.5976
PF13484	1305.6798999999996	1139.7620999999995	2771.622200000001	1470.9565000000002	2301.8994	1447.5851	2413.5251000000007	1677.774	1267.5154	688.4973999999999	2491.7728999999995	2770.2794000000013
PF07659	1313.6083999999996	1161.1982000000005	2642.6149	619.3523999999999	1666.930300000001	2475.5277999999994	3854.156600000001	3127.5661999999993	1459.7482000000007	760.2080000000001	1242.5879999999995	1416.9580000000005
PF07386	1312.2284999999995	1173.7728	2828.417100000001	2350.0619	2824.7415	1080.5899000000004	1048.5881000000004	610.4404	1589.5993000000005	488.2158	2502.494999999998	3876.8325
PF00484	2323.237900000001	1766.2839999999994	4294.530599999998	991.7374	1168.3376	2254.813800000001	2054.1368999999995	1380.6572	897.2570000000003	1027.6721	1687.0269000000005	1835.7367
PF01032	2057.8762	1099.8291	3540.913599999999	1140.274	2819.929100000001	1696.8295000000005	1898.0792	1019.4803	1546.8782000000006	562.6516	2099.9956000000016	2167.4673000000007
PF13671	723.7714000000002	758.6235999999997	1267.5507	2179.1292000000008	3118.6898000000037	2783.9474999999993	1202.1310999999992	1152.442	1266.8029	297.9141	3295.2397	3601.237499999997
PF01163	1385.3330999999994	1111.8214999999998	2047.0905	1748.9856000000002	1901.5114999999994	1476.324699999999	2162.0966	1355.0020000000004	1465.8717999999994	483.3954	3160.076299999999	3319.213700000001
PF01841	1130.2191999999995	788.2104999999997	2090.253200000001	3128.2475000000018	3698.5169000000014	902.2018999999997	464.8742	349.0294	1713.1622999999984	174.218	3325.3156999999987	3822.9905000000012
PF12770	927.5317	3761.9600000000014	877.5258999999999	1565.7861999999998	1632.0084000000006	466.8935999999998	2544.3955	2503.305199999999	1040.9652	2224.6856000000007	2043.9428999999984	1939.2738000000006
PF09409	2449.0633000000007	2273.188	1194.8982000000008	2545.9825	1621.8471999999995	1835.0310999999995	930.4517	1060.9628000000002	1640.3959999999993	914.8048999999997	2066.6206	2977.0454999999965
PF02567	1274.3498999999993	1331.1867999999995	2115.2435	1290.4893000000013	1545.4619999999998	1475.9953	3387.2142000000013	2346.507	1801.7698999999989	680.4916	2077.260900000001	2162.772100000001
PF04973	1407.0293999999994	1370.4711999999995	3383.638100000001	408.48900000000015	802.8403	1796.3550999999993	4700.3346999999985	3010.215200000001	1387.1862999999996	681.7617	1298.2915999999998	1236.0075999999992
PF02690	2034.1665000000007	1658.2597999999994	3845.931700000001	630.5088000000002	966.6858000000003	1324.8561000000013	1914.9963	1472.0786	1221.7892000000004	960.2783999999997	3152.883700000001	2297.4291000000007
PF14328				2034.1179	4908.046200000004				659.9419999999998		77.5555	1261.5694999999996
PF01504	2583.765899999998	2107.0595000000008	1757.184500000001	1782.6173000000006	1497.4390999999994	3198.1008999999976	998.1233000000003	1200.9575999999995	1805.2129	909.5694	1574.2695	1987.6163000000006
PF08340	1643.1392000000005	1327.7005999999994	3018.908200000001	800.4216000000005	1377.2206	1671.1148999999991	3246.9698999999987	2467.3004000000005	1505.9018999999996	850.9202999999997	1633.5892999999994	1847.0732000000005
PF03450	675.1715000000004	958.8604	1951.6539	1661.1637999999994	2000.5156999999995	936.6382000000003	1865.2388000000005	1835.023	1325.1925999999996	450.9415	4180.738900000006	3531.4706
PF13482	712.4848000000002	415.77180000000016	1040.4364000000003	2498.2570000000023	3603.339999999999	1931.4808000000005	1307.935	942.0594	1185.1333000000004	552.8962	3301.440100000001	3827.282899999999
PF00148	13.2313	381.001	36.7362	2474.118000000001	4437.6722999999965	281.6257	419.82459999999986	870.2435999999999	3279.811500000001	240.8032	2572.4141999999993	6268.6887
PF10397	532.1473000000002	496.15509999999983	686.9956999999998	2088.1399	2722.0967	720.3229999999999	2275.0507	2412.9613000000004	1406.9275999999993	147.31539999999995	3886.7709999999984	3882.5763
PF10551	2313.8414	2758.1839000000014	2738.341800000002	132.9589	100.11039999999998	7845.020699999997	1882.6176	1494.5121	363.01870000000014	1239.6116999999995	133.4271	201.7323
PF06155	1406.1507	1146.3941	3421.359599999999	1425.210199999999	1966.893800000001	1066.9336999999996	1504.1396999999995	1578.9608999999996	1005.2762999999992	351.3972	3249.0768999999987	3064.715899999999
PF03626	1082.1563	916.7242	2233.486699999999	1298.5897000000002	1752.8398000000009	1092.7179	3103.6787000000013	2497.0999	1044.4431	575.2746	3051.9272999999994	2498.2030999999993
PF03692	1594.9169000000006	1283.9696999999996	4758.958500000002	895.701	1028.6506999999997	1673.6924	2783.283199999999	1971.0438999999994	922.8556	711.1563000000001	1995.8731999999993	1510.804799999999
PF05977	815.7748	1013.1869000000003	3179.196	1539.4751	1924.5919000000006	1406.0373000000006	3157.4013000000004	2174.2298	879.3142000000003	704.3163000000003	2440.967600000001	1865.1768000000006
PF13098	872.3392000000001	916.1276999999997	3103.0153000000014	686.1278000000002	1316.0024	1064.8416999999997	4156.088500000002	3239.380000000001	1404.5101	810.1564999999998	1771.7751999999994	1747.7191999999989
PF00070	704.9285000000001	510.0231	2016.8265000000006	771.693	667.3412999999998	466.22500000000014	6825.555600000002	5783.542000000002	237.2755	1700.4002000000007	466.7455999999999	936.0774999999996
PF09382	1836.4982000000007	1770.0411000000008	3963.2280000000014	734.1916000000001	1144.8865999999996	1735.9322000000002	3137.4016	1894.1625	1143.8213	947.7703	1460.0042000000005	1314.3350999999996
PF14295	1512.2943000000002	4847.150399999999	1575.7362	2219.4162	1905.9088999999994	1077.1626999999994	981.0015	911.0890000000003	1218.7777999999992	1353.6770999999997	1419.7599999999998	2056.057499999999
PF08530	1048.4109	1242.4589999999998	2871.938799999999	1797.6096999999993	2550.3396000000016	1166.5611000000004	2008.0421999999994	1632.9166999999993	1004.8857000000003	600.1629	2042.918699999999	3100.7557
PF04231	1521.8462999999995	1481.1507	3863.476100000001	599.0389	951.4013	1411.9216999999994	4067.7953999999986	2179.5398000000005	1210.2110000000005	992.4172	1369.1026	1408.5230000000006
PF08936				1844.2589000000007	3048.0096000000012	17.9373			886.5764		1344.4375000000002	3378.580799999999
PF05292	1455.7173000000007	1704.8449000000005	3732.2364	479.8646999999999	919.5924	1558.2883000000006	4302.578299999998	3296.287499999999	748.7464999999997	920.2674	934.6643000000007	947.6456999999997
PF13088	703.7420999999998	1914.4760000000006	734.2881000000003	3122.307999999997	4408.414999999997	287.2467000000001	1048.8233000000002	1200.2364000000005	1109.3606000000002	484.36969999999985	2554.3020999999994	3419.812600000001
PF02872	1793.7605000000005	1811.7183999999993	2724.593800000002	1129.8922000000002	1295.307400000001	1779.8718000000008	2657.5322999999994	2025.1824999999994	1366.8360000000002	999.2338999999997	1608.5651000000007	1782.7635999999984
PF08546	976.0568	1001.2153000000003	2747.9392999999995	1626.8924000000009	2194.3951	1003.0392999999997	1993.2296	1950.5649	1216.0211	540.4811	2624.1312	3072.817000000002
PF06714	836.4495999999997	225.7736	906.3894	1655.4552	4093.6953	3586.087799999999	188.7074	387.5121	948.22		2841.4917000000014	3497.639299999999
PF02625	955.9826000000003	1082.7649999999994	3254.2241999999987	1190.6990000000008	1426.1600000000005	873.6021	2240.2869000000005	1837.5810000000006	987.8233999999997	616.8226000000002	3408.045099999999	3012.892400000003
PF09411	1041.3217	877.9821000000003	2079.6405999999993	1203.3436000000004	1186.5528	1034.2619000000002	3163.1593000000007	2760.7783000000013	1492.6713999999995	469.36239999999987	3151.400000000001	2412.415299999999
PF01142	1833.4032000000007	1208.4657	4082.6457000000023	1767.9465999999993	1443.5990999999995	1186.1675	1181.2417	731.8671000000003	1276.5165000000004	497.95139999999986	2711.256700000001	2950.3809000000024
PF04982	611.7212000000002	1035.9151000000004	805.0632999999998	1284.6278000000011	1489.3703	1568.7250999999994	3672.518999999999	3111.0916	1408.7261999999994	509.84630000000016	2827.466899999999	2540.786999999999
PF05065	509.7787	263.8328	1169.6719999999998	1667.1342000000002	5349.548900000002	3355.2405000000012	474.5432	456.53879999999987	864.9177	181.7111	2920.7064999999993	3643.8070000000016
PF16211	1674.7295	1583.9134	1226.2135	1497.5872000000004	1647.0036	1950.9367			1637.9414000000004		2347.1393000000007	2069.4427
PF07584	1857.4877000000006	1633.1634	2503.0907	1019.5167	1904.9326000000012	1840.5339000000006	3185.0239	2065.1216	890.2700000000002	866.4953000000003	1357.3524000000002	1722.6083999999994
PF02536	1380.9516	1493.5003	899.5131999999999	3317.602800000001	1752.8490000000004	1699.2492000000007	605.0552999999999	644.5109000000001	2113.0095000000006	375.07610000000005	2777.3072	3784.9523000000017
PF07331	1143.1503	1428.4930000000006	2544.5158	793.4301999999999	1131.5128000000002	1110.1531	3830.7018	3299.544800000001	904.3794	922.3707000000003	1853.6992	1865.3954999999994
PF07685	708.2225999999998	857.5775000000001	2227.6431999999995	2554.252000000001	4105.865599999998	766.2414999999999	976.8050999999997	687.6353000000001	1524.9000000000005	433.93650000000014	2214.3489999999993	3749.082899999998
PF09337	1302.6156999999996	3302.5061000000005	1990.9331	204.23989999999995	452.52489999999983	8624.470399999998	187.2832	217.8815	482.51480000000015	484.4283	3107.3781	438.6555
PF01614	1497.9686	1598.1046000000006	3690.0247000000018	546.6482999999998	952.1086999999997	1460.4626	3132.7344999999987	2926.9443000000024	926.2485	911.6822	1716.5088000000005	1419.9175999999998
PF04466	1118.0883000000003	677.6134999999998	2173.944500000001	381.3393	653.4241999999998	7745.9596	2763.637900000001	1990.9407	1091.4318999999996	295.2865000000001	1140.2644	727.2046999999997
PF08719	2456.6249999999995	5483.895500000001	1027.3738	871.5648999999997	635.6675	1268.4272999999996	1762.5927	1731.3697999999995	806.1652000000003	3020.759500000001	704.0087000000003	947.5259999999997
PF03703	765.7593000000003	882.2091000000003	4107.364900000001	1796.9809999999993	2235.6279999999997	920.2114999999997	533.4713999999999	457.6666	1968.8086	484.3973	3014.790299999997	3521.328799999999
PF00309	1320.0921	1287.9573999999996	3041.2088999999987	969.4849000000003	1495.198599999999	1468.5415	3016.7373	2150.8626	1129.2081000000005	719.1683	1922.0025	2045.7029999999993
PF01011	844.4881999999999	1085.7270999999996	3097.246100000001	1590.0886000000005	2483.6174999999976	719.3501000000003	2510.106899999998	2190.1472000000017	821.5866999999997	386.79749999999984	2492.4254999999994	2338.6870999999983
PF16658	1314.7349000000004	1270.7101000000002	3264.0679000000014	1280.6719999999996	1780.1053000000006	1327.6008000000004			1305.6717		1574.8414	2263.7977000000005
PF00637	1474.6913000000009	1571.047900000002	1103.6852	2150.6866999999984	1575.7324999999994	1619.6251000000007	1219.9261	1638.1793000000002	2343.543699999998	757.9671	2017.406899999999	3000.875300000003
PF02586	786.1234	520.1211000000002	1192.0480000000005	2077.4054	3339.747400000001	844.7385999999997	1280.354	1044.2925	1426.5687	281.6679	3470.311499999997	4208.131000000001
PF11746	218.4303	287.64560000000006	412.6933	3262.9371	6023.166400000004	295.13459999999986	369.6357	617.0183000000002	2199.2567	53.7085	1794.9521	4907.068700000002
PF06206	98.2262	171.23270000000005	65.75789999999999	4063.428200000001	9627.4611	172.20349999999996	77.06099999999998	61.708	486.9672	46.5397	1824.9223	3743.867900000001
PF06213	517.7108999999998	670.9812000000003	886.3155999999997	1342.3104999999996	1883.4001000000005	913.8254999999997	2928.8808999999987	2931.3762999999994	1538.7204999999994	108.6673	3617.495899999999	3099.1877000000018
PF01156	971.9327999999997	1166.8775999999996	1218.8979000000008	2162.5646	1924.9413	1001.9906000000003	1244.9676	1020.8422	1853.2855000000006	613.3650999999999	3593.370599999999	3645.4366
PF03968	1433.5894000000005	1238.6638999999998	3999.1597	851.2091000000003	1130.2942	1505.6446999999994	2556.9410000000007	2003.9299999999994	1111.6323000000007	598.4549999999998	2149.5230000000006	1824.9972
PF02373	1825.2797000000005	2249.627699999999	1262.3481000000008	2283.342600000003	1620.3093000000013	1193.8043000000005	1078.4026	1169.4674000000002	1845.3717	929.0152000000003	1959.3864	2985.3767000000034
PF07705	746.6538	398.023	879.9274999999999	1754.3466	2808.7535000000016	1201.2879	1164.0322	844.9629	1210.5836000000004	234.66990000000004	4332.8740000000025	4810.937899999999
PF00995	1854.193299999999	1574.8252000000011	961.9808000000003	2267.118	1532.2698999999993	1755.732199999999	1308.3566	1388.9756000000007	2082.9702	697.7500000000003	2035.8518	2902.9688
PF09278	1067.7474	900.6608	3965.8152	1629.0506	1732.7135999999996	936.5379999999997	563.9794	339.44790000000006	2174.4156000000007	160.72220000000004	3692.445500000001	3136.308599999998
PF15902	1853.4139	1435.6884000000007	3311.5923000000007	618.7246000000001	937.5803	2529.342600000002			1505.5512999999994		1373.6035999999995	1653.3621999999993
PF06271	1673.0380999999998	1030.6164	3984.368999999999	1036.2112	1619.7602	1059.3701	1839.4197	1412.9756	1089.2016	491.12669999999986	2720.1983	2308.084000000002
PF14223	354.7067	1475.3356000000006	4709.438799999997	392.5476000000001	602.1633	7135.621299999999			834.2878000000002	61.12819999999999	747.6003999999997	544.6539999999999
PF05378	1037.3440000000003	1114.0323999999996	3330.731000000001	1639.4742000000006	2176.3810999999987	1567.727699999999	2022.4419	1783.4883999999995	660.4161000000001	623.9941	2255.4308999999994	1998.7265
PF12915	772.5975999999998	971.333	2229.1452000000004	1163.9034	1397.8946999999994	746.5902000000002	3089.1245000000013	2315.3350000000005	1405.6815999999994	593.4187	3008.9487999999988	2488.395499999999
PF00745	1238.3585000000005	1094.6739000000002	2903.2442000000005	1301.2656000000004	1952.183800000001	1132.5709000000004	2614.4037000000008	1864.5332	1107.5823000000007	726.4086999999997	1893.3790000000006	2302.0817999999995
PF05684	1541.6462999999994	1476.4822999999994	2715.6713	1206.3719999999996	1033.8105999999998	2022.8978000000006	2069.6464	1484.2646999999995	1609.8602999999991	880.8809999999997	1485.8542000000016	2595.3682
PF00080	2021.683	2536.3033	829.8415000000005	1500.8434	1573.5490999999995	2577.3923999999993	1689.7218999999998	1260.1329999999996	1230.2008999999996	1468.8191	1583.1042000000016	1845.7274999999993
PF00982	2237.4375999999993	1285.8559000000002	687.8445999999997	2696.780299999999	1942.4465000000007	973.6361999999997	1088.7262999999996	690.7396	2072.0258000000017	744.9130999999999	2453.4512000000004	3241.7961000000014
PF05088	1549.1610000000005	687.7499	9397.262300000004	1057.8558000000003	1555.3073000000006	569.9530999999997	1149.73	415.5789	743.2354000000005	408.3475	1607.8565999999994	963.3702999999997
PF05367	1192.5065	137.91750000000002	167.1565	2637.7481	4183.552999999999	2541.8597	474.3661	281.2363	708.0011000000003	88.00460000000002	4153.7985	3464.3957
PF02491	1426.3828999999994	1334.2169	3116.3719	873.2555000000001	1518.9659999999994	1599.7591	2552.5408	1939.7791	1355.5145000000002	358.1651	2010.1864999999993	1909.2601000000006
PF02915	709.6911	505.39169999999984	794.9635000000003	1560.7574000000006	3183.3424000000005	538.6559	3320.658000000001	2431.4770000000008	1176.2146	294.91460000000006	2238.0381999999995	3240.237799999998
PF02556	896.7227000000003	1041.5428	3070.9460000000013	885.0565000000003	1279.7033	1129.9654000000005	2840.493800000001	2199.1363999999994	1163.1478	398.0567	2958.2431999999994	2123.922099999999
PF01903	971.2503000000003	715.8113999999998	2191.6164	2247.505	3509.1044999999976	684.5550999999998	1257.6570999999994	946.7983	1042.2415999999996	317.3559	2408.875299999998	3654.352
PF10672	2120.0780999999993	1278.9399999999996	4485.389299999997	1034.808500000001	1579.8283999999994	1870.687	1342.2834000000005	802.6386	1016.6578000000003	611.8139999999999	1818.0835000000006	1984.7956999999994
PF03755	1437.351400000001	1105.2331	2821.4871	713.8361000000003	1246.4550000000004	1495.2925999999998	3683.9694	2443.0988	1267.074099999999	743.9192999999998	1386.5843999999993	1572.4818999999989
PF08331	1212.4577	1052.4059999999997	2746.775	1265.5683999999997	2123.7907	1279.1445000000008	1980.2702999999995	1481.5095000000006	1209.3730000000005	637.3310000000001	2141.9202000000014	2781.5272000000014
PF02839	429.4159	67.0065	545.6808000000002	3864.754700000002	5253.359999999998	5868.208300000001	33.7303	35.3299	176.40190000000007	28.0399	1412.4216	2159.3002000000006
PF08298	1077.5340999999996	907.1294999999997	2874.764000000001	1845.0990000000006	2882.314400000002	1160.7301	311.4489	237.4942	1802.1481000000006	66.0814	3675.5085	3014.860200000002
PF09834	767.3373	750.6686000000003	1472.0583999999994	948.0228000000003	1717.0141000000015	3248.6947000000005	2064.0821	2218.3836	932.6657999999994	278.0079	2168.817899999999	3276.134
PF02609	783.1461000000003	819.5699	2122.735099999999	1466.3353999999995	2362.602500000001	1159.6326	2016.1606	1776.3533	1210.7756999999995	406.51499999999993	2613.2593	3060.574799999997
PF00352	1461.1940000000004	1466.2072000000005	613.0162000000001	1748.6946000000007	1432.6175000000012	1692.7491	1828.4356	1739.6394000000007	1031.7117000000003	644.0648999999997	3559.204999999998	2563.6788999999985
PF12098		3.8387		2072.2595	7785.208000000003	11.8102	121.8894	24.6225	30.0255		1479.1040000000007	3305.1003
PF03357	1979.9918	1339.9186000000007	1118.8968	1928.6606	1552.1966999999984	2923.2564	1110.4219999999998	1067.2803999999994	1797.0229000000006	411.2437999999999	1851.1409999999985	2677.7581
[truncated: 9,031 more rows]
