# Supplementary material for: Metagenome-assembled genomes of phytoplankton microbiomes from the Arctic and Atlantic Oceans
Source: Microbiome. 2022 Apr 28;10:67. doi: 10.1186/s40168-022-01254-7 (PMC9047304; doi:10.1186/s40168-022-01254-7)
Supplement: Supplementary file 6 — Additional file 5. Includes a table giving the percentage of estimated gene copies by taxonomy, and a box plot showing distribution of relative abundance for each domain, split up between polar and non-polar stations. [file 40168_2022_1254_MOESM6_ESM.gz]

Archive with 3 entries (2 files):
- 5. taxonomy
- 5. taxonomy/taxonomy_percentage.csv
- 5. taxonomy/taxonomy_genecopies_boxplot.pdf
