# Supplementary material for: Metagenome-assembled genomes of phytoplankton microbiomes from the Arctic and Atlantic Oceans
Source: Microbiome. 2022 Apr 28;10:67. doi: 10.1186/s40168-022-01254-7 (PMC9047304; doi:10.1186/s40168-022-01254-7)
Supplement: Supplementary file 6 — Additional file 5. Includes a table giving the percentage of estimated gene copies by taxonomy, and a box plot showing distribution of relative abundance for each domain, split up between polar and non-polar stations. [file 40168_2022_1254_MOESM6_ESM.gz › 5. taxonomy/taxonomy_percentage.csv]

Domain	Phylum	P1	P2	P3a	P3b	P4	P5	P6	NP1	NP2	NP3	NP4	NP5
-	Unassigned	0.19413578198518106	0.390741694033181	0.234530405561071	7.53347497172338	10.697890879506401	8.3605531997497	0.139438116539044	0.454940090434165	0.704943086277948	0.163914303227205	6.45210362702242	0.18398861629265398
Archaea	Candidatus Diapherotrites	0.000292616950590196		0.000285520413134254				0.000518078555706056	0.00135650917120962	0.00161418241098984	0.00415237133266783	0.00978179270528059	0.0024836604409051
Archaea	Candidatus Korarchaeota	0.000292616950590196	3.53702018641087e-05	0.000167374035285597	0.000328977195506418	0.000327701635089155	0.00069092098579198	8.18018772167457e-05	0.0009594820967092439	0.000658954212081297	0.00119908049178643		0.00033220935833762404
Archaea	Candidatus Micrarchaeota	3.11294628287442e-05	8.488848447386079e-05						0.005300311444580029	0.007304686226947709	0.00023537505949881802		3.95487331354315e-05
Archaea	Candidatus Parvarchaeota								0.00113483572128024	0.0009756608876552539
Archaea	Crenarchaeota	0.007639170178173841	0.00675570855604476	0.0186671277000878	0.0559672453855294	0.0274122417752078	0.0294587584642772	0.00614877443745872	0.0148521211452683	0.0184302852495296	0.0214013662589586	0.0385892643296079	0.0169822260083543
Archaea	Euryarchaeota	0.18245600753183602	0.24167751529708198	0.38396588247664704	0.33328474066008	0.22174477307699497	0.23141012176360198	0.722617332863427	1.54774718731959	1.4358254709198401	2.59519211356767	0.890986838828183	1.04645156901689
Archaea	Nanoarchaeota	0.000174324991840968	0.000113184645965148	0.000196910629747761	0.000287855046068116	0.000360471798598071	0.00062490942663988	0.000320390685765587	0.000281227511104434	0.000209435059653746	0.000373047264111334		0.000189833919050071
Archaea	Thaumarchaeota	0.0507597020885504	0.24879399991214	0.0217980067130772	0.0258144293098943	0.0101259805242549	0.008797140449669859	0.0139813041809621	0.204647605551219	0.784783817555705	1.47120958887793	0.0457109989056182	0.016222890332154
Archaea	unclassified				0.0009869315865192552	0.00125618960117509	0.0016062812727011
Bacteria	Acidobacteria	0.0710685636380231	0.0786562549054049	0.10413618654210399	0.072446946772929	0.0388654139215738	0.0406147119609821	0.100364086521846	0.15760982289978698	0.19552550678942499	0.13240069148751402	0.158785575145832	0.0608417710555478
Bacteria	Actinobacteria	1.5407589886012598	4.09482241788861	2.90201963356507	5.2691763377395	1.9728894621968303	2.21947144720618	1.1636589707006102	1.7563915320874501	2.3548060799917296	2.7705998253605895	2.1540207552325	1.7405239257970901
Bacteria	Aquificae	0.0217594945172922	0.0171121036618558	0.0152704193369389	0.0328668779385631	0.0350203814031944	0.0275972324961879	0.0314664554360415	0.0466771497254277	0.0480117103825745	0.0749602948920859	0.0532380054957833	0.0456392380382879
Bacteria	Armatimonadetes	0.00853569870764167	0.0125139774195216	0.0125235160519576				0.0535597791076642	0.0196859257773104	0.0268230121522395	0.0187855943713208	0.0392561210074443	0.0125527678971859
Bacteria	Bacteroidetes	21.188611298475898	11.778574330443801	9.07311016007653	10.0378447141281	13.146837968691198	16.9094373777603	14.676306563441802	3.70566874264404	2.7394769865094197	4.56759070177918	5.04625185282996	9.647328127138099
Bacteria	Balneolaeota	0.0338065966320163	0.074921161588555	0.0136951342989568	0.024344312467475	0.0359816395327892	0.0430747427320503	0.024131553778939996	0.0311302311997837	0.0279314855167483	0.0654653538126807	0.0291316892356511	0.040608639183461
Bacteria	Caldiserica	0.000317520520853191	0.000106110605592326	0.000118146377848657	0.000359818807585145	0.0016822017267910001	0.00056329863809792	0.000818018772167457	0.0013498920533012802	0.00152223531162966	0.0019185287868582898	0.00220689033162451	0.00120228148731712
Bacteria	Calditrichaeota	0.0042896399778009605	0.00484571765538289	0.004095741098753439				0.00543982483491359	0.0282584020275643	0.0244681447741815	0.0355593981397554	0.0408882619371767	0.009254403553690959
Bacteria	Candidatus Absconditabacteria				0.00116170072163204	0.0013981936430470599	0.0016282851257518
Bacteria	Candidatus Aerophobetes	0.00131988922393876	0.00142895615530999	0.0033868628316615				0.0020995815152298103	0.0054789736281052	0.00615023931275877	0.00571561701084866	0.009092830281217509	0.00191415868375488
Bacteria	Candidatus Aminicenantes	0.00560330330917396	0.0030913556429231	0.0030521147610903				0.00214048245383818	0.0144617111886762	0.0173984344678209	0.0149352136810288	0.0180014460105465	0.00586903199729803
Bacteria	Candidatus Atribacteria	0.00489977744924434	0.00310550372366874	0.00269767562754433				0.00577384916688197	0.0109281702256229	0.011661957102183	0.0146465461552283	0.0188525172402715	0.00603513667646684
Bacteria	Candidatus Bipolaricaulota	0.000193002669538214	6.36663633553956e-05	0.00017721956677298502				0.000122702815825118	0.000833756856450792	0.000556790768347763	0.00266462331508096	0.00179056544435645	0.000411306824608487
Bacteria	Candidatus Calescamantes	0.0005976856863118901	0.000863032925484252	0.00076795145601627				0.000456727147793497	0.00294130891025696	0.00521544380259693	0.00441439262531746	0.0053016948033517	0.00266558461332808
Bacteria	Candidatus Cloacimonetes	0.00996765399776391	0.00334602109634468	0.00396774918941739				0.00745760447292665	0.0195271149475102	0.0190892394616109	0.0260422518660579	0.0254658196530695	0.0111764719840729
Bacteria	Candidatus Fervidibacteria	0.00041090890933942405	0.000834736763992965	0.0010731629321253				0.000259039277853028	0.005700647078034579	0.0061042657630786794	0.00396584770061216	0.00851439658828755	0.00136047641985884
Bacteria	Candidatus Gracilibacteria	0.00138837404216199	0.000466886664606234	0.000206756161235149				0.00109750851932467	0.00200167816727273	0.0022833529674444897	0.00179417969882118	0.00440272779013571	0.0033458228232575
Bacteria	Candidatus Hydrogenedentes	0.0064998318386418	0.00519234563365115	0.004479716826761571				0.0103002197062086	0.00897942900161686	0.0112379788106888	0.00850014837510826	0.0136245082576752	0.003907414833780629
Bacteria	Candidatus Hydrothermae	2.4903570262995396e-05						0.00027948974715721403	9.59482096709244e-05	0.000143028821226948	0.000248698176074223	0.00040527201415475097
Bacteria	Candidatus Latescibacteria	0.00881586387310037	0.00582193522683229	0.00586793676648329				0.00458772194723915	0.0188852545104013	0.0187827491304103	0.0164629310483419	0.0268732188294978	0.0059955879433314105
Bacteria	Candidatus Marinimicrobia	0.0993652453493516	0.044325936976100995	0.0377477677226459				0.12232107373144001	0.5580844158304089	0.6383836026855501	0.986807716429366	0.6069279998160799	0.32094587914065303
Bacteria	Candidatus Melainabacteria	0.0019424784805136398	0.00305598544105899	0.00301273263514075				0.0018950768221879398	0.0039636536270954295	0.0039945906499812	0.005040579104361479	0.0132044990793694	0.0030689816913094803
Bacteria	Candidatus Microgenomates	0.00116424190979503	0.00249006221123325	0.0029241228517542604			3.960693549126e-05	0.00218138339244655	0.00353354096305336	0.0021556486627775802	0.007420975932500471	0.007519638008089521	0.00307689143793657
Bacteria	Candidatus Omnitrophica	0.00386627928333004	0.00512160522992294	0.00235308202548575				0.0056034285893470795	0.00988928271401356	0.012545670890478	0.00910412965985995	0.0168482629157243	0.00330627409012207
Bacteria	Candidatus Parcubacteria	0.00234093560472157	0.00205854574849112	0.0026681390330821697				0.0013497309740763	0.00569733851908041	0.00400991516654123	0.00606201804180918	0.0176367011978072	0.00351192750242631
Bacteria	Candidatus Poribacteria	0.0008903026369020849	0.00477497725165467	0.00816194560304471	0.05108399013973099	0.0262215925010506	0.0604225804772222	0.00146561696680003	0.0338664094548822	0.0579164562525407	0.00894869329981356	0.0160782460888303	0.00199325615002575
Bacteria	Candidatus Saccharibacteria	0.0008653990666390901	0.00118136474226123	0.0018509599196289601	0.000503746330619203	0.00208636707673429	0.0021739806814091603	0.000927087941789784	0.00203476375681443	0.0020585933912307198	0.027152511580675	0.005485909355240229	0.0029582452385302697
Bacteria	Candidatus Sumerlaeota	0.00246545345603654	0.0121107571182708	0.00405635897280389				0.00334024331968378	0.0161821618448445	0.0174903815671811	0.0122839134825232	0.0231631377544629	0.00337746180976585
Bacteria	Chlamydiae	0.0976780284640337	0.10614597579419	0.159202244151065	0.0284256857992265	0.0193671666337691	0.0199486931757646	0.0622103276233351	0.0611884892984164	0.0656297962544225	0.0653365636857851	0.0621466212251122	0.0621706084888983
Bacteria	Chlorobi	0.0479829540042264	0.0249855105968064	0.0200159655138599	0.0945398215586569	0.0920459276026255	0.0713628962140302	0.0403624095833626	0.0324933574889017	0.0386484307643961	0.0439574026211189		0.0223845829546542
Bacteria	Chloroflexi	0.0675820638012038	0.0946860303902189	0.0745011367650655	0.19147500832209502	0.11845867939081099	0.10422785113055599	0.0494696852468269	0.156498147091186	0.22767123436018202	0.189685651722897	0.16295250830955	0.0829653323715081
Bacteria	Chrysiogenetes	0.00281410343971848	0.00611197088211798	0.00169343141583075				0.00134291415097491	0.0033813472511615397	0.00417848484870156	0.0050805484540877	0.00639592924156953	0.00240456297463423
Bacteria	Coprothermobacterota	8.716249592048391e-05	0.000707404037282173	0.0006498050781676129	0.0017271302764087	0.000846562557313651	0.0009241618281294	0.0009543552341953661	0.0012704866384012099	0.00129747573541589	0.00195405709772604	0.0026932167486102103	0.00276050157285312
Bacteria	Cyanobacteria	2.60260364336743	5.11374597106873	3.01439652996212	2.67249765038319	1.7057470892721498	1.35396749053933	4.78757756692587	17.4196786932674	14.7691714044112	9.0796906230218	11.436043065530601	10.5011931852787
Bacteria	Deferribacteres	0.00440170604398444	0.0113962790406158	0.0092449540666574	0.00360846861321103	0.0141567106358515	0.0111647550379252	0.004778592994078229	0.0170126101423412	0.0180369559911555	0.0218765574168147	0.0383387325390395	0.0118567101940024
Bacteria	Deinococcus-Thermus	0.0232661605182034	0.0464764452494388	0.042444086242129996	0.125792655131767	0.0559277457218825	0.054507944777194	0.0230408620827167	0.050912105186765	0.0647256497773808	0.0639420774842261	0.0959205171683541	0.0433770505029412
Bacteria	Dictyoglomi	0.000877850851770588	0.00033955393789544304	0.0015654395064947	0.0033720162539407897	0.00468067168785676	0.0024380269180175602	0.000661231840835361	0.00560139030940949	0.00498557605419648	0.0046630908013916795		0.00231755576173628
Bacteria	Elusimicrobia	0.00355498465504259	0.0019170649410346898	0.0234619015344458	0.00170656920168954	0.0014200404187196698	0.00102978032277276	0.00582156692859173	0.0088867893509001	0.00968509446593907	0.0110182174078598	0.0134550308699377	0.0097527175911974
Bacteria	Fibrobacteres	0.0289005932902062	0.0256009521092419	0.0185883634481887	0.00449259482613452	0.0051121455073908206	0.00373185347739872	0.0215207105311055	0.0126320780870203	0.0161673649708318	0.0226359750616128	0.0058506541679795	0.0179946735766213
Bacteria	Firmicutes	1.25579988586694	2.57753979448356	1.9352475146924901	1.7783273524593801	1.12070136014748	1.2700623980863999	1.60789088174925	1.49591861130252	1.6368575873265	1.5313989885267498	1.6465612448541498	1.32807018792767
Bacteria	Fusobacteria	0.0239572345930016	0.0173950652767686	0.0174561273271391	0.0275107179742242	0.0432511541378503	0.0394089008138037	0.10534718420896601	0.0263427463931	0.0265216299932255	0.0363943134451474	0.0418977576815258	0.030246871101977997
Bacteria	Gemmatimonadetes	0.00986803971671193	0.0131152708512115	0.0118441743793278	0.0081216245140647	0.0035937945981444	0.00522371471423618	0.0111455057707816	0.011748692846257	0.0234567266812195	0.0106496111826069	0.0165572039237405	0.00544981542606246
Bacteria	Ignavibacteriae	0.0115179012466354	0.00620393340696466	0.00692140863563381	0.0203965861213979	0.0279147176156779	0.026343012872297997	0.005562527650738711	0.0311831681430504	0.0272265577549869	0.0427805273236248	0.055809640640147005	0.0134070205329113
Bacteria	Lentisphaerae	0.0309240083740745	0.0311469997615341	0.0220539905317493	0.0398268017309958	0.0559222840279643	0.061012283738980995	0.281896085712007	0.0651389086896952	0.0428115910965376	0.0467019646356523	0.0298906531894318	0.0176624642182837
Bacteria	Nitrospinae	0.0122276529991307	0.0133911584257515	0.0101901250894467				0.0208867459826757	0.0202980091838318	0.0460144150575839	0.46166375349321	0.0134734523251266	0.00818658775903431
Bacteria	Nitrospirae	0.036714088460221	0.0398692915412233	0.0365859950071341	0.00866649299412221	0.00872232518728968	0.008079814840217041	0.0242542565947651	0.0539295109529679	0.0724389897792626	0.071158765629237	0.05877917921658999	0.0329282752085602
Bacteria	Planctomycetes	0.18966559112297304	0.349195854923599	0.241254903566957	0.16265866210320498	0.105929553542569	0.133845037336798	0.342756682361266	1.64575993777792	1.6391715893270702	1.2239902787435801	1.24726515076266	0.36892640218055894
Bacteria	Proteobacteria	48.908264835025705	27.908588967340805	32.078149496913	22.880065811888	42.081270223969895	40.5375180437096	26.6469751370011	22.9918808955832	25.135818636185498	43.3723135156711	31.306588868194606	37.986724281261104
Bacteria	Spirochaetes	0.11710281326917	0.108848259216608	0.21293915500922897	0.16834379926305	0.10619171485064098	0.105226826059058	0.131332913871485	0.12897424515144698	0.147978640075838	0.163550138040811	0.17237324049312902	0.10213855819556501
Bacteria	Synergistetes	0.015147596612467	0.01055446823625	0.0173773630752399	0.0382538795149807	0.0139710130426343	0.0136335873502137	0.009080008371058771	0.0210126579179325	0.0201926046539331	0.019318519034336998	0.0259521460700552	0.0116589665283252
Bacteria	Tenericutes	0.0381584955354747	0.0461439653519162	0.04921781190545299	0.0921033342044375	0.0453320595206664	0.043598434434657	0.0371380522564025	0.0351633645649167	0.0397262550957849	0.0408220291870403	0.0437804304018265	0.0469127072452488
Bacteria	Thermodesulfobacteria	0.0044701908622076705	0.00529845623924348	0.0016835858843433599	0.0065692633727687895	0.00824169612249225	0.00683879752815756	0.00684409039380105	0.0122515938072908	0.0153755982818969	0.0233598643955431	0.0212620435789734	0.008661172556659491
Bacteria	Thermotogae	0.0113747057176231	0.0124715331772847	0.0141972564048136	0.0124600112798056	0.0134521521204098	0.0118028667763955	0.01235890028283	0.0415952031718228	0.0383061832278887	0.0488025760157078	0.05512067821608401	0.0266795753731621
Bacteria	Verrucomicrobia	0.313523497825981	2.24854739886474	0.5760325107326141	0.820592492041322	1.25768064361475	1.23647131601921	1.71408335202279	1.91105673751802	1.01650072428773	1.0999254171934099	1.6134984170812	0.451606983673492
Bacteria	unclassified	0.0049309069120730895	0.007555075118173609	0.00853607579956546	0.00753563388456889	0.00413450229604151	0.0045988052875963	0.003960574221910771	0.0158579230673359	0.0224912821379376	0.0145710484946344	0.0182519778011149	0.0079651148534759
Eukaryota	Annelida	0.25396038364946105	0.39631603784696506	1.3960176006597298	1.87703079164867	0.891020745807413	1.26353605527157	0.25592398969569	0.224591598926955	0.284862330162214	0.20298656310400895	0.22866552325922399	0.222580270086208
Eukaryota	Apicomplexa	0.24072413605467896	0.300908455338718	0.5143601014956151	1.1090746508883702	0.495501257336557	0.6904941110427961	0.409077554314742	0.12844487571878	0.165479237987392	0.14791324022014402	0.121437916895952	0.204111011711962
Eukaryota	Arthropoda	0.673510831870145	1.3768982922064001	1.97561419379078	2.9604349407501798	1.20583824494365	1.29879502940001	1.0018684912120899	0.7418583229397709	0.799035617956533	0.516035392237437	0.45083932570989704	0.607334075267567
Eukaryota	Ascomycota	1.20327203028971	2.61252799816754	1.1611032193706499	2.3969586880718396	1.2117805679266	1.20465374450789	1.25604737419383	0.245147675709212	0.40647769358261293	0.7885020082821821	0.333914665335213	1.20045433584626
Eukaryota	Bacillariophyta	8.55752046108462	3.1301567543680298	5.186803207122809	2.2366131468745403	2.10766222132116	1.6292973029921298	12.3590775202306	0.283646067699932	0.8795914933404251	0.80616401982231	0.641847710272069	2.2509873341227298
Eukaryota	Basidiomycota	0.8582081607256501	1.7665081397799298	0.317557772594215	0.7748029786417719	0.335468163840768	0.335831606801004	0.831434280031003	0.0459988951398228	0.0739101433690255	0.45855502629228206	0.0664940846496814	0.766240885005731
Eukaryota	Blastocladiomycota	0.0370938679067316	0.0832685292284846	0.0705432331071355	0.21520248854799498	0.0982504118936468	0.0913115893897949	0.0511534405528716	0.0210788290970158	0.0341532392401206	0.0358036552769712	0.0308117259488744	0.0525286273504801
Eukaryota	Chlorophyta	1.07482564076575	5.232278591555731	9.15397151018245	5.83704237987038	8.22030812910876	7.550688185906861	2.49492317099524	1.0653129719762702	2.1779356180280502	3.48170784945624	5.35669389996354	4.6443184685465
Eukaryota	Chordata	0.7638734365694241	1.4156852555705801	2.66911374069942	3.9733660062518	1.67044269978521	2.0672311887189903	2.8983154948434104	0.609165257523837	0.807295532382389	0.8366251053525441	0.603693192284918	0.7587899036830149
Eukaryota	Chytridiomycota	0.26615068129319797	0.436687586254659	0.269678952971047	0.48380208814162606	0.22215440012085602	0.24124584407726501	0.39953400197278904	0.0719181459867891	0.0922178324860749	0.18501367884378797	0.0728531709808732	0.27784566976965996
Eukaryota	Ciliophora	0.541814526426859	1.00756264434137	0.39451044669964	0.38512949056442	0.19388467240049898	0.32798503280312397	1.7346156232041898	0.15851305949427602	0.153204300222808	0.120485384230244	0.0845544793168322	0.137953890923012
Eukaryota	Cnidaria	0.194123330200049	0.34365688131168	0.6821968767611191	1.38412014740646	0.5142785610271661	0.7784259086040041	0.399827125366149	0.244767191429482	0.225995753882952	0.210602944746282	0.166949964085531	0.24853214876967802
Eukaryota	Euglenozoa	0.0759745669798332	0.190942497743204	0.640520741975006	0.285973707731314	0.10774829761731401	0.128344074074123	0.10926685749226801	0.0496316928715013	0.0885859220613477	0.13312458082144502	0.0473652455815771	0.0977565585641595
Eukaryota	Evosea	0.14831943859383498	0.245745088511454	0.313274966397201	0.563764107724405	0.303937804851273	0.321529102318049	0.202664150804487	0.0873988933333497	0.12509402867952601	0.109578192793846	0.0989821630207414	0.144265868731427
Eukaryota	Fornicata	0.00381647214280405	0.0110779472238388	0.0122872232962603	0.0221031553230875	0.0133647650177194	0.0112879766150091	0.009523101872649471	0.0026666985170608697	0.00425510743150171	0.00303322954033383	0.00236163055521087	0.0035831152220700897
Eukaryota	Haptista	1.32761555661285	12.321436188654198	10.035136732772198	11.767277830905302	2.9672618420174404	3.2403534118052297	6.39214865582474	1.80624489840888	3.37354929186941	2.34595657179157	2.39138857392294	7.2758911713781105
Eukaryota	Heterolobosea	0.11502336515221001	0.975121095191612	0.351544547288678	0.24681514092868997	0.158465587341279	0.142571765456706	0.0871189992358341	0.0455158455325141	0.0810411517416262	0.0973120434667566	0.0752848030658017	0.264074800891903
Eukaryota	Imbricatea	0.00037977944651068	0.000297109695658513	0.0009057888968397029				0.0010293402883107198	0.0010984415727843802	0.0037391820406473602	0.000612863362468621	0.00557064804910895	0.0015344908456547401
Eukaryota	Microsporidia	0.00892792993928385	0.0115165377269538	0.0173872086067273	0.00887210374131372	0.014140325554097	0.0137964158627889	0.0148334070686365	0.004747782099233671	0.0057722345709447	0.00579111467144262	0.0024832121594573	0.0085978945836428
Eukaryota	Mollusca	0.11913868013816999	0.18345816302875897	0.342220828970122	0.47082804999384203	0.19890943080519896	0.30217011240404307	0.146227672348034	0.11720900951042	0.119955207459729	0.0861028613879827	0.0860539857692048	0.097068410607603
Eukaryota	Mucoromycota	0.231926949859276	0.46672396167765995	9.84553148738807e-05				0.28606116462696			0.14680298050552698		0.272451222569987
Eukaryota	Nematoda	0.0251650577507569	0.0515839023986161	0.0699328101549175	0.239701009075864	0.05791580230808999	0.107704459912566	0.0517328705164902	0.0209828808873449	0.0280234326161085	0.0219387319608332	0.0200130689171692	0.0281270590059189
Eukaryota	Parabasalia	0.0569544651914705	0.0798376196476661	0.11450353119832302	0.19628629980637602	0.0937991313503525	0.10834257165103699	0.0454750269094092	0.03776058334394	0.046550773137184996	0.0378110048409988	0.048780013340080995	0.0386391122733165
Eukaryota	Perkinsozoa	0.126628428894766	0.21870810620653	0.34632641560036304	0.470437389574178	0.11693486678764699	0.159180273739374	0.221253627401993	0.0825187688759492	0.12688699711705	0.0876572249884466	0.112168240644922	0.129007967487777
Eukaryota	Placozoa	0.0508157351216421	0.119763503511872	0.126574152801861	0.0833854385235174	0.0551139533280777	0.0476559449372061	0.0725991660298618	0.039649770506771	0.0496922990319912	0.0399160572599128	0.0400924550730182	0.0544902445139975
Eukaryota	Porifera	0.265870516127739	0.30443840148475604	0.6571990723146409	0.743940805488327	0.266033649059294	0.316516624593099	0.3555791266149911	0.115779712042218	0.13457479625799798	0.11986807982891699	0.0948741785136273	0.161896693963202
Eukaryota	Streptophyta	0.9601446997046559	2.1589971217851898	3.11583504087668	2.2935364822345097	1.06499754387624	1.05897943577104	1.23120005398924	0.470649128348564	0.7385855082994008	0.683107274093013	0.9296534732695841	1.8104381762339
Eukaryota	Zoopagomycota	0.0798159426929003	0.21290739310081602					0.154551013354838			0.0703549375958543		0.106805308705546
Eukaryota	unclassified	1.94547936073033	4.28894823379958	6.53566071195795	5.27420352050834	2.6649843921172898	2.32903743308683	2.26832515428175	3.59473937802863	9.582011551211929	6.489130512983509	8.40526788774879	9.271923642469961
Plasmid:Archaea	Crenarchaeota				7.1963761517029e-05
Plasmid:Archaea	Euryarchaeota				7.1963761517029e-05
Plasmid:Bacteria	Actinobacteria				0.00620944456518364	0.0021245989341613604	0.0016722928318532
Plasmid:Bacteria	Bacteroidetes				0.00021589128455108702	0.000693635127605378	0.00078333716860492
Plasmid:Bacteria	Cyanobacteria				0.000246732896629814	0.000983104905267465	0.00036966473125176
Plasmid:Bacteria	Firmicutes					0.0081433856319655	0.00095496722240038
Plasmid:Bacteria	Proteobacteria				0.012860952236829	0.00288923608270272	0.00633270890799146
Plasmid:Bacteria	Tenericutes					0.000251237920235019	0.00053689401443708
Plasmid:Bacteria	Thermi				0.00013364698567448202
Plasmid:Eukaryota	Ascomycota				0.000400940957023447	9.284879660859391e-05	0.00099457415789164
Plasmid:Eukaryota	unclassified eukaryotes				0.000236452359270238
Viruses	Nucleocytoviricota	0.0576953464067946	0.328249621379674	0.158463829289511				0.226836605522036	0.17564477775896697	0.161157724317464	0.18747845541023803	0.183182950397948	0.0863744331677823
Viruses	RNA viruses	0.00011829195874922801	5.65923229825739e-05
Viruses	Retro-transcribing viruses	0.0013759222570305	0.0007639963602647469	0.0026681390330821697	0.0178984155430211	0.00235399007872376	0.0123573638732731	0.00143834967439444	0.0008139055027257731	0.000214543231840422	0.001119141792334	0.00055264365566557	0.0009887183283857869
Viruses	Satellites				0.00039066041966387204	0.000568016167487869	0.00033445856637064	1.3633646202790899e-05			4.88514274431509e-05	1.84214551888523e-05
Viruses	Uroviricota	0.0777676240387689	0.0619898157870369	0.0489716736182683				0.395355289411633	2.2817774597738	2.0090287965034	0.501348876732483	1.01722170265531	0.186503915720068
Viruses	dsDNA viruses	1.2451785131497698e-05						2.04504693041864e-05	1.6542794770849e-05			0.000228426044341769
Viruses	dsDNA viruses, no RNA stage	1.3241103790983302	3.09694413481763	1.4242053573081201	1.00338044629458	1.59042888388428	1.13683786940564	6.87453432577189	32.2435215851544	22.8377337001546	7.77654326766488	14.286929049102199	3.04563211926632
Viruses	dsRNA viruses		0.000389072220505195	0.00027567488164686603	0.000771040301968168	0.00123434282550248	0.0005544970968776401	4.7717761709768296e-05	7.278829699173579e-05	0.000168569682160332	0.000408575574979081	0.00033527048443711296	0.00027684113194802
Viruses	ssDNA viruses	0.0037044060766205705	0.0021929525155747398	0.0043911070433750796	0.00234396251798323	0.00173135697205437	0.0014302504482955	0.00326525826556843	0.000357324367050339	0.000112379788106888	0.0006617147899117719	0.000246847499530621	0.00146330312601096
Viruses	ssRNA viruses	0.00359234001043709	0.00102573585405915	0.000344593602058582	0.0131590878202567	0.00203721183147091	0.00318175715113122	0.00671457075487454		5.6189894053443895e-05	0.0140159186373258	7.368582075540939e-06	0.00152658109902765
Viruses	unassigned viruses				0.00017476913511278502	0.000158389123626425	0.00020683621867658	2.7267292405581896e-05	3.97027074500377e-05		2.2205194292341298e-05		4.74584797625178e-05
Viruses	unclassified	0.9355648758550799	0.624411395628229	0.37752690488389595				3.38029897222758			2.18283721452003	1.84214551888523e-05	1.00434798772091
Viruses	unclassified phages	0.0581249329938313	0.0385393719511328	0.000118146377848657	0.000421502031742598		3.960693549126e-05	0.268480577848461	0.000129033799212623	8.173075498682759e-05	0.25761578210202696	0.000169477387737442	0.105326186086281
Viruses	unclassified virophages	0.00631305506166933	0.0200761265780681	0.0312694080039445	0.00117198125899161	0.00174228035989067	0.00131583041243186	0.0170352409303873	0.00184617589642675	0.00139453100696275	0.00232710436183737	0.000994758580198026	0.00647017274095659
Viruses	unclassified viruses	0.00359856590300284	0.00433638674853972	0.00240230968292269	0.00013364698567448202	0.000196620981053493		0.0127815433151165			0.00266906435393943		0.00684984057905673
