# Supplementary material for: Metagenome-assembled genomes of phytoplankton microbiomes from the Arctic and Atlantic Oceans
Source: Microbiome. 2022 Apr 28;10:67. doi: 10.1186/s40168-022-01254-7 (PMC9047304; doi:10.1186/s40168-022-01254-7)
Supplement: Supplementary file 8 — Additional file 7. For eukaryotes and prokaryotes, phylogenomic tree in Newick format, list of the Phylosift marker genes included when building tree, and details of reference genomes included in tab-separated format. [file 40168_2022_1254_MOESM8_ESM.gz]

Archive with 26 entries (23 files):
- ._7. trees
- 7. trees
- 7. trees/._.DS_Store
- 7. trees/.DS_Store
- 7. trees/._phylosift_markers.xlsx
- 7. trees/phylosift_markers.xlsx
- 7. trees/._pro
- 7. trees/pro
- 7. trees/._euk
- 7. trees/euk
- 7. trees/euk/._euk_tree.marker_list
- 7. trees/euk/euk_tree.marker_list
- 7. trees/euk/._euk_concat_alignment.fna
- 7. trees/euk/euk_concat_alignment.fna
- 7. trees/euk/._euk_reference_genomes.csv
- 7. trees/euk/euk_reference_genomes.csv
- 7. trees/euk/._euk_tree.tre
- 7. trees/euk/euk_tree.tre
- 7. trees/pro/._pro_concat_alignment.fna
- 7. trees/pro/pro_concat_alignment.fna
- 7. trees/pro/._pro_tree.marker_list
- 7. trees/pro/pro_tree.marker_list
- 7. trees/pro/._pro_tree.tre
- 7. trees/pro/pro_tree.tre
- 7. trees/pro/._pro_metadata.csv
- 7. trees/pro/pro_metadata.csv
