# Supplementary material for: Metagenome-assembled genomes of phytoplankton microbiomes from the Arctic and Atlantic Oceans
Source: Microbiome. 2022 Apr 28;10:67. doi: 10.1186/s40168-022-01254-7 (PMC9047304; doi:10.1186/s40168-022-01254-7)
Supplement: Supplementary file 8 — Additional file 7. For eukaryotes and prokaryotes, phylogenomic tree in Newick format, list of the Phylosift marker genes included when building tree, and details of reference genomes included in tab-separated format. [file 40168_2022_1254_MOESM8_ESM.gz › 7. trees/phylosift_markers.xlsx]

## Sheet: Sheet1
Taken from https://phylosift.wordpress.com/tutorials/scripts-markers/
For each tree, a list of which of the below marker genes were used is included in the file *.marker_list
PhyloSift Marker	Gene Name
DNGNGWU00001	ribosomal protein S2 rpsB (Archaea: 100%, Bacteria: 99.5%)
DNGNGWU00002	ribosomal protein S10 rpsJ (Archaea: 100%, Bacteria: 98.51%)
DNGNGWU00003	ribosomal protein L1 rplA (Archaea: 100%, Bacteria: 99.83%)
DNGNGWU00004*	translation elongation factor EF-2 (Archaea: 100%, Bacteria: 99.67%)
DNGNGWU00005	translation initiation factor IF-2 (Archaea: 100%, Bacteria: 99.83%)
DNGNGWU00006	metalloendopeptidase (Archaea: 100%, Bacteria: 99.83%)
DNGNGWU00007	ribosomal protein L22 (Archaea: 100%, Bacteria: 99.67%)
DNGNGWU00008*	ffh signal recognition particle protein (Archaea: 100%, Bacteria: 98.18%)
DNGNGWU00009	ribosomal protein L4/L1e rplD (Archaea: 100%, Bacteria: 99.67%)
DNGNGWU00010	ribosomal protein L2 rplB (Archaea: 100%, Bacteria: 99.5%)
DNGNGWU00011	ribosomal protein S9 rpsI (Archaea: 100%, Bacteria: 100%)
DNGNGWU00012	ribosomal protein L3 rplC (Archaea: 100%, Bacteria: 99.5%)
DNGNGWU00013	phenylalanyl-tRNA synthetase beta subunit (Archaea: 100%, Bacteria: 99.67%)
DNGNGWU00014	ribosomal protein L14b/L23e rplN (Archaea: 100%, Bacteria: 99.34%)
DNGNGWU00015	ribosomal protein S5 (Archaea: 100%, Bacteria: 99.5%)
DNGNGWU00016	ribosomal protein S19 rpsS (Archaea: 100%, Bacteria: 99.17%)
DNGNGWU00017	ribosomal protein S7 (Archaea: 100%, Bacteria: 99.67%)
DNGNGWU00018	ribosomal protein L16/L10E rplP (Archaea: 100%, Bacteria: 99.67%)
DNGNGWU00019	ribosomal protein S13 rpsM (Archaea: 100%, Bacteria: 99.17%)
DNGNGWU00020	phenylalanyl-tRNA synthetase alpha subunit (Archaea: 100%, Bacteria: 99.83%)
DNGNGWU00021	ribosomal protein L15 (Archaea: 100%, Bacteria: 99.5%)
DNGNGWU00022	ribosomal protein L25/L23 (Archaea: 100%, Bacteria: 99.17%)
DNGNGWU00023	ribosomal protein L6 rplF (Archaea: 100%, Bacteria: 99.5%)
DNGNGWU00024	ribosomal protein L11 rplK (Archaea: 100%, Bacteria: 99.83%)
DNGNGWU00025	ribosomal protein L5 rplE (Archaea: 100%, Bacteria: 99.83%)
DNGNGWU00026	ribosomal protein S12/S23 (Archaea: 100%, Bacteria: 99.17%)
DNGNGWU00027	ribosomal protein L29 (Archaea: 98.39%, Bacteria: 98.68%)
DNGNGWU00028	ribosomal protein S3 rpsC (Archaea: 100%, Bacteria: 99.83%)
DNGNGWU00029	ribosomal protein S11 rpsK (Archaea: 100%, Bacteria: 99.17%)
DNGNGWU00030	ribosomal protein L10 (Archaea: 98.39%, Bacteria: 99.67%)
DNGNGWU00031	ribosomal protein S8 (Archaea: 100%, Bacteria: 99.5%)
DNGNGWU00032	tRNA pseudouridine synthase B (Archaea: 95.16%, Bacteria: 97.35%)
DNGNGWU00033	ribosomal protein L18P/L5E (Archaea: 100%, Bacteria: 99.83%)
DNGNGWU00034	ribosomal protein S15P/S13e (Archaea: 100%, Bacteria: 99.84%)
DNGNGWU00035	Porphobilinogen deaminase (Archaea: 85.48%, Bacteria: 86.59%)
DNGNGWU00036	ribosomal protein S17 (Archaea: 100%, Bacteria: 99.17%)
DNGNGWU00037	ribosomal protein L13 rplM (Archaea: 100%, Bacteria: 99.83%)
DNGNGWU00038*	phosphoribosylformylglycinamidine cyclo-ligase rpsE (Archaea: 90.32%, Bacteria: 92.38%)
DNGNGWU00039	ribonuclease HII (Archaea: 100%, Bacteria: 98.51%)
DNGNGWU00040	ribosomal protein L24 (Archaea: 100%, Bacteria: 99.5%)
PhyloSift Marker (Eukaryotic)	Gene Name
14-3-3	5-monooxygenase activation protein (HomoloGene ID: 100743)
40S	40S ribosomal protein S4 (HomoloGene ID: 90857)
Actin	actin, beta (HomoloGene ID: 110648)
Atub	tubulin, alpha 4a (HomoloGene ID: 68496)
Btub	tubulin, beta 4 (HomoloGene ID: 55952)
ef1aLike	eukaryotic translation elongation factor 1, alpha 1 (HomoloGene ID: 105313)
ef2	eukaryotic translation elongation factor 2 (HomoloGene ID: 100816)
enolase	enolase 1 (HomoloGene ID: 68183)
gamma	tubulin, gamma
grc5	60S ribosomal protein L10 (HomoloGene ID: 68830)
hsp70	Hsp70 protein
hsp70cyt	heat shock 70kDa protein 8 (HomoloGene ID: 68524)
hsp70er	predicted Hsp70 protein
Hsp90	heat shock protein 90kDa alpha (cytosolic) (HomoloGene ID: 74306)
metk	methionine adenosyltransferase II alpha, S-adenosylmethionine synthetase (HomoloGene ID: 38112)
Rad51	RAD-associated protein
rps22	Rps15a (ribosomal protein S15A) (HomoloGene ID: 128371)
Rps23a	40S ribosomal protein S23 (HomoloGene ID: 799)
TFIIH	(hypothetical protein)
Tsec61	Sec61 alpha 1 subunit (HomoloGene ID: 55537)
U5	splicing factor Prp8
mtDNA_ATP6	Mitochondrial ATP synthase subunit 6
mtDNA_ATP8	Mitochondrial ATP synthase subunit 8
mtDNA_Cox1	Mitochondrial cytochrome c oxidase subunit 1
mtDNA_Cox2	Mitochondrial cytochrome c oxidase subunit 2
mtDNA_Cox3	Mitochondrial cytochrome c oxidase subunit 3
mtDNA_CytB	Mitochondrial Cytochrome b
mtDNA_ND1	Mitochondrial NADH Deyhydrogenase subunit 1
mtDNA_ND2	Mitochondrial NADH Deyhydrogenase subunit 2
mtDNA_ND4	Mitochondrial NADH Deyhydrogenase subunit 4
mtDNA_ND4L	Mitochondrial NADH Deyhydrogenase subunit 4L
mtDNA_ND5	Mitochondrial NADH Deyhydrogenase subunit 5
mtDNA_ND6	Mitochondrial NADH Deyhydrogenase subunit 6
