# Supplementary material for: Metagenome-assembled genomes of phytoplankton microbiomes from the Arctic and Atlantic Oceans
Source: Microbiome. 2022 Apr 28;10:67. doi: 10.1186/s40168-022-01254-7 (PMC9047304; doi:10.1186/s40168-022-01254-7)
Supplement: Supplementary file 8 — Additional file 7. For eukaryotes and prokaryotes, phylogenomic tree in Newick format, list of the Phylosift marker genes included when building tree, and details of reference genomes included in tab-separated format. [file 40168_2022_1254_MOESM8_ESM.gz › 7. trees/euk/euk_concat_alignment.fna]

>P3a_1E
---------------------ATGATGCTCGCGTGCTCGACGCACCTGGGCACCAAGAACCTG------GACTACCAGATGACCCGCTACGTGTGGAAGCGCAAGGACGGCATCCACATCATCAACCTGGGCCGCACGTACGACAAGCTCATGCTCGCGGCGCGCATCATCGTCGCCATCGAGCCGGCG------GACGTCGTGACGATCTCGGCGCGCCCGTACGGCCAGCGCTCGATCCTCAAGTACTGCCAGTACACGGGCTCGACGCCGATCGCCGGCCGCTTCACCCCCGGTACCTTCACCAAC------------------TCGATCACC---------------AACAAGTTCATGGAG---------------------------------------------------------------------------------------------------------CCGCGCCTGCTGCTGTGCACCGACCCGCGCACCGACCACCAGGCCATTGCCGAGGCGTCGTACATGAACATCCCGGTCATCGCCTTCTGCGACACCGACTCGCCGCTGAAGCACATCGACGTGGCGATCCCCGCCAACAACAAGGGCAAGCACTCGATCGGCCTGCTCTACTGGCTGCTCGCGCGCGAGGTGCTGCGC------------------------------------------------------------------------------------------------------------------------------------------------------------------------------------------------------------------------------------------------------------------------------------------------------------------------------------------------------------------------------------------------------------------------------------GCCACGAAGGTGGACAAGGAGAAGCTGTACGAGCCCGAGGAGGCCGTGGCCCTCGTCAAGACGCTGGCGACGGCCAAGTTCACCGAGACGATTGAGCTGCACGGCAACCTCAACCTCGACCCCAAATACAATGACCAGCAGATCCGCACCACCGTCAGCCTGCCGGCTGGCACGGGCAACACGGTGCGCGTCGCGGTGCTGGCGGAGGGCCCCGCCGCGGACGCGGCGCTGGCGGCGGGCGCCGACCTCGTGGGGATGGCCGATCTGATCGAGACGATCTCGAGCGGCGTGCTCGACTTCGATGTGCTGCTCGCCACGCCCCCCGCCATGCCGAAGCTCGCCAAGCTCGGCAAGGTCCTCGGCCCCAAGGGGCTGATGCCGTCGCCGAAGGCCGGCACCGTCAGTGCCGATCCCGGTGCCGCGGTGGCCGAGTTCAAGGCGGGCAAGATCGAGTTCCGCACGGACAAGCAGGGCATCGTCCACGTGCCGTTTGGCAAGTCCGACTTCTCGGTGGACGACCTCGAGCAGAACCTCGCGTCGCTCTTCGACACCATCGAGAAGAACCGCCCGACGGGCTGCAAGGGCAAGCTGTGGAACACGGCGGCGATCTGCTCGACCATGGGCCCCGCTGTCAAGCTCGACCTCGCCGCG------------------------------------------------------------------------------------------------------------------------------------------------------------------------------CAGCCTCGGCGACTCAACCAGAAGGACAACGATGGCGAGGGCGGCCCCAAGACGAAGGGCGTCACGAAAAAGGGCAAGGGCGGCCGTCGAGGCGGCATGTACGAGTACAACGAGGCAACTGAGCGGGCCATCAGGCCGAGCAAGAAGGGCGGGAAGAAGCGTCAGGTTGTGGAGGTGCTGGACAAGGGCCCGATCCGGGTCAAGCTCACCGGCCCAATCACGGTGGGCGACCTGGCGGCGGAACTCGAGGTCGGCGCGGCAATGGTCGTCAAGGACCTTATGAAGGGTGTGATGGCGTCGATGACGCAGTCTATCGACGTTGAGACGGCGGTGACGATTGCCAAGGGCTTCGGTGCGGAGGTAACTCGTCCCGGCGAGGGCGACGACGACGACGTGGAGGACCTCCCGCGCCCGCCGATCGTGACGGTGATGGGGCACGTCGACCACGGCAAGACGAGCCTGCTTGACGCGCTGCGCTCGACCGACGTGGCAGCGGGCGAGGCCGGCGGCATCACGCAGCACATCGGCGCCTACGCTCTCAGCGAGGGCAACCTCACGATGCTCGACACGCCAGGGCACGCCGCCTTCTCGCAGATGCGCTCGCGCGGCGCCAACCTGACTGACGTCGTCATCCTCGTCGTCGCCGCCGATGACGGCGTGAAGGAGCAGACAGTGACGTCGATCAAGGCGGCGCAGGCGGCGGGCGTGCCAATCGTCGTCGCCATCAACAAGATTGACAAGCCAGGCGCCGACCCAGAGGTGGTCAAGCAGGGGCTGCTGCAGCACGAGGTGGTGCTCGAGGACTTCGGCGGTGACGTGCTCTCGGCCCAGGTGTCGGCCAAGACGGGGCAGGGCCTCGACACGCTCCTCGACCAGGTCCTTATGCAGAGCTCGCTGCTCGAGCTCAAGGCCAACCCCAATCGCCTTGCCACCGGCATCGTGCTCGAGGCGCGCAACGTGCTGGGACAGGGTGCCGTTGCGACCGCCCTCGTGCAGAAGGGCACGCTGCATGTCGGCGACATCGTCGTGGCCGGCTCGCAGTGGGGGCGCGTCCGCGCCATTCTCGACGAGCGCAGCACGAGGCTCGATGAGGCGGGACCATCGGCTGCGGTCGAGGTGGTGGGGCTGGGCGGCTTGCCCAACGCGGGCGATGTCTTCACCGTGACGACCGACGAGTCGGCTGCGCGCGAGACGGCGGCGGTGCGACAGCAGCTGGAGCGCGAGCGCAAGGCGTCACAGCGCACGACGGGCGGCCTCGACCTCTTCCTCAATGGCAAGGCGAGCGACGAGCTCCAGGTGCTCGACTTCGTCGTCAAGGCCGACGTGCAGGGCTCGGCTCAGGCACTCTCGACGGCC------------------------------------------------------------------------------------------------------------------------------------------------------------------------------------------------------------------------------------------------------------------------------------------------------------------------------------------------------------------------------------------------------------------------------------------------------------------------------------------------------------------------------------------------------------------GTACTCGGAATCGAGACGAGCTGCGACGACACCGGTGTGGCCATCGTGGGCATCCTTGGCGAGGCGCTCGCCTCGCAGGCGGCGCTGCACGAGGAGTTTGGCGGCGTCATGCCGGCGGTGGCTCGCGACGCGCACGCCGCGAACCTCGAGCGCGTCACCGCCGAGGCGCTGCGGCGCGCGGGGTCGGTCGCGGACGTCGACGCGGTCGCCGTGACGGTCGGGCCCGGGCTCGAGATCTGCCTTCGCGTGGGCTGCGAGTCGGCCAAGGCGCTCGCGCTGCAGCACGCCAAGCCGTTTGTCGCGGTGCACCACCTCGAGGCGCACGTGCTGATGGCGGCGTGCGAGCAGCCGCCCTTCCTGACGCTGCTCGTGTCGGGCGGCCACTGCATGCTGCTGCTGAGCCGCGGCGTCGACCACCTCGTCATCGGCTCGACGCTCGACGACGCGCTCGGCGAGGCGTACGACAAGGTGGCGCGGCTGCTCGGGTTGCCGATCGGCGGCGGCCCCGCGCTCGAGCGGCTCGCGCGCGACGGCGACAGCGCGCTGCCGGTGCCGATGCAGTTCGACTTCTCCTTCGCCGGCCTCAAGACGGCGGTGCGGCTGGCGGTGCAGCGCGCG---------------------------------------------------------------------------------------------------------------------------------------------------------------------------------------------------------------------------------------------------------------------------------------------------------------------------------------------------------------------------------------------------------------------------------------------------------------------------------------------------------------------------------------------------------------------------------------------------------------------------------------------------ATGGTCGCGGTGCCGCTCGCCAACTTCGACGGCCAGAAGGTCGGCAAGCCCGTCGATCTCAAGATTGCCAAG------TCGGGCGCCTACATTGTCCACCGCAAGGTGGTTGCTGAGCAGGCGAACATGCGGCTGGGGACTGCCAACACGAAGACGCGCTCCGAGGTGCGTGGCGGCGGCCGCAAGCCATACAAGCAGAAGGGCACCGGCCGCGCGCGCCAGGGCTCGATCCGCTCGCCGCTCAAGGTCGGTGGTGGCGTGCTCTTCGGCCCGAAGCCGAAGAGCTTTGCCATCAAGATGAACCGCAAGGAGAAGCAGCTGGCGCTCTCGACGGCGCTGATGAGCGCC------ACCGGCAAGATGACGCTGGTCGAGGACTTCAAGTTCACCGCGGCGCGCACGAACGACATGAAGGTCTTCCTCGACCGGCTCGAGGTCAAGAGCCTGATGCTCATCAAAAACAAGCACGAGAACACCTACCTGTCGGCGCGCAACATCCCGTACCTGAACCTGAAGTCGCTCGACAACCTCAACGCGCGCGACATCGTGCGGGCAAAGAAGGTGGTCATCTCCACCTCGGCGCTC---------------------------AAGAAGTACAAGCCGACGAGCCCGGGCATGCGACATCGGCTCATCGTCGACAAGAAGGACCTGTGGAAGGGCGGGCCGGAGCCGTCGCTCACCGAGCGGCTCAAGATGCACGCGGGGCGCAACAGCAGCGGCAGCATCACGGTGCGCGGGCGCGAGGCGCCGCACCGGCGCAAGTACCGCATGATCGACTTCTTCCGGAGGCGA---CCCGACCCGGCGTACGTCGAGCGCTTCGAGTACGACCCGAACCGCTCCGCCTTCATCGCGCTGATCAAATACTCCGACGGGACGCTCTCGTACATTCTCGCGCCCGACGGGCTCGAGGAGGGCGCGCGGGTGCAGAGCGGCGAGGAGGCGACGCTCGAGCTGGGCCACGCGATGCCGCTGCACGTCATCCCCGACGGCTTCGCCGTGCACAACATCGAGCTCTTCCCGGGCAAGGGCGGCCGGATGTGCCGCGCGGCCGGCACGTCGGCGACGATCATGTCCAAGGAGGAGCGGTACGTGCAGCTCAAGATGCAGAGCGGCGAGGTGCGCAAGGTGATGCGCGACGCGTACGCGACCATCGGCGCCGTCTCCAACTCCAACCACAAGCTGCGCGTCCTCGGCAAGGCGGGCGCCAGCCGTTGGATCGGGCGGCGGCCGAAGGTGCGCGGCGTCGCGATGAACCCGGTCGACCACCCGATGGGCGGCGGCGAGGGCAAGACGTCGGGCGGCCGGCCGTCGTGCTCGCCGTGGGGGTGGTACACCAAGGGGCTGCGCACGCGCAACCGCAAGCAGTTCTCGTCCAAGCTGATCGTCAAGCGCCGCAACCAC------------GAGTCCGTTCAGACGTTCGGCCGCAAGAAGACGGCTGTCGCCGTTGCGTACTGCAAGAAGGGCCGTGGCCTCCTCAAGGTCAACGGCTGCCCCATCGAGCTGATGGAGCCGGTCGAGCTG---CGCTACAAGGTTTTCGAGCCGATCCTGCTGCTTGGCGACCGCTCAAACATTGACATCCGCATCCGCTGCAAGGGTGGTGGCTACACCTCGCAGTGCTACGCCATCCGGCAGGCA------------------------------------------------------------------------------------------------------------------------------------------------------------------------------------------------------------------------------------------------------------------------------------------------------------------------------------------------------------------------------AAGAAGTCGCACATGATGGAGATCCAGGTGAACGGCGACGACTTCTCGGTCGGCAAGCAGGTGCCGATTTCGATCTTTGCGCAGAATGAGATGCTCGACGTGATCGGCGTCTCGAAGGGCCGTGGCTACGAGGGCGTCATCACGCGCTGGGGCTGCACGCGCCTGCCGCGCAAGTCG------CACCGCGGCCTGCGCAAGGTTGGCTGCATTGGCGCTTGGCACCCGGCCAAGATTCAGTACTCGGTGCCGCGCGCGGGTCAGAATGGCTTCCACCACCGCACGGAGATGAACAAGAAGGTGTACAAGATT------------------------------------------------------------------------------------------------------------------------------------------------------------------------------------------------------------------------------------------------------------------------------------------------------------------------------------------------------------------------------------------------------------------------------------------------------------------------------------------------------------------------------------------------------------------------------------------------------------------------------------------------------------------------------------------------------------------------------------------------------------------------------------------------------------------------------------------------------------------------------------------------------------------------------------------------------------------------------------------------------------------------------------------------------------------------------------------------------------------------------------------------------------------------------------------------------------------------------------------------------------------------------------------------------------------------------------------------------------------------------------------------------------------------------------------------------------------------------------------------------------------------------------------------------------------------------------------------------------------------------------------------------------------------------------------------------------------------------------------------------------------------------------------------------------------------------------------------------------------------------------------------------------------------------------------------------------------------------------------------------------------------------------------------------------------------------------------------------------------------------------------------------------------------------------------------------------------------------------------------------ATCCACAAGCTCACCAGGATGTCGGTCATCGACAACTCGGGAGCGCGCGAGCTCATGGTCATCGACCACTTT---------GTCCGCGCGCCGGCGGGGCTCGGCGACGCGGTGCGCGCCGTGGTCAAGTCGGCGAGGCCCGACGGCCGCGTCTCGCGCAAGGAGATCGTGGCGGCGGTCGTGGTGCGTCAACGAAGCCGGCACACGCGGCGCGACGGCTCGACGGTCCGCTTCCAGGAGAACGCCGCAGTGCTCATGAAGCGCGACTCCGGGCCGCTCGGCACGCGGGTGACCGGACCGGTCGCGCGCGAGCTGCGCGCTGGCAAGTTCATGAAGGTCGTCATGATGGCGTCCGGCGTCGTC------------------------------------CTCAAGGACGAGGTCATGCAGATCATGCCTGTGCAGAAGCAGACGAGCGCCGGTCAGCGCACGCGCTTCAAGTGCGTCGTTGCGGTGGGTGACTACGATGGCCACATCGGCATGGGCACGAAGGCGGCCAAGGAGGTTGCCACCGCCATCCGTGGCGGCATCAATGCCGCCAAGTGCGGCGTCGTGCCCGTGCGTCGCGGCTATTGGACCGTCCCGATCAAGCTCACCGGCCGGTGCGGCTCGGTCCGCATTCGCCTGATTCCGGCTGCCCGTGGTACCGGCATTGTCGCCTCGCCGACCTCGAAGAAGGTGCTGCAGATGGCCGGCATCTCGGATTGCTACACCGCCTCGCAGGGCACGAAGACCCGTGGTAACTTTGCCAAGGCTGCCTTTGACGCGCTC------------------------------------------------------------------------------------------------------------------------------------------------------------------------------------------------------------------------------------------------------------------------------------------------------------------------------------------------------------------------TGCAAGCCGAAGTATCTGCCGCACTCGCGCTGGCAGAAGAAGGTGGAGCGCATGGTCTGCTCGATGATGAACAACGGTAAGAAGGTGATGGCGGTCCGCATCGTCAAGCACGCCTTCGAGATCATCTACCTGCTGACCGACCAGAACCCGGTCCAGGTCTTCGTGGAGGCTGTGATCAACTGCGGCCCGCGTGAGGACTCGACGCGTGTGGGTGGTGGCGGCGCCGTGCGCCGCCAGGCGTGCGACGTGTCGCCGCTGCGCCGCGTCAACCAGTCGATCTACCTGATCACCACGGGCGCGCGTGAGGCGTCGTTCCGTAACATCGCTGAGTGCCTTGCTGACGAGATTATGAACGCGGCGAAG------------------------------------------------------------------------------------------------------------------------------------------------------------------------------------------------------------------------------------------------------------------------------------------------------------------------------------------------------------------------------------------------------------------------------------------------------------------------------------------------------------------------------------------------------------------------------------------------------------------------------------------------------------------------------------------------------------------------------------------------------------------------------------------------------------------------------------------------------------------------------------------------------------------------------------------------------------------------------------------------------------------------------------------------------------------------------------------------------------------------------------------------------------------------------------------------------------------------------------------------------------------------------------------------------------------------------------------------------------------------------------------------------------------------------------------------------------------------------------------------------------------------------------------------------------------------------------------------------------------------------------------------------------------------------------------------------------------------------------------------------------------------------------------------------------------------------------------------------------------------------------------------------------------------------------------------------------------------------------------------------------------------------------------------------------------------------------------------------------------------------------------------------------------------------------------------------------------------------------------------------------------------------------------------------------------------------------------------------------------------------------------------------------------------------------------------------------------------------------------------------------------------------------------------------------------------------------------------------------------------------------------------------------------------------------------------------------------------------------------------------------------------------------------------------------------------------------------------------------------------------------------------------------------------------------------------------------------------------------------------------------------------------------------------------------------------------------------------------------------------------------------------------------------ATGGCGAAAAAGGTGAGCAAGATCATCAAGCTTGCGCTCGACGCGGGCAAGGCTAACCCTGCTCCCCCCGTCGGCCCCGCCCTCGGCGCGGCTGGCGTAAACATCATGATGTTCTGCAAGGAGTACAACGCGCGCACACAGGCCAACGCCGGCACGATCATCCCGGTCGAGATCTCGGTGTTTGAGGACCGCAGCTTCACCTTCATCCTGAAGACGCCGCCTGCGTCCGAGCTGCTGAAGAAGGCCGCAAAGGTCACGAAGGGCAGTGGGGTCCCGGGCGCGACGGTGGCTGGCACCGTCACGATGGAGCAGATCGAGGAGATTGCCAAGATCAAGATGCCTGACCTGAACACCAACAAGCTGCAGTCGGCGGTGAACACGGTCATGGGCACCGCGGGCAACATGGGCATCACGGTC---------------------------------------------------------------------------------------------------------------------------------------------------------------------------------------------------CCCGTGTGCTGTTCCGCAGCCCGCACCGTGCGTAGCTTCGGCATTCGGAGGAACGAGAAGATCTCGTGCCATGTGACCATGCGCGGCGAGAAGGCGGAGGAGATCCTCGAGCGCGGGCTCAAGGTGAAGGAGTATGAGCTGCGTAAG------------------CGCAACTTCAGCGCG---GGCAACTTTGGCTTTGGCATCATGGAGCACATCGACCTT---GGCCTCAAGTACGACCCCTCGACTGGCATCTACGGCATGGACTTCTACGTGTGTATGAAG------------------------------------------------------------------------------------------------------------------------------------------------------------------------------------------------------------------------------------------------------------------------------------------------------------------------------------------------------------------------------------------------------------------------------------------------------------------------------------------------------------------------------------------------------------------------------------------------------------------------------------------------------------------------------------------------------------------------AAGTTCGTCGCCGACGGCGTCTTCTACGCCGAGCTCAACGAGCTGCTCACGCGCGAGCTGTCCGAGGGCTACTCGGGCGTCGAGGTCCGCGTCACGCCGATGCGCACGGAGGTGATCATCCGCGCGACCCGCACGCAGAACGTCCTTGGCGAGAAGGGCCGCCGCATTCGCGAGCTGACGTCGGTGGTGCAGAAGCGCTGGAACTTTGAGAACTCGGTCGAGCTGTACGCCGAGAAGGTGGCCAACCTCTGCGCCGTCGCGCAGTGCGAGTCGCTGCGCTACAAGCTGATTGGCGGCCTCGCGGTCCGTCGCGCGTGCTACGGCGTGGTGCGCTTCGTCATGGAGGCCGGCGCCAAGGGCGTCGAGTGCGTGGTCGCGGGCAAGATCCGCGGC---GCCCGCGCCAAGTCAATGAAGTTCACGGACGGCTACATGATCAAGGAGCCGAAGCGCCAATACGTCGACACGGCAGTGCGCCATGTGTCGCTGCGCCAGGGTATGCTGGGCGTGCGCGTGACGATCATG---------------------------------------------------------------------------------------------------------------------------------------------------------------------------------------------------------------------------------------------------------------------------------------------------------------------------------------------------------------------------------------------------------------------------------------------------------------------------------------------------------------------------------------------------------------------------------------------------------------------------------------------------------------------------------------------------------------------------------------------------------------------------------------------------------------------------------------------------------------------------------------------------------------------------------------------------------------------------------------------------------------------------------------------------------------------------------------------------------------------------------------------------------------------------------------------------------------------------------------------------------------------------------------------------------------------------------------------------------------------------------------------------------------------------------------------------------------------------------------------------------------------------------------------------------------------------------------------------------------------------------------------------------------------------------------------------------------------------------------------------------------------------------------------------------------------------------------------------------------------------------------------------------------------------------------------------------------------------------------------------------------------------------------------------------------------------------------------------------------------------------------------------------------------------------GTCAAGTTTCGCCGGAGGCGTGAGGGCAAGACCGACTACCAGGCGCGCCGCCGCCTCGTG---GTGCAGGACAAGAACCGCCTTGTGGTGCGCTGCACGAACAAGGTCGTCATCTGCCAGGTCATTAGGATGATTGGCGACCACTGCCTCTGCGCCGCCTACTCGCACGAGCTGCCGAAGTACGGCGGCCTGACCAACTACGCCGCGTGCTACGCCACCGGCCTGCTCTGCGCGCGCCGCCTGCTGAAG------------------------------------------------------------------------------------------------------------------------------------------AAATACAAGACGCACGAGGGGGACACTGGCTCGGTGCAGGTGCAGGTCGCCGTGCTGACGGCGCGCATCGCGTACATGACGAAGCACATGCAGGAGAACAAGAAGGACTACGCGTCGCTGCGCGGCCTGACCGCGATGGTCACCCGCCGCCGCAAGCTGCTCGAGTACCTGCTGACGGAGGACTTGGCCGAGTTCAAGCGGATCACCGAGGAGCTCGGCATCCGC---------------------------------------------------------------------------------------------------------------------------------------------------------------------------------------------------------------------------------------------------------------------------------------------------------------------------------------------------------------------------------------------------------------------------------------------------------------------------------------------------------------------------------------------------------------------------------------------------------------------------------------------------------------------------------------------------------------------------------------------------------------------------------------------------------------------------------------------------------------------------------------ATGACGGGCGTCATCAAGACGACCAAGATGAAGAACACGGTGATCATCCGCAAGGACTACCTCCACTATATCAAGAAGTACAACCGTTTCGAGAAGCGCCACAAGAACACGCCCGTGCACGTCTCGCCGGCCTTCGTGAAGCCGGGCGATGAGATCCTCGCCGGCCAGTGCCGGCCGATCTCGAAGACGGTGCGCTTCAACATGCTTAAGGTGATCCGC---------------------------------------------AAGAAGTGGTACGTCGTCGACGCCAACGGCATGCGGCTGGGGCGCATGTCGTCGGAGATCGCCAAGATCCTGCTTGGCAAGCACAAGCCGACGTACACGCCGGGGGCGGACACGGGGGACTACGTGATCGTCGTCAACGCGGAGAAGGTCATGGTGACCGGAAAGAAGGCGTCGCAGAAGCTGTACCGCCGCCACTCGGGCCGGCCCGGCGGCATGAAGATTGAGTCGTTCGAGGAGCTGCAGGAGCGCATTCCGGAGCGCATCGTCGAGAAGGCGGTCAAGGGCATGCTGCCCAAAAACTCCTACGGCCGCGAGCTCTTCCGCCACCTCAAGGTCTTCAAGGGCCCTGAGCACGAGCACGAGTCGCAGCAGCCGGAGCCGCTG------------------------------------------------------------------------------------------------------------------------------------------------------------------------------------------------------------------------------------------------------------------------------------------------------------------------------------------------------------------------------------------------------------------------------------------------------------------------------------------------------------------------------------------------------------------------------------------------------------------------------------------------------------------------------------------------------------------------------------------------------------------------------------------------------------------------------------------------------------------------------

>NP2_1E
---------------------------CTCGCCGCCGGTTGCCACCTCGGTACCAAGAACGTG------GATTTCCAAATGGAACGCTACGTCTGGAAGCGTCGCGACGGTATCCACATCATCAACCTCGGCAAGACGTGGGACAAGCTCATGCTCGCGGCGCGCATCATCGTCGCGTGCGAACCGCAA------GACGTTATCGCGCAAGCGGCGCGTCCGTACGGTCAACGCGCGGTGTTGAAGTTTGCCCAATACACGGGTGCGAAAGCCATCGCGGGCCGCCACACCCCAGGTACCTACACTAAC------------------------------------CAGAGAGATGCC------------------------------------------------------------------------------------------------------CTCTTCCAAGAGCCGCGTGTGTTGATCGTTACTGATCCGCGCACCGATTCTCAGCCGGTTTCTGAGACTGCGTACGTCAACTTGCCGGTGATCGCGTTCTGCGACACCGACTCTCCGTTGAAGAACGTCGACGTGGCGATCCCGGCGAACAACAAGGCGAAGCACTCCATCGGTTGCTTGTACTACCTTCTTGCGCGCATGGTGTTGCAAATG------------------------------------------------------------------------------------GCGTCCAAGATTCGCATCCGTCTTCGCTCGTTTGAGACGAACCACATGCATAACGCGTGCGATAAGATCATCGAGGCGGCCAAGTCGACGGAGGCGCGCATCTCCGGCCCGGTGCCGTTGCCGACGAAGCGACGCATCTTTTGCGTCTTGCGCTCGCCGCACGTGAACAAGGATAGCCGGGAACACTTTGAGACGCGCACGCACCACCGATTGATCGATGTGCACAACCCGACGGCGCAAACCATCGATGCGCTCATGGGTCTTGAGCTTCCGTCCGGCGTTGATGTGGAAATCAAGCTC------------TCTAAGCGCTTCCGCGCCGCGCAAAAGTCTGTGCCG---CCCCGTGCGCAAGCCGCCGACACGGCGATTGAGCTCATGAAGAGCTCCGCGACGGCCAAGTTTGACGAGTCTGCCGAAGTGCACATTCGATTGAACATTGACCCGAAGTACAACGATCAACAATTGCGCGCCACCGTTGCGTTGCCGAAGGGTACCGGTAAGACCGTTCGCGTCGCTGTGTTGTGCTCTGGTGACAACATCGCCGCGGCGAAGGATGCGGGCGCCGACTTCGCGGGTGAGGACGACTTGGTTGACGAAATCGCGGGTGGTATGATGGATTTCGACTTGCTTGTCGCGACTCCGGATATGATGCCGAAGGTTGCTAAGCTCGGTCGTCAGCTCGGTCCGAAGGGTCTCATGCCGAACCCGAAGGCGGGTACGGTGACCACCGACGTCGCGACGACTGTTACTGAGTTCAAGGGGGGTAAGGTTGAGTTCCGCGCGGACAAGCAAGGTATTGTGCACGTGCCGTTCGGTAAGCTCAGCTTCAGCGCCGGTGACTTGAAGGAGAACTTGCTCGCCATCGTCGGCGCGATCGACGCGAACCGACCCGTCGGCGCTAAGGGAGTCTACTGGCGCACGATGTACGTCGCGTCGTCCATGGGCCCCTCGGTGCAAGTCGACGTCGCCGCG------------------------------------------------------------------------------------------------------------------------------------------------------------------------------------------------------------------------------------------------------------------------GCCGCGAGTGGAAGTGATCAAGTCAAACAGCGACGAGGGAGTAAGGCTGCGAAGCAAGCTCAACGCAAAAAGGCGCTCGAGGAAAACAAGGCCGTCGCCGTGGAGATTCTCGAAGTGGCCGACGGGATGATGATCGAAGAGCTCACTGAGCTCCTCGCGACGACTCAGGCGCAAATCATTAAAACGCTCTTTAAGGGCATCGCCGTCCAAATGGGCCAGCAGCTCGATAAGGACTCGGTGATTGCCGTCGCGGAAGACATGGAGGTGGAGATTGACGAAGCGGAGACACAATTTCTTGATTTTGATTACCTGGAGCCGCGAGCACCGGTCGTGACGATCATGGGTCACGTCGATCACGGTAAAACGTCTCTCCTGGATTACATTCACAAGTCCAAGGTTGCCGCCGGAGAGTCTGGGGGGATCACGCAAGGAATCGGCGCCTATCAAGTCAGCGATAAGGACATCACCTTCCTTGATACTCCGGGTCATGAGGCGTTCAGCGCTATGCGTGCGCGTGGCGCGCGCGTGACGGACATCGCCATCATCATTGTAGCTGCCGACGACGGCGTTCGTCCTCAAACTCAAGAGGCTGTTTCGCACGCGAAAGCCGCGGATGTTCCGATCATCGTGGCCGTGAATAAAATGGACAAAGAAGGCGCAAATCCGGACCGCGTGCGCGATGAACTTTCACGCATCGGTCTGATTAGTGAAGAGTGGGGCGGTGATGTTCCATTCCTTCCCATCAGCGCAAAGACTGGTGAAGGAATCGACGATCTTCTTGAAACCATTTCGCTCACCGCCGACGTCGCTGAACTTGTGGCGCATCCCGATCGAGAAGCTCAAGGTACAGTCATCGAGGCGTTTTTGGATAAACAACGCGGTCCCATCGCGACCGTGCTTGTTCAAGCTGGCTGTTTGAGCATTGGTGACGCGGTTCAAATTGGCGCCGCCTACGGCAAAGTCAGAGCAATGGACGACGCCGACGGTAACAAGGTTGAAGAAGCTGGCCCATCCATGCCGGTTCAGATCATGGGCCTCAACGCTGTCCCAGCCGCCGGTGAAGAATTCACAGTCTTCCTGTCTGACTCATCGGCGCGTGAAAAGGCTGAAGAAGTGCAAGCTGAAATTCGCAACAACCGCTTGATTGAAGGCAACGTTGTTTCGCTGAGCAACTTGCCGGGAGACGAG------GATGGATTGCAGAAGATAAATTTGATCGTCAAAACCGATGTCAGTGGTTCGTGCGAGGCCGTGAAGGCTGCTCTTAGTGCTCTGCCGCAAGATGTTCAACTCCGATTCCTCATGGCTTCTGCTGGTGAGGTGAGCGAGAGCGACATCGATTTGGCCTCAGCCTCTGAAGGCATCATTCTCGCATTCAACACGCCGTGCAGTGATCGGATCATGGACATTGCGAAGAAGAGCAAGGTCGAAGTGCGAACGTATGATGTTATCTATGACTTGGTGGACGAGGTTCGCGCAGCCATGGAAGGTATGCTCAGTTCCATCAAAGAGGAGATTCCTTACGGCAAGGCGACGTGTAAGGCTGTCTTTGGCGGTGGACGT---GCAAAGGTTGCTGGTTCTGAAGTGATTGACGGTTACTTTGAGACCAAAAAGTACCTCCGAGTCACCAGAAAGGGCAAAGAAGTCTACTTCGGCAAAGTTGGCTCGCTCCGTCGCGTGAAGGATGTCGTCAAGAAGGTTGAAAGCGGCCTCGAATGTGGTATCGGCGCCGATGAGTGGGACGGCTTCAAAGCGGGCGACGTTCTTGAATGCCTCGATCTCGTCGAC---------------------ATCGGATTCGAGGGAAGCGCGAATAAGATCGGCGTCGGCGTCGTCTCCACCGGGGACATTTTGAGCAATCCTCGAGAGACGTACACGCCGCCGGGCACGGGATTTCTTCCTCGCGAGACGGCGAAACATCACCGAGACGTCGTCGTCGATCTCGCGTCGCGCGCTTTGGAGGAGGCT------ATGGAGGACGTGGACGCGGTGTGTTTCACCAGAGGGCCGGGCATGGGGGCGCCGCTGTGCGCGACGGCGGCGTGCGCGCGAACGCTGGCGTTGACGTGGAATAAACCGTTGGTCGGGGTGAATCACTGCGTGGCGCACATTGAGATGGGGGTGACGGGGGTGGATGATCCGGTGATTTTGTACGCGAGCGGAGGGAACACGCAGGTCATCGCGTACAACGAGCGACGGTATCGAATATTCGGGGAAACCATCGACGTCGCGGTCGGGAACATGTTGGATCGATTCGCGCGCGTGTGTGGACTCAGTAACGATCCAGCGCCGAACATCGAACAGGAGGCGAAAAAGGGAACCAAGTTTATCCCGTACGGGGTGAAAATGGACGTGACGCTGAGCGGCATTTTAACGTACGCCGAGGAACACCTGGGGAAAGGG------------GACACGGCGGCGGATCTGTGCTTTTCCATGCAAGAAACGGTGTTCGCCATGCTCGTGGAGATCACCGAACGCGCCATGGCGCACACGAACAAGGATGTCTTAATCGTCGGCGGCGTCGGGTGCAACGCGCGTTTACAAGAGATGATGGCCGTCATGGCGCGCGAACGCGACGAACACGGACGAATGGATTCGAGGTTTTGTATCGATAACGGGGCGATGATCGCGCACACGGGACTGTTACAGTACCTGAACCTGGAGACCGGGTGCACGCAA---------------------------------------------------------------------------------------------------------------------------------------------------------------------------------------------------------------------------------------------------------------------------------------------------------------------------------------------------------------------------------------------------------------------------------------------------------------------------------------------GGTACGGCGAGCACGCTGACGAAGAGCGAAGTTCGCGGTGGCGGTAAAAAGCCTTTTAAACAAAAGGGGACGGGTAACGCGCGCGCTGGTTCTTCCCGCACGCCGCTCAAGCCGGGCGGGGGTGTGTCTTTCGGACCGAAGCCGCGCGATTGGACCATCAAGATGAACAAGAAGGAGCGTCGTTTGGCGATGGCGACCGCGTTGCAATCGGCGGCTTGCGAC------ATGATTGTTGTTGACGACATCAACGTTTCCGCGCCGGGCACGAACGCGTTCAACAAGTCTTTGATGGCGTGGGGTGTTGGTAAGGCGTACGTTATTACG---AAAGATGAAAATGTCGCCAAGAGCGCGCGCAACATTGAGCGCGTTGTTCAAACGGATGTCACGCACTTGAACGTGTACGACGTCCTCAACGCCGACAAGGTTGTCGTCGAGGCGTCCGCGCTCGCGCACATCCAA---------------------------------------------------------------------------------------------------------------------------------------------------------------------------------------------------------------------------------------------------------------------------------------------------------------------------------GCGGCGGAAGGTACGTACACCGGTCAATTCGTGTACGCCGGTAAGAAGGCGCAATTGGCGATCGGTAACGTTTTGCCGCTCAGCTCCATGCCGGAGGGTACGATCATTTGCAACGTCGAGTCCAAGCTCGGTGACCGCGGTACCTTGGCCAAGGCGTCCGGTGAGTACTGCATCTTGATCTCCCACAACCTTGACACGTCCCGTATCAAGCTCCCGTCTGGCGCGAAGAAGACGATTCCGTCTGGTTGCCGCGCGACGGTCGGTCAAGTCGCGGGTGGTGGTCGTTGCGACAAGCCGATGCTTAAGGCTGGTGCCAGCTACCACAAGAAGAGCTGGCCGAAGGTGCGTGGTGTGGCTATGAACCCGGTTGAGCACCCTCACGGGGGTGGTAACCACCAGCACATT---------------------------GGTCACGCCTCTACGATCCGTCGCGATCGT---TCGGCTGGTGCCAAGGTCGGTCTCATCGCCGCCCGCCGTACTGGTCGT------------------------------CGACAGAAAACCGCCGTCGCCGTGGCGCACACGAAGCGCGGTAAGGGCTTGGTTCGCCTCAATGGTGTCCCGATCGACCTCGTCCAGCCG---GACACTCTCCGACTCAAGGCGGTTGAACCCATTCTCTTGAAGGAGCGATTCGCGAACGTGGACATCCGCATTCGCGTGAAGGGTGGTGGACACGTGTCCCAAATGTATGCCGTGAGACAGGCGGTGGCCAAGAGCCTCGTCGCGTACAAGAAGGAGATTAAGGATCTTTTGTTGGCGTACACCTTGCTCGTCGCGGACCCGCGTCGCATGGAGCCGAAGAAGGCGGGCGGTCGGGGTGCGCGCGCGCGCTTCCAAAAGTCTTACCGT---------------------------------------------------------------------------------------------------------------GTGAAGACCGCGGCGACGGATGGTTACAACGCCGTGCAAGTCGGGTACGTCGTGCGCGAGGACAAAATCACCAAGCCCGAAGTCGGCCACTGCAAAAAGGCGGGCGCGCCGGCGTTGCGTCACTTGGAGGAGTTTCGTCTTCGCGACGAACCGACGGAAGTCGGCCAG---ATCAATGTTGAGCTTTTCAAGGAGGGTGATAAGGTTGACGTGCGCGGCAAGTCCATCGGTAAGGGTTTCCAAGGCGCCGTGAAGCGTTACGGGTTTTCTCGCGGTTTGATGACGCACGGTTCC---AAGTCGCACCGTCAGCACGGTTCGATCGGCTCCGGCACGCCGGGTAGAATTTACCCGGGCAAGCGCATGCACGGGCACATGGGCAACGAGATGGTGACGACCAAGGGCTTGACGGTCATGTCTGTC------GAAGACGACTGCATCATCGTCAAGGGGAGCGTTCCGGGCAAGAAGGGGTCGCTCATCAAGGTCACGCCGACCAAAAAA---------------------------------------------------------------------------------------------------------------------------------------------------------------------------------------------------------------------------------------------------------------------------------------------------------------------------------------------------------------------------------------------------------------------------------------------------------------------------------------------------------------------------------------------------------------------------------------------------------------------------------------------------------------------------------------------------------------------------------------------------------------------------------------------------------------------------------------------------------------------------------------------------------------------------------------------------------------------------------------------------------------------------------------------------------------------------------------------------------------------------------------------------------------------------------------------------------------------------------------------------------------------------------------------------------------------------------------------------------------------------------------------------------------------------------------------------------------------------------------------------------------------------------------------------------------------------------------------------------------------------------------------------------------------------------------------------------------------------------------------------------------------------------------------------------------------------------------------------------------------------------------------------------------------------------------------------------------------------------------------------------------------------------------------------------------------------------------------------------------------------------------------------------------------------------------------------------------------------------------------------------------GCTAACCCGGGTTCCATGGTCATGGCGACGGTGAAGAAGGGTAAGCCG---------GACTTGCGTAAGAAGGTTTTCCCGGCGATCATCGTGCGTCAGCGTAAGCCGATTCGTCGTAAGGAAGGGTTGATCATCTACTTTGAGGATAACGCGGGCGTCATTTGCAACCCGAAGGGTGAGTTGAAGGGGAGCGCCATTGCGGGGCCGGTCGCCAAGGAATGCGCCGAC---CTCTGGCCGCGGGTCGCGAGCGCCGCGAGCTCCATC------------------------------------------CAGGAATCCGTCGTGCAAGTTTCTCGCGTGACTAAGATCACCAAGGGTGGGAGCCAGATGAGCTTCCGGGCCACCGTCGTCGTGGGCGATGGCAAGGGCTTGGTTGGCGTCGGGTGCAAAAAGGCCAAGGAGGTGCAAATCGCGGTGACGAAGGCGGCGGCGGACGCGAGGAAGAGCGCGAAGCGTGCGCCGATCACCAAGGGTACGTTTCCGCATCGAGTGACGGTCAAGGGTGGTGGCGCGGTCGTGATGCTTCGACCGGCGAGCCCGGGCACGGGGGTCATCGCCGGCGGGGCGTGCCGAACGGTTTTGGAGCTCGCGGGGTACAAGAACTGCTTCGCGAAGCAACTTGGTAGCGCGAACCCGTTGAACAACGCTCGGGCGGTTGTGACGGGATTGTCTGAGATGCGGACCTTCAAGGAAGTAGCCAAGGTTCGCGACATGACTTTGGAGGAGTTGTTC---------------------------------------------------------------------------------------------------------------------------------------------------------------------------------------------------------------------------------------------------------------------------------------------------------------AAGCCGGTCTACCCGCACACCCGTTTCCGCAAGGCGGTCGAGCGCTTGGTGAACTCTCTCATGAACAACGGTAAGAAGTTGATGGCTGTGCGCATCGTCAAGCACGCCATGGAGATTATTCACTTGCTCACGGACCAAAACCCGATCCAAGTCATCGTCGATGCCATCATCAACGCCGGTCCGCGTGAAGATGCGACGCGCATCGGCTCCGCCGGTGTGGTTCGCCGTCAAGCCGTCGATCTTTCCCCGCTTCGTCGCGTCAACCAAGCCATTTACTTGTTGACGACTGGTTCTCGCGAACGTAACGTGAAGACCATCGCGGAGTGCTTGGCGGATGAGTTGATCAACGCCGCGAAGGGTTCCTCTTACGCCATCAAGAAGAAGGATGAGTTGGAGCGCGTCGCGAAGGCGAACCGA---------------------------------------------------------------------------------------------------------------------------------------------------------------------------------------------------------------------------------------------------------------------------------------------------------------------------------------------------------------------------------------------------------------------------------------------------GCGCGCGTCGCCGGGGTTGAAATCCCGAACAACAAGAGAACCGAGACGGCGTTGACGTACGTGTACGGTATCGGTAACACGAGCGCCAAGGCGATCATGGCGGCGACTGGGTTGGAG---AACAAGCGCGTGCGCGAACTCTCCGAAGAGGAGCTCACGAAGTTGCGTGAGGAGGTGGAGTACCAGATTGAGGGTGAACTCAGACGCTTCACCACCATGAACATCAAGCGCTTGAAAGAGATCCAGTGCCACCGGGGTAAGATGCACATTCGCAACTTGCCGGTTCGCGGTCAGCGCACGAAGACCAACGCCCGCACGCGCAAGGGTAAGGTCAAGACCGTCGCTGGCAAGAATAAG---------------------------------------------------------------------------------------------------------------------------------------------------------------------------------------------------------------------------------------------------------------------------------------------------------------------------------------------------------------------------------------------------------------------------------------------------------------------------------------------------------------------------------------------------------------------------------------------------------------------------------------------------------------------------------------------------------------------------------------------------------------------------------------------------------------------------------------------------------------------------------------------------------------------------------------------------------------------------------------------------------------------------------------------------------------------------------------------------------------------------------------------------------------------------------------------------------------------------------------------------------------------------------------------------------------------------------------------------------------------------------------------------------------------------------------------------------------------------------------------------------------------------------------------------------------------------------------------------------------------------------------------------------------------------------------------------------------------------------------------------------ATCGCCGCGCCGGCGGGCGTTAACGTGACTGCGAAGGCGCGCAAGATCAGCGTGACGGGTCCACGCGGCACCCTCCACCGTGACTTCCACCCGAAACTTGACCTTCACCTCGAGGACAACGAAGTCGTCGCGACTATGTGGTTCAGCCAAAAGCTTACTGGTTCTTTGCGTACCACGGTTAGCCACATCTCGAACTTGTTCGATGGTGTCACAAAGGGTTTCCGCTACAAGATGCGCGCCGTCTACGCGCACTTCCCTGTGAACATCAACGGGTCTGTCGTCGAAATTCGTCTCGGTGAAAAGCGTACTCGTGTCTGCAAGATGCTTGAGGGTGTCAAGTCTGAAACCGTGAAGGAC---TGCATCGTCCTCGAAGGCAACGACATTGACAACGTGTCGAAGTCTGCGGCCCTCATCCACATGGCGTGCTTGGTGAAGAAG---AAGGACATCAGAAAGTTCCTTGATGGTATCTACGTTAGCGAGAAGGGC------------------------------------------------------------------------------------------------------GGCGTGAACATCATGATGTTTTGCAAGGAATACAACGCGCGCACGCAAGATCAACCCGGTATGATCATTCCGGTTGAGATAACCGTGTACGAAGATAAGTCTTTCACGTTCATCTTGAAGACTCCGCCGGCTTCCGTGCTGCTGAAGAAGGCGGCGGGCATCGCGAAGGGGGCGGGTGATCCGCAAAAGGAAGTCGTCGGTCGCGTGACCAAGGAGCAACTTGAGGAGATCGCCAAGATCAAGATGCCCGATTTGAACTGCGTCAAGGTTGAAAGCGCCATGAAGGTTGTCTCCGGCACCGCGGCGAACATGGGGATCAAGATT---------------------------------------------------------------------------------------------------------------------------------------------------------------------------------------------------------------------------------------------------------------------------------------------------------------------------------------------------------------------------------------------------------------------------------------------------------------------------------------------------------------------------------------------------------------------------------------------------------------------------------------------------------------------------------------------------------------------------------------------------------------------------------------------------------------------------------------------------------------------------------------------------------------------------------------------------------------------------------------------------------------------------------------------------------------------------------------------------------------------------------------------------------------------------------------------------------------------------------------------------------------------------------------------------------------------------------------------------------------------------------------------------------------------------------------------------------------------------------------------------------------------------------------------------------------------------------------------------------------------------------------------------------------------------------------------------------------------------------------------------------------------------------------------------------------------------------------------------------------------------------------------------------------------------CACGTCACGGATTTGTCCGGCAAGGAAACCCTGAGCCGGTGCACCGGCGGTATGAAGGTGAAGGCTGATCGCGAATCCTCCCCGTACGCGGCGATGCTTGCGGCGCAGGATGTCGCTGCGCGATGCAAGGAGCTCGGTATCACCGCGTTGCACATCAAGATGCGCGCGCCGGGTCCGGGCGGTCAAAGCGCGTTGCGCGCTCTCTCCCGTAGCGGCATCAAGATTGGCCGAATCGAGGACGTGACACCGACGCCGACCGATTCTACTCGTAGAAAGGGTGGTCGCCGT---------------------------------------------------------------------------------------------------------------------------------------------------------------------------------------------------------------------------------------------------------------------------------------------------------------------------------------------------------------------------------------------------------------------------------------------------------------------------------------------------------------------------------------------------------------------------------------------------------------------------------------------------------------------------------------------------------------------------------------------------------------------------------------------------------------------------------------------------------------------------------------------------------------------------------------------------------------------------------------------------------------------------------------------------------------------------------------------------------------------------------------------------------------------------------------------------------------------------------------------------------------------------------------------------------------------------------------------------------------------------------------------------------------------------------------------------------------------------------------------------------------------------------------------------------------------------------------------------------------------------------------------------------------------------------------------------------------------------------------------------------------------------------------------------------------------------------------------------------------------------------------------------------------------------------------------------------------------------------------------------------------------------------------------------------------------------------------------------------------------------------TTTGCGCGCGACGAACACGACGTGGGGTCGAGCGAAGTACAAATCGCCAACTTGACCATGCGTATTAAGTTTATGACGGAACACTTGCAAGTTCACAAAAAGGACAAGCACAGTCGTCACGGACTTATGGCCATGCTCGAGCGTCGGAAGAAGCTTTTAAAGTACCTCCGTCGAACCAACGGCGACAAGTACGCGGATACTATTTTACGACTCGGTTTGAAG------------------------------------------------------------------------------------------------------------------------------------------------------------------------------------------------------------------------------------------------------------------------------------------------------------------------------------------------------------------------------------------------------------------------------------------------------------------------------------------------------------------------------------------------------------------------------------------------------------------------------------------------------------------------------------------------------------------------------------------------------------------------------------------------------------------------------------------------------------------------------------ATTTTGACCGGCGTTGTCAAGTCGACGAAGATGAACCGCACCATCGTTATGCGCATGGATTACTTGCACTTCATTAAGAAGTACCAGCGTTACGAAAAGCGTCACACGAACATCTCCGCGCACATCTCCCCGTGCTTCTGCAACGAAGGCGACAAGGTTGTCGTCGGCCAGTGCCGCCCGTTGTCCAAGACTGTTCGTTTCAACACCCTCAAGGTGATC---------------------------------------------------------------GTGGACGCGCGCGGGGAGATCGTCGGTCGATTGGCGTCTCGTCTCGCGCGCGCGCTGCAGGGGAAGGATAAGCCGACGTATTCTCGGGATGGGTCGAGCGGGGACGTCGTCGTCGTCGTGAACGCCGGGGAGGTGGCGCTGACGGGGAAAAAGTTGAGGGAAAAGAGGTATCATCGACACACGGGGTACGTCGGGGGGTTGGTGACGCGAACGGCGAGTGAGATGTTCGATAGGGATCCGACGTGGGTGTTGAGAAAGGCGGTGGAGCGCATGCTGCCGAGGTGCGTGCGGAGTAAGGAGATGATGCGGAAGTTGCGGGTGTTTCCGGGAGAGGAGCAC------------------------------------------------------------------------------------------------------------------------------------------------------------------------------------------------------------------------------------------------------------------------------------------------------------------------------------------------------------------------------------------------------------------------------------------------------------------------------------------------------------------------------------------------------------------------------------------------ATGCACGTGAAGACGGGCGACAAGGTTGTCGTCATCGCCGGCGCCGATAAGGGCAAGGTCACGGACGTCGTGGAGGTGACGAAGGAGGGTACCCTGCTGTGCCGTGACGTGAACATCAAGACGAAGCACGTCAAGCCGCGTGGTGAGGGTGAGCAAGGACAAATCATTCAGCGAGAGTTCCCGATCCACCACTCGAACGTTAGCCACTATAGCGAGGCCCAGGTGCGCTCTCGCATTGGTTCGAAGATGGTCGACGGCAAGAAGGTTCGAGTGTTGCGCAAGACTGGCGAAGTG------

>P6_2E
---------------------------CTCTCGGCCGAAGTCCACATCGGCACCCGCAACTCC------GACAGCATGATGACCGAATACATCTGGCGTCGTCGCGATGGAATTCACATCCTTAACATTGGTAAAACCTGGGAAAAACTCATGTTAGCCGCACGTGTCATTGCAGCCATTGAACCGGAG------GATGTCATTGCCATTAGTGCCCGTCCGTACGGTATGCGGGCTGTGCTTAAATTTGCGCATTATACCGGGGCGCAGAATATCAGTGGGCGTTATACTCCGGGTACCTTTACGAAT------------------------------------CAGATTACCAAGCAGTTTAAG------------------------------------------------------------------------------------------------------GAGCCGCGTTTGTTGATTGTGACGGATCCTCGTACGGATTCGCAGTCGGTGAAGGAGAGTAGTTATGTGAATTTGCCGGTGATTGCGTTTTGTGATAGTGATTCGCCGTTGCAGTATGTGGATATTGCCATTCCTGCGAATAATAAGGGTAAGTTGAGTATTGGTTTGATGTACTGGATGTTGGCTCGTGAGGTGCTTCGTTTGCGTGCGGTGTCGCGTCTTTCGGAT------------------------------------------------------------------CGCATCCGCATCACTTTGACCAGTCGCAACGTTAAGAATCTTGAGAAAGTCTGTGCTGACCTTAAGAACAAGGCTAACGAGCAGAACCTTGCTGTTTCGGGACCCGTTCGTCTTCCTACTAGGATCTTGCGTATTACAACCAGAAAGGCCCCGTCCGGTGAGACCAATACTTGGGACCGTTTCCAGATGAGGATCCACAAGCGTCTTATTGACCTC---CATGCTCCAAGTGATGTTGTCAAGAAGTTGACTAGCATCAGTATCGAGCCAGGTGTCGAAGCCACTGTTAGC---------------------------------------------------------------------------------------------------TTAAAAAAAGATATATTTGATGAATCTATCGATATTGCAATTGAAACTGGGTTGGATCCACGTAAACCCAACCAGTCATTACGTGGATCTGTTCGGTTGCCTCATGGCACTGGAAAGAAAGTTCGAATTGCGGCATTTTGCAACGAAGATCAACAAGCAGCTGCACGTGAAGCTGGAGCCTCCGTTGTAGGCGGCACTGATTTGATTGATGGTATATCCGGTGCTGTATTAAATTTTGATCGGGCCGTTGCGACTCCAGATATGGCAGCGTCACTGGGAAGAGTAGCGAGAATTCTTGGCCCAAGAGGGTTACTTCCTGCTGCAAAACTAGGGACTATTAATCCAGATATAGCTGGTGTTGTTTCAAATCAGCTTTCAGGTCTTGCACATTATAGGACAGATAAGAAGGGTGATATTCATGCTTGTCTCGGAAAAGCGTCGTTCGGAGAAACAAAGCTTTTAGACAATATTCGCGTTTTCATGCAAGAGCTTAACGACGAGAAGCCAGAAGGTTCAAAGAGCGATTATTTGAAGCAAGTATGTTTGACATCAACTCAGGGGAAAGGATTCAAAGTG------------------------------------------------------------------------------------------------------------------------------------------------------------------------------------------------------------------------------------------------------------------------------------------------------------------------------------------------------------------------------------------------------------------------------------------------------------------------------------------------------------------------------------------------------------------------------------------------------------------------------------------------------------------------------------------------------------------------------------------------------------------------------------------------------------------------------------------------------------------------------------------------------------------------------------------------------------------------------------------------------------------------GAGGATTGGACAAACTCTGTCCCTCTTGTCCCAACGAGTGCAATAAGTGGAGAAGGTGTTCAAGATATTCTCATGCTTTTGTGTCAAATAGCTCAACTA---TGGAAGCAACTCATGTGGTGCGCTAATCTCCAGGCAACTGTCTTGGAAGTAAAGGCTATCGATGGTCTCGGAATGACTGTAGATGTGCTTGTTGTGAATGGATACTTACGAGAAGGAGACAGAGTTGCACTTTGTACTCTTGACGGTGAAATTCGTGGATTATTG------ACGCCGCCACCGAGTCGCGAAATG------AGAATCAAGTCTGAATATATTCATCACAAAGAAAAGGGCGCTCTCGGAGTCAAACTTATTGGAAACAACTTGGAAAAAGTTATGGCGGGATCCCCCATTCGGATTATTAAAGGTGGTGGTCCTGAAGACGAAGAAGAGGAT------ATTAAGGCCGAG---GTCATGTCTGATTTG------ACTAACTTACAAGACAAAGGAGTCATGGTTCAGGCCTCCACACTTGGTGCGCTTGAAGCCCTCTTGCAATTTCTTCGCGAAGAACCC------------ATTCCTGTCAGTGCTATCGGTATCGGAACGATTCACAAGAGAGATGTCACAGAGAAGGGGTGTGAGTTTGCGACAATTCTCGCATTTGATGTAGATATCAACCGCGAAGCTACAGAACATGCTAGTGAAGTGGGAGTTCGTATTTTCACGGCTGAAATCATTTATCACCTATTCGACCAGTTTACAAGATTTATGGATGATTTGACAGAAAGAAGGCGCGAGGAAGCTGTTGTGTTTCCTAGCATTGTCAAAATTATTTTCAATGCTAAGGAC---CCTATCATTCTAGGTATGGAGGTGGTAGAAGGCATTCTGAAAGTGGGTACCCCACTC---TGCATCCCCGATCATTTGCATATC------GGTAAGGTAATATCGATCGAAAGTAACGGCAAGGAACAAAATACTGCCCGGAAGGGTGCGTCCATCGCAGTAAAGATTTCAAAC------------------------------------------------------------------------TTAGGCATTGAAGGTAGCGCGAATAAGGTCGGTGCGGCCGTTTTAACGTATGATCAAACGTTATCGAATCCTCGAAAGACGTACGTTCCACCGAAAGGAGGATTTTTACCGAATGAGACTGCCAAGCATCATCAAAGGCACGTGGTGCACATCGTAAAGGCTGCTCTGTTAGAAGCTATAACTGGGGAAAACGTGAGTGCTATTTGTTACACGAAAGGTCCTGGTATGGGTGGACCTTTAAAAAGTTGTGCTGTGGTAGCTAGAATGTTGAGTCAAGAGAAAAAATGTGCCATTGTTGCGGTGAATCACTGTATTGGACATATTGAGATGGGGGCGCAGGCATCGAATCCT---GTGGTTTTATACGTGAGTGGTGGAAACACTCAAGTGATTGCATACGCCGATCGGAGATATCGTATATTTGGTGAGACGATAGACATTGCAATTGGCAATTGCTTAGATCGGTTCGCAAGGGTAATTGGGCTGTCGAATGATCCTTCGCCAAATATTGAAATTGAAGCGAGAAAAAGTCAGCGAGAAATGCCATACGTCGTAAAAATGGATGTCTCCTTTAGCGGAATATTGACATTTGTTGAAACGCGATGGAAGAAGGGT------------AAAGATATGGACGATTTATGCTATTCGTTACAAGAAACTTTGTTTGCAATGCTTGTAGAAATAACAGAGCGAACAATGGCGCATTGTCAAAAACAGGTATTGATTGTTGGTGGAGTAGGCTGTAACAAAAGACTTCAGGATATGATGTCTAAAATGGTATCTGAAGGTGGAACGCTTTGCTCGATGGACCATCGATACTGCATCGATAATGGAGCTATGATAGCACAAGCAGGGATCCTTGAATATTTACATCTTGAGTCGACGTGCACACAACGA---------------------------------------------------------------------------------------------------------------------------------------------------------------------------------------------------------------------------------------------------------------------------------------------------------------------------------------------------------------------------------------------------GCTTTGGATGAGCGAGTGTTTGGTATGGAACCTCGAACGGATTTAATTCATCGCGTGGTTGTATATCAGAGAAATAAGAAGCGTGGCAAACGATTTAGAACGAAGACTATTAATGAACGTAGTGGGTCTGGTAAGAAAATGCGGCCGCAGAAAGGAGGGGGTGTAGCTCGTGCAGGTCATAAGCGTGCTGCGCATTGGCGAGGTGGTGTTAAGGCACATGGTCCAGTACTACAGGATTATACTACGAAGTTGAATAAGAAGGTGAGGAAGGCAGGTTTGCGACATATGTTGTCACAAAAGTTGCTCGAGGGTAATTTGTTCGTAGTGAAGAATTTTGTATTGGACGATTTTAAAACAAAGGGCTTGAAATCGCTGCTTGAAAACATGGGAATAACGACAGCACTTATGGTGGATAACGTGAAGCGGAATTTTTATGTGGCACAAAGGAACATCAAAGAAGTTACATTTGTGTCACATCTAGGTTGTACTGTTTATGGTGTTTTGAAGAATGAATTGCTTGTACTCTCTGTTGATGCCGTGAAGGCACTAGAAGAACGT------------------------------------------------------------------------------------------------------------------CAACGTAAGGGTAAGTCAACCATCTTTAAGGCCCACGTGCGTGATCGCAAGGGTGCC------GTAAAGCTTCGTGCACTTGACTACGCCGAGCGTCATGGGTACATTCGTGGTGTGGTTAAGGAGATTCTTCATGACCCCGGTCGTGGAGCTCCTGTAGCTAAGGTTCAGTTCCTCAACCGTGATACGGAACTTCTAATTGCTACCGAAGGTATGTACACCGGACAGTTCGTTTATTGCGGAAAGAAGGCAGATTTGGTTGTTGGAAACTGCCTTCCCCTCAACCAGGTTCCCGAGGGAACTATTGTGTGCAATATTGAGACCAGACCGGGTGATCGTGGTGCCTTTGCTCGTGGATCTGGATGCTTCGCTGTTGTCATTACTCACGATAAGGGAACTACCCGTCTTCGTCTTCCCAGTGGAGGTAAGAAGACCGTCCCTAACACCGCTCGTGCTCAGATCGGTATTGTTGCCGGAGGTGGACGTACTGATAAGCCCTTGCTCAAGGCTGGACGTGCCTACCACAAGAATTGTTGGCCTAAGATCAGAGGTGTAGCTAAGAATCCCGTGGAGCATCCCTTCGGTGGAGGTAACCATCAGCACATC---------------------------GGTAAGCCTTCTACTGTTAGCAGATATGCG---CCTGCTGGTCGTAAGGTTGGTCTTATTGCAGCTAGGAGAACTGGACGT------------------------------AGGAAGAAGACAGCCACTGCATGTGCTTATGCCAAACAGGGACGTGGTCTTATCAAGGTAAACGGACAGCCTATTGAACTTATCCGTCCC---GAGAGTATGCACCTCAAGGCCGTTGAGCCCGTTCTTCTCCAGGACAAGTTCGCTAACCTCGATATTCGTATCCGCGTTAAGGGTGGAGGTATGACCGCTCAAATTTACGCTATTCGTGCTGCCATTGCAAAGAGTGTTGTCGCATACAAGAACGAAATCCGTGATACTCTCTTGAAATATTCTTTGCTGGTAAGTGATCCTCGCCGTTGCGAGCCCAAGAAGTATGGTGGTAAGAGTGCCCGTGCTCGTTTCCAGAAGAGTTACCGT---------------------------------------------------------------------------------------------------------------------------------------------------------------------------------------------------------------------------------------------------------------------------------------------------------------------------------------------------------------------------------------------------------------------------------------------------------------------------------------------------------------------------------------------------------------------------------------------------------------------------------------------------------------------------------------------------------------------------------------------------------------------------------------------------------------------------------------------------------------------------------------------------------------------------------------------------------------------------------------------------------------------------------------------------------------------------------------------------------------------------------------------------------------------------------------------------------------------------------------------------------------------------------------------------------------------------------------------------------------------------------------------------------------------------------------------------------------------------------------------------------------------------------------------------------------------------------------------------------------------------------------------------------------------------------------------------------------------------------------------------------------------------------------------------------------------------------------------------------------------------------------------------------------------------------------------------------------------------------------------------------------------------------------------------------------------------------------------------------------------------------------------------------------------------------------------------------------------------------------------------------------------------------------------------------------------------------------------------------------------------------------------------------------------------------------------------------------------------------------------------------------------------------------------------------------------------------------------------------------------------------------------------------------------------------------------------------------------------------------------------------------------------------------------------------------CCCGTTGCTGCCGTTGTAAACTGCGCGGATAACAGTGGAGCAAAGAACTTGCACATTGTTGCCGTATGTAACGCTGGACGTAATCGTCTTGCTGGATCTGGTGACATGGTCATGTGCAGTGTGAAGAAGGGTAAGCCC---------GAGCTTCGTAAGAAGGTTTTACCAGGAATTATCGTTCGTCAGCGAAAGAGCTTTCGTCGTAAGGAGGGTGTGTTTATTCATTTCGAGGATAACGCTGGTGTGATTGTGAACAACAAAGGAGAGATGAAAGGATCTGCGGTGAGCGGACCTGTAGCCAAGGAATGCGCTGAA---CTGTGGCCTCGTATTGCTTCTAATGCAAGTTCTATCTTA------------------------------------CTTCAGGATGAGGTTATGAAGATTATGCCTGTTCAGAAGCAGTCTTCTGCCGGTCAGCGTACTCGTTTCAAGGCCTTTGTTGCCGTTGGAGATGGAAATGGGCACATTGGTCTTGGAGTGAAGTGCTCCAGTGAGGTTGCTACTGCCATTCGTGGTGCTATTACCATTGCTAAGCTCAATGTTGTCCCGGTCCGTCGTGGTTACCACACCATTCCCACTAAGGTGACTGGTAAGTGTGGTAGTGTCCGTGTTCGTCTTATCCCTGCCCCTCGTGGTACTGGACTTGTGTCCTCTCCCGTCGGAAAGAAGTTGTTGACCATGGCCGGAATCCGTGATGTTTACAGTAGTAGTCGTGGTACCCGTACCATGGGTAACTTCATCAAGGCCTTGTACCAGGCTCTTGGCAAGACT---------------------------------------------------------ATGTCCCGTGGTCTTAAGCGTAAGCCTATGGCTCTTATCAAGCGTTTGCGTAAGGCTAAGAAGGAGGCTGCTGAGAAGCCCCGAGGTATTAAGACCCACCTTCGTGATATGCTTATCGTACCTGAAATGATTGGAAGTATTGTAGGTATTTACAACGGTAAAATGTTCTGCGGTGTTGAGATGAAACCAGAAATGGTTGGCATGTACTTGGGAGAATTTGCAATCACATACAAGCCTGTCAGGCACGGAAGGCCT------------------------------------------------------------------------------------------------------------------------------------------ATTGTTATGCACTGCTTGGAGATCATTCATCTCTCTACCGACCAGAACCCCATTCAAGTTCTTGTAGATGCCATTATTAACAGTGGACCACGTGAGGATAGT------ACACGCGTTGGAGGTGCTGGAGTTCGTCAGGCCGTAGATATGTCCCCTTTCCGTCGTGTCAACTACGCTTTGTACCTTATTGCTACTGGAGCCCGTGAGGCCTCTTTCCGCAACATGGCTGAGGTCCTTGCCGAGGAGATCATCAATGCCGCCAGAGGTTCTTCGTACGCCATCAAGAAGAAGGATGAGATCGAACGTGTGGCCAAGAGTAACCGT---------------------------------------------------------------------------------------------------------------------------------------------------------------------------------------------------------------------------------------------------------------------------------------------------------------------------------------------------------------------------------------------------------------------------------------------------------------------------------------------------------------------------------------------------------------------------------------------------------------------------------------------------------------------------------------------------------------------------------------------------------------------------------------------------------------------------------------------------------------------------------------------------------------------------------------------------------------------------------------------------------------------------------------------------------------------------------------------------------------------------------------------------------------------------------------------------------------------------------------------------------------------------------------------------------------------------------------------------------------------------------------------------------------------------------------------------------------------------------------------------------------------------------------------------------------------------------------------------------------------------------------------------------------------------------------------------------------------------------------------------------------------------------------------------------------------------------------------------------------------------------------------------------------------------------------------------------------------------------------------------------------------------------------------------------------------------------------------------------------------------------------------------------------------------------------------------------------------------------------------------------------------------------------------------------------------------------------------------------------------------------------------------------------------------------------------------------------------------------------------------------------------------------------------------------------------------------------------------GTCACCGTGTCAGTGGCCTCAAGGGTCGTTACTGTAACGGGTCCTCGTGGTTCCATTACCAAGGATTTCAAGGTCAAGATGGAGGTGAGTATCGAGGATGGATATGTTAAGGTTGAGGTCTTCTTTGCCCTTCGTCAGCTTGCCTGTCTTCGTACCGTTTGTTCCCACATAACAAACATGGTCACTGGAGTTACATGCGGTTTCCTTTACAAGATGCGGTTTGTATACAGTCATTTCCCTATCAACGTTACCGGAAAGACTGTTGAGATTCGTTTGGGAGAAAAGCGTGTTCGCAAGGTTGAGCTGTTGGATGGCGTTAGCTACGTGCGTTCAAGTGAT------GTGGAACTTAGTGGAAATGATATTACTATGGTCAGTCTGATGGCTGCTAAGATTCAGCAGATGACCAACATTAGGCACAAG---GATTTGCGTAAATTTTTGGATGGAATTTACGTCAGTGAGAAG---------------------------------TACGTAACCCTTCGAGTACCGTGTGCAGCAGCTCGTCCGGGTCCAGCCATTGGTCAGGCACTTGGACCTCTCGGTATTAATATGGCAGAGTTTTGTAAACAGTTTAATGATAAATCGAGTTTACCGAAGGAAACTCCTCTGTCGGTACGGCTGAATGCGATGAGTGATCGAACCTTTACGTTTGATGTTCGGAGTCCACCCACGAGTTGGATGATATTGCAGGCGTCTGGGCTGAAGTCGGGTGCTAAGCAGCCGTCAAACTCAATTGTTGGATATATTACCCCTGAACAGGTTTATGAAATTGCAAAAGTTAAGCATAAGGATTCCATGCGGGATCCTCTTGAAGGGGTTGCGCGAAGTGTTATTGGAACTGCTAAAAGTATGGGAATATTGGTC------------------------------------------------------------------------------------------------------------------------------------------------------------------------------------------------------------------------------------------------------------------------------------------------------------------------------------------------------------------------------------------------------------------------------------------------------------------------------------------------------------------------------------------------------------------------------------------------------------------------------------------------------------------------------------------------------------------------------------------------------------------------------------------------------------------------------------------------------------------------------------------------------------------------------------------------------------------------------------------------------------------------------------------------------------------------------------------------------------------------------------------------------------------------------------------------------------------AAACGCAAATTCGTCGCCGATGGCGTTTTCTATGCAGAATTAAACGAGCTTCTTACCAGCGAGCTCGCTGAGGGTTACGCCGGAGTTGAAGTACGTACCACCCCTCACCGTACCGAAGTCATCATCCGTGCTACCCGTACTCAGAATGTGCTTGGAGAGAAAGGACAACGTATTCGTGAGCTTACCAGTGTCGTGCAGAAGCGATTTGGATTTGATGGAGCTGTTGAATTGGAACGTGTTCCCAATCGCGGTCTCTGTGCTCAGGCTCAAGCGGAGAGTTTGAAGTTTAAGCTTCTTGGAGGTCTTGCCGTTCGTCGAGCATGTTATGGAGTTGTTCGCTTTGTTATGGAGGCCCGTGCTAAGGGTGTGGAAGTTATTGTCAGCGGAAAGCTTAGAGGA---CAGCGTGCCAAGGCAATGAAGTTCGGTGATGGTTACATGATCAAACATGCTGGAAAGGTATACACAGACACTGCCGTGCGTCACGTAATGATGCGTCAAGGTATTATTGGAATCAAGGTTAGTATTATG------------------------------------------------------------------------------------------------------------------------------------------------------------------------------------------------------------------------------------------------------------------------------------------------------------------------------------------------------------------------------------------------------------------------------------------------------------------------------------------------------------------------------------------------------------------------------------------------------------------------------------------------------------------------------------------------------------------------------------------------------------------------------------------------------------------------------------------------------------------------------------------------------------------------------------------------------------------------------------------------------------------------------------------------------------------------------------------------------------------------------------------------------------------------------------------------------------------------------------------------------------------------------------------------------------------------------------------------------------------------------------CTGGATAAACCGGCCAATCCGTCGTCGCATGAAGTTGTGGCGTGGATTAAACGTATACTTCGTGTGGAAAAGACTGGTCACAGTGGTACTCTGGACCCGAAAGTTACGGGATGTCTGATTGTATGCTGTGACCGTGCGACGAGGCTTGTGAAGGCTCAGCAGAGTGCGGGTAAGGAATATATTGGGCTTGTGCGGCTTCATTCGGCTTTGGAAGAT------------------------------------AAGCAATTAAATCGGGCTGTGGAGACGCTTACCGGTGCTCTGTTCCAGCGTCCTCCGCTTATTTCAGCCGTA------------------------------------------------AAGCGTCAACTTCGAATTCGTACTATTTATGAGTCGAAGTTGATTGAGTACGATGGTGTATTCTGGGTATCTTGTGAAGCAGGAACTTATATTCGTACGCTTTGTGTACATCTTGGATTGCTTGTAGGTACTGGAGGCCATATGCAAGAGTTAAGGCGTGTACGTAGTGGAGCACTCAGTGAGAAGATGGTTACAATGCACGATGTGCTTGTTGTTCGCCCATTGGAAGTATTGCTCACAAATTATAAGCGAATTGTTGTGAAAGATAGTGCGGTAAATGCTATCTGTTATGGCGCCAAACTA------------------------------------------------------------------------------------------GTTAAGTTTCGTCGTCGCCGTGAAGGACGTACCGACTACCGTCAGAGAAAGCGTCTCTGT---ACTTCTCCCAAGTACCGTTTAGTAGTTCGCTTCACCAACCGTTATGTGATCTGCCAGATTGCTCTTATTGATGGAGATCGTATTCTTTGTCAGGCTCGTAGTCAGGAGCTTGAACGTTATGGCGGTCTTAAGAACTACGCTGCCGCCTACTGTACGGGACTGTTATGTGCTCGTCGTCTCTTGCAGAAG------------------------------------------------------------------------------------------------------------------------GCCGAAGTTCGTGAACAATACCGTAAGCATGAGACTGATACTGGAAGTCCGGAATATCAGGTGGCTTCCATGACTGAACGCATTTCGTACCTTACTTCTCATTTGAAGATGCACCCGAAGGATTTCAGTACTCGTCGTGGTTTGGTGGCGCTTGTGAACAAGAGGAGGAGATTGTTGAACTATTTGTTTGAAGAGGATGTAGAGAGGTACAAGAGTTTGGTTGCAGCTCTTGGTATTCGC---------------------------------------------------------------------------------------------------------------------------------------------------------------------------------------------------------------------------------------------------------------------------------------------------------------------------------------------------------------------------------------------------------------------------------------------------------------------------------------------------------------------------------------------------------------------------------------------------------------------------------------------------------------------------------------------------------------------------------------------------------------------------------------------------------------------------------------------------------------------------------CGCATCCTTAAGGGCTTGGTTATTAGCACAAAGATGAAGAACACTATTATTGTGCGACGTGACTATTTGCACTACATTACCAAGTACCGTCGTTTTGAGAAGCGTCACAAGAATATTGCTGTTCACTGCAGTCCTGCGTTCAGCAAGGATGGCGATGTCGTCACTATTGGACAATGCAGGCCTTTGAGTAAGACTGTTAGGTTCAACGTTGTT------------------------------------------------------------------------------------------------------------------------------------------------------------------------------------------------------------GTTCAATTTACAGGTAGAAAATGGGATGATAAACTCTATCGATGGCATACGGGATATCCAGGTGGGTTGAAACAACGTACGGCAAAGCAAATGCGCGAAAAACATCCAGATCGAATATTGAGAAAGGCGATATTAGGTATGCTACCACGGAATAATTTAAGGCATGGATATATTGAACGACTGAAGATATTCAATGGACCAGCGCATCCTCATATCGCGCAGCTTCCTGAG------------------------------------------------------------------------------------------------------------------------------------------------------------------------------------------------------------------------------------------------------------------------------------------------------------------------------------------------------------------------------------------------------------------------------------------------------------------------------------------------------------------------------------------------------------------------------ATCGTGCGTGGGGATACAGTGCAAGTAATTAAAAAGAATCATCCGGGAAAGCAAGGGAATGTTATGCAGGTGAATAGGAAGGCTCGAGTTACCATAGAAGGTATTAATTTGGGGGTGAAACGTTTGAAGCCTAACTTGGGTACCAAA---GGAAGGTCGATTATGAAGGAGAGGTCTCTACATTACTCGAATGTTAATATGGTTGACCCAGTCACAGGACCGACTCGTGTTTCTAAAAAATATGAGGATGGGTCAAAAGTTCGAGTGAGCAAACGAAGTGGTGCAGTAATT---

>P6_3E
---------------------------CTCGCCGCCGGTTGCCACCTCGGCACCAAGAACTGC------GACTTCCAGATGGAGCGCTACGTGTGGAAACGCCGTGATGGCATCTACATCATGAACCTCGGCAAGACCTGGGACAAGCTCATGCTCGCCGCGCGCATTCTCGTCGCGATCGAGCCCGCC------GATGTTGTGGTGCAGTCCTCCAGGCCCTACGGCCAGCGCGCGGTGCTCAAGTACGCCCAGTACACCGGCGCCAAGGCGATCGCCGGCCGCCACACTCCCGGTACATACACGAAC------------------------CAGATCATGGAG---------GGCTTCCACGAG---------------------------------------------------------------------------------------------------------CCCCGCGTGCTCGTGCTCACCGATCCCCGCACCGATCACCAGCCCATCGCGGAGACCGCGTACGTGAACCTCCCCACCATCGCGTTCTGCGACACCGACTCCCCCCTCAAGCTCGTCGACGTCGCCATCCCCGCCAACAACAAGGCGAAGCACTCCATCGGATGCCTCTACTACCTCCTCGCGCGCATGGTGCTCCAGATG------------------------------------------------------------------------------------GCGGCGAAGATCCGCATCAGGCTCAAGTCCTTCGAGGTTAACCACATGAAGGCTGCGTGCGACAAGATCATCGAGGCGGCCACCGCGACGGAGGCTTCCATCTCCGGCCCGGTGCCCCTCCCCACCAAGCGCCGCATCTACTGCGTCCTCCGCTCCCCCCACGTCAACAAGGACTCCCGCGAGCACTTCGAGACCCGCACCCACCACAGGCTCATCGACGTGCACCAGCCCACCGCGCAGACCATCGACGCCCTCATGAGCCTCGAGCTCCCCGCCGGCGTGGAGATTGAGGTGAAGCTG---------------AAGCGCTTCCGCAAGGCGCAGGCTGGCGTGCCC------GGCCGCATGAACCCCATCGAGGCCGTCAAGCTCATGCTCGCCAACGCCACCGCCAAGTTCCCGGAGACGGCCGAGTGCCACATCCGCCTCAACATCGACCCCAAGTACAACGACCAGCAACTCCGCGCCACCGTCGCCCTCCCCAAGGGCACCGGTAAGACGGTTCGCGTCGCCGTGCTCACCTCCGGCGACAACATCGCCGCGGCCAAGGCGGCGGGTGCCGACTTCGCGGGTGCGGACGATCTCGTGGAGGAGATCGCGGGTGGCATGTTGGACTTTGACCTCCTCATCGCCTCCCCCGACATGATGCCCAAGGCTGCCAAGCTCGGTCGCGCGCTCGGTCCCAAGGGTCTCATGCCCAACCCCAAGGCTGGCACCGTCACCCCCGACGTCGTCACCGCCGTGAATGAGTTCAAGGGTGGCAAGGTTGAGTTCCGCGCTGACAAGCAGGGCATCGTCCACGTTCCCTTCGGCAAGACCAACTTCAAGGACGCCGACCTCTCGGAGAACCTCGAGGCTATCGTCGAAGCCATCAACGCCAACCGCCCCCCCGGCGCCAAGGGCATCTACTGGAAATCCATGTACATCGCGTCCACCATGGGCCCCTCCGTCCAGGTGGACTACTCT---------------------------------------------------------------------------------------------------------------------------------------------------------------------------------------------------------------------------------------------------------------------------------------------AACAGAACTCGCGCAGGCGCAAGTGGCAAAGCCGCGCGCGCCGCCAAGCGCCGCGAAGCCGCCGAGGCTAACAAGGCTGTCGCCGTGGAGGTA---ATTCCAGGCGGCATGGACATGGACCAGCTGTGCGAAGATCTCGCGACGACGCAAGCCGAAGTTATCAAAGTTCTCTTC---GGCATCGCCGTGCAGATGGGCCAGGTCCTGGACCGGGAGACCGTCATCGCCGTCTCCGAGGCGCAGGATGTGGAGTGGATGGACCAGACGGAGGGTGGCATCGACGAAGAGGATGATCTCGACCGACCCCCGGTGGTGACCATCATGGGACACGTCGACCACGGCAAAACCTCACTGCTCGATTACATCCGCAAGTCCAAGGTTGCGGCCGGTGAGGCGGGCGGGATCACGCAAGCCATCGGCGCGTACCAGGTGAACGACCGCAACATCACATTCCTCGATACCCCCGGCCACGAGGCGTTCAGCGCGATGCGAGCGCGAGGCGCACGCGTCACCGACATCGCCATCGTCGTCGTCGCCGCGGACGACGGCGTCAGGCCGCAGACCAAAGAAGCCGTCTCGCACGCTCGCGCCGCGGGAGTTCCCTTGATCATCGCCGTCAACAAGATGGATAAGGAATCCGCCAATCCCGATCGCGTTCGCGACGAACTCGCGGCGCTAGAAGTCGTGTGCGAGGAGTGGGGCGGCGACGTCCCGTTCATCCCAGTCTCCGCCAAGACCGGGATGGGCATCGAGCAGCTCCTCGAGACCGTCGCGCTCACCGCGGAGGTTGAGGAGCTCGTCGCCAACCCGGAATCCAACGCGAGGGGAACCGTGGTGGAGGCGTACCTCGACAAGCAGCGCGGCGCCATGGCCACGCTGCTCGTTCAGAACGGCACGCTTCGCATGGGCGACGCCGTCCTCGTGGGTAGCAGCTGGGGTAAGGTTCGCGCCATCGCGGACGCCTACGGGAACAAGCTCGAGGAGGCTGGACCGTCCACGCCGGTTCAGATTATGGGCCTCGGCGGAGTTCCGATGGCTGGCGAGGAATTCGACGTCATGGACACCGAGACGGAGGCGAGGGACATCGCCGCCGAACGCGCGTCCAAGGAGCGCATCAACACCATCGAGGGCAAC---ACGGTCTCCTTATCCAACCTCGCCGCGAAGGATGACGAGGATGGCGTTCAGACGATCAACCTCATCGTCAAGACGGACGTCTCCGGCTCCGTCGAGGCGGTGAAAGCCGCGTTGGGCGCTCTGCCCCAGGACGTACTCCTCCGGTTCCTTCACACCGCCGCGGGTGAGGTGACGGAGAGCGACATCGACCTCGCCGCCGCGTCCGAGGGGATCATCCTCGCGTTCAACACCACCGTCAGCGACAAGGTGACGGAACGCGCGAAGGGCGCGAGGGTGGAGGTGCGTGCGTACGAGGTCATCTACGGCTTAGTCGACGAAGTGCGAGCCGCGATGGAGGGCAAGCTCTCCGGCGTCAAGGACGAGGTCTTCATCGGCAATGCTGAGTGTAAGGCGGTCTTCGGCGGCGGTAAC---TCGAAGGTTGCGGGTTCGCTCGTGCTGGAAGGGCAGCTCACGATGGGCGCTAACCTCCGCGTGATGCGCAACAACAAGCAGATGTACCTCGGCAAAGTCGGCTCGTTGCGCAGGATCAAGGATAAGGTGAAGAAGGTGGAGGCTGGCCTGGAGTGCGGCGTCGGCGCCGAGGAGTGGGGCGACTGGAAGCCCGGCGACGCCATCGAGTGCTTCGACCTCGTCGAC------------------------------------------------------------------------------------------------------------------------------------------------------------------------------------------------------------------------------------------------------------------------------------------------------------------------------------------------------------------------------------------------------------------------------------------------------------------------------------------------------------------------------------------------------------------------------------------------------------------------------------------------------------------------------------------------------------------------------------------------------------------------------------------------------------------------------------------------------------------------------------------------------------------------------------------------------------------------------------------------------------------------------------------------------------------------------------------------------------------------------------------------------------------------------------------------------------------------------------------------------------------------------------------------------------------------------------AACTTCGACGGCGCCTCCGCGGGCACCACGCTCGACGTCAAGGTGGCCAAGCCGGACGTCGCCAAGGGCCTGGTGCACAAGTACGTGGTGATGGTGCGCCAGAACGCGCGTCGGGGAACCGCGTCCACGCTCACCAAGAGCGAGGTTCGCGGCGGTGGCCGCAAGCCCTTCAAGCAGAAGGGCACCGGCAACGCGCGCGCGGGCTCCACCCGTACCCCGCTCAAGCCCGGCGGCGGCGTCATCTTCGGCCCCAAGCCCAAGGATTGGTCCATCAAGATGAACAAGAAGGAGAGGCGACTCGCGATGGCCACCGCTATTCAGTCCGCGGCTGCCGCGTCCTCCATGATCGTCGTGGACTCCCTCGCGGCTGCCGCGCCGAAGACCAAGGCGATGGCGAGCGCGCTCAAGTCTTGGGGCGTCGCGAAGGCGTACATCATCACC---AAGGATGAAAACGTCACCCTCTCCACCAGGAACATGGCCAAGGTTGTGCAGACTGACATCAAGCACCTCAACGTGTACGACGTCCTTAACGCCGACAAGGTGGTGATCGAGGAGAGCGCGCTCGCGTACATCAAC------------------------AAACCCACCAGCCCAGGCCAGCGCGGCCGCATCACCACCACCCGAGATCACCTCTGGAAGGGCAAGCCGTTCAAAGCGCTCACCGTCGGCCTACGGAAGAAGGGCGGGCGGAACAACCAAGGGAGGATATCAGTCTGGCACAAGGGCGGCGGGCACAAGCAACTGTACCGCGTCATCGACATGAAGCGCCGCAGGGACCGTGCGAAGGATCGAGTACGATCCTAACAGATCAACGCGAATCGCACTCGTCGGTGAGTCTATTTTTATTTTCTCGACGACGCCAAGTCCTACGTCCTCGCCGCGGAAGGCATGCGCGCGGGGAGCACGATCGTCGCGTCCACCGACGTCGACATCCGACCCGGGAACGCCATGCCCCTGAAGGAGATCCCGGTCGGCACCAACGTCCACAACATCGAGCTGCGACCCGGCCAAGGGGGCAAGATGGTCCGAGCCGCGGGGACCTCCGCGGTGCTGGTCAAGAAAGAGGATGGGTACGCCACCGTGCGGTTACCCTCGGGGGAACAGAGGCTGGTGCTGCTGGCGTGCATGGCGACGATCGGGACGCTGTCCAACGCGCAGCACGCGAACAGGGTGCTCGGTAAGGCTGGAGCGGTGAGGTGGCTCGGTGTCAGGCCCACTACGCGGGGGGTGGCTATGAACCCCATCGATCACCCGCACGGAGGCGGCGAGGGGCGAACGAGTGGGGGCAGGCCGAGCGTGACGCCGTGGGGGGTGCACACCAAGGGGCACCGGACACGG---AACAGCAAGCGGACGGATAACATGAGGGTCGCGCGCAGG------------------------------GCGACGGGCAGGCGGAAAACCTCGGTGGCGCGGGTGACACTTCGACCCGGCGAGGGTGCCATCACGATCAACGACAACTCGTTCGACAGGCACATCCCCGACATCAACCACCGCGGGTTGATGTTAAGGCCGTTCCTGGTGACGAACACCATGGGTTTGTTCGACTTGAAAGCCACCGTTCACGGCGGGGGCATCTCAGGGCAGGCGCAGGCCATCAGACACGGCATCGCGCGCGCGCTCGAGCTGTACGAACCCGCGTTCAGGCCCGCGCTTAAGAAGGACGGTATGCTCACGCGTGACCCGAGGAAGGTTGAGAGGAAAAAGCCGGGCAGGAAGAAGGCGAGGAAGGCTTTCCAGTGGGTCAAGCGT---------------------------------------------------------------------------------------------------CAGGTGACGCAGGTCAAGACGGAGGATAAGGAGGGCTACACCGCGCTGCAGATGGGCGCCGGAAGCAAGGCTAAGCGCCTGAGCAGACAAGAACGAGGACATTTCAGCTCGAACGAGCTGCCGTTCAGCGCTAAGCTCACGGAGTTCCGAGTCTCACCCGACGCGATCCCGGTGGGCACGGCGATCAACGCGTCTCACTTCGCGGCGGGCCAACACGTGGACATCCAGGGTCCGATGAAGCGGTGGGGTTTCTCCGGTTTACCCCGACGCACGTCGTATGGGCAATTAGGTTGATGTCATGGGACGACGAAGAAGCACCGCGCGCACGGTTCCATCGGCAACTCGCAGCCCGGTCGGGTCTGGAAAGGGAAGAAGATGGCGGGGCGGATGGGTAACAGGAAGCGGACGGTGCAGAGCGTGTACGTGTACAAAGTTGACGTAGAACGGAACTTGCTGTACGTCAAGGGGCAGGTGCCGGGGAAGCCGGGTTTGTTTCTGAAAATCACCGACGCTCTCCGG---------------------------------------------------------------------------------------------------------------------------------------------------------------------------------------------------------------------------------------------------------------------------------------------------------------------------------------------------------------------------------------------------------------------------------------------ACGCGCCCGGTGTGCGCCGTGCTTCGCGGCGTCAAGTTCGACAAGGCCCGCTACGACATC---GACCTGCAGGATCTGCACCAGATCTGC------CGCAGGCGAACCCTCGTGGCCATCGGCACGCACGATCTCAACGTAAAA---GGGCCGTTCACGTATGAAGCGCAC------------------CCGCCC---------------GAGGACATCAAGTTCACGCCCCTGAAACAAACTCGCGAGTTCAACGCCGCG---------------------GAGCTGATGGAACACTACAAGTCCGACCAGTTCCTGCACATCATCGACGGATCCGTG------TTTCCC---------GTCATCTACGACGCCGAACGGACGGTGTCGTTGCCGCCCATCATCAACGGAGCGCACTCGGCGATTTCGCTGGACACCACCGACGTGTTCATCGAGTGCACCGCCACGGACCTGAACAAGGCG---------------AAGATCGTGTTGAACACCGTGGTGACGATGTTCTCCGAGTATTCC---------------------------------------GCTAACAAGGTGGAGCCCGTGGAC---GTCGTGTCATCGAGCAGGGCGTACCCGGATTTCATGACTCGG---TTCGTCGACGTCGATCCCGATTACGTTCGAAAGCGCATCGGCGTGGACATCGACACCAAAGCCATGGCCGCGCTGCTCTGCCGCATGCAGCTGCCCACGAAGCTGCGCGTGGAGGTGCCACCGACACGGTCCGACATCCCGTGCGACGTCGCCGAGGACGTCGCCATCGCGTATGGGTACAACAACATCAACAAAGAAAAGGCGGTCGTGACGGTCGGTGCGCAGCCGCTGAACAACTTTTCCGACCTCGTGCGCCAGGAGATGGCGTCGCAGGGGTTCAGCGAGGTGCTGACAATC---CTCTGCTCGCACGACGACAACTTCGCCAACGTTAACGTCGCGAATCCTAGTTCGTTGGACGTGCAGGTGGCGAGGTCGTCTTTGTTGCAGGGCGTGTTGAAAGCGATGGGCGCGAACAAGGACGCG---CCGGTCCCCGCGAAGCTCTTCGAGGTGGGCGACGTCGTC------------------------------------------------------------------------------------------------------------------------------------------------------------------------------------------------------------------------------------------------------------------------------------------------------------------------------------------------------------------------------------------------------------------------------------------------------------------------------------------------------------------------------------------------------------------------------------------------------------------------------------------------------------------------------------------------------------------------------------------------------------------------------------------------------------------------------------------------------------------------------------------------------------------------------------------------------------------CTCTCCGACGAGGTTATGAAGATCATGCCCGTGCAGAAGCAGACCTCCGCGGGTCAGCGCATGAGGTTCAAGGCTTTCGTCGTCGTCGGCGACAAAAACGGCCACATCGGCCTGGGCGTCAAGGCGTGCAAGGAGGTTGCGCACTCCATCCAGGGTTCCATGATCCTCGCCAAGCTCAACATCGTCCCCGTCCGCCGCGGATACCACACCATCCCCACCAAGCTCACCGGCAAGTGCGGTAGCGTTTCCATTCGGCTCATCCCCGCGCCGCGCGGCGCCGGCATCGTCGCCGCGAACGGCTCCAAGAAGGTGCTCCAGCTCGCGGGTCTCCACGACGTCTACACCTCCTCCACCGGCACGAAAACCCTCGGTAACTTTGTCAAGGCGACGTACTACGCCCTCAAGAAATCT---------------------------------------------------------------------------------------------------------------------------------------------------------------------------------------------------------------------------------------------------------------------------------------------------------------------------------------------------------------------------------------------------------------------------------------------------------------------------------------------------------------------------------------------------------------------------------------------------------------------------------------------------------------------------------------------------------------------------------------------------------------------------------------------------------------------------------------------------------------------------------------------------------------------------------------------------------------------------------------------------------------------------------------------------------------------------------------------------------------------------------------------------------------------------------------------------------------------------------------------------------GCGCGCGTCGCGGGTGTGGAGATCCCCAACAACAAAAGGGCCGAGATCGCGCTCACCTACGTCTACGGCATCGGTAACACCAGCGCGAAGAAGATAATGGCCAAGACGGGCCTGGAG---AACAAACGCGTGCGCGAGATGGAAGAGGAAGAACTCACCATCCTGCGCGCGGAGGTTGACTACATGATCGAGGGTGACCTCCGACGGTTCAACATGCTCAACATCAAACGGCTCAAAGAGATTCAGTGCTACCGCGGCAGGCGGCACATCCGCGGTCTTCCTTGCCGAGGCCAACGCACCAAGACCAACGCGCGGACTCGCAAGGGTAAGATCAAGACCGTCGCCGGCAAGAAGAAG------------------------------------------------------------------------------------------------------------------------------------------------------------------------------------------------------------------------------------------------------------------------------------------------------------------------------------------------------------------------------------------------------------------------------------------------------------------------------------------------------------------------------------------------------------------------------------------------------------------------------------------------------------------------------------------------------------------------------------------------------------------------------------------------------------------------------------------------------------------------------------------------------------------------------------------------------------------------------------------------------------------------------------------------------------------------------------------------------------------------------------------------------------------------------------------------------------------------------------------------------------------------------------------------------------------------------------------------------------------------------------------------------------------------------------------------------------------------CAGATCCTCAAGTTCCCCCTCACCACCGAGTCCGCCATGAAGAAGATCGAGAACACCCTCGTCTTCATCGTCGACGCCAGGTCCACGAAGAAGCAGATCAAGGATGCCGTCAAGCGCATGTACGACATCCAGACGGAGAAGATCAACACCCTCATCCGACCC---------------GACGGCGCC------------AAGAAGGCTTACGTCCGGCTCACCGCCGACGCCGACGTGGCT---------------------------------------------------------------------------------------------------------------------------------------------------------------------------------------AAGGCTAGGGAGGGTCACGGTCTCTACAGGACCCTGGCCAACAACATGATGGTGGGTGTGGCGACTGGCTTTGAGAAGAAGCTCAAGCTCGTCGGCGTCGGCTACAAGGCGGCGATGGAGGGCAGCAAGGCCGTCCTGTCCCTCGGCTACGCTCACCCGGTCATCCTCGAGATCCCCGAGGGTCTTCAGGTGAAGTGCGACAGCCCCACGGAGATCACGGTGTCTGGCTACGACAAGGTTGAGGTTGGCAACTTTGCTGCCATCATTCGCTCCAAGCGCAAGCCGGAGCCGTACAAGGGCAAGGGTGTGCGCTACGCTGACGAGGTCGTCCTCATCAAGGAGGGTAAG------------------------------------------------------------------------------------------------------------------------------------------------------------------------------------------------------------------------------------------------------------------------------------------------------------------------------------------------------------------------------------------------------------------------------------------------------------------------------------------------------------------------------------------------------------------------------------------------------------------------------------------------------------------------------------------------------------------------------------------------------------------------------------------------------------------------------------------------------------------------------------------------------------------------------------------------------------------------------------------------------------------------------------------------------------------------------------------------------------------------------------------------------------------------------------------------------------------------------------------------------------------------------------------------------------------------------------------------------------------------------------------------------------------------------------------------------------------------------------------------------------------------------------------------------------------------------------------------------------------------------------------------------------------------------------------GAGCTCAACGAGCTCCTCATCCGTGAGCTCGCCGAGGGCTACTCCGGCGTCGAGGTCCGCGTGACCCCCATGCGCACCGAGATCATCATCCGCGCCACCCGCACCCAGAACGTTCTCGGCGAGAAGGGCCGCCGCATTCGCGAGCTCACCTCCCTCGTCCAGAAGCGTTTTGGCTTCGAGGGCTCCGTCGAGCTCGAGAAGGTTGCCAACCGCGGTCTCTGCGCCATTGCCCAGGCTGAGTCTCTCAGGTACAAGCTCCTCGGAGGCCTCGCCGTGCGCCGCGCGTGCTACGGCGTCCTCCGCTTCATCATGGAGAACGGTGCCAAGGGTGCCGAGGTTGTCGTGTCCGGCAAGCTCCGCGGC---CAGCGTGGCAAGGCTATGAAGTTCAAGGATGGGTACATGATCTCGAACCCCGTCAGGGAGTACATCGAATCCGCGTGCCTGCACGTCCTCCTCCGCCAGGGTTGCGTCGGCGTCAAGGTTAAAATC---------------------------------------------------------------------------------------------------------------------------------------------------------------------------------------------------------------------------------------------------------------------------------------------------------------------------------------------------------------------------------------------------------------------------------------------------------------------------------------------------------------------------------------------------------------------------------------------------------------------------------------------------------------------------------------------------------------------------------------------------------------------------------------------------------------------------------------------------------------------------------------------------------------------------------------------------------------------------------------------------------------------------------------------------------------------------------------------------------------------------------------------------------------------------------------------------------------------------------------------------------------------------------------------------------------------------------------------------------------------------GGAGTCATCAACCTGGACAAACCCGCCAATCCCTCCTCGCACGAAGTCGTCGCGTGGCTCAAACGCATGTTACGCGTGGAAAAGACGGGGCACTCCGGCACGCTCGATCCCAAGGTGACCGGCGGCCTGATCGTCTGCATCGACCGCGCCACGCGTTTGGTTAAAGCCCAGCAGGGTGCCGGTAAGGAGTACGTGTGCATCGCGAGGCTGCACGGCGCGCCGGGAAAA------------------------------------GCCGGGGTGCAGCGCGCCATCGAGACGCTCACGGGCGCCCTCTTCCAGCGCCCGCCTTTAATCTCCGCGGTG------------------------------------------------AAACGGCAGCTGCGCATCCGCACCATCTACGAGAGCAAGATGTACGAGTACGACGAGGTGTTTTGGATCTCGTGCGAGGCGGGTACTTACGTCCGGACCATGTGCGTGCATCTCGGGTTGCTCCTCGGCGTGGGCGGCCACATGCAGGAGCTCCGCCGCGTCCGCTCGGGCATCCTCGGCGAGGACAACCTCGTGATGCACGACGTCCGCGTTGTCATGCCCCTCGAGGTTTTATTGACCAACTACAAGCGAATCGTCGTGAAGGATTCGGCGGTGAACGCCATCTGCTACGGCGCCAAGCTG---------------------------------------------------------------------------------------------ACCCCCAAGGAGGCTCGTCGCCAGAAGCGCCACACGAAGATTCGCTCCAAGCTCTCCGGCACCCCCGACCGCCCCCGCATCTCCGTCTACCGCTCCAACCAGCACACGTACGTGCAGGTGATCGATGACGAGAACCAGACCACCCTGTGCGCCGTGGGCACCATGTCCCCCAAGATCAAGGAGAAGACCAAGACCGTGGCGGCGGCTTCCGAGGTTGGCAAGGCGTTGGGCGCCATGTGCGTCGAGAAGGGTATCAAGAAGGCGGTGTTCGATCGCGGCGGGTTCGTGTACCACGGGCGCGTCAAGGCGGTCGCGGAGGCGGCGCGTGAGGCGGGCATGGAGTTT---------------------------------ATTCAGATGTTCAAGACTGGTCCCAACGACTCCGGCTCTTCCTCTCTCCAGATCGCCCTCCTTACCAAGCGTATCGAGAGCCTCACCGAGCACCTGCTCATCAACAAGAAGGACTACGCGTGCCAGAGGGGGCTGCGCATCCTTCTTGGTCAGCGCTCTAGGCTCACGAAGTACCTGCAGAAGAAGGACTATGCGGAGTACGAGCGTGTGATGAACGGCCTCGGCCTTCGC------------------------------------------------------------------------------------------------------------------------------------------------------------------------------------------------------------------------------------------------------------------------------------------------------------------------------------------------------------------------------------------------------------------------------------------------------------------------------------------------------------------------------------------------------------------------------------------------------------------------------------------------------------------------------------------------------------------------------------------------------------------------------------------------------------------------------------------------------------------------------------ATCTTGACCGGCGTCGTGAAGACGCACAAGATGAACCGCACCCTCATCATGAAGATGGACTACCTCCACTACATTAAGAAGTACCAGCGCTACGAGAAGCGCCACACGAACCTCCCGGCGCACATCTCCCCGTGCTTCGTCAAGGAGGGTGACACCGTGATTGTGGGCCAGTGCCGCCCTCTCTCCAAGACTGTCCGCTTCAACACCCTCAAGGTCATT------------------------------------------------------------CTCGTGGATGCGCGCGGCGAGGTGGTCGGGAGGCTGGCGTCCAAGCTCTCCATCCTGCTGCAGGGCAAGGACAAGCCGACGTACCAGCCGCACAAGAGCGAGGGGGACGTGGTGGTGGTGGTGAACGCCGCGGAGGTGACGCTGTCGGGACGGAAGATGGATCAGAAGAAGTACTATCGTCACACCGGGTACGTGGGAGGACTGGTGGAGCGAACGGCGAGGGAGATGATGAACCAGGAACCCACGTTCGTGCTGCGCAAGGCTGTGGAGCGGATGCTGCCCAAGAACAAGCTGCGGAGGGAGATGATGCGAAAGCTCCGGGTGTTCCCGGGGGATAAGCACGCGTTCGAGGAGCACGAGCTCGTC------------------------------------------------------------------------------------------------------------------------------------------------------------------------------------------------------------------------------------------------------------------------------------------------------------------------------------------------------------------------------------------------------------------------------------------------------------------------------------------------------------------------------------------------------------------------------ATCCTCCGCGGCGATCAGGTCATGGTGGTGGCGGGGAAGGACAAAGGGCAGGTCGGGACGGTGTCCAAGGTGTACCGCAAGAATCGCCTGCTCGTCGAGGGGCTGAACCTGGTGAAGAAGCACGTGAAGCGATCGGGGGAGAACCCG---GGCGGGATCATCACGATGGAGGCGCCCATCCACTACTCCAACGTCAACCTCGTCGACCCGACGGGCGCCGCGGTGCGAGCGCGGACGCGCCTGGACGACGGCACCAAGGTGAGGTAC---------------------------

>P2_3E
---------------------------TTATCCGCCGGTGTCCATACCGGAACTAGAAACTCC------GATTCTGCCATGGAGGAATACATCTGGCGTCGTCGTGATGGTGTACACATCCTTAACATCGGAAAGACTTGGGAAAAACTTATCTTAGCTGCACGTGTTATTGTTGCCATTGAACCTGAA------GATGTTATTGCTATTTCTGCCCGCCCATACGGTATGCGTGCTGTTCTTAAGTTTGCACAATACACTGGTGCACAAGCTTTAGCTGGACGATTCACACCAGGTACCTTCACAAAT------------------------------------CAAATTACCAAACAATTC------------------------------------------------------------------------------------------------------CGTGAACCACGTCTTTTGGTCATTACCGATCCTCGAACAGATTCTCAATCTGTTAGAGAATCATCATATGTCAATCTTCCTGTTATTGCATTCTGTGATTCCGATTCTCCTCTTCAATTCGTTGATATTGCTATTCCTGCTAATAACAAGGGTAAATACTCTATTGGATTAATGTACTGGTTATTGTCACGTGAAATCCTTCGTCTACGTTCCGTCAGTCGTACTTCT------------------------------------------------------------------------------------------------------------------------------------------------------------------------------------------------------------------------------------------------------------------------------------------------------------------------------------------------------------------------------------------------------------------------------------------------------------------------------AAGAAACGTAACTTCGTTGAAACTGTCGAAGCACAAATTTCTTTGAATTATGATCCTGTCCGT---GATAAGCGTTTCTCCGGAACCTTCAAACTTCCAACTGTCCCACGCCCAAACTTGAAGTGTTGTGTACTTGGAAATGCTGCCCATTGTGAACAAGCCGATCGTATCGGTGTTGAACACATGAGTGTTGAAGATTTA---AAGAAGTTGAACGTTAAGAAACTTCGTTATGATTTCTTCATGGCATCTGACAATATGATTAAGCAAATTCCTCGTCTTGGTCCTGGTCTTACCAAGGCTGGTAAATTCCCTACCCTACTTGCTGGTGGA------GATGATATGCAAGAAAAGATCGATGAGGTCAAGGCA---ACCATCAAGTTCCAAATGAAGAAGGTTATGTGTCTTAATGTTGCTGTTGGAAACGTCTCCATGGAACAACAAGAGATCATTGTCAACACTCAGTTAGCTGCCAATTTCCTTGCTTCTCTTTTAAAG---------AAGCAACAAAATATTGGATCCATCTACATTAAGTCGACTATGGGTCCTTCCATCCAAATC---------------------------------------------------------------------------------------------------------------------------------------------------------------------------------------------------------------------------------------------------------------AATGGCAGGACTTCACTTCGTGGTAATTCTGGAAGAAGAGGTAGGAGAGGTAATAGTCGTGGAACTCTCCGAAAGAGGGACAGAACTGCGGACCGGGAGGCCAAGGTCGAAGCTTCGGAAATTCGCCGAACAAACTTAGAGGGACCAATTTCTGTTGGGAACCTT------------GACGAGAAACCAGTAGCGATCATTAAGTATCTAATGACTGGTGTTATGGCATCGATGACTCAAAACCTTGATCCTGCTACGTGTGTTGCTGTTGTTGAAGGCTTTGGAAAGATTATTGGAGGAGACGACGACGAAGAAGAGGATGACGAAGAATTGATGCCTCGACCTCCAGTTGTTACAATCATGGGACACGTAGATCATGGAAAGACATCACTTTTGGATGCAATCCGTAATACACGCGTCACGGCTGGTGAGGCAGGAGGTATCACACAACATATCGCAGCTTACCAAGTTGAGGGACAAAGTATTACGTTTATCGACACACCCGGTCACGCCGCTTTTACCGATATGCGTGAAAGAGGAGCAAATATTACAGATATTGTGATTTTGGTTGTCGCTGCAGATGATGGAGTAAAACAGCAGACTGCAGATTCAATTGTGTGCGCAAGACAGGCTGGTGTTCCTTTGGTAGTGGCCATCAACAAAATCGACCTCGAGGCTTCAGATCCAAATAGAGTCATGACTGAATTGACTCAGTATGATATTTTGACGGAAGAACTTGGTGGAGACGTTTTGACATCTCAGATTAGTGCCAAAGAAGGAACTAATTTAGATGATTTACTAAACAAAATCATGCTCCAAGCTGAAATTCAAGATCTGAAAGCTAATTATGATCGTAATGCGGAAGCCTTCGTTGTGGAAGCCAAGGTCGAGGTAGGACTTGGAACTGTTGCCACTTCTCTTGTGAAGAAAGGAACACTTAAGATCGGTGATATCTTTGCGGCGGGTGAGACCTACGGAAAGGTACGGACACTAATTTCAACCGATGGAAAGAGATTAAAAGAAGTGGGTCCTTCAACTCCCGTCCGTATTGTCGGTTTTGAAGGCATTCCTGCAGCGGGTGACTCTCTCATTGTAGTCGATGATGAGCAAACGGCAAGGACACTAGCTGAAAGTCGT------------------------------------------------------------------------------------------------------------------------------------------------------------------------------------------------------------------------------------------------------------------------------------------------------------------------------------------------------------------------------------------------------------------------------------------------------------------------------------------------------------------------------------------------------------------------------------------------------------------------------------------------------------------------------------------------------------------------GTTCTAGGAATTGAAAGTTCGTGCGATGATACAGGTGCAGCTGTGGTACGCATCCTTGGCGAATCCCTTGCCTCACAATCTCATATCCATGAAGAATGGGGAGGAATAGTTCCAGGTCTTGCCAAAACAGCTCACGAAGAAAATATAGACAGAGTCGTAAATGATGCCCTGGAAAAAGCTATGACGTTAGAGGAAATTGATGCAATTGGTGTAACGGTGGGTCCTGGTCTCGAGATATGTCTTAGAGTTGGCTGTGAAAAAGCGATCCAGCTAGCAACAGAATACGACAAACCATTTGTTGGCATTCATCATCTCGAGGCACATATTCTAATGGCTCGAATAGAAAATCCGCCTTTCCTAGCGCTTCTAACTTCTGGTGGTCACTGTCAACTACTTAAATGTCTAGGCATCCGGTATGAAATTATTGGAGGAACTTTAGACGATTCGCTTGGGGAATGTTATGATAAGACAGCACGTCTATTAGGATTGGGTGGAGGAGGTGGTCCAGCTTTGGAAGCTCTAGCGAAAGAGGGCAACGCAACATTACATAGAAGGCATGATTGCGATTTCAGCTATGCGGGATTAAAAACAAATATACGGAGAGCAGCAGAACGACTAGCAATTGATCGACAGGACAAAGCTGATCTAGCAGCTTCGTTCCAAAATACTGCAGTCAAGCACCTGGAGCAACGCCTAGAACGAGCGATGAAAATGATGGAAAGTAGTCTAGCTCTTGTAGGAGGAGTGGCAGCAAATCAAGAACTTAGGAGTCGATTGGCTGTATGCGAACGTAGAGATTGGAATATGGTTGTACCTCCGCCTAGATTATGCACCGATCAAGGAGCTATGGCATCGTGGGCAGCAATAGAAAGA---------------------------------------------------------------------------------------------------------------------------------------------------------------------------------------------------------------------------------------------------------------------------------------------------------------------------------------------------------------------------------------------------------------------------------------TTAGAACCAACAGTATTTGGTATTGATCCACGAATTGATTTAATTAAACAATCTGTTGATATTCGTAATAAAATTCGTGGTGTACGAACTGCTAAATCAAAAACTATATCAGAAGTTAGTGGTTCTGGTCGTAAAGTTCGACCCCAAAAGGGTGGTGGACAAGCTCGTGCTGGACATTCTCGACCTGCACATTGGCGTGGTGGTGCAAAAGCACATGGTCCCAAAAATACTGATTATGGCAAAAAATTAAATAAGAATGTCAAAAAAATTGCTATCCGATCATTATTAAGTCAAAAATTAAAAGAAGGTAATTTAATTATTGTGAATCATTTAATGTTGGATTCGCATAAAACTGGTCCATGGGCAAAAATATTACAAAATTATGGTATTGGT---------------------------------------------------------------------------------------------------------------------------------------------------------------------------------------------------------------------------------------------------------------------------------------AGAAAGGGTAAGTCCGCCGTATTTAAGGCTCACACCCGTACCCGTAAGGGT------CCAGTGAAACTTCGAGCATTGGATTATGCCGAAAAGCAAGGTTATATCCGAGGTGTTGTTAAAGAGATTATGCATGATCCTGGTCGAGGTGCACCAGTCGCTCGTGTTCAATTTTTAAATGCAGATAATGAATTATTTTTATGTACAGAGGGTATGTACAGTGGACAATTTGTTTACTGTGGAAAGAAGGCTACATTAACATGTGGTAATGTCTTACCATTAACATCTGTACCAGAGGGAACAATTGTTTGTAATATTGAAGCTAAGCGTGGTGATCGTGGTGCATTCGCACGTTGTTCTGGTGCATATGCCATCGTTGTTACACACGATGATGAAACAACGAAACTTCGATTACCATCGGGTGGAAAGAAAACTGTCCCATCTAATGTTCGTGCTCAAATTGGTATCGTTACCGGTGGTGGACGTACTGATAAACCTATGTTAAAGGCTGAACGTGCAAAGCATGCTGTCAAATGGCCTAAAATTCGTGGTGTGGCAAAGAAACCTGTA---------------------------------------------------------------------------------------------------------------------------------------------------------------GCCTATGGTCGTGGTGGACGCAAAACAGCATCAGCTAGGGTGTGGATCCAACCTGGATTCGGAAACGTTGTCGTTAACCGGAAAGACTTTGTTGATTACTTCGAGCGTACTTCTGATAGAGAATTAATTTTAGAGGCCTTGGCTGCAACTGAAACTCTTGGTCGGTTCGATGTAACTGCAACGGTCGAAGGAGGTGGTTTGAGAGGACAAGCTGGAGCTATTCGACACGGGTTGGCGAGAGCCTTGAATCATTACAATGACGTGTATCGTCCGCCACTCAAACGGTTGGGATACCTGACAAGAGATCCTCGTAAGGTTGAACGGAAAAAGATTGGACATCTTAAGGCACGAAAGAAACCGCAATGGGTCAAGCGT------TGTGGTGTATTAGCTATCAAAGTTGGTATGATGCCCGTTTGGGATGATGTAGGTGTCCGACACCCAACTACAGTTTTATGGTTAGATCGTAATATCGTTCTTGGTCATAAAACTGTTGGAAAACACGGATACAATGCAGTAAAGGTAGCCGCCGGAGAAAAACTCAAGAATGTTGGAAAGTGTATCTTAGGACATGATCCAAAACTTGCAAATTCACCACCGTACACAGTCCGAGAATTTCGTGTTACAGACGAACTCTTACCACTAAACTCTACCATCCACGCGAGACACTTCGTACCTGGTCAAAATGTTGATGTTTCGGGTATTTCCAAAGGAAAAGGTTTTCAGGGTGCAATGAAACGACATAATTTTAAGGGTATGCCTGCCACTCATGGTACATCCCTCAGTCATCGTGCACTTGGATCGACGGGTCAGTGTCAACCGGGAAAGGTTTTTAAAGGG---------------------------------------------------------------------------------------------------------------------------------------------------------------------------------------------------------------------------------------------------------------------------------------------------------------------------------------------------------------------------------------------------------------------------------------------------------------------------------------------------------------------------------------------------------------------------------------------------------------------------------------------------------------------------------------------------------------------------------------------------------------------------------------------------------------------------------------------------------------------------------------------------------------------------------------------------------------------------------------------------------------------------------------------------------------------------------------------------------------------------------------------------------------------------------------------------------------------------------------------------------------------------------------------------------------------------------------------------------------------------------------------------------------------------------------------------------------------------------------------------------------------------------------------------------------------------------------------------------------------------------------------------------------------------------------------------------------------------------------------------------------------------------------------------------------------------------------------------------------------------------------------------------------------------------------------------------------------------------------------------------------------------------------------------------------------------------------------------------------------------------------------------------------------------------------------------------------------------------------------------------------------------------------------------------------------------CCAACCGCTGCTGTTATTAACTGCGCTGATAACTCCGGTGCAAAGAATCTTCACATTATCGCCGTATGTAATGGTGGACGAAATCGTCTTGCCGGATCAGGTGATATGGTCATGTGCTCAGTGAAAAAGGGAAAGCCA---------GAACTACGTAAAAAGGTCATGCCTGGAATCGTTGTTCGGCAAAGAAAATCTTTCCGTAGAAAGGAAGGAGTATTTATTCACTTCGAAGATAGTGCTGGTGTTATCGTTAATAATAAGGGAGAAATGAAGGGTTCTGCTGTATCCGGACCTGTAGCAAAGGAATGTGCCGAA---CTTTGGCCGCGTATCGCATCCAATGCTGGATCAATT---------------------------------------CTTCAAGACGAAGTAATGAAAATCATGCCTGTCCAAAAACAATCTAGTGCTGGACAACGTACACGATTCAAGGCATTCGTTGCTATCGGTGATTGCAGTGGACATATTGGATTAGGTGTTAAGTGCTCCAGTGAGGTTGCAACCGCAATCCGTGGTGCTATCACATCTGCCAAACTTAATGTCGTCCCTGTTCGACGTGGATATCATACAGTACCATGCAAGGTTACTGGTAAATGTGGATCCGTTTCTGTTCGTTTAATTCCTGCCCCACGTGGTACCGGTCTTGTTTCATCACCTGCTGGAAAGAAACTTATGAGTATGGCTGGTATTACTGATTGTTATTCCTCATCGCGTGGTACACGTACTATGGGTAATTTCATCAAGGCCATCTTCTACGCCCTACGTAACACATAC------------------------------------------------------ATGTCTAGAGGATTAAAGAGAAAGCCT---------ATGGCATTAATCAAACGATTAAGACAGGCCAAGAAGGAGGCAAAACGTGGTATTAAGACTCATTTACGTAATATGATTATCGTTCCTGAAATGATCGGTTCTATTATTGGTATCTACAATGGAAAGATGTTTTGTGGTGTTGAAATGAAACCAGAAATGATTGGTATGTATTTGGGTGAATTCGCTATCACATACAAGCCAGTTAGGCACGGACGTCCT------------------------------------------------------CTTCCACACACTCGTTATCAACAAATTGTTGAACGTCTTATGAGAAAGTCACGTAACAACGGTAAGAAACTTATGGCCGTACGAATCGTCCAACACACATTGGAAATCATTCATCTTTTGACCGATCAAAATCCTATCCAAGTTGTTGTTGATGCTATCATCAACTCTGGACCACGTGAAGATTCA------ACTCGTGTTGGTGGAGCTGGTGTTCGTCAAGCCGTTGATATGTCTCCTTTCCGTCGTGTCAACTACGCTTTATACCTTTTAGCCACCGGAGCAAGAGAAGCCTCGTTCCGTAACATGTCTGAATGCTTGGCAGAAGAACTTATCAACGCCGCAAGAGGATCATCTTACGCAATCAAGAAAAAGGATGAAATTGAACGTGTTTCCAAGTCCAATCGT---------------------------------------------------------------------------------------------------------------------------------------------------------------------------------------------------------------------------------------------------------------------------------------------------------------------------------------------------------------------------------------------------------------------------------------------------------------------------------------------------------------------------------------------------------------------------------------------------------------------------------------------------------------------------------------------------------------------------------------------------------------------------------------------------------------------------------------------------------------------------------------------------------------------------------------------------------------------------------------------------------------------------------------------------------------------------------------------------------------------------------------------------------------------------------------------------------------------------------------------------------------------------------------------------------------------------------------------------------------------------------------------------------------------------------------------------------------------------------------------------------------------------------------------------------------------------------------------------------------------------------------------------------------------------------------------------------------------------------------------------------------------------------------------------------------------------------------------------------------------------------------------------------------------------------------------------------------------------------------------------------------------------------------------------------------------------------------------------------------------------------------------------------------------------------------------------------------------------------------------------------------------------------------------------ATTATTAAGTACCCACTTACTACCGAATCATCAATGAAATTAATTGAAAACACACTAGTATTTATTGTTGACATCAAAGCCAACAAACGTCAAATCAAAGCTGCCGTACGAGAATTATACAACATTGAATGCGAAAAGGTTAACACACTTATCACTCCA------------CGT---GGTTTG------------AAGAAGAGTTATGTACGATTAAGCAAAGATGCAGATGTT------------------------------------------------------GTTACGGTTGAAGTGAAAGCACGTGTTGTGAAGGTCACCGGTCCACTCGGTACCCTCGAACGTGACTTTAAACATCCTATGGAATGTCGTACCGAAGGTAAATACGTCCAAGTTGATTGGTTTGCCACTCGTAAGCAACTTGCATGTGTCCGTACGGTATGTTCTCATGTTGAGAATATGATTATAGGTACAACACGTGGATTCTTATACAAGATGAGATTCGTATACAGTCATTTCCCCATCAATGTTAGTGGTGAAAATGTTGAAATTCGTTTAGGAGAACGCCGTGTCCGTAAGGTCAAATTACCTGAAGGTGTGAAGTATGAAGATACGAAAGAT---GAAATCCAATTATCTGGTATTGATATTACACAAGTTTCATTAACGGCAGCAAAAATCCAACAAGCAACAAATGTTCGACACAAG---GATTTACGTAAATTCTTAGATGGAATTTACGTT------------------------------------------ATCGTAATTATGCGTACCGTTGGTGGTGAAATTGCTCCTGCCTCCGCTCTTGCTCCTAAGATCGGTCCTCTTGGTTTGTCACCAAAGAAGGTCGGTGAGGATATCCAAAAGGGTACCAAGGACTGGAAAGGTCTTAGCGTAACAGTCAAATTGACTGTTGTCAATCGT---CAAGCCACCGTA---TCCATGATTCCTTCGTCTAGTTCTCTTATCATGAAGGCCCTTAACGAGCCATACCGTGATCGTAAAAAGATTAAGAATGTCAAAGGAAACCTTACATTGGATACAATCATTGATATTGCCAAAGAAATGAGAGAACGATCAGGTTCAAGAACACTTTCCGGAACTGTCAAAGAAATGTTGGGTACATGTAATTCCATCGGATGTACCGTA---------------------------------------------------------------------GTAAATTGTATGAAGGAGATCAAGGTCGACAAACTGATCTTGAATTGTTGTGTTGGT---------GAATCTGGTGATAGATTAACCCGTGCTGCACGTGTGTTAGAACAATTGACAGGTCAACAACCATGTTACTCGAAGGCACGATACACATTACGTTCATTCGGTATCCGTCGTAATGAAAAGATCGCTGTACATGTTACCGTTCGTGGTGAAAAGGCACTTGAAATTCTAGAACGTGGTCTTAAAGTTAAAGAATAT---------------GAA---CTTTTACAAAAGAACTTTTCGACT---GGTAACTTTGGATTCGGTATTAACGAACATATCGATTTA---GGTATCAAATACGATCCTACAACTGGTATTTACGGTATGGATTTCTTCGTTAACTTAACA------------------------------------------------------------------------------------------------------------------------------------------------------------------------------------------------------------------------------------------------------------------------------------------------------------------------------------------------------------------------------------------------------------------------------------------------------------------------------------------------------------------------------------------------------------------------------------------------------------------------------------------------------------------------------------------------------------------AAGAAAAAGTTCGTTGCTGATGGTGTTTTTTACGCCGAATTAAATGAACTTTTAATTAGTGAATTAGCTGAAGGTTACGCTGGTGTTGAAGTTCGTACAACACCGCATAGGACTGAAATTATTATTCGTGCAACACGCACACAAAACGTATTAGGTGAAAATGGACGTAGAATTCGTGAATTAACATCAGTTGTTCAAAAACGTTTCGGTTTTGATGGTGCTGTAGAACTTGAACGGGTCCAAAATCGTGGTTTGTGTGCACAAGCTCAAGCTGAATCATTAAAGTTCAAACTTTTAGGTGGACTTGCTGTCCGTCGTGCATGTTACGGTGTTGTTCGTTTCGTTATGGAAGCATCCGCCAAAGGTTGCGAGGTTATCGTATCTGGAAAGCTTCGGGGA---CAACGTGCCAAGGGTATGAAATTCGGTGACGGATACATGATTAAGCATGCTGGACAAGTTTATACTGATCATGCTGTACGACACGTTATGATGAGACAGGGTGTTATTGGTATTTGTGTTAAAATTTTACCTGGACCTAAAATTCCA---------------------------------------------------------------------------------------TTCGGTGTTGCACATTTATTTGCATCATTTAATGATACATTTGTTCACGTAACAGATTTATCTGGACGTGAAACTTTAGTTCGTGTTACAGGTGGTATGAAAGTAAAAGCTGATCGTGAATCATCACCATACGCTGCTATGCTTGCCGCCCAAGATGTTGCTGAAAAATGTAAAGATTTAGGTATTACTGCATTACACATCAAAGTTCGATCCCCTGGACCTGGTGCACAATCTGCATTACGTGCACTTGCAAGAAATGGTATGAAAATTGGACGTATTGAAGATGTAACACCAATTCCTTCCGATAGTACACGACGTAAATCTGGTCGACGT------------------------------------------------------------------------------------------------------------------------------------------------------------------------------------------------------------------------------------------------------------------------------------------------------------------------------------------------------------------------------------------------------------------------------------------------------------------------------------------------------------------------------------------------------------------------------------------------------------------------------------------------------------------------------------------------------------------------------------------------------------------------------------------------------------------------------------------------------------------------------------------------------------------GGTGTTATTAATTTGGATAAACCTGCCAATCCATCCTCACACGAAGTTGTTAGTTGGATTAAAAAGATTCTTCGTGTTGAAAAAACAGGACACAGTGGAACCTTAGATCCTAAGGTAACAGGATGTTTGATTGTTTGTATCGATCGAGCAACACGGTTAGTGAAATCACAACAATCGGCTGGAAAGGAATATGTCGCCGTTGCACGATTACATGCAGCATGTGATGTTGCT------------------------------------AAAGTACAACGATCGGTAGAAACCTTAACGGGTGCATTATTTCAACGTCCGCCATTGATTTCGGCTGTT------------------------------------------------AAAAGACAATTGCGTATCCGTACAATTTATGAATCGAAATTATTGGAATACGATGGTGTATTGTGGTTATCATGTGAGGCTGGAACCTATGTTAGAACATTATGTGTCCACTTAGGACTCTTAACGGGAGCCGGTGGACACATGCAAGAGCTAAGGAGAGTACGATCAGGTGCATTGGCTGAAAAGGACGTTACGATGCATGATGTATTGGTTGTTATGCCTCTTGAGGTACTCCTAACGAAATACAAACGTATTGTTGTGAAGGATTCAGCCGTAAATGCTATCTGTTACGGA---------------------------------------------------------------------------------------------------GTCAAGTTCCGTCGTCGACGTGAAGGAAAGACTGATTACCGTCAACGTAAAAGGCTCTAC---CAATCACCTAAATATCGTTTCGTTGTTCGTTTCACTAACACGAAGGTTATCTGTCAAATTGCATTAGTTGATGGTGATCGTATCTTGTGTCAAGCACAATCTACTGAATTAGGCCGATACGGAGGTTTGAAAAATTACGGTGCATCATACTGTACCGGTCTTCTATGTGCTCGTCGTCTTCTTAAGGTTGGACTTGAT------------------------------------------------------------------------------------------------------------------------------------------CACGATAAGGATACTGGTTCACCTGAATTCCAAGTAGCCGGTATGACGGAACGTATCTCCTACCTAACAAAGCACTTACAACAACATCCTAAAGATTTCTCGACTCGACGTGGTTTAGTTGCCATGGTCAACAAACGTCGTCGTCTACTAAATTACTTGTACAACGAAGATCAAGAAAAGTATGTCGCTATCATTGCATCATTAGGTATTCGT---------------------------------------------------------------------------------------------------------------------------------------------------------------------------------------------------------------------------------------------------------------------------------------------------------------------------------------------------------------------------------------------------------------------------------------------------------------------------------------------------------------------------------------------------------------------------------------------------------------------------------------------------------------------------------------------------------------------------------------------------------------------------------------------------------------------------------------------------------------------------------CGTATTCTTAACGGGCAAGTTATTTCTACCAAGATGAAGCGAACAATCATTGTACGAAGAGATTATTTACATTACATCCGTAAGTACCGTCGGTTCGAAAAGAGACACAAGAACATTGCAGCCCATTGCAGTCCTGCCTTCGTCAAAGATGGAGATATTGTCACTATCGGTCAATGCCGTCCTCTTTCCAAAACTGTTCGATTCAACGTTGTT------------------------------------------------------------------------------------------------------------------------------------------------------------------------------------------------------------------------------------------------------------------------------------------------------------------------------------------------------------------------------------------------------------------------------------------------------------------------------------------------------------------------------------------------------------------------------------------------------------------------------------------------------------------------------------------------------------------------------------------------------------------------------------------------------------------------------------------------------------------------------------------------------------------------------------------------------------------------------------------------------------------------------------------GGCGATAAGGTACAAGTCATCGGACGGAATGAACGTGGGAAGCAGGGGATCATTAAGAAGGTATTGCGTGATGATCGTGTTATCGTTGAAGGTGTGAATATGGGACCACGAAGCATAAAAGGAGACAAAGATAAGGGTCCCGGAAAGGTTATTAGTTTAGAACGGACCATGCATTATTCAAACGTTCAATTACTTGATCCCCAGGGTATTCCAACTCGGATCTTTAAGAAAATTCCCAGTGGAGAAAAAGTTCGTATATCAAAAAAAAGTGGAGCAATC------

>P2_5E
---------------------------CTCGCCGCCGGGTGCCACCTCGGCACGAAGAACTGC------GATTTCCAGATGGAGCGGTACGTGCACAAGCGCAGGGATGGGATCTACATCATCAACCTCGGTAAGACCTGGGACAAGCTGATGCTCGCCGCGCGCATGCTGGTTGCGGTGGAGCCCAAC------GACGTGGTGTGCCAGTCCGCTAGGCCGTACGGCCAACGCGCGGTGCTGAAGTTCGCGCAGTACACCGGCGCCAAGGCCATCGCCGGCCGCCACACCCCCGGGACGTACACCAAC---------------------------------CAGATCATCGAGGGTTTCCTCGAG---------------------------------------------------------------------------------------------------------CCGCGCGTGCTTGTGCTGACCGACCCCAGGACGGACCACCAGCCCATCTCGGAGACCGCGTACGTCAACATCCCCACCATCGCGTTCTGCGACACGGACTCCCCCCTGAAGCTGGTGGACGTCGCCATCCCGGCGAACAACAAAGCGAAGCACTCCATCGGCTGCCTGTACTACATCCTGGCGCGCATGGTGCTGCAGATG---------------------------------------------------------------------------------GCCGCGCAGAAGATCCGCATCCGCCTGAAGAGTTTCGAAGTTAGGCACATGGCTGCGGCGTGCGACAAGATCATCGCCGCCGCGAAGGCGACGGAGGCGACCGTTTCTGGCCCCGTGCCGCTTCCCACGCGTCGCCGCATATACTGCGTGTTGCGGTCGCCGCACGTCAACAAAGACAGCCGCGAGCACTTCGAAACACGCACGCACCACAGGCTCATCGACGTGCACCAACCAACCGCGCAGACCATCGACGCGCTGATGGGTTTGGAGCTCCCGGCGGGGGTGGAAATCGAAGTCAAGCTG---------------------------------------------------------------------------------------------------AAGCCGCGTAAGTTCACGGAAACGATCGAGCTTCAAATCGGGCTGCAGTACGACCCGCAAAAG---GACAAGCGTTTCAACGGCACGGTTTCCCTGCCCACCATCCCCAGGCCCAAGCTCAAGCTGTGCATGCTCGGTGACGCGAAGCACTGCGAAGAAGCGCAAGGCGTCGGCATTGACCACATGGAC---GTGGAGGCGCTTAAGAAGCTGCTCATCAAGAAGCTCAAGTACAACCACTTCCTCGCCTCGGAGTCCGTGATTAAGCAGATTCCCCGTCTCGGCCCCGGCTTGAACAAAGCCGGGAAGTTTCCCACCCTG------TGCACGCACAACGAGCCCCTTGAAAACAAGGTGAACGGCATCCGCTCG---CAGGTCAAGTTCCAGCTCAAGAAGGTGCTGTGCCTCGCCGTGGCGGTCGGGAACGTGGAGATGTCCGAGCGCGAGCTCTTCGTCAACACCCAGATGAGTGTCAACTTCCTCGTGTCCCTCCTGAAG---------AAGAACCAAAACATCAAGAGCCTGTACATCAAGTCCACCATGGGCGCGCCCTTCCGC------------------------------------------------------------------------------------------------------------------------------------------------------------------------------------------------------------------------------------------------------------------------------------------------ATGAAAGCGTCGGACGCGCCGAAGGATATGTTCAAAGGATCCTTTGGAAAGTCCTCAAAAAAGAAACAAACCGACACCAAAGACCCGGTATCAAAAACCTTACACCTCAGCGCTGGGATTTCCATCGCGGAGCTCGCGAAGAAGCTGGGCGTTGATGCGGGTCGCGTGGAGAAGATTCTCGCGGAGGGCGAAACGGTAACCTCAGACGAGGTGAGCTCGTCCGATTTGATCGAACTTTGCGCGGTGGAGTGTGGGTTCGACGTGGTTGTTGATGCGTGGAAAGGACAAGGACACGGCAATAAAGAGCCGAGGCGCGCTGTGGTGGCGGTGATGGGGCACGTGGATCACGGCAAAACCACGTTGCTTGATTTTCTGCGGCAAACGAGCGTCGCGGCGGGCGAGGCGGGCGGCATCACTCAGCACATAGGCGCGTTCGTGGTGCAGCTGGGGGAACTCACGTTCCTTGATACACCAGGGCACGCCGCGTTTGGTGAAATGCGGAAACGAGGCGCCTCAGTGACGGACGTCGCCGTGTTGGTCGTCAGCGCGGATGACGGCGTGATGCCGCAAACGCGCGAAGCGGCGGCGCACATAATAGCCGCCGGTTGCCGGTACGTCGTGGCGCTCACGAAGTGCGACGTGGATGGGGCGGACCCAACGCGGGTGCGGAACGAGCTAATAGCAGCCGGTATCCCGCTGGAGCAGGCGGGGGGGGATATTCAATCCGTGGAGGTGAGCGCGGTTTCCGGGTTAGGCATGGAGGACCTGGAGATGGCTGTTTTCCTTGAAGCCGAAGCACTTGGTTTAACCGCGCCGTGCGACAGTGACGGCGCTGGGACGGTGTTGGAAGCGCGGCTAGATAAAGGCGAAGGCGCGGTGGCGAACGGGCTGTTGCGGAAAGGCGTGCTGTCAATTGGCGACGACGTCGTGGCCGGGGCTACTTTTGGCAGGGTAAGAAGACTGCGAGGCGCGGACGGGGAGGACTTGCTTTCCGTGGGGCCGAGCACGCCTTTCGAGCTAACTGGCCTGCGAACCGTACCAAGTGCGGGTGACCAAATACAAAGAGTCGTGTCCGAAGACCGAGCCCGGAGAGTCGCGAACGCGCGAGGCGTGCGGCGAGACGCCCAAATCGCCGCGAAAGCC---CAGGCT---------------------------------------------------------------------------------------------------------------------------------------------------------------------------------------------------------------------------------------------------------------------------------------------------------------------------------------------------------------------------------------------------------------------------------------------------------------------------------------------------------------------------------------------------------------------------------------------------------------------------------------------------------------------------GCTATGGGATTCGAGGGCAGCGCGAACAAAGTCGCGGTCGGGGTGGTTTCG---GACGGGCACATCTTGAGTCCGCGGCGGACGTACATCCCCCCGGGTACCGGGTTCCTGCCACGGGAAACTGCGGAGCACCACCGGGCGGTGGTGCTTGACATCGTCAAACAAGCGCTTGAGGAAGCGATCACACCCGAGGATTTGGACGTCCTGACGTACACCAAAGGCCCCGGGATGGGCGCGCCCCTGGTGTCCGTCGCGGTGGTGGTTCGGATGCTGAGCCAGATTTGGGGGAAGCCAATCGTCGCAGTGAACCATTGCGTGGGGCACATAGAGATGGGAAGAGTTGCGAAAGACCCG---GTTGTTCTGTACGTGTCCGGGGGGAACACGCAGGTCATCGCGTACAACGAACGGCGGTACCGCATTTTTGGCGAAACCATCGACATCGCGGTGGGGAACTGCCTTGACCGGTTTGCGCGGGAAATAGGGTTGAGCAACGACCCAAGCCCTAACATCGAGCAGCTCGCGAAACATGGCGGGGAGGAGATGCCGTACACGGTGAAGATGGACATTTCGTTAAGCGGGATCGAGACGACGGAGGCGCGTACGCACCTCAAGACT------------GGCACAAAGGCGGATTTGTGCTACTCGCTGCAGGAAACCATTTTCGCCATGCTCGTGGAGATCACGGAACGCACGATGGCGCACTGCTCGGATGACGTTTTAATCGTGGGGGGCGTGGGGTGTAACGTGCGGTTACAGGAGATGATGACGCAAATGGCGAGCCAAGGGGGGAAAACGTACGGGATGGACGAGCGGTACTGCGTCGACAACGGCGCCATGATCGCGTACGCCGGGTTGCTGGCGTTTCAGCAAATGGACACCACGTGCACGCAGAGGTAC---------------------------------------------------------------------------------------------------------------------------------------------------------------------------------------------------------------------------------------------------------------------------------------------------------------------------------------------------------------------------------------GCCGGGACGTCGCTCGATTTGAAAATCGCGTCACCCGACGTGGCGAAGGGCTTGGTGCACAAGTACGTGGTGATGGTCCGCCAGAACGCGCGTCGAGGCACCGCCTCAACGCTTACGAAGTCAGAAGTCCGCGGTGGTGGCCGGAAACCGTTCAAGCAGAAAGGCACGGGGAACGCCCGTGCCGGGTCCACGAGAACTCCTTTGAAACCGGGCGGTGGCGTTATTTTCGGCCCCAAACCCAAAGACTGGTCCATCAAGATGAACAAAAAGGAACGCCGGCTCGCGATGGCCACGGCGATTCAAAGCGCGGCT------GGGGCTATTATCGTGGTGGACGGCGGGCTTTTGACGTCCCCGAAAACCAAAGCAATGCGCGAGGCGCTCACCGCCATGGGCGTGGAAAAGCTCTACCTGATCACC---------GAAAACGTTACCCTGGCCACGCGGAACATGGCCAAGGTGGTGCAAACGGACATCAAGCACCTCAACGTGTACGACGTCCTGAACGCGGACAAAATCGTGGTGGAGGAAAGCGCGATGGCGTACATCAAC------------------------AAACCCACGTCTCCTGGGCAGCGCGGGCGCATCACTACTAAGCGCGACAACTTGTGGAAAGGTAAGCCGTTCAAGGCTTTAACCAAGGGTTTGACGAAAAGCGGCGGCCGGAACAACCACGGGCGCATCACGGTGTTCCACCGGGGGGGGGGGCACAAGCGGAAGTACCGGATGATCGATTTTCAGCGGGTCATAAGGGGAATAAGCGGTGTCGTGCGAAGAATCGAGTACGACCCGAACCGCACCACGCGCATCGCGCTCGTGGATTTCGACCACGGCGAGGAAAAGTACGTGCTCGCGACGGACGGCATGAAAGGCGGTGACGTGATATCCGCCGGCGATGACGTGGATATCCGCCCTGGGAACGCCATGCCGCTATCCGCGATGCCTGCTGGAACCTTGATTCACAACATCGAGCTGTTGCCCGGTCAAGGCGGCCGGTTGGTACGCGCGGCGGGCGCCACCGCGACTTTAGTCAAGAAAGAGGACGGGTACGCTACGGTGAAGTTACCTTCGGGTGAGCAGCGGTTGATTCTTTTGAAGTGCTACGCCACGGTGGGCGTGCTTTCCAACCGCGAGCACGGCAACCGCGTGCTGGGCAAGGCGGGGGCGAAGCGGTGGCTGGGGATACGGCCCACCACGCGAGGCGTCGCGATGAACCCTATCGATCACCCCATGGGCGGCGGCGAAGGCCGGACTTCGGGCGGGCGGCCGTCGTGTACGCCGTGGGGGGTGCAAACGAAAGGCAAGCGCACGCGA---AACAACAAAAGGACGGACGTGTTCCGAGTCGCGCGAAGG---------------------------GGGGCGACAGGGAAGCGGAAAACCGCGATTGCGAGGGTGACGATATGGCCGGGTATCGGCGACATGTCGTGCAACAAACTGCATCTGGACGACGCGTTTCCCGATATCGACCACCGCGGGTGGATGATCAAGCCGTTTTTAGTAACGAACACCATGGGTTTGTTCGACGTAAAGGCGATTGTTACGGGGGGGGGGAAGAGCGGCCAGGCGCAGGCGGTGCGACATGGCATCGCGAAAGCGCTGCAG------------------------------------------------------------------------------------------------------------------------------------------------------------------------------------------------------CTGACATTCCTATCCACATTTTTTTACCAAAAACGCCAGGTCAAAACCGAGGAAACCGACGGGTACAACGCCGTGCAGGTTGGGTACGACCAGGCGGATTACAAGATCACCAAGCCCGAGGTGGGCCACTGCGGCAAAGCCGGTGTTCCCCCGATGAGGCACCTGGAGGAGTTCCGGTTGGTTGGCGCGACGCACGAGTTGGGGGCGCAGCTCAACACTGATATTTTCAAAAAAGACGACGTGGTTGACGTCCGCGGGACGTCCATCGGGAAGGGGTGGCAAGGTGCTGTTAAGAAGTACGGCTTCGCCAGAGGGTTGATGACGCACGGTTCC---AAGTCGCACCGGCAGCACGGTTCCGTGGGCGCCGGCACCCCCGGCCGCATCTTTCCCGGAAAGAAGATGCACTCGCAGATGGGTAACGAGCTCGTCACCGCGAAGAAACTAGTCGTGATGCGCGTG------GAGGCGGACTGTATTATCGTCAAGGGAAGCGTCCCTGGGAAACGAGGAAACCTGCTGCGCATCGCGCCCGCG------------------------------------------------------------------------------------------------------------------------------------------------------------------------------------------------------------------------------------------------------------------------------------------------------------------------------------------------------------------------------------------------------------------------------------------------------------------------------------------------------------------------------------------------------------------------------------------------------------------------------------------------------------------------------------------------------------------------------------------------------------------------------------------------------------------------------------------------------------------------------------------------------------------------------------------------------------------------------------------------------------------------------------------------------------------------------------------------------------------------------------------------------------------------------------------------------------------------------------------------------------------------------------------------------------------------------------------------------------------------------------------------------------------------------------------------------------------------------------------------------------------------------------------------------------------------------------------------------------------------------------------------------------------------------------------------------------------------------------------------------------------------------------------------------------------------------------------------------------------------------------------------------------------------------------------------------------------------------------------------------------------------------------------------------------------------------------------------------------------------------------------------------------------------------------------------------------------------------------------------------------------------------------------------------------------------------------------------------------------------------------------------------------------------------------------------------------------------------------------------------------------------------------------------------------------------GACGACGGCGACGGGTTGGAGGAATCCGTGGTGCAGGTGCAGCGCGTGACGAAGGTCACGAAGGGCGGGAGCAACATGAGCTTCAGGGCAACGGTGGTGGTTGGTGACGGGAAGGGCAAGGTTGGTGTGGGGTGCTCAAAGGCGAAGGAGGTGCAGGTCGCGGTTACGAAAGCGGCGGCGGATGCCAGGAAGTGCATGATCACCGTGCCGCTTAAAGGCCAATCTTTCCCTCACAGGGTCACGAAGGGCAACGGCGGCGCGCACGTGATGCTTCGCCCCGCCGGGCCGGGCACCGGCGTCATCGCGGGCGGGAGCTGCCGCACCGTTTTGGAACTCGCAGGGTACAAGAACGTCTTCGCGAAACAACTAGGTTCGTCCTCGCCCCTGAACAACGCGCGCGCGGTGGTCAAGGGCCTCGGCGAGATGCGCACGTACAAACAAGTCGCCGCCGATCGCGACATGACGGTTGAAGAGCTGTTC------AGGCGCAAGTTCAAGCGCGGTCAAGACAAGTACACCCGCCTTGTGAAGAAGCTTCGGCACGCGAAGAAACAAGTGGAGAAAGCCGTCCGCACGCACCTGAGGAACATGGTCATCGTCCCTGAAATGATCGGGTCCGTGGTCGGCGTGTACAACGGCAAGGTGTTCAACACCGTGGAGATCAAGCCCGAGATGATCGGGTCGTACCTTGGGGAGTACTCCATCACGTACCGCCCGGTGTCGCACGGCCGC------------------------------------------------------------CCGCACACCCGGTACCGGAAAGCGGTGGAGCGCCTCGTGAACGCGCTCATGAACAACGGCAAGAAGCTCATGGCGGTCAGGATCGTGAAGCACACCATGGACATCATTCACTTGCTCTCCGACCAAAACCCGCTCCAGGTTATCGTGGATGCGATCATCAACTCTGGGCCCAGGGAAGACGCCACCCGCGTCGGCAGCGCCGGCGTCATTAGGCGCCAAGCCGTGGACATGTCCCCCCTGCGAAGGGTGAACCAGGCCATCTGGCTCATCACCACCGGCTCCAGAGAACGTAACGTCAAGACCATCGCCGAGTGCTTGGCGGACGAACTGATCAACGCCGCGAAGGGGTCGTCATACGCCATCAAGAAGAAGGACGAGCTCGAGCGCGTGGCGAAGGCAAACCGT---------------------------------------------------------------------------------------------------------------------------------------------------------------------------------------------------------------------------------------------------------------------------------------------------------------------------------------------------------------------------------------------------------------------------------------------------GCGCGCGTGGCGAACGTGGAGATTCCCAACAACAAACGCGTCGCCACGGCGTTGACGTATGTGTACGGGATTGGCGACACCACCGCGGCGAAGATAATCGCGGAAACCGGGTTGGAA---AACAAGCGCGTGCGCGAGATGGAGGAAGAGGAGCTCACAACGTTACGCGCGGAGGTGGACTACCTCATCGAGGGTGACTTGCGAAGGTTCAACATGATGAACATCAAGCGCTTAAAAGAGATCCAGTGCTACAGGGGAAAACGGCACATCAGCGGGCTTCCCCTGCGCGGCCAGCGCACGAAAACAAACGCGCGCACGCGCAAGGGAAAGACGAAAACCGTGGCTGGGAAAAAAAAG---------------------------------------------------------------------------------------------------------------------------------------------------------------------------------------------------------------------------------------------------------------------------------------------------------------------------------------------------------------------------------------------------------------------------------------------------------------------------------------------------------------------------------------------------------------------------------------------------------------------------------------------------------------------------------------------------------------------------------------------------------------------------------------------------------------------------------------------------------------------------------------------------------------------------------------------------------------------------------------------------------------------------------------------------------------------------------------------------------------------------------------------------------------------------------------------------------------------------------------------------------------------------------------------------------------------------------------------------------------------------------------------------------------------------------------------------------------------------------------------------------------------------------------------------------------------------------------------------------------------------------------------------------------------------------------------------------------------------------------------------------------------------------------------------------------CAGGGTCCCAAGGGTTCTCTCGACTTCCAGTTCCCCGAACTCATGATTATGACCGAGGAGGAAGGCGTTATTAGACTTAAGGCGGACGAAAGCAAAAAGGCCAGAGAGGGTCACGGTTTGTACAGAACCCTTTGCAACAACATGATGGTGGGTGTGTCTGACGGTTTCCAGAAAAAGCTCAAGCTCGTCGGCGTCGGTTACAAGGCTGCTGTGCAGGGCGATGCCATTAACCTCAGCCTTGGCTACGCTCATCAGGTTATCCTCGATGTGCCCGCGGGTCTCAAGTGCGAGTGCACCAGCCCCACGGAAATCATCGTCAGTGGCTACGACAAGGTGGAGGTTGGTAACTTCGCCGCCATCATTCGCTCCAAGCGCAAGCCGGAGCCGTACAAGGGTAAGGGTGTGCGTTACGCGGATGAGGTGGTCCTCATCAAGGAGGGTAAG------------------------GTCATCGAGGTGTTCCTCACCGGTGGCGAGATCGGCGCCGCGTCTTCGTTGGCGCCGAAGATCGGGCCTCTGGGTTTGTCCCCCAAGAAGGTTGGCGAAGACATCGCCAAGGAAACCAAGGACTGGAACGGCCTTAGGGTGACGGTGAAGCTCACGGTG---CAGAACCGCCAGGCCAAGGTCTCCGTG---GTGCCGTCCGCGTCCGCGCTGGTTATCAAAGCCCTGGAGCCCCCGCGCGACCGCAAAAAGGTAAAGCACAAGCACAGCGGCAACATCACCATCGACGACTGCATTGAAATCGCGCGCATCATGCGCCCGCGGTCGCGCGCCAGGCACCTCGCCGGGACCGTCAAGGAAATCCTAGGCACCGCGAAATCCACCGGGTGCACCGTGGAC------------------------------------------------------------CAGTCGACGAACCCCATGAAGGAACCCCGCATTCACAAGCTCGTGCTGAACATCAGCGTCGGC---------GAGTCCGGTGACCGTCTCACCAAAGCCGCGAAGGTGCTTGAGCAGCTCACCGGGCAGCAGCCCATCTTCTCGAAAGCGCGGTACACCGTGCGTTCGTTCGGCATCCGCAGGAACGAGAAAATCTCCACGCACGTCACCGTGAACCGGGACAAAGCCATGCAGATCCTGGAGTCCGGTTTGAAG---------------GTCAAGGAGTTCGAG---CTGATCAAAAAGAACTTCCACACC---GGGTGCTTCGGGTTCGGTATCTCCGAGCACATCGACCTC---GGCATTAAATACGACCCCAGCACTGGGATCTACGGT---------------------------------------------------------------------------------------------------------------------------------------------------------------------------------------------------------------------------------------------------------------------------------------------------------------------------------------------------------------------------------------------------------------------------------------------------------------------------------------------------------------------------------------------------------------------------------------------------------------------------------------------------------------------------------------------------------------------------------------------------------------------------------------------------------------------------------------------------------------------------------------------------------------------------------------------------------------------------------------------------------------------------------------------------------------------------------------------------------------------------------------------------------------------------------------------------------------------------------------------------------------------------------------------------------------------------------------------------------------------------------------------------------------------------------------------------------------------------------------------TCAGGCGGCATGAAGGTGAAGGCTGATCGCGAAGCGTCACCGTACGCGGCGATGCTCGCGGCGCAGGACGTGGCGGTGCGGTGCAAGGAGCTCGGGGTCACCGCGCTGCACATCAAGATGCGCGCTCCCGGCCCCGGCGGGCAGAGCGCGCTTCGCGCGCTTTCCCGAAGCGGCCTAAAGATCGGCAGGATCGAAGACGTCACTCCGGTCCCCACGGACAGCACCAGGAAGAAGGGTGGTCGCCGC---------------------------------------------------------------------------------------------------------------------------------------------------------------------------------------------------------------------------------------------------------------------------------------------------------------------------------------------------------------------------------------------------------------------------------------------------------------------------------------------------------------------------------------------------------------------------------------------------------------------------------------------------------------------------------------------------------------------------------------------------------------------------------------------------------------------------------------------------------------------------------------------------------------------GTGCTACTGATGGACAAGCCCAAAGGGTGGACCTCGTTCGACGTGGTGGGGAAAACGCGGAGCATGTTCGGGGTGAAGAAAGTGGGTCATTGCGGCACGCTCGATCCCGACGCCACCGGGTTACTAATTCTGTGCATCGGCAAAGCAACGAAACTGGTTGATAACTTCGTTGGGATGGACAAGGTGTACACCGGGGTGATGCGCTTGGGGGAAGCCACGCCTTCGCAGGATGCGGCGACTCCGGTT---GAGGTCACCGACGCGCAACTCGCGGACGCGGCGCGAAGCTTCGTGGGCGAAATAACGCAAATTCCGCCCATGTACAGCGCCATTAAAGTCGGGGGCGAGCGCCTTTACAAAGCCGCGCGCCGAGGGGAGGTGGAGCGCAAGGAAAGGAAAGTCGTGGTGAGCTCGTTTGACTTGGGTGATGCGCAATTTGTTAAAAAAGTCGAGTGCTCAAAAGGAACCTACATCCGAACGCTCGCGCACGACTTGGGCGCCGCGCTCGGCAGCGCCGCGCACCTCACCGCGCTGAGACGAGAATCCATCGGGGAGCATTTA---------------------------------------------------------------------------------------------------------------------------------------------------------------------------------------------------------------------------------------------------------------------------------------------------------------------------------------------------------------------------------------------------------------------------------------------------------------------------------------------------------------------------------------------------------------------------------------------------------------------------TTCGCCAACCACGGACACGACACGGGCGGGGTTGAGGTTCAAATCGCGTCCCTTACGGAGCGCGTGCGGTACATGACAACGCATCTGCAAACGCACCACAAGGACAACGCGTCGAGGCGAGGCCTCGTTGCGATGCTGGAGCGGCGGAAAAAACTGCTGAAGTACTTAAGAAGGACGGATGGGGATTCCTACGGCGAAACCCTGTACCGCCTCGGCCTGAAA------------------------------------------------------------------------------------------------------------------------------------------------------------------------------------------------------------------------------------------------------------------------------------------------------------------------------------------------------------------------------------------------------------------------------------------------------------------------------------------------------------------------------------------------------------------------------------------------------------------------------------------------------------------------------------------------------------------------------------------------------------------------------------------------------------------------------------------------------------------------------------ATCCTCACCGGCGTCGTGAAATCGACCAAGATGAAACGCACGCTCATCATGCGCATGGATTACCTTCATTACATCAAGAAGTACCAGCGCTACGAAAAACGCCACACCAACATCGCCGCGCACATCTCCCCGTGCTTCTGCAAGGAAGGCGACACTGTGGTTGTGGGGCAGTGCCGCCCGCTGTCCAAAACCGTGCGGTTCAACACCCTGAAGGTCATCGCG------------------------------------------------CCTTGGATTGTGGTGGATGCGGCGGATTTGCGTTTAGGGCGGTTGAGCACGTTGTTGGCGACGTATTTGCGCGGCGGGAACGTCGCGACGTACTCCCCGAGCATGAACATGGGGACCTACGTCGTCGTGATCAACGCGGAACAGGTCGTGGTGTCCGGAAAGAAGTTCGAGGACAAGCTGTACAAAAGGCACACGGGCCGGCCGGGTGCGATGAAGGAGGAGAGTTTCCGGGCGCTGCAGGCGCGCATTCCCGAGCGCATCATCGAAAAAGCTGTGCGCGGTATGTTGCCCAAGAACCGCATGGGACGGGAGCTGTTCACGCAGCTCAAGGTGTACTCCGGGTCGGAGCACCCGCACGCGGCGCAAAACCCCACGGACGTC------------------------------------------------------------------------------------------------------------------------------------------------------------------------------------------------------------------------------------------------------------------------------------------------------------------------------------------------------------------------------------------------------------------------------------------------------------------------------------------------------------------------------------------------------------------ATGCACGTCAAGACCAACGACAAGGTTGTTGTTATTACGGGCGTGGATAAAGGCAAGGTGACCCAGGTTGTGGAGGTGTTCAAAACGGGCACGATTTTGTGCAAAGACGTGAATGTCAAAACCAAGCACGTCAAGCCGAAGGGGGAGGGCGAGACGGGACAGATCATTCAGAAGGAGTGGCCCATTCATCACTCCAACGTGATGCACTGGTCCGCGAAACAAGTGCGGTCGCGAATCGGGCACAAAGTAGTGGACGGGAAGAAGGTTCGGGTTTTGAAAAAGACGGACGAGGTG------

>P2_2E
------------------CAGCACATGCTCACATGTCAAGTCCACATTGGTACTCACAATTTG------GAACACAAAATGAAAGACTACGTCTGGCGTCGTCGTGATGGTGTCCACATCATCAACGTCGCCAAAACGTGGGAAAAACTTCATTTGGCCGCTCGTATTATTGTCGCCATTGAACCGAAG------GACGTCGTTGCCATTTCCGCCCGTCCCTTTGGACAACGCGCGGTGCTCAAGTACGCGCAGTACACCGGTGGTGTGTCCATTGCCGGCCGTTACACCCCAGGTACCTTTACGAATTACATTACT------------------------AAAAATTTC------------------------------------------------------------------------------------------------------------------CGTGAACCAAGACTTTTAATCATTACCGATCCTCGCATGGATTCTCAACCCACCAAAGAAGCGTCTTACATGAACATCCCATGCATTGCCTTTTGCGATACCGATTCCCCTCTCGAGCACGTCGACGTCGCCATCCCCTCCAACAACAAAGGCAAACATTCCATTGGTTTGTTGTATTACATGTTGGCCCGCGAAGTCTTGCGTCTTCGTGGT---------------------------------------------------------------------------------------------------------------------------------------------------------------------------------------------------------------------------------------------------------------------------------------------------------------------------------------------------------------------------------------------------------------------------------------------------------------------------------------------------------------------------------------------------------------------------------------------------------------------------------------------------------------------------------------------------------------------------------------------------------CCAGACATGATGCCGTTGGTGGGCAGGGTGGCACGAGTGTTGGGACCAAGAGGTTTGATGCCAAACCCCAAAATGGGGACGGTCACGTTGGACGTGGAGGGTGCCGTGACGAATGCTTTGAAGGGTGAAATTGAATTGAGAGCCGACAAGTTTGGGTTTGTAAATTTCCCGTTGGGGAAAGTCAGTTTCCCCAAGGACAAGTTGTTGGACAATTTACGGGCGGTGATGGTGACGGTGACGAATGAAAAACCGTCCGGTGCTTCCGGTAAATTTTTAAAGCAAGCCGTCCTCAGTTCGACCATGGGTGCCGGGGTGCAAATG------------------------------------------------------------------------------------------------------------------------------------------------------------------------------------------------------------------------------------------------------------------------------------------------------------------------------------------------------------------------------------------------------------------------------------------------------------------------------------------------------------------------------------------------------------------------------------------------------------------------------------------------------------------------------------------------------------------------------------------------------------------GTCACCTTTGTAGATACACCAGGCCATGCTGCTTTTTCTTCTATGAGAGAGAGTGGTATTAATTCCACTGATATTTTAGTATTGGTTGTAGCGGCAGATGACGGTGTCATGGACCAAACCGTCGAATCCGGTACATCTGCCGTTGAACTAGGTATACCCGTAGTTGTAGCAATAACAAAATGTGACTTGGATGGCATTGACCAGATGAACATTGAATCGGAATTGATCAACCATGGTCTTGTCAGTGAAAATTTAGGTGGTGAAATACCGGTAGTTCGCGTCTCTGGTCTGACCGGAGAAGGCAAAGAAGACTTGATCGAAACGTTGTCTCTTCAAAGTGAGATCATGGGTTTGAAAGCAGAATACAAAGCACCCGCCGAAGCGGTTGTGCTCGAAGGAGCCTATTTGAAAGGCGTTGGGCCCATTGCCGATGTCGTGGTGCAATGGGGAACATTGAACGCTCGTGATTTTATAGTTGTCGGTGGCACATACGGTCGTGTGAAAAGTTTAATTACACCAGATGGAAAACGTATTAAAACCGCCACGCCATCGACACCAGTTCGTATTATGGGACTCAGTAGTGTACCCAAAGCAGGGGCGGATCTTATTGTTGTCCAGAGCTTAGAAGAAGCACGGACATTACGAGACGAATGGGCTCATACTCAATCCAACGAAAGCATCGAAGAAGCAGCAGCGACACAATTAAAACGTTTGCAGGGAGGCGCAGGCGAC---------AAAGGGATCGACTTAATTGTTGTCACCAACAGTGATGGTGGTTTGAGTGCCGTTGAAACCTGCATTGATAACGTGACAAATGAGCTGGGTGTGAAGGTTTTACGTTCAATCGTAGGCGAAATATCGATGGGTGATATTGAAGAAGCAGCAGCCTCTGGTGCAATATTGTTGACGTTCAATACAAAACTGCCACGTCCCATTCAAACTGCGGCACAAAACGCGGGTCTTGAAATCTCTAATTTTGATTTGATATATCAATTGGAAGACAAGTTGAGGATGGCCGCCAATGAATTGTTGCCTGTTGTGTTTGAAGAAAAACGTGGAGGTAAAGCCGAAGCATTGCAAATTTTTCCATTGAATAATGCTGGCAGTGTCATTGGTCTTCGTTTGAAACAAGGTACATTTGATCGGAAAAGTTCCTACCGATTGATACGCAACGGTGAAATTGTCGAAGATTTAAAAGTACGTTCTTTGCGTGTTTTGAAAGATGACGTGCAAGAAGTGAAATCAGGCAGTGATTGTGGTCTTTTATTGGAAGACAGC------------------------------------------------------------------GCCATTGGCCTGGAGGGATCGGCCAACAAACTCGGCATTGGCATCATCCAAAACGGCCGTATCCTTTCCAATCCTCGAAAAACCTTCATCCCACCGGGGGAGGGTTTTCTGCCTCGTGAAACAGCCTGGCACCATCAAACACACGCAGCACCCTTGGTGCGCGAAGCCTTGGCCGCCGGTATCACACCCGATCAAATCGACTGCATTTGTTTCACACAAGGCCCCGGGATGGGGGCCCCACTCCGCTCCACGGCCCTGTGCGCTCGCACACTCTCGCAATTGTGGGGTGTGCCCATTGTTGGCGTCAACCATTGCGTCGGTCATATCGAAATGGGCTGTGGTGCCGTCAACCCC---GTCGTCCTCTACGTCAGCGGTGGCAACACACAAGTCATTGCGTACTCCCAACAAAGGTATCGAATCTTTGGTGAAACCATTGACATTGCCGTGGGCAACTGTTTGGATCGATTTGCGCGCGTCATTGGTTTGTCCAACGACCCCAGTCCATTGTGTGCGAGAGAAGCCCACAAACAAGAAAATCCGTTGCCTTACGTGGTCAAAATGGACGTGTCGTTTTCTGGTTTGTTGACCGAAGCCCGCAAGAAATTGAAAACGAAA------------GAATGCACACAGGATTTGTGTTATTCCTTGCAAGAAACCGCGTGGGCCATGTTGGTGGAAACGACCGAACGGGCTTTGGCCCATGGTTCCAACGAAGTATTGATTGTGGGTGGCGTGGGATGCAACAAACGTTTGCAAGAAATGATGGCCATTATGATGCAGGAAAGA---ACGACGTTTGGTATGGACAGTCGGTATTGCATTGACAACGGT---------------------------------------------------------------------------------------------------------------------------------------------------------------------------------------------------------------------------------------------------------------------------------------------------------------------------------------------------------------------------------------------------------------------------------------------------------------ATTACATTGGACCCTGAAGTGTTTGCACAGCCAGTACGCCGTGACATTGTACATCGAGTCGTGAAATGGCAACTCGCCAGACGAAGACAAGGAACACACAAACAAAAAAATATAAGTGAAGTCAGTGGCAGTGGCAGAAAACCGTGGCAACAAAAAGGTACTGGACGTGCACGTGCTGGACATCGTCGTCCACCACATTGGCGTGGGGGTGCGCGTGCTTTTGCGAAACGACCTCGAGATTATTCATACAAATTGCAGAAACGGGTTCGAAATCAAGGCATGCGTTCTGCTTTGTCTGCAAAAGTATTGGAAGGTGCTCTTCATATTGTTGACGGCGAGACTCTTGAGTCACATAAAACAGCACCCTTGGTATCTTGGTTGGCGGAACGTGACATTGATTCCGCGGTCATTGTCGATGACGACAGTGACAATGGTTTGTTGGCCGTGGGCAACATTCCTGACGTACTGTTACTGGAACACTGTGGTGCAAATGTATACGATATTGTGAAGAGACGTGATTTAATCATG---------------------------------------------------------------------------------------------------------------------------------------------------CAGCGTAAAGGGGCAGGTTCCGTCTTTACATCTCACACCAAACACCGCAAAGGTGCC------GCCAAACTCCGGGCTTTGGACTACGCCGAACGCCGTGGGTTTGTCAAAGGTGTTGTCAAGGACATCATCCATGACCCCGGACGTGGCGCCCCTCTTGCCAAAGTTCAGTTCAGAAATAAAGACAATGAATTGTTCATTGCCGCGGAAGGTACTTACACTGGACAATACTTGTACTGTGGTAAAAAAGCGACGTTGGAAATTGGGAACATTCTGCCTTTGGCCAAAGTACCCGAAGGTACCATCATGTTCAACGTCGAAGCCAAAGCTGGGGATAGAGGTAAAATGGCCAAAGCTTCTGGCGAATACGTCACTGTCATTTCTCACGACGTAAAAAAAACAGTCGTGCGCATGCCATCCGGCTGCAAAAAAACGTTGTCCAACTTGTGCCGTGCCTGCGTCGGTGTTGCCGCGGGTGGTGGACGTCCAGACAAACCCATGTTGAAAGCCGGTCGTGCCTTTCACAAAAATTCTTGGCCCAAAGTCAGAGGTGTTGCGATGAATCCAGTGGAACATCCACACGGGGGGGGTAATCACCAACACATT---------------------------GGTCATGCCTCAACCTCCAACAGAAGTTCC---GTGCCCGGTCAAAAAGTTGGTTTGATTGCCGCGCGCCGAACCGGA------------------------------GGACGAAGAAAAACGGCGGTCGCCCGAGTGTGGTTGCGGCCCGGCGACGGCAAAGTGTCCATCAACAAATTGGATTTAGTCACGTATTTTAACAGAAGCTCCCATCGCGAAAATGTGCTCGAACCTTTTGTAGCAACACAAAGCATGGGCAAATGGGATGTAAAGGCCTTGGTGGGAGGTGGGGGCAACACGGGGCAGGCCCAAGCAATCCGCCACGGCATTGCCCTGGCCCTAAGGAATGCCCATCCAGACTACACCAAAGTATTGCGTTCCAAAGGTTTAACAACGCGTGATCCAAGAATGGTAGAACGAAAAAAACCAGGTCAACCCAAAGCACGCAAGAAGTTTCAATGGGTCAAACGA------ACCGGATTGTTGGCCATGAAAGCTGGCATGACCGCGGAATTTGATGAATGGGGGGTGCGGCACGCGTTGACGGTGTTGGCGGTCGAAGATTGCCAAGTGGTCCAAACCAAATCGTGGGACAAACGATTTCGTTATCAATTGCAAGTGGGGGCGGGGTATAAAGAGAAACACACGACGAAACCGTTGCAGGGACATTTCAAACGAGCGGGAATCAATTACAAAAGGTATTTGACCGAGTTTCCCGTGACGGACGCCGTCTTGCCCAACGGCACGGAGATCACGGCGAGGCACTTTGTACCGGGTCAAAGGGTGGATGTGGTGGGTACTTCCATCGGCAAAGGATTTCAGGGAGGTATGAAACGGCACGGTTTTGGTGGTCAAAGTGCGTCGCACGGGGCATCCAAATCGCACCGGAGCATTGGTTCCACGGGAGGGTGCCAACCCGGGAAAGTATTTAAAGGCAAAAAAATGGCGGGAAGAATGGGGGGGAAACAAATCACTTCACAAAGTTTAGAAGTGTACAAAATTGATACCGATAGAAATCTTATCTTTGTCAAAGGATCCGTGCCTGGGAACAAAGGAGCCACCGTGAAAGTGTCCGACACAAAAAAG------------------------------------------------------------------------------------------------------------------------------------------------------------------------------------------------------------------------------------------------------------------------------------------------------------------------------------------------------------------------------------------------------------------------------------------------------------------------------------------------------------------------------------------------------------------------------------------------------------------------------------------------------------------------------------------------------------------------------------------------------------------------------------------------------------------------------------------------------------------------------------------------------------------------------------------------------------------------------------------------------------------------------------------------------------------------------------------------------------------------------------------------------------------------------------------------------------------------------------------------------------------------------------------------------------------------------------------------------------------------------------------------------------------------------------------------------------------------------------------------------------------------------------------------------------------------------------------------------------------------------------------------------------------------------------------------------------------------------------------------------------------------------------------------------------------------------------------------------------------------------------------------------------------------------------------------------------------------------------------------------------------------------------------------------------------------------------------------------------------------------------------------------------------------GTCGGAGCCACCATCAATTGTGCCGACAACACCGGGGCTAAAAATTTACACATCATTGCCGTCAAAGGTGGTGCCCGAAATCGCCTTGCCGCCGTGGGCGACATGGTCATGGCCACTGTGAAAAAAGGTAAACCA---------GAATTGCGTAAAAAAGTACACCCCGCTATCATTGTTAGACAAAGAAAGCCATGGAGAAGAAAGAACGGTGTCTTTTTGTACTTTGAAGACAATGCTGGTGTGATTGTGAACTCCAAAGGTGAAATGAAAGGGTCTGCTGTTACCGGACCGGTCGGTAAAGAATGCGCCGAT---TTGTGGCCAAAAATCGCCTCTGCCGCTGGTTCCATC------------------------------------------------------------------------------------AAAGGTGGACGCGTCAATAGTTTTCGTGCATTGATTGTTTTGGGGAACGGTCAAGGTTCCGCTGGTTTTGGTTTTGGCAAAGGGGTCAACATGCGGTTTGCCATCGAGGACGCTACCATGAAGGCCTACCGTGACGTTGTCTCTATTCCTTTG---AACCGCACCCTGCACCACGATTGCTTGGGCAAATACAACAACGTAAAAGTACAAATGAGATCGGCGAGACCGGGCTATGGTTTGAAAGCGGGGCCAGTCATGAATGCCATTTGCGATTGTTTTGGCATTCGTGATTGTGTGACCCGCGTGCACGGGGGCAGCAATCGGTACACGGTCGTGCACGCCGCCTTTAAAAGTTTTGAAAATTATCGCAGTGTGGAACAAGCGGCGTTGGCCAGAGGA---------------------------------------AACAGAGGTGGAGGACAATACAACCGCCTGAACAAAAAACTCAGAGCAGCACAATCCAAAGGAGAAAAGCCCGTCAAAACCCACCTTCGCAACATGATTGTCTTGCCAGACATGATCGGTTCCGTCGTTGCTGTCTACAACGGCAAACATTTCAACATCGTGGAAGTCAAACCAGCCATGGTCGGCAGATACCTCGGTGAATTTTCCATCACATACAAACCAGTGTCTCACGGACGT---------------------------------------------------GTTTTCCTCCCCCACACCCGTTACGCCAAAATTGTAGAAAGAATGGTCTGTGCCCTCATGAACACCGGTAAAAAGATGTTGGCCGTGAAAATCATGCGCGCCACTCTTGAAATCATTCATTTGTTGACCGACGAAAACCCCATCCAAGTCCTCATCAACGCCGTGGTCAACGCTGGACCCCGCGAAGATTCCACCCGTGTTGGTTCCGCCGGTGTCGTCCGTCGCCAAGCCGTCGACGTCTCCCCTTTCCGACGTGTCAACCAAGCCATCTACCTCCTTGCCACCGGTGCCCGTAGCTCCTCCTTCCGTAACATTGCCGAGTGCTTGGCCGATGAAATCATCAATGCCGCCAAAGGTTCTTCTTACGCCATCAAGAAAAAAGACGAAACCGAACGTGTGGCCAAAGCCAACCGA---------------------------------------------------------------------------------------------------------------------------------------------------------------------------------------------------------------------------------------------------------------------------------------------------------------------------------------------------------------------------------------------------------------------------------------------------------------------------------------------------------------------------------------------------------------------------------------------------------------------------------------------------------------------------------------------------------------------------------------------------------------------------------------------------------------------------------------------------------------------------------------------------------------------------------------------------------------------------------------------------------------------------------------------------------------------------------------------------------------------------------------------------------------------------------------------------------------------------------------------------------------------------------------------------------------------------------------------------------------------------------------------------------------------------------------------------------------------------------------------------------------------------------------------------------------------------------------------------------------------------------------------------------------------------------------------------------------------------------------------------------------------------------------------------------------------------------------------------------------------------------------------------------------------------------------------------------------------------------------------------------------------------------------------------------------------------------------------------------------------------------------------------------------------------------------------------------------------------------------------------------------------------------------------------------------------------------------------------------------------------------------------------------------------------------------------------------------------------------------------------------------------------------------------------------------------------------------------------GTTACTGTCACCATCAAATCCATGGTCGTCAAAGTCACAGGACCACGCGGAGAACTTGAAATCAACATGCGTAAACGCCTGTGTATTACAGTGAAGAACGGCAAAGTCAAAGTCGATATCTGGCACGCAACAAGAAAAGAAGCTTGCTTGCGTTCCTTATCCTCCAAAGTTGAAAACATGATCATCGGTGTCACTCAAGGTTTCTTGTACAAAATGCGCTTCGTATACAATCACTTCCCCATCAATTCCGCTGGAAACAAACTTGTAATCAAATTAGGTGAACGCAGACCCCGTGAAATCCAAGCTCAAAAAGGTGTGACAATGGTCAAATCCAAA------GACGTGGAAATTACAGGCAACGACGTCGACTGCGTCTCTTTGACCGCTGCCCAAATCAACGATTCTTGCAAAGCCAGAAACAAA---GATATCAGAAAATTTTTAGACGGTGTATACATCAGTGAACGA------------------------------------------------------GGTGGTGAAATGGGTGCTGCCGCCTCGTTGGCCCCCAAAGTCGGTCCCCTCGGTCTTTCACCCAAAAAAGTCGGTGAAGACATCATGAAATGCTCCAAAGATTGGATGGGTCTTAAAGTCACCGTCAAACTCACTGTCGTCAACCGTAAAGCCACTGCT---GAAGTT---GTCCCCTCCGCCGCCGCCCTCATCATCCGCTTCTTGAAAGTCAAATCCAGAAAAGAAAAAGCCGGTGGTGAAACCATCGGCAACATCACATTTGACAATGTACTTGAAGTCTCCCGTGCCATGCGTGCCAGAAGTATGGCCAAAGAATTCAAAGGAACCGTGAAAGAGATCCTTGGTACTTGCTACTCTGTCGGATGTACTGTCGAC---------------------------------------------------------------------------------------------------------------------------------------------GATAGACTTACACGTGCCGCCAAAGTGTTGCAACAATTGACCAATCAAAAACCTGTCTTGTCCGAAGCACGTTTTACCGTGAGACAATTTGGTATCAGAAGAAATGAAAAGATCGCTTGCCACGTGACTGTCCGTGGTGAAAAAGCTTTGGAATTGTTGAACCGAGGTCTTCGT---------------GTCAAAGAGTTTGAA------TTGTCTAAAAACTTCTCCCAAGGCGGTAACTTTGGTTTCGGTATCACAGAACACATTGATTTG---GGCATCAAATACGATCCCTCCACCGGTATTTACGGTATGGATTTCTACGTCTGCCTCAAA------------------------------------------------------------------------------------------------------------------------------------------------------------------------------------------------------------------------------------------------------------------------------------------------------------------------------------------------------------------------------------------------------------------------------------------------------------------------------------------------------------------------------------------------------------------------------------------------------------------------------------------------------------------------------------------------------------------------AAGTTCGTCGCCGACGGTGTCTTCTACGCCGAATTGAACGAACTGTTGATCCAAGAATTGGCCGAAGGTTATTCGGGTGTTGAAGTACGTGTCACTCCTCTTCGTACTGAAATCATCATTCGTGCCACCCGCACCCAAAGTGTCCTTGGTGAAAAAGGACGTCGCATTCGTGAATTGACCTCCGTTGTCCAAAAACGTTTTGGCTACGACGGCCAAGTTGAATTGGAACGTGTGGCCAACCGTGGTTTGTGTGCCCAAGCCCAAGTGGAATCTTTGAAATACAAATTGTTGGGTGGATTGGCCGTCCGCCGTGCCTGCTACGGTGTTACCAGATTTGTGATGGAAAGTGGTGCCCAAGGTTGTGAAGTGGTTGTCTCGGGTAAACTTCGTGCC---GCTCGTGCCAAAGCGATGAAATTCAACGAAGGTTACATGAAACGTTACGGACAAACGGTGTATGTGGATGCCGCGGTGCGTCACGTGATGATGAGACAAGGTGTGTTGGGATTGAAAGTGAAAATTATG---------------------------------------------------------------------------------------------------------------------------------------------------------------------------------------------------------------------------------------------------------------------------------------------------------------------------------------------------------------------------------------------------------------------------------------------------------------------------------------------------------------------------------------------------------------------------------------------------------------------------------------------------------------------------------------------------------------------------------------------------------------------------------------------------------------------------------------------------------------------------------------------------------------------------------------------------------------------------------------------------------------------------------------------------------------------------------------------------------------------------------------------------------------------------------------------------------------------------------------------------------------------------------------------------------------------------------------------------------------------TCCGGGGTAATCAACTTGGACAAACCCGCCAACCCGTCTTCCCACGAAGTCGTCGCATGGATTCGTCGCATTCTGCGCGTGGACAAAACGGGGCATTCCGGTACGTTGGACCCCAAAGTCACTGGTTGTTTAATCGTTTGCATCAACAGAGCTACTCGTTTGGTCAAAGCACAACAAAGTGCCGGTAAAGAATACGTCGCCATCGTGAAATTGCACAGTGCCGTCGACACGGCG------------------------------------CAAGTCGCCCAGTCCATCAAGACACTGACGGGTGCCTTGTTTCAACGCCCTCCGTTGATTTCGGCCGTC------------------------------------------------AAACGTCAACTTCGCATCAGAACCATTTACGATTCCAAATTGGTGGAATAC------GTCTTTTGGGTCTCGTGCCAAGCCGGCACTTACATTCGTACGTTGTGCGTGCATTTGGGTCTGTTGTTGGGTGTGGGTGGCCATATGCAAGAGTTGCGACGAGTGCGTTCCGGTGCGTTGGACGAGAATAAATGTACAATGCACGATGTCATGGTCGTCATGCCTTTGGAAGTCTTGTTGACGACGTACAAACGTGTGGTCATTAAAGATTCCGCCATCAACGCGGTGTGTTTTGGTGCTAAATTAATTCCTGGA---------------------------------------------------------------------------------------------------------------------------------------------------------------------------------------------------------------------------------------------------------------------------------------------------------------------------------------------------------------------------------------------------------------------------------------------------------------------------------------------------------------------------------------------------------------------------------------------------------------------------------------------------------------------------------------------------------------------------------------------------------------------------------------------------------------------------------------------------------------------------------------------------------------------------------------------------------------------------------------------------------------------------------------------------------------------------------------------------------------------------------------------------------------------------------------------------------------------------------------------------------------------------------------------------------------------------------------------------------------------------------------------------------------------------------------------------------------------------------------------------------------------------------------------------------------------------------------------------------GTCCTTAAAGGTCTTGTGATCTCCTGCAAGATGGAACGCACCATTGTCATCCGTCGTGATTACCTCCACTACATCGCCAAGTACCGACGTTACGAAAAACGTCACCGTAACATCTCTGTCCATTGCTCCCCTGCCTTTTGTAACGTTGGTGATATCGTGACCATCGGCCAATGCCGACCCCTTTCCAAAACAGTACGCTTCAATGTCGTT---------------------------------------AAACCGTGTCGTTGCCCCCGAGAATGGCACCACATTGATGCCCGGGGGAAAATTGTGGGTCGTTTGGCCACGGAAATTGCTACTTTGTTGACGGGCAAACACAAACCCACTTATTTACCCAACATTGACAGCGGGGACCACGTGGTCGTGACCAACGCGAGGCATATTGTCTTTACCGGTGCAAAAGTGGACGACAAATATTACCGTTGGCACACGGGTTTTCCAGGTGGGTTGAAACAAAAGAGTGTGAAAGAAACGTTGGACACGAAACCGGACGACGTATTGAGAAGAGCGGTCAACGGCATGTTGCCCAAAAATCGTCTGAGAAAATTAAGAATGAGAAAATTTCGTACTTTCGCGGACGAAGAACACCCCCACGAAGCACAG---------------------------------------------------------------------------------------------------------------------------------------------------------------------------------------------------------------------------------------------------------------------------------------------------------------------------------------------------------------------------------------------------------------------------------------------------------------------------------------------------------------------------------------------------------------------------------------------------------------------------------------------------------------------------------------------------------------------------------------------------------------------------------------------------------------------------------------------------------------------------------------------

>P5_1E
---------------------------CTCGCCGCCGGTTGCCACCTCGGCACCAAGAACTGC------GACTTCCAGATGGAGCGCTACGTGTGGAAACGCCGTGATGGCATCTACATCATGAACCTCGGCAAGACCTGGGACAAGCTCATGCTCGCCGCGCGCATTCTCGTCGCGATCGAGCCCGCC------GATGTTGTGGTGCAGTCCTCCAGGCCCTACGGCCAGCGCGCGGTGCTCAAGTACGCCCAGTACACCGGCGCCAAGGCGATCGCCGGCCGCCACACTCCCGGTACCTACACGAAC------------------------CAGATCATGGAG---------GGCTTCCACGAG---------------------------------------------------------------------------------------------------------CCCCGCGTGCTCGTGCTCACCGATCCCCGCACCGATCACCAGCCCATCGCGGAGACCGCGTACGTGAACCTCCCCACCATCGCGTTCTGCGACACCGACTCCCCCCTCAAGCTCGTCGACGTCGCCATCCCCGCCAACAACAAGGCGAAGCACTCCATCGGCTGCCTCTACTACCTCCTCGCGCGCATGGTGCTCCAGATG---------------------------------------------------------------------------------------------------------------------------------------------------------------------------------------------------------------------------------------------------------------------------------------------------------------------------------------------------------------------------------------------------------------AAGCGCTTCCGCAAGGCGCAGGCTGGCGTGCCC------GGCCGCATGAACCCCATCGAGGCCGTCAAGCTCATGCTCGCCAACGCCACCGCCAAGTTCCCGGAGACGGCCGAGTGCCACATCCGCCTCAACATCGACCCCAAGTACAACGACCAGCAACTCCGCGCCACCGTCGCCCTCCCCAAGGGCACCGGTAAGACGGTTCGCGTCGCCGTGCTCACCTCCGGCGACAACATCGCCGCGGCCAAGGCGGCGGGTGCCGACTTCGCGGGTGCGGACGATCTCGTGGAGGAGATCGCGGGTGGCATGTTGGACTTTGACCTCCTCATCGCCTCCCCCGACATGATGCCCAAGGCTGCCAAGCTCGGTCGCGCGCTCGGTCCCAAGGGTCTCATGCCCAACCCCAAGGCTGGCACCGTCACCCCCGACGTCGTCACCGCCGTGAATGAGTTCAAGGGTGGCAAGGTTGAGTTCCGCGCTGACAAGCAGGGCATCGTCCACGTTCCCTTCGGCAAGACCAACTTCAAGGACGCCGACCTCTCGGAGAACCTCGAGGCTATCGTCGAAGCCATCAACGCCAACCGCCCCCCCGGCGCCAAGGGCATCTACTGGAAATCCATGTACATCGCGTCCACCATGGGCCCCTCCGTCCAGGTGGACTACTCT---------------------------------------------------------------------------------------------------------------------------------------------------------------------------------------------------------GCAAGAAGAAACCGAGCTCGCAGATGGCGCTCCCCGATCGCTTCGCCGCACTCGCGGCGCGGGAAAAGGAGCTCGAGCAAGGTGCCGACTCGCCCGTCCCCGGGGGATACCGGGAGATCCAAAGCCAAAGCCAAAGCCAAACGAACGCGGAAGGATGCTGCGCCCGGCGGCCCGATCGAGATCCTCTCCGGCTCCACCGTCGCCGAGGTCGCCAGGGCGCTCAAGACCACGACGGAGCGCGTGGAGAAGGTGCTCGTGGAGGGCGAGCTCGCGAGCGCCGAGGAGGTGGTATCGGACGACCTAGCCGAGTTGGTCGCCATGGAACTAAACCACTCCGGAAACTCCGGAAAGGCA---TCTAGCGCACACTCGAAAGCCGTCCCGAGACGCGCCGTCGTCGCGGTGATGGGACACGTGGACCACGGCAAGACCACGCTGCTGGACACCCTGCGGAGCGCGTCCGTCGCCGCGGGGGAGGCTGGCGGAATAACGCAGCACATCGGCGCGTTCGTCGTCTCCAACGGCGAGCTCACCTTCCTGGACACGCCGGGGCACGCGGCTTTCTCCGCGATGCGACAGAGGGGCGCGCGGTGCACGGACGTCGCGGTGCTGGTGTGCGCCGCGGACGATGGCGTCATGCCGCAGACGCGCGAGGCGGCGGCGCACATCCAAGCGGCGAATTGCCGCTACGTCGTCGCGATCACCAAATGCGACGCGCCCGGAGCGGACCCGGAACGCGTCCGGACGCAGCTCATCTCCGCGGGGATCCCGCTGGAGCAATCGGGCGGACACGTGCAGTGCGTGGAGGTCAGCGCAGTGTCCGGGCAAGGCATGGAGGACCTCGAGATGGCGCTCTTCCTCGAAGCGGAAGCTATGAACCTCACCGCGCCAGTCGACGGAGACGGATCCGGGGTTGTTTTGGAG------------------------------------------------------------------------------------------------------------------------------------------------------------------------------------------------------------------------------------------------------------------------------------------------------------------------------------------------------------------------------------------------------------------------------------------------------------------------------------------------------------------------------------------------------------------------------------------------------------------------------------------------------------------------------------------------------------------------------------------------------------------------------------------------------------------------------------------------------------------------------------------------------------------------------------------------------------------------------------------GCGATGGGTTTCGAGGGCTCCGCCAACAAGGTGGCGGTCGGCGTCGTGTCGCACGGCGAGATCCTCAGCAACCCCCGCAAAACCTACATCCCTCCAGGGACCGGCTTCCTCCCGCGCGAGACCGCCGAGCACCACCGCCGGGTCATCCTCGACATCGTCCAGCAGGCCCTGGACGAGGCTATCAAACCCGCAGATCTGGACTGCCTCTGCTACACCAAAGGCCCGGGCATGGGCGCGCCCTTAGTCTCCGTCGCCGTCGTCGTGAGGATGCTCTCGCAGATTTGGAAGAAGCCGATCGTCCCGGTGAACCACTGCGTCGGGCACATAGAGATGGGCCGCGTGGCGATGGACCCC---GTCGTCCTCTACGTATCCGGAGGCAACACCCAGGTCATCGCCTACAACGAACGTAGGTACAGGATCTTCGGCGAGACCATCGACATCGCGGTGGGCAACTGCCTCGACAGGTTCGCGCGCGAGATCGGCCTGAGCAACGACCCGTCCCCGAACATCGAGCAGCTCGCCAAGAAGGGTTCCAAGGACATGCCGTACACGGTCAAGATGGACATCTCCCTATCGGGCATCGAGACGGAAGCCAGGACCAAGATCGACGCCGGC------------TGCACAGCCGCGGATCTCTGCTACTCCCTACAGGAGACCATCTTCGCGATGCTCGTGGAGATCACCGAGCGGACGATGGCGCACAACGCGAACGACGTGTTGATCGTCGGCGGCGTCGGGTGCAACGTTCGGCTGCAGGAGATGATGCGGGTCATGGTGGGCGAGGGGGGCGAGCTGTACGCCACAGACGACAGGTATTGCATAGACAACGGCGCCATGATCGCCTACGCGGGGATACTGGCGTTCATGGAGATGAAGGAGACG------------------------------------------------------------------------------------------------------------------------------------------------------------------------------------------------------------------------------------------------------------------------------------------------------------------------------------------------------------------------------------AACTTCGACGGCGCCTCCGCGGGCACCACGCTCGACGTCAAGGTGGCCAAGCCGGACGTCGCCAAGGGCCTGGTGCACAAGTACGTGGTGATGGTGCGCCAGAACGCGCGTCGGGGAACCGCGTCCACGCTCACCAAGAGCGAGGTTCGCGGCGGTGGCCGCAAGCCCTTCAAGCAGAAGGGCACCGGCAACGCGCGCGCGGGCTCCACCCGTACCCCGCTCAAGCCCGGCGGCGGCGTCATCTTCGGCCCCAAGCCCAAGGATTGGTCCATCAAGATGAACAAGAAGGAGAGGCGACTCGCGATGGCCACCGCTATTCAGTCCGCGGCTGCCGCGTCCTCCATGATCGTCGTGGACTCCCTCGCGGCTGCCGCGCCGAAGACCAAGGCGATGGCGAGCGCGCTCAAGTCTTGGGGCGTCGCGAAGGCGTACATCATCACC---AAGGATGAAAACGTCACCCTCTCCACCAGGAACATGGCCAAGGTTGTGCAGACTGACATCAAGCACCTCAACGTGTACGACGTCCTTAACGCCGACAAGGTGGTGATCGAGGAGAGCGCGCTCGCGTACATCAAC---------------------------------------------------------------------------------------------------------------------------------------------------------------------------------------------------------------------------------------------------------------------------------------------------------------------------------------------------------------------------------------------------------------------------------------------------------------------------------------------------------------------------------------------------------------------------------------------------------------------------------------------------------------------------------------------------------------------------------------------------------------------------------------------------------------------------------------------------------------------------------------GCGACGGGCAGGCGGAAAACCTCGGTGGCGCGGGTGACACTTCGACCCGGCGAGGGTGCCATCACGATCAACGACAACTCGTTCGACAGGCACATCCCCGACATCAACCACCGCGGGTTGATGTTAAGGCCGTTCCTGGTGACGAACACCATGGGTTTGTTCGACTTGAAAGCCACCGTTCACGGCGGCGGCATATCTGGGCAGGCGCAGGCCATCAGACACGGCATCGCGCGCGCGCTCGAGCTGTACGAACCCGCGTTCAGGCCCGCGCTCAAGAAGGACGGTATGCTCACGCGTGACCCGAGGAAGGTTGAGAGGAAAAAGCCGGGCAGGAAGAAGGCGAGGAAGGCTTTCCAGTGGGTCAAGCGT------------------------------------------------------------------------------------------------------------CAGGTGAAGACCGTCGACACCGACGGCTACAACGCGGTTCAGGTTGCCTACGACGAGGCTGACTACAAGATCACCAAGCCCGAGGTTGGCCACTGCGCCAAGGCTGGTGTCGCGCCCATGCGCCACCTCGAGGAGTTCCGCCTGGAGACCCCCGCGCACGAACTCGGCCAGCGTCTCAACCCGGAGATCTTCAACGCGGGTGACCTGGTGGACGTCAGGGGTACCTCCATCGGTAAGGGCTGGCAGGGTGCGGTGAAGAAGTACGGCTTCTCGCGCGGTCTCATGACGCACGGTTCC---AAGAGCCACCGTCAGCACGGTTCCGTCGGCGCCGGTACCCCCGGCCGCATCTACCCCGGTAAGAGGATGCACTCGCAGATGGGTAACGAGGCGGTGACCGCCCGCAAGCTCAAGGTGGTGAAGGTC------GAGGACGACTGCATCATCGTGAAGGGTTCCGTGCCGGGTAAGAGGGGTAACCTGCTGCGCATCTCCCCGGCG---------------------------------------------------------------------------------------------------------------------------------------------------------------------------------------------------------------------------------------------------------------------------------------------------------------------------------------------------------------------------------------------------------------------------------------------------ACGCGCCCGGTGTGCGCCGTGCTTCGCGGCGTCAAGTTCGACAAGGCCCGCTACGACATC---GACCTGCAGGATCTGCACCAGATCTGC------CGCAGGCGAACCCTCGTGGCCATCGGCACGCACGATCTCAACGTAAAA---GGGCCGTTCACGTATGAAGCGCAC------------------CCGCCC---------------GAGGACATCAAGTTCACGCCCCTGAAACAAACTCGCGAGTTCAACGCCGCG---------------------GAGCTGATGGAACACTACAAGTCCGACCAGTTCCTGCACATCATCGACGGATCCGTG------TTTCCC---------GTCATCTACGACGCCGAACGGACGGTGTCGTTGCCGCCCATCATCAACGGAGCGCACTCGGCGATTTCGCTGGACACCACCGACGTGTTCATCGAGTGCACCGCCACGGACCTGAACAAGGCG---------------AAGATCGTGTTGAACACCGTGGTGACGATGTTCTCCGAGTATTCC---------------------------------------GCTAACAAGGTGGAGCCCGTGGAC---GTCGTGTCATCGAGCAGGGCGTACCCGGATTTCATGACTCGG---TTCGTCGACGTCGATCCCGATTACGTTCGAAAGCGCATCGGCGTGGACATCGACACCAAAGCCATGGCCGCGCTGCTCTGCCGCATGCAGCTGCCCACGAAGCTGCGCGTGGAGGTGCCACCGACACGGTCCGACATCCCGTGCGACGTCGCCGAGGACGTCGCCATCGCGTACGGGTACAACAACATCAACAAAGAAAAGGCGGTCGTGACGGTCGGTGCGCAGCCGCTGAACAACTTTTCCGACCTCGTGCGCCAGGAGATGGCGTCGCAGGGGTTCAGCGAGGTGCTCACAATC---CTCTGCTCGCACGACGACAACTTCGCCAACGTTAACGTCGCGAATCCTAGTTCGTTGGACGTGCAGGTGGCGAGGTCGTCTTTGTTGCAGGGCGTGTTGAAAGCGATGGGCGCGAACAAGGACGCG---CCGGTCCCCGCGAAGCTCTTCGAGGTGGGCGACGTCGTC------------------------------------------------------------------------------------------------------------------------------------------------------------------------------------------------------------------------------------------------------------------------------------------------------------------------------------------------------------------------------------------------------------------------------------------------------------------------------------------------------------------------------------------------------------------------------------------------------------------------------------------------------------------------------------------------------------------------------------------------------------------------------------------------------------------------------------------------------------------------------------------------------------------------------------------------------------------------------------------------------------------------------------------------------------------------------------------------------------------------------------------------------------------------------------------------------------------------------------------------------------------------------------------------------------------------------------------------------------------------------------------------------------------------------------------------------------------------------------------------------------------------------------------------------------------------------------------------------------------------------------------------------------------------------------------------------------------------------------------------------------------------------CCCCACACCCGCTACGCGCAGAAGCGNGAGCGCCTCGTGAACGCGCTCATGAACAACGGCAAGAAGCTCATGGCTGTGCGCATCGTCAAGCACGCCATGGACATCATCCACCTCCTCTCCGACCAGAACCCCATTCAGGTCATCGTCGACGCCATCATCAACGCGGGCCCCCGTGAGGACGCCACCCGTGTCGGTTCCGCGGGTGTGATTCGCCGCCAGGCTGTCGACATCTCCCCCCTCCGCCGCGTCAACCAGGCCATCTACCTCATCACCACCGGCGCGCGCGAGGCTGCTTTCCGCAACATCGCCGAGTGCCTGGCGGATGAGCTCATCAACGCGGCGAAGGGCTCCTCCTACGCCATCAAGAAGAAGGATGAGCTCGAGCGTGTGGCCAAGGCTAACCGC---------------------------------------------------------------------------------------------------------------------------------------------------------------------------------------------------------------------------------------------------------------------------------------------------------------------------------------------------------------------------------------------------------------------------------------------------GCGCGCGTCGCGGGTGTGGAGATCCCCAACAACAAAAGGGCCGAGATCGCGCTCACCTACGTCTACGGCATCGGTAACACCAGCGCGAAGAAGATAATGGCCAAGACGGGCCTGGAG---AACAAACGCGTGCGCGAGATGGAAGAGGAAGAACTCACCATCCTGCGCGCGGAGGTTGACTACATGATCGAGGGTGACCTCCGACGGTTCAACATGCTCAACATCAAACGGCTCAAAGAGATTCAGTGCTACCGCGGCAGGCGGCACATCCGCGGTCTTCCTTGCCGAGGCCAACGCACCAAGACCAACGCGCGGACTCGCAAGGGTAAGATCAAGACCGTCGCCGGCAAGAAGAAG---------------------------------------------------------------------------------------------------------------------------------------------------------------------------------------------------------------------------------------------------------------------------------------------------------------------------------------------------------------------------------------------------------------------------------------------------------------------------------------------------------------------------------------------------------------------------------------------------------------------------------------------------------------------------------------------------------------------------------------------------------------------------------------------------------------------------------------------------------------------------------------------------------------------------------------------------------------------------------------------------------------------------------------------------------------------------------------------------------------------------------------------------------------------------------------------------------------------------------------------------------------------------------------------------------------------------------------------------------------------------------------------------------------------------------------------------------------------------------------------------------------------------------------------------------------------------------------------------------------------------------------------------------------------------------------------------------------------------------------------------------------------------------------------------------------------------------------------------------------------------------------------------------------AAGGCTAGGGAGGGTCACGGTCTCTACAGGACCCTGGCCAACAACATGATGGTGGGTGTGGCGACTGGCTTTGAGAAGAAGCTCAAGCTCGTCGGCGTCGGCTACAAGGCGGCGATGGAGGGCAGCAAGGCCGTCCTGTCCCTCGGCTACGCTCACCCGGTCATCCTCGAGATCCCCGAGGGTCTCCAGGTGAAGTGCGACAGCCCCACGGAGATCACGGTGTCTGGCTACGACAAGGTTGAGGTTGGCAACTTTGCTGCCATCATTCGCTCCAAGCGCAAGCCGGAGCCGTACAAGGGCAAGGGTGTGCGCTACGCTGACGAGGTCGTCCTCATCAAGGAGGGTAAG------------------------------------------------------------------------------------------------------------------------------------------------TCCCAGGCGCAAGTACCCGTTCCGGTCATGATCACCGCGTTCAAGGACAAAACGTTCGAGTGGAAGATGAGGAGCCCGCCGACGTCTTACTTTGTCAAGAAAGCCGCGGGCGTAGCCTCGGGTTCCGGTCGGCCAGGGCACGGACAAACGGCGCAGATATCGCTCAAGCACGTGTACCACATTGCGCAGTTGAAATCTCGGGACGAGGGCGCGCAACACATGGAATCCATGTGCCGGTCGGTGATCAGCGCGGCCAAATCCATGGGAATAGAG---------------------------------------------------------------------------------------------------------------------------------------------------------------------------------------------------------------------------------------------------------------------------------------------------------------------------------------------------------------------------------------------------------------------------------------------------------------------------------------------------------------------------------------------------------------------------------------------------------------------------------------------------------------------------------------------------------------------------------------------------------------------------------------------------------------------------------------------------------------------------------------------------------------------------------------------------------------------------------------------------------------------------------------------------------------------------------------------------------------------------------------------------------------------------------------------------------------------------------------------------------GAGCTCAACGAGCTCCTTATCCGTGAGCTCGCCGAGGGCTACTCCGGCGTCGAGGTCCGCGTGACCCCCATGCGCACCGAGATCATCATCCGCGCCACCCGCACCCAGAACGTTCTCGGCGAGAAGGGCCGCCGCATTCGCGAGCTCACCTCCCTCGTCCAGAAGCGATTTGGCTTCGAGGGCTCCGTCGAGCTCGAGAAGGTTGCCAACCGCGGTCTCTGCGCCATTGCCCAGGCTGAGTCTCTCAGGTACAAGCTCCTCGGAGGCCTCGCCGTGCGCCGCGCGTGCTACGGCGTCCTCCGCTTCATCATGGAGAACGGTGCCAAGGGTGCCGAGGTTGTCGTGTCCGGCAAGCTCCGCGGC---CAGCGTGGCAAGGCTATGAAGTTCAAGGATGGGTACATGATCTCGAACCCCGTCAGGGAGTACATCGAATCCGCGTGCCTGCACGTCCTCCTCCGCCAGGGTTGCGTCGGCGTCAAGGTTAAAATC---------------------------------------------------------------------------------------------------------------------------------------------------------------------------------------------------------------------------------------------------------------------------------------------------------------------------------------------------------------------------------------------------------------------------------------------------------------------------------------------------------------------------------------------------------------------------------------------------------------------------------------------------------------------------------------------------------------------------------------------------------------------------------------------------------------------------------------------------------------------------------------------------------------------------------------------------------------------------------------------------------------------------------------------------------------------------------------------------------------------------------------------------------------------------------------------------------------------------------------------------------------------------------------------------------------------------------------------------------------------------------------------------------------------------------------------------------------------------------------------------------------------------------------------------------------------------------------------------------------------------------------------------------------------------------------------------------------------------------------------------------------------------------------------------------------------------------------------------------------------------------------------------------------------------------------------------------------------------------------------------------------------------------------------------------------------------------------------------------------------------------------------------------------------------------------ACCCCCAAGGAGGCTCGTCGCCAGAAGCGCCACACGAAGATTCGCTCCAAGCTCTCCGGCACCCCCGACCGCCCCCGCATCTCCGTCTACCGCTCCAACCAGCACACGTACGTGCAGGTGATCGACGACGAGAACCAGACCACCCTGTGCGCCGTGGGCACCATGTCCCCCAAGATCAAGGAGAAGACCAAGACCGTGGCGGCGGCTTCCGAGGTTGGCAAGGCGCTGGGCGCCATGTGCGTCGAGAAGGGTATCAAGAAGGCGGTGTTCGATCGCGGCGGGTTCGTGTACCACGGGCGCGTCAAGGCGGTCGCGGAGGCGGCGCGTGAGGCGGGCATGGAGTTT---------------------------------------------AAGACTGGTCCCAACGACACCGGCTCTTCCTCTCTCCAGATCGCCCTCCTTACCAAGCGTATCGAGAGCCTCACCGAGCACCTGCTCATCAACAAGAAGGACTACGCGTGCCAGAGGGGGCTGCGCATCCTTCTCGGTCAGCGCTCTAGGCTCACGAAGTACCTGCAGAAGACGGACTATGCGGAGTACGAGCGTGTGATGAACGGCCTCGGCCTTCGC------------------------------------------------------------------------------------------------------------------------------------------------------------------------------------------------------------------------------------------------------------------------------------------------------------------------------------------------------------------------------------------------------------------------------------------------------------------------------------------------------------------------------------------------------------------------------------------------------------------------------------------------------------------------------------------------------------------------------------------------------------------------------------------------------------------------------------------------------------------------------------ATCTTGACCGGCGTCGTGAAGACGCACAAGATGAACCGCACCCTCATCATGAAGATGGACTACCTCCACTACATTAAGAAGTACCAGCGCTACGAGAAGCGCCACACTAACCTCCCGGCGCACATCTCCCCGTGCTTCGTCAAGGAGGGTGACACCGTGATTGTGGGCCAGTGCCGCCCTCTCTCCAAGACTGTCCGCTTCAACACCCTCAAGGTGATT------------------------------------------------------------CTCGTGGATGCGCGCGGCGAGGTGGTCGGGAGGCTGGCGTCCAAGCTCTCCATCCTGCTGCAGGGCAAGGACAAGCCGACGTACCAGCCGCACAAGAGCGAGGGGGACGTGGTGGTGGTGGTGAACGCCGCGGAGGTGACGCTGTCGGGACGGAAGATGGATCAGAAGAAGTACTATCGTCACACCGGGTACGTGGGAGGACTGGTGGAGCGAACGGCGAGGGAGATGATGAACCAGGAACCCACGTTCGTGCTGCGCAAGGCTGTGGAGCGGATGCTGCCCAAGAACAAGCTGCGGAGGGAGATGATGCGAAAGCTCCGGGTGTTCCCGGGGGATAAGCACGCGTTCGAGGAGCACGAGCTCGTC---------------------------------------------------------------------------------------------------------------------------------------------------------------------------------------------------------------------------------------------------------------------------------------------------------------------------------------------------------------------------------------------------------------------------------------------------------------------------------------------------------------------------------------------------------------------AAGCTCCACGTCAAGACCAACGACAAGGTCGTGGTCATCGCGGGAGCGGACAAAGGGAAGGTTACCGAGGTGGTGGAGGTCTTCACCAAGAGCGAGATTCTGTGCAAGGACGTCAACGTCAAGACGAAGCACGTGAAGCCCAAGGGCGAGGGGGAGACGGGTCAGATCATCCAGAGGGAGTTCCCCATCAACTCCTCCAACGTCATGCACTGGTCCGAGGCGCAGGTGCGCTCCAGGGTCGGCCACAAGGTTGAGGGTGGCAAGAAGGTGCGATTCCTCAAGAAGACCGGCGAGGTG------

>P1_1E
---------------------------CTTTCTGCAAATGTCCACTCCGGAACCAAGAACTCT------GATGATTCCATGAAGGAATACATCTGGCGCCGTCGTGATGGTATCTACATCCTTAACATCGGAAAGACCTGGGAGAAGCTCATGCTCGCTGCCCGTGTTATTGTTTCCATTGAGCCCCGT------GATGTTATCGCTATCTCCGCTCGCCCTTACGGAATGCGTGCTGTCCTTAAGTACTCCCATTACACTGGATCTAACTCCATTGCTGGACGTTTCACCCCCGGAACTTTCACAAAT------------------------CAGATCACCAAGCAGTACAAG------------------------------------------------------------------------------------------------------------------GAACCCCGTCTTTTGATTGTCACTGATCCCCGTACCGATTCCCAGGCTGTTAAGGAGTCTTCTTATGTGAACATCCCCGTTATTGCTCTTTGTGATTCCGACTCTCCTCTTCAGTTTGTTGATATTGCTATCCCTGCTAATAACAAGGGAAAGCTTTCCATCGGACTTATGTACTGGATGCTCGCTCGTGAGGTTCTCAGACTTCGTGCTATCTCCCGTGAGACCGAC---------------------------------------------------------------CACCGTGTACGTATCACCCTTACCTCCCGCAATGTAAAGAACATTGAGAAGGTATGCGCTGATCTCAAGAGAGCTGCTCTCACCAAGAAGCTAAAGGTTTCCGGACCCGTCCGTATGCCCACCAAGAAGCTCAGGATTACTACCCGTAAATCTCCCTGTGGAGAGACCAACACCTGGGATTGCTTCGAGATGAGGATTCACAAGAGGTTGATTGATTTG---CACGCTCCTTCCGAGGTTGTAAAGCAGATTACTTCTATTGAGATTGAGCCTGGTGTAGAGGTTGATGTTACC---------------------------------------------------------------------------------------------------------------------AATGAAACAATTGAACTAGCCCTCAATCTCAACCTTGACCCACGTAAACCAGGCCAAGCCGTCCGCGGCGCCCTCTCCCTTCCCAATGGAACAGGCAAACAAGTTAACGTAGTTGTCTTCACATCCGGAGATACCATTCAAGCTGCCAAAGACGCGGGAGCATCACATGCTGGTGGAGCATCACTGATTGAATCAATTCAAAATGGAGATATTAATTTTGATAGGGCACTAGCTACACCTGATATGATGCCTCAATTGTCGAAAATTGCGAGGATTTTGGGACCTAGGGGTTTGATGCCTAATGCTAAGTTGGATACTATAGCTGCAAAGATGGCAGATGCGGTAAAGGCCCAGGCAGCGGGTATGCTACAGTATAGAACGGATAAGAATGGTATTGTCCATGCTGGTGTTGGAAGGGGGAATTTCTCGGAAGAGGAGTTGGCTGAAAATATTAGGGAATTTATGACGGCTATACAGGAAGCCAAGCCTGAA------------------------------------------------------------------------------------------------------------------------------------------------------------------------------------------------------------------------------------------------------------------------------------------------------------------------------------------------------------------------------------------------------------------------------------------------------------------------------------------------------------------------------------------------------------------------------------------------------------------------------------------------------GAGGAAGAAGACGAAGCACTTCTTGTCAAGAGACCTCCCGTTGTCACAATCATGGGTCATGTCGATCACGGAAAGACTTCTCTTTTGGACGCAATCAGAAATACTAAGGTTACTGCAGGAGAAGCTGGAGGAATCACTCAGCATCTCGGTGCATACCAGGTTGAGCAGGGGGAGGTCACTTTTATCGACACTCCTGGTCACGCTGCCTTCACAGACATGCGTCAGCGTGGTGCAAACGTCACTGATATGGTAATTTTAGTAGTTGCAGCAGACGATGGTGTTATGCAGCAGACTGCTGATTCTATCGCATGTGCACGCCAGGCTGGCGTCCCTCTCATTGTCGCGATAAATAAGATCGATAAGGAGACTGCGAATATTCCAAAGGTCAAGTCAGAGCTCACTCAGTACGATGTCTTGACTGAAGATCTTGGAGGAGATATTTTGTTTTCTGAAATTAGTGCCAAGAATAAGATCGGCCTTGAAGATTTGCTTGAGAAGATCTTGCTCCAGGCAGAGGTCCAGGATTTGAAGGCAAACCCTGACAGACTTGCGCAGGGAGCAGTGATTGAGGCCCGTGTGCAAAAGGGTCTCGGAACTGTTGCTACTACTTTGATTCAAAAGGGAACAATTAGGGTAGGGGATATCTTTGTCTGCGGGACTACTTCTGGTCGCGTGAAGGCTCTCCTCCTACCAGATGGAAAGACGGTAAAGGAAGCCGGCCCCAGTAGCCCCATCAGCGTAGTTGGTTTCGATACTCTTCCTCAAGCTGGAGATGTTCTTGTTGTATGCGAAGATGAACCAATGGCTAGGGATCTTGCTGCTAGTCGTGCACGAATTGCTCGTGAAAAGGAAGCAGCGGCATACCAGGCTGGACTTATGCAATCTGTTACTGCAACCTTTTCTGCTAAGGAGAAGCGCGAGATGTGTGTCGTAGTAAAGGCTGATGTTCAGGGATCTGCTGAAGCTCTGACTGCTGCTCTTCGTGACTTGAATGACGAAGTCACAATCAAGGTTCTCGTCAGTGAGGCTGGAGAGGTTTCGAAGAGTGACGTTGCTGTCGCAAGTGTAACCTCTACAACAATCATTGCATTCAACTGTGCTGCGAACTACGCTGCATCTGAGGATGCGAGACAACAAAATATTCCAATTGAATACTACAGCATTGTGTACGACGCAATTGAATCCGTTGAGTGCCGTATGCAAGAGGTACTTTCCCCAACTCCTGAAGGAGAATATGTTGGTCAAGCTATTGTACAAGAGGTATTCAACATCGGTGGTACAGGAAATATTGCTGGAAGTAAATGTACTGATGGAATCATCAAGAAGGGAAGTAACGTTCGTGTCATGCGTGGGGATAAGATTATCGCTGTGGATAAGGTCAGGACTCTCCGTAATTTCAAGGCCGAAGTGGACAAGATTGAAACTGGAGATGAATGCGGAGTTGGTTTGTTGGTCTTTGAAGAGTTCCAATCCGGTGATATTATTGAGAGTTAC------------------------------GTGCTGGGAATAGAATCAAGTTGTGATGATACTGGTGCTGCAGTGCTTGGGATACTGGGAGAGGCACTTGCATCACAAAGTGAGATTCACGAAGAGTTTGGAGGAGTTGTTCCAGGTTTGGCAAAAACTGCACATGAAGAGAAGATTGATTCGGTCATAAATGAAGCATTGGCCAATGCGGGACTTTCATCAGATGTCGATGCCATTGGTGTGACTGTTGGACCAGGGCTCGAGATATGCCTTCGTGTTGGTTGCAATAAGGCAAGAGAGTTGGCAATGAAATATAAGAAACCATTTGTTGGGATTCATCATTTGGAGGCTCATATTTTAATGGCAACAGGATCCGATAACCCTTTTCTTGCTCTCTTGGTGAGTGGGGGGCATTGCCAATTGATGAAATGCCTCGGTGTTCGTTATGAAATCATCGGGGGGACAATTGATGATTCGTTAGGCGAAGCCTTTGACAAAACAGCTCGATTGTTAGGGCTGCCAGTTGGAGGTGGTCCTGCTGTAGAGAAACTGGCAAAGGAAGGCGATCCTCAACTGCCTATTCCATTGCAATTCGATTTTTCATATGCGGGACTAAAGACTGCAGTTAGAAAAATTGCAGCTGAAAGAGGTCTAGATAGAGAGGACAGAGCGAACATTGCAAGCTCCTTCCAGAACGTTGCTATCAAGCACATTGAACAGCGATTGAAGAGAACCATGGACCTCGAAAGCGAATCACTGGCTGTAGTGGGAGGAGTTGCAGCTAATCAAGAACTAAGGTCGAGACTAGAAGTTATATGCAGTACTAGGTGGCAAATGATGGTACCCCCACCTCGCCTTTGTACAGACCAAGGAGCAATGGCCGCGTGGGCTGCAATTGAGAGA---------------------------------------------------------------------------------------------------------------------------------------------------------------------------------------------------------------------------------------------------------------------------------------------------------------------------------------------------------------------------------------------------GTCTTCTCCCTTACTGGAGAGAAGACCACCACCACCCTT---CCTGCTGTATTCACTGCACCCATCCGTCCCGATGTTGTCCAGTTCGTACACACCAACATGAACATGAACAAGCGTCAGGCATACGCTGTCAAGATGAGCGCTGGAAAGAACGTTTCTGCT------AAATCTTGG---------GGAACTGGACGTGCTGTTGCACGTATCCCCCGTGTTGGAAATATGTGTCGTGGAGGACGCATGTTTGCTCCTACCAAGCGTAAGTGGGGAAGAAAGATCAATGCTACCCAGAAGCAATATGCTGTAGCATCTGCTCTTGCTGCATCT---------------------------------------------------------------------------------------------------------------------------------------------------------------------------------------------------------------------------------------------------------------------------------------------------------------------------------------------------------------------------------------AGAAAGGGAAAGTCCCCAATCTTCCAGTCTCACTCTCGCCTTCGCAAGGGA------GCAGTGAAGCTTCGTGCTATCGACTACGCTGAGAAGCACGGATACATCCGCGGAGTAGTCAAGGAGATCATTCATGACCCCGGTAGAGGAGCTCCTGTTGCAAAGATTCAGTTCCTTAACGCTGACAATGAGCTTATGCTTGCAACCGAGGGAATGTACACTGGACAGTACATTTACTGCGGAAAGAAGGCAACCCTCTCTGTAGGAAACTGCCTTCCTCTCAATGCTGTTCCTGAGGGAACCATTGTCTGCAATGTTGAGGCAAGACTTGGTGACCGTGGTGCTTTCGCTCGTGGATCTGGAACCTTTGCTGTTGTTGTATCTCACGATGATGATACCACCCGTCTTCGTCTTCCTTCTGGAGGAAAGAAGACTGTTTCTTCTCTTGTACGTGCTCAGATCGGAGTTGTTGCAGGAGGTGGACGTACCGATAAGCCCCTTCTCAAGGCTGGAAACGCATACCACAAGGTCAAGTGGCCCAAGGTTCGTGGAGTAGCCATGAATCCCGTAGAGCATCCCCATGGAGGTGGAAATCACCAGCATATT------------------------------------------------------------------------------------------------------------------------------TATGGACGTGGAGGTAGAAAGTCCGCTACCGCAAGAGTTTGGATTCAGCCAGGAGAAGGGATGATCACTGTCAACCAGAGGGAGTTCCTTGACTACTTTTCTCGCGAGACTGATCGAGATTTGATTTTGAGTCCATTTGTAGCTACTGAAACCTGTGGAAAGTTTGATGTTACTGTCGCTATTGAGGGGGGAGGGGTCACTGGAAAAGCTGGGGCTATAAGGCATGGAATCGCCAGGGCGTTGGAGAAGTACAACCCTGACTACAGGCCACCAATGAAGAGGTTGGGATTTATGACACGAGATGCGAGAATGGTAGAGAGCAAGAAGATTGGATTGAAGAAGGCGAGAAAGGCTCCACAGTGGGTCCGTCGT---------------------------------------------------------------------------------------------------------------------------------------------------------------------------------------------------------------------------------------------------------------------------------------------------------------------------------------------------------------------------------------------------------------------------------------------------------------------------------------------------------------------------------------------------------------------------------------------------------------------------------------------------------------------------------------------------------------------------------------------------------------------------------------------------------------------------------------------------------------------------------------------------------------------------------------------------------------------------------------------------------------------------------------------------------------------------TCTACCGCACAGATTCGTCCTGTGTGTGCCATTATGAGAGATGTTAAGTTTACCGAGCAGCGCTATAAGATT---GATCTGCAAGATCTTCACAGAATGTGT------CGTAATAGAACTCTTGTTGCAATTGGAACTCATGATATGGATGTCAAG---GGACCTTTCACTTACGATGCAAGA---------GCAGGCGAGGAC------------------------ATTGAATTTGTTCCTTTGTCCACTGGAGAATCATTCACTAAGTCA---------------------CTTTTGGAGCATTATGAGACAGCAAAGCCGTATGTACCAATTATCAAG---GATAGTCCAGTTTATCCG---------GTTGTTCTTGATTCCGAGGAGACTGTCTCTATGCCACCCATTATCAACGGATGCAAATCCAAAATTACTCTTGATACCACCAATGTGTTCATTGAATGTACGGCAACTGATCTTACCAAGGCC---------------AATATTGTCCTAGATACTGTCGTTTCCATGTTCTCAGAGTACGCTGCAACTGTTGAGCCTGTTAAG------------------GTCAACTTTATCAATGAAGCTGGAGATGTTACC------AAATCT---------------------------TATGTAACCCCACAAATGTACACCAGAAATGAGATTATTGGAATAGATATTTCTGGTGAAAAGATGGTTGAACTCTGTAACAAGATCCAACTAGGAGCAAAGCTTCAAGTCACTGTTCCACCTACCAGATCTGATATTCCTGTTGATATCGCTGAGGACGTCGGTATCGCGTACGGATTCAACAATATTGTGAAGAAAGTTCCTACCGCAACTGTCGGAGCTCAACCCCTTGCCGCCCTTGGAGATCTCCTCAGAGAAGAAATTGCTAGAGCTGGATATATTGAGGTTCTTTCGCATGGACTTTGCTCTATTCGCGATAACTTCGCTGCTGTATCTCTTAGCAACCCTGCCAATGTTGAATACCAGGTTGTCCGTACAACTCTTCTTCCTGGTTTGCTCAAGACTCTGCAGCACAATAAGAGTGCA---TCTTTCACTTCTAAATTGTTCGAAGTTAGCGACGTAGTTTTGCCT------------------------------------------------------------------------------------------------------------------------------------------------------------------------------------------------------------------------------------------------------------------------------------------------------------------------------------------------------------------------------------------------------------------------------------------------------------------------------------------------------------------------------------------------CCCGTCGCTGCTGTTATCAACTGTGCTGATAACTCTGGTGCTAAGAACTTGCATATCATCGCTGTGTGCAATGGAGGACGCAATCGTCTTGCTGGATCCGGAGACATGGTTATGTGCTCCGTAAAGAAGGGAAAGCCC---------GAGCTTCGTAAGAAGGTATTGCCTGGTATTGTTATTCGTCAGAGAAAGTCATTCCGCAGAAAGGAGGGAGTTTTTATTCACTTCGAGGATAGTGCTGGAGTTATTGTTAATAATAAGGGAGAGATGAAGGGATCTGCTGTTTCTGGACCCGTAGCTAAAGAGTGTGCTGAG---TTGTGGCCCCGTATTGCTTCTAACTCTGGATCC------------------------------------------------GAGACTATTGTGAGGGTGGACCGTGTGCAAAAGACTCAGAGGGGTGGAACGATGGTGAGGTACCGTGCGTTAGTCATTGGTGGAAACTTGAATGGCTGTGCTGGGTTTGGAGTTGCAAAGGCGAATGCACCGAATGAAGCTGCTGCTGCTGCGGCGCGTGTGGCCAAGAGGAACATTTTCTTCATTGATCGGTACAATGGAACTTTGACTAGTGATTTGGCAGGAAGACATAATTCTTGCAAGGTCCACCTAAGAAGTGTAAATCCAAACAGAGGTTTGAATGGGCATCCACTCATTCGCGAAATCTTGAAGTACTTTGGTATCACTGATTGTTCGGCAAAGAGTCACGGGAATAGAAATGTACACAATGTTGTCAGGGCCACATTCAAGGCGATCATGACACATGAGAGTTTGGAGGATGTCGCGTTGAAGAGAGGA------------------------ATGACCCGTGGACTCAAGCGTAAGCCTTTGGCTCTCATCAAGCGTCTCAGACAGGCTAAGAAGGAGGCTGCTGAAAAGCCCCGTGGTATTAAGACCCATCTTCGTGATATGATTATTGTACCTGAGATGATTGGATCCATTATCGGAATTTACAACGGAAAGATGTTTTGCGGAGTTGAGATGAGGCCTGAGATGATTGGAATGTACCTTGGAGAATTCGCTATCACCTACAAGCCTGTCAGGCATGGACGTCCT---------------------------------------------------------CCCCACACCCGTTACCAAATGAAGGTTGAGCGCCTCGCATGTTGCCTCATGAACTCCGGAAAGAAAATCATGGCTACCCGTATCGTTCAACACACACTCGAAATCATCCACCTCCTCACCGATCAGAACCCCATTCAGATCGTTGTTGATGCTGTTATCAACTCTGGACCCCGTGAGGATTCC------ACCCGTGTTGGAGGAGCAGGAGTTAGACAGGCTGTTGATATGTCCCCCTTCCGCAGAGTCAATTATGCTCTTTACCTTCTTGCTACCGGAGCAAGAGAGGCTAGTTTCAGAAACATGGCAGAGTGCTTGGCTGAGGAGTTGATTAATGCTGCTCGTGGATCTTCTTATGCTATTAAGAAGAAGGATGAGATTGAGCGTGTTTCCAAGTCTAACCGT---------------------------------------------------------------------------------------------------------------------------------------------------------------------------------------------------------------------------------------------------------------------------------------------------------------------------------------------------------------------------------------------------------------------------------------------------CTCCGTATTCTAAATACAAACGTTGAGGGAAAGAGAAACGTTGTTTTCGCTCTTACCAAAATTAAGGGTCTTGGACGTCGTTTCGCAGATCTCATTTGTAAGAAGGCAGAAATTGATGTAAACAAGCGTGCAGGAGAGCTCACCGCTGATGAGATTGAGAAGATTGTTGCCATCATCAAGTTCAAGACCGGAAAGTCCCAGGTCTTTGCACTTCGTGATGATATCGAGAGGATGAAGAAGATTCGTGCTCACCGTGGTTTGAGACACTGGTGGGGAATCCGTGTTCGTGGACAGCACACTTGTTCCACTGGACGC------------------------------------------------------------------------------------------------------------------------------------------------------------------------------------------------------------------------------------------------------------------------------------------------------------------------------------------------------------------------------------------------------------------------------------------------------------------------------------------------------------------------------------------------------------------------------------------------------------------------------------------------------------------------------------------------------------------------------------------------------------------------------------------------------------------------------------------------------------------------------------------------------------------------------------------------------------------------------------------------------------------------------------------------------------------------------------------------------------------------------------------------------------------------------------------------------------------------------------------------------------------------------------------------------------------------------------------------------------------------------------------------------------------------------------------------------------------------------------------------------------------TCTGTCATCAAGTACCCCTTGACCACTGAGTCCTCCATGAAGTTGATCGAGAACACCCTTGTTTTCATTGTTGACATCAAGTGCAACAAGCGTCAGATCAAGAATGCTGTAAAGGAGCTTTATTCCATCGAGGCTGACAGAGTCAACACTCTTATCACCCCC---------------AAGGGAGCT------------AAGAAGGCTTACGTCAAGCTCAAGGACGATGCTGATGTTGCT------------------------------------------------------------------------------------------------------------------------------------------------------------------------------------------------------------------------------------------------------------------------------------------------------------------------------------------------------------------------------------------------------------------------------------------------------------------------------------------------------------------------------------------------------------------------------------------------GGTGGTGAAGTAGGATCTGCATCCTCTCTTGCACCCAAGATCGGACCTCTTGGACTTTCCCCCAAGAAGGTTGGAGAAGATATCCAGAAGGCTACTTTGGACTGGAAGGGTCTTAGTGTAACTGTTAAGCTTACCGTTGTCAATCGTCAG------GCTACTGTTACCATGATCCCTTCTTCTTCCTCTCTTATCATGAAGGCACTTAACGAGCCCGTCCGTGACCGTAAGAAGGTAAAGAATGTTGTCGGAAACCTCACCCTCGACCAGATCATCGATATCGCTCGTGCAATGAGGGAGCGTTCCATGGCTAAGACTCTTTCTGGAACTGTGAAGGAGATGCTTGGAACTGCTAACTCAATTGGATGCACCGTC---------------------------------------------------ATGGCGTCCGACGATAAGAAGAACTGCATGAGAGACATCAAGGTTGACAAGCTCATCCTTAATTGTTGCGTTGGT---------GAATCTGGTGATAGGCTCACCCGTGCTGCTCGTGTATTGGAGCAGCTTACTGGACAACAACCTTGTTACTCCAAGGCTAGGTACACTCTTCGTTCCTTCGGAATCCGTCGTAATGAGAAGATTGCTGTTCACGTCACCGTACGTGGAGAGAAGGCTCTCGAGATTTTGGAGCGCGGACTCAAGGTAAAGGAGTAC---------------GAG---CTCCTTCAGCGCAACTTCGATACC---GGAAACTTCGGATTCGGAATCAGCGAGCACATTGATCTT---GGAATTAAGTACGATCCCACCACTGGAATTTACGGAATGGATTTCTTCGTATGTTTGACA---------------------------------------------------------------------------------------------------------------------------------------------------------------------------------------------------------------------------------------------------------------------------------------------------------------------------------------------------------------------------------------------------------------------------------------------------------------------------------------------------------------------------------------------------------------------------------------------------------------------------------------------------------------------------------------------------------------------CGCAAGTTCGTCGCTGACGGATGCTTCTACGCTGAGCTCAACGAGCTCCTCACTACTGAGCTTGCTGAGGGATACGCTGGAGTTGAGGTCCGCACCACCCCTCATCGTACCAACATTATCGTACGTGCTACCCGTACCCAGAATGTTCTCGGAGAGAAGGGACAGCGCATCCGTGAGTTGACTTCTGTTGTTCAAAAGAGATTCGATTTTGATGGTGCAGTTGAGCTTGAGCGTGTCAACCACCGTGGTCTTTGTGCTCAGGCACAGGCTGAGTCCCTCAAGTACAAGCTTCTTGGAGGACTTGCTGTCCGTCGTGCATGTTACGGAGTTGTCCGTTTCGTCATGGAGGCATCTGCTAAGGGATGCGAGGTTATCGTTTCCGGAAAGCTTCGTGGA---CAGCGTGCTAAGGCTATGAAGTTCGGAGACGGATACATGATCAAGCATGCTGGACAGGTTTACACTGATATGGCTGTCAGACACGTTATGATGCGTCAGGGAGTTGTTGGAATCAGAGTTTCAATCTTC------------------------------------------------------------------------------------------------------------GCAGTAGCACACATCTTCGCATCCTTCAATGATACCTTTGTACACGTTACCGATCTTTCCGGACGTGAGACACTTGTACGTGTCACCGGAGGAATGAAGGTAAAGGCTGATCGTGAGTCTTCTCCTTACGCAGCGATGCTTGCTGCTCAGGATGTTGCTGAAAAGTGCAAGGCTCTTGGAGTCACCGCTCTTCACATCAAGATTCGCAGCCCTGGACCTGGAGGACAGAGCGCTCTCAGAGCTTTGGCTAGAAACGGATTGAAGATTGGACGTATCGAGGATGTTACTCCTATCCCCAGTGACTCTACCCGCAGAAAGTCCGGAAGACGT------------------------------------------------------------------------------------------------------------------------------------------------------------------------------------------------------------------------------------------------------------------------------------------------------------------------------------------------------------------------------------------------------------------------------------------------------------------------------------------------------------------------------------------------------------------------------------------------------------------------------------------------------------------------------------------------------------------------------------------------------------------------------------------------------------------------------------------------------------------------------------------------------------------GGTGTCATCAATCTCGACAAACCCGCCAACCCATCCTCCCACGAAGTCGTCTCCTGGATCAAACGCATCCTCCGTGTCGAAAAAACAGGACATTCCGGGACCCTCGACCCCAAAGTCACTGGAGGTCTCATTGTCTGCATCGATCGTGCCACTCGACTTGTCAAAGCGCAGCAATCGGCTGGAAAAGAATATATCGGCGTGGTACGTCTCCATTCTGCCATTGACGATAAA------------------------------------GTGCTCAATCGTGCCGTGGAAACTCTCACGGGGGCGTTATTTCAAAGACCTCCCTTGATCTCGGCGGTC------------------------------------------------AAGCGTCAACTTCGTATTCGTACCATTTATGAATCGAAATTGATTGAATTTGACGGTATTTTTTGGGTGAACTGTGAAGCAGGAACGTATATTCGTACTCTTTGCGTGCACCTTGGTCTCTTGGTTGGGACCGGGGGGCATATGCAGGAGTTGAGGAGGGTCAGATCGGGTGTTTTGGGCGAGGATATGTGTACCATGCATGATATCCTGGTTGTTATGCCTCTTGAGGTCCTGTTGACGAATTACAAGAGGATTGTGGTGAAGGATTCGGCTGTCAATGCCATTTGTTATGGGGCCAAGTTG---------------------------------------------------------------------------------------------------------------------------------------------------------------------------------------------------------------------------------------------------------------------------------------------------------------------------------------------------------------------------------------------------------------------------------------------------------------------------------------------AAGCACCGCCGTTCCGAGAGTGATACTGGTTCCCCTGAATACCAGGTTGCAGGAATGACTGAGCGTATTTCTTACCTCACTGAACACTTGAAGGAGCATCCCAAGGATTTCTCCACCAGACGTGGACTTGTCGCACTTGTAAACAAGCGTCGTCGTCTATTGAACTACTTGTTCAGTGAGAGTACTGACAGATACCAGGATGTTGTTGCTTCACTTGGAATTCGT---------------------------------------------------------------------------------------------------------------------------------------------------------------------------------------------------------------------------------------------------------------------------------------------------------------------------------------------------------------------------------------------------------------------------------------------------------------------------------------------------------------------------------------------------------------------------------------------------------------------------------------------------------------------------------------------------------------------------------------------------------------------------------------------------------------------------------------------------------------------------------CGTATCCTCAAGGGACAGGTCATCTCTGTCAAGATGAAGCGTACCATTGTTGTACGTAGGGACTACCTTCACTACATCACCAAGTACCGTCGTTTCGAGAAGAGGCATAAGAATATTGCTGTTCACTGCTCCCCTGCGTTCATTAAGGAGGGTGATATTGTTACCATCGGACAGTGCCGTCCTTTGTCCAAGACTGTTAGGTTCAATGTTGTA---------------------------------------------------------------------------------------------------------------------------------------------------------------------------------------------------------CAGGTCAATTTCACTGGAAACAAATGGAAGGATAAACTGTACAGATGGCACACTGGATTCCCTGGTGGTCTGAAACAACGCAGAGCGCAAGAAATGCTGGAACGTAAACCAGAAAATATTCTCAGAAAGGCTATACTTGGAATGCTCAGTAGGAATAATCTTCGGCACAAATATATTGAACGTTTGAAGATTTACGCGGGGCCTAATCATCCACATGAGGGGCAGATAAATGAG------------------------------------------------------------------------------------------------------------------------------------------------------------------------------------------------------------------------------------------------------------------------------------------------------------------------------------------------------------------------------------------------------------------------------------------------------------------------------------------------------------------------------------------------------------------------TGGAACATCCTCCGTGGCGACACAGTCCAAGTCGTCGAACGGAAACATCCAGGAAAGCAGGGAATTGTCACTCTCGTCGATCGGAAAGACCGTGTCGTCGTGGAAGGAGTCAATACTGCCCCGAAGCATATTAAACCAAATCAGGGGAGACTG---GGAAGGACTGTGGTGAGGGAGAGGAGTATGCATTATTCCAACGTCAATTTGGTCGATCCTGTCACGGGACCGACAAGGGTCGGCAGAAAGATGGAGGATGGGAGCAAAGTTCGAGTGGCTAAGAAGAGCGGAGCGATT------

>P3a_2E
---------------------------CTCAGTGCCGGCGTCCACACCGGCACTCGCAACTCT------GATGATGGCATGAAGGAGTACATCTGGCGCCGCCGCGACGGTGTCCACATCCTCAACATCGGCAAGACCTGGGAGAAGCTCATGCTCGCCGCCCGCGTCATCGTCGCCATCGAGCCCGAG------GACGTCGTCGCCATCTCCGCCCGCCCCTACGGCATGCGCGCCGTCCTCAAGTTCGCCCACTACACCGGCGCCCAGTCCATCGCCGGCCGCTTCACCCCCGGTACCTTCACCAAC------------------------------------CAGATCACCAAGCAGTTC------------------------------------------------------------------------------------------------------CGCGAGCCCCGCCTCCTCATCGTCACCGACCCCCGCACCGACTCCCAGTCCGTCCGCGAGTCGTCCTACGTCAACATCCCCGTCATCGCGTTCTGCGACTCCGACTCCCCCCTCCAGTACGTCGACATTGCCATCCCCGCCAACAACAAGGGCAAGCTCTCCATCGGCCTCTGCTACTGGCTCCTCGCCCGTGAGGTCCTT------------------------------------------------------------------------------------------------------------------------------------------------------------------------------------------------------------------------------------------------------------------------------------------------------------------------------------------------------------------------------------------------------------------------------------------------------------------------------------------------------------------------------------------------------------------------------------------------------------------------------------------------------------------------------------------------------------------------------------------------------------------------------------------------------------------------------------------------------------------------------------------------------------------------------------------------------------------------------------------------------------------------------------------------------------------------------------------------------------------------------------------------------------------------------------------------------------------------------------------------------------------------------------------------------------------------------------------------------------------------------------------------------------------------------------------------------------------------------------------------------------------------------------------------------------------------------------------------------------------------------------------------------------------------------------------------GAGGACGACCCGGAAGATCTGCCTCGCCCTCCTGTTGTTACCATCATGGGCCACGTTGATCACGGAAAGACGACGCTGCTCGATTACATTCGCAAGAGTAATGTTGCTGCTGGTGAGGCTGGCGGCATCACCCAGGCCATTGATGCGTATCAGGTGAAGCACGGTCAGATTTCTTTCATCGACACACCGGGACACGCTGCCTTTACGGATATGCGCGAACGAGGTGCCAACATTACCGATATTGTCGTGCTCGTTGTCGCTGCGGATGACAGTGTCATGCAGCAAACTGCCGACTCTATCGCTTGCGCCAGACAGGCCGGTGTCCCCCTTATTGTTGCTGTGAACAAGTGCGATCTTGAGACCGCCGACCCAAACCGCGTCAAGTCCGATCTTACTCAATATGATGTCCTTACCGAAGATCTTGGCGGCGATATTTTGACCGCAGATATAAGTGCCAAGGCGGGCACAAATATTGATGAACTCCTTGATAAGATCATGCTTCAGGCCGAAGTTCAGGACCTCAAGGCCAATCCCTATCCTGATGCGCAGGGTGTTGTCATCGAGGCTCGTGTCGAGCAAGGTCTTGGAACTGTCGCCACTTCCCTCATTCAGCGAGGTACCCTTAGGGTTGGTGACATTTTTGTCGCGGGATCAACCAGTGGCAAGGTGAAGGCTCTGATTGCCACCGATGGCAAAACGATGGAAGAGGCTGGCCCAAGTACACCGGTGAACATCGTTGGATGGAACGGCGTTCCGAGCGCGGGAGATCTGATCGTTGTCGCGGAGGACGAGAAGACGGCGCGCGAGTTGGCTATCAGTAGAGAACGCATCCAGCGCGAGAGGGCAGGTGATAGGTAC---CAGGTTGACCTGATGCAGTCCATTACACAGAATGCCATGAAGGAGCGCCGCGAAATGTGCGTTGTCGTGAAGGCCGACGTCCAGGGATCTGCCGAGGCATTGACCCGATCCCTGTCTGAGCTGGACGACGAAGTAACCATCAAGGTTCTGATTAGTGAGGCTGGAGAAGTGTCGAAGAGCGATATTGCCGTTGCCAGCGTAACTCAAACAACAGTGCTTGCCTTCAATGTTGCGGCTAATTTCGCAGCTCAGGAAGATGCTCGCATGGCCAATGTTCCTATTGAATACTTCAGCATTATGTGAGTTATGATTTCA------------------------------------------------------------------------------------------------------------------------------------------------------------------------------------------------------------------------------------------------------------------------------------------------------------------------------------------------------------------------------------------------------------------------------------------------------------------------------------------------------------------------------------------------------------------------------------------------------------------------------------------------------------------------------------------------------------------------------------------------------------------------------------------------------------------------------------------------------------------------------------------------------------------------------------------------------------------------------------------------------------------------------------------------------------------------------------------------------------------------------------------------------------------------------------------------------------------------------------------------------------------------------------------------------------------------------------------------------------------------------------------------------------------------------------------------------------------------------------------------------------------------------------------------------------------------------------------------------------------------------------------------------------------------------------GAGGAGGTCGGGATCCATCTGTCCTCGGACGTGTTCGGGATGGACATCCGCCCCGATCTGCTCCACAGAGTCGTCATCTGGCAGCGCAACAAGAAGCGCGGCCGAACGGCCAAGACCAAGACCATATCGGAGGTGTCGGGCAGTGGCAAGAAGGTGCGCAACCAGAAGGGCGGCGGCGTCGCCCGTGCCGGACATCGACGTCCAGCCCACTGGCGAGGCGGCGCCAAGGCGCACGGGCCCAAGATCCAGGACTACACCACCAAGATCAATAAGAAGGTGCGCAAACTGGGACTGAAGCACGCCCTCAGCCAAAAGCTCAAGGAGGGCAACCTCATTCTGCTGAACGATCTAGTCCTCGATACGCACAAGACCAAAAACCTCGTGGCCATCTTTGACCGGTATGATGGTGCCAGTGCGTTCGTTTTGGACGATGCCGAC---------------------------------------------------------------------------------------------------------------------------------------------------------------------------------------------------------------------------------------------------------CAACGTAAGGGCAAGTCCCCCGTCTTCAAGGCCCACACGCGCACCCGCAAGGGTGCC------GTGAAGCTCCGTCCCATTGACTACGCTGAGAAGCAAGGCTACATCCGCGGCGTCATCAAGGACATCATCCATGACCCCGGTCGCGGTGCCCCCGTCGCCAAGGTCCAGTTCTTGAACGCCGACACCGAGCTCCTTGTTGCCACTGAGGGCATGTACACTGGCCAGTTCATCTACTGCGGCAAGAAGGCCTCTCTTGAGTGCGGCAACGTCCTTCCCCTGTCCGCCGTCCCCGAGGGTACCATCGTCTGCAACGTCGAGGCCTACGTCGGTGATCGCGGTGCCTTCGCCCGTGGCTCCGGCTGCTTCGCCGTCGTCGTCTCCCACGACAAGGGCACCACCCGCCTTCGTCTCCCCTCCGGCGGTAAGAAGACCGTCAAGTCCAACGTTCGTGCCCAGATCGGCGTCGTCGCCGGCGGTGGACGTACCGACAAGCCCCTCCTCAAGGCTGGCCGTGCCTACCACAAGGCCTGCTGGCCCAAGATCCGTGGTGTTGCCAAGAACCCCGTCGAGCATCCCCACGGTGGTGGTAACCATCAGCACATT---------------------------GGTATGCCCTCGACCTGTGCCAAGGATCGC---CCGTCCGGTCGCAAGGTTGGTCTCATCGGCGCCCGCCGTACTGGCCGT------------------TACGGCCGCGGAGGGCGGAAGACGGCCTCAGCCCGGGTTTGGATCTACCCCGGAGAGGGCATGATCAGCGTCAACCGGAGGGACTTCGTCGAATACTTTCCCCGGGAGAGCCACCGGGAGTCCATCCTCGGACCCTTCGTGGCCACCCAAACGGCGGGCTTCTTCGACGTGAGGGTGCAGGTGGAGGGAGGAGGGCTGAGCGGCAAGGCCGGCGCCGTCCGCCATGGGCTGGCCCGAGCCCTGGAACGATACAATCCTGACTACCGCCCGGCGATGAAGCGGCTGGGATATCTGACAAGAGATTCCAGGATGGTCGAACGCAAGAAGGTCGGTAAGAAGAAGGCAAGAAAGAGCCCTCAGTGGGTCAGGCGC------TGCGGCGCCCTGGGCATCAAGGTGGGCATGATGCCCGTCTGGGATAGGTGGGGGGAGCGTCATCCATGCACGGTGCTGTATCTGGACAGCAACGTCGTCGTCCGCAACAAGACGTCGGACCCCGATGGGTACGATGCCGTCGTCGTTGGGGCCGGAGAGAAGGCCAAGAACGTCAACCGGGCCACCCTGGCGGCGTTCGAGCAGTTCAACGTCGGCGAGAGGCCGCCGTACATCGAGTTTCGTGTCACCGATGCCATGCCGGAGCCCGGGTCGAGGATCCATGCCGGACACTTCGTCGCCGGACAGAATGTGGATATTAGCGGAATTAGCAAGGGTAAAGGCTTT------------------------------------------------------------------------------------------------------------------------------------------------------------------------------------------------------------------------------------------------------------------------------------------------------------------------------------------------------------------------------------------------------------------------------------------------------------------------------------------------------------------------------------------------------------------------------------------------------------------------------------------------------------------------------------------------------------------------------------------------------------------------------------------------------------------------------------------------------------------------------------------------------------------------------------------------------------------------------------------------------------------------------------------------------------------------------------------------------------------------------------------------------------------------------------------------------------------------------------------------------------------------------------------------------------------------------------------------------------------------------------------------------------------------------------------------------------------------------------------------------------------------------------------------------------------------------------------------------------------------------------------------------------------------------------------------------------------------------------------------------------------------------------------------------------------------------------------------------------------------------------------------------------------------------------------------------------------------------------------------------------------------------------------------------------------------------------------------------------------------------------------------------------------------------------------------------------------------------------------------------------------------------------------------------------------------------------------------------------------------------------------------------------------------------------------------CCGGTCGCCGCCGTCATCAACTGCGCCGACAACTCCGGCGCCAAGAACATGCACATCATCTCCGTCTGCAACGGCGCCCGGAACCGCCTCGCCTCGGCCGGCGACATGGTAATGTGCTCCATCAAGAAGGGCAAGCCC---------GAGCTCCGGAAGAAGGTCCTCCCGGGCATCGTCGTCCGTCAGCGCAAGTCGTTCCGCAGGAAGGAGGGTGTCTTCATCCACTTCGAGGATTCCGCCGGCGTCATCGTCAACAACAAGGGAGAGATGAAGGGATCGGCAGTTTCCGGACCCGTCGCCAAGGAGTGTGCCGAG---CTCTGGCCCCGTATTGCTGCCAACTCT------------------------------------------------------GAAACCATCGTCCGTGTGGACCGCGTTCAGAAGGTACAACGCGGTGGAACGATGGTCCGATACCGATGCCTCGTCGTCGGAGGCAACGCCAACGGATGCGCCGGCTTTGGCATCGGCAAGGCCTCCAGTCCCGCCGAGGCGACGCAGGTTGCCATCCGCATGTGCAAGCGGAACGTCTTTTTCGTCGATTACCAGAATTCGGGCCTCTCGTCCGATTTGGTCGGCAAGCACAACTCGTGCCGCGTCCTTCTCCGATCGGTTGAGCCCAATATCGGTCTGAAGGGACATGACCTTGTGACGCTCATTCTGACTTACTTTGGCATTACCGACTGTTCGGCCAAGACCCATGGCAACCGCAATATTTACAACGTCGTGAGAGCAACCTTTAAGGCAATCTGCACGCACGAGAGCCTCGAGGAAATCGCCCTCAAGAGAGGAAAGCGC------------------------------------------------------------------------------------------------------------------------------------------------------------------------------------------------------------------------------------------------------------------------------------------------------------------------------------------CCCCACACCCGCTACCAGAAGAAGGTCGAGCGTCTGGCTTGCTGCCTCATGAACGCCGGAAAGAAGCTCATGGCCGTCCGCATCGTCCAGCACACCCTTGAGATCATCCACCTCCTCACCGACCAGAACCCCATCCAGGTCGTTGTCGATGCCATCATCAACTCCGGTCCCCGTGAGGACTCC------ACCCGTGTCGGTGGCGCCGGCGTCCGTCAGGCCGTCGACATGTCCCCCTTCCGTCGGGTCAACTACGCCCTCTACCTCCTCGCCACCGGTGCCCGCGAGGCCTCCTTCCGCAACATGGCAGAGTGCCTCGCCGAGGAGCTCATCAACGCCGCCCGTGGATCCTCCTACGCTATCAAGAAGAAGGACGAGATCGAGCGTGTTGCCAAGTCCAACCGT---------------------------------------------------------------------------------------------------------------------------------------------------------------------------------------------------------------------------------------------------------------------------------------------------------------------------------------------------------------------------------------------------------------------------------------------------CTGCGTATCCTCAACACCAACGTTGAGGGTAAGCGGAATGTCGTCTTCGCCCTGACCAAGATCAAGGGCCTCGGCCGCCGCTTCGCCGACCTCATCTGCAAGAAGGCCGAGATCGACGTCAACAAGCGCGCCGGAGAGCTCACCGCCGACGAGATCGAGAAGCTCGTCGCCATCATCAAGAAGACCTTCGCCCAGAACTTCGACGCCAAGCTCCGCGACGACGTCGAGAGGCTCAAGAAGATCCGCGCCCACCGCGGTCTCCGCCACTGGTGGGGCATCCGCGTCCGCGGTCAGCACACCTGCTCCACCGGCCGCCGCAAA---------------------------------------------------------------------------------------------------------------------------------------------------------------------------------------------------------------------------------------------------------------------------------------------------------------------------------------------------------------------------------------------------------------------------------------------------------------------------------------------------------------------------------------------------------------------------------------------------------------------------------------------------------------------------------------------------------------------------------------------------------------------------------------------------------------------------------------------------------------------------------------------------------------------------------------------------------------------------------------------------------------------------------------------------------------------------------------------------------------------------------------------------------------------------------------------------------------------------------------------------------------------------------------------------------------------------------------------------------------------------------------------------------------------------------------------------------------------------------------------------------------------------------------------------------------------------------------------------------------------------------------------------------------------------------------------------------------------------------------------------------------------------------------------------------ACTTCAGTCGATGTCAAGATCAAGGCCCGATGCGTCACCGTCAAGGGACCCCGCGGTGAACTCACTCGCGACTTCAAGCACAACATGGACCTCAAGAAGGTCGGCAAGGAGGTCCGCGTCGACCTTTGGTTCGCCAAGCGTGCCGAGGCCTGCGTCCGCACCGTCTGCTCGCACATCGACAACATGATCGTCGGCGTCACCCGCGGCTTCCTCTACAAGATGCGCTTCGTCTACTCGCATTTCCCCATCAACGTCTCCGGCAACACCGTCGAGATCCGCCTTGGAGAGAAGCGCGTCCGCAAGGTCGTAGTCCCCGAGGGCGTC------------------------------------------------------------------------------------------------------------------------------------------------------------------------------------------ATCGTGATCATGCGCACCGTGGGTGGTGAGGTCGCTGCGGCCTCCTCCCTCGCGCCCAAGATCGGTCCTCTCGGCCTCTCCCCCAAGAAGGTCGGTGAGGACATCATGAAGGCCACCAAGGACTGGAAGGGCTTGAGCGTCACCGTCAAGCTCACCGTCGTCAACCGT---CAGGCCACCGTC---TCCATGATCCCCTCCTCCTCCTCCCTCATCATGAAGGCCCTCAACGAGCCCGTCCGCGACCGCAAGAAGGAGAAGAACATCGTCGGCAACCTCACCCTCGACCAGGTCATCGAGATCGCCCGCTCCATGCGCGAGCGCTCCATGGCCCGCGTCCTCGCCGGCACCGTCAAGGAGATCCTCGGCACCTGCAACTCCATCGGCTGCACCGTC---------------------------------------------------------------GAAAAGAAGAACATCATGAAGGAGATCAAGGTCGACAAGCTCGTCCTGAACTGCTGCGTCGGC---------GAGTCCGGCGATCGGCTCACCCGCGCCGCCCGTGTGCTTGAGCAGCTCACCGGCCAGCAGCCCGTCTACTCCAAGGCCCGCTACACCCTCCGTTCCTTCGGCATTCGCCGTAACGAGAAGATCGCCGTCCACGTCACCGTCCGCGGAGAGAAGGCCATGGAGATCCTCGAGCGTGGCCTCAAGGTCAAGGAGTAC---------------GAG---CTCCTCCAGCGGAACTTCTCCACC---GGCAACTTTGGCTTCGGCATCAACGAGCACATCGATCTG---GGTATCAAGTACGATCCCACCACCGGTATTTACGGCATGGACTTCTTCGTTTGTTTGACC------------------------------------------------------------------------------------------------------------------------------------------------------------------------------------------------------------------------------------------------------------------------------------------------------------------------------------------------------------------------------------------------------------------------------------------------------------------------------------------------------------------------------------------------------------------------------------------------------------------------------------------------------------------------------------------------------------------AAGAGGAAGTTCGTCGCTGACGGCGTCTTCTACTCTGAGCTCAACGAGCTTCTCACTCGCGAGCTCGCCGAGGGCTACGCCGGTGTTGAGGTCCGTACTACCCCCCACCGCACTGAGATCATCATCCGTGCCACCCAAACCCAGAACGTTCTTGGCGAGAAGGGACAGCGTATTCGTGAGCTCACCTCCGTCGTTCAGAAGCGTTTTGACTTCGATGGTGCCGTCGAGCTTGAGCGTGTTCAGAACCGTGGTCTCTGCGCCCAGGCCCAGGCCGAGTCCCTCAAGTTCAAGCTCCTCGGTGGCCTCGCTGTCCGTCGTGCTTGCTACGGTGTTGTCCGTTTCGTCATGGAGGCCTCAGCCAAGGGTGTTGAGGTCATCGTTACCGGTAAGCTTCGTGGG---CAGCGTGCCAAGGGCATGAAGTTCGGCGATGGTTACATGATCAAGCATGCCGGACAGGTCTACACTGATACCGCCGTACGACACGTGATGATGCGTCAGGGTGTCATCGGTATCAGGGTCTCTATCATG------------------------------------------------------------------------------------------------------------------------------------------------------------------------------------------------------------------------------------------------------------------------------------------------------------------------------------------------------------------------------------------------------------------------------------------------------------------------------------------------------------------------------------------------------------------------------------------------------------------------------------------------------------------------------------------------------------------------------------------------------------------------------------------------------------------------------------------------------------------------------------------------------------------------------------------------------------------------------------------------------------------------------------------------------------------------------------------------------------------------------------------------------------------------------------------------------------------------------------------------------------------------------------------------------------------------------------------------------------------------GGCGTCATCAATCTTGACAAGCCCGCCAACCCGTCGAGTCATGAGGTCGTGTCCTGGATCAAGCGCATCCTGCGCGTCGAGAAGACCGGACATTCCGGAACGCTCGATCCCAAGGTCACCGGCTGCCTCATCGTTTGCATCGACCGGGCCACCCGCCTAGTGAAGGCGCAGCAGTCGGCTGGTAAGGAGTACATCGGCGTCGTCCGTCTCCACTCGGCCATTGAGGACCGC------------------------------------AAGCTGAATCGGGCCGTCGAAACGCTGACCGGCGCCCTCTTCCAGCGTCCTCCCCTCATCTCGGCCGTG------------------------------------------------AAGCGCCAGCTTCGCATCCGCACCATTTACGAATCGAAACTCGTCGAGTATGATGGCATCTTTTGGGTGTCGTGCGAGGCCGGAACGTACATCCGAACCATGTGCGTCCATCTCGGTCTGCTCGTTGGTACCGGCGGACACATGCAGGAGCTGCGTCGTGTCCGTTCCGGTGTGATGACGGACAACATGGTCACCATGCACGACGTCCTTGTCGTCATGCCCCTCGAAACCCTCCTGACGAACTACAAGCGAGTGGTCGTCAAGGATTCCGCGGTGAACGCCATCTGCTACGGCGCCAAGCTC------------------------------------------------------------------------------------------------------------------------------------------------------------------------------------------------------------------------------------------------------------------------------------------------------------------------------------------------------------------------------------------------------------------------------------------------------------------------------------------------------------------------------------------GTCATCGCCCTTACGACGCGGATCCAGCAGCTCCAAACGCACATGGCCAGCCACAAGAAGGATAAGCATTCGAAGCGCGGTATGGATGCGCTGTACGTACGACGAAGGAAACTCCTGGACTACATGGAGCGCAAGGATTACGATTCCTACCGGCGCGTCGTCAAGACGCTGGGTCTG---------------------------------------------------------------------------------------------------------------------------------------------------------------------------------------------------------------------------------------------------------------------------------------------------------------------------------------------------------------------------------------------------------------------------------------------------------------------------------------------------------------------------------------------------------------------------------------------------------------------------------------------------------------------------------------------------------------------------------------------------------------------------------------------------------------------------------------------------------------------------------------ATCCTCAAGGGCATCGTCATGTCCACCAAGATGAAGAACACCATCATCGTCCGCAGGGACTACCTCCACTACATCACCAAGTACCGTCGTTTCGAGAAGCGTCACAAGAACCTTGCCGCTCACTGCTCTCCCGCCTTCGTCAAGGAGGGTGACGTCGTCACTGTCGGACAGTGCCGTCCCCTCTCCAAGACCGTTCGGTTCAACGTCGTC---------------------------------------------------------------------------------------------------------------------------------------------------------------------------------------------------------------------------------------------------------------------------------------------------------------------------------------------------------------------------------------------------------------------------------------------------------------------------------------------------------------------------------------------------------------------------------------------------------------------------------------------------------------------------------------------------------------------------------------------------------------------------------------------------------------------------------------------------------------------------------------------------------------------------------------------------------------------------------------------------------------------------------ATATACAAAGGCGACACGGTCCAGGTCGTCGCGCGGAGGCATTCGGGCAAGCAGGGCCGCGTCCTGGCCGTCGAGCGGTCGGACACCGTCGTCGTCACCGGGGTCAACGTCGGTCCCGTGACCGTGCCCGCCGACGAG---GCCAAGAACGCCCCGACGCTCGACCTGCCCCGCGCCCTGCACTACTCCAACGTCAACCTCGTCGATCCCGTCACCAGGCCCACCCGCATCCACCGGCAGGTGGAGGACGGGACCAAGGTCCGCGTCGCCAAGCGCAGCGGGGCGATC------

>P3a_3E
---------------------------CTCGCCGCCGGTTGCCACCTCGGCACCAAGAACTGC------GACTTCCAGATGGAGCGCTACGTGTGGAAACGCCGTGATGGCATCTACATCATGAACCTCGGCAAGACCTGGGACAAGCTCATGCTCGCCGCGCGCATTCTCGTCGCGATCGAGCCCGCC------GATGTTGTGGTGCAGTCCTCCAGGCCCTACGGCCAGCGCGCGGTGCTCAAGTACGCCCAGTACACCGGCGCCAAGGCGATCGCCGGCCGCCACACTCCCGGTACCTACACGAAC------------------------CAGATCATGGAG---------GGCTTCCACGAG---------------------------------------------------------------------------------------------------------CCCCGCGTGCTCGTGCTCACCGATCCCCGCACCGATCACCAGCCCATCGCGGAGACCGCGTACGTGAACCTCCCCACCATCGCGTTCTGCGACACCGACTCCCCCCTCAAGCTCGTCGACGTCGCCATCCCCGCCAACAACAAGGCGAAGCACTCCATCGGCTGCCTCTACTACCTCCTCGCGCGCATGGTGCTCCAGATG------------------------------------------------------------------------------------GCGGCGAAGATCCGCATCAGGCTCAAGTCCTTCGAGGTTAACCACATGAAGGCTGCGTGCGACAAGATCATCGAGGCGGCCACCGCGACGGAGGCTTCCATCTCCGGCCCGGTGCCCCTCCCCACCAAGCGCCGCATCTACTGCGTCCTCCGCTCCCCCCACGTCAACAAGGACTCCCGCGAGCACTTCGAGACCCGCACCCACCACAGGCTCATCGACGTGCACCAGCCCACCGCGCAGACCATCGACGCCCTCATGAGCCTCGAGCTCCCCGCCGGCGTGGAGATTGAGGTGAAGCTG---------------AAGCGCTTCCGCAAGGCGCAGGCTGGCGTGCCC------GGCCGCATGAACCCCATCGAGGCCGTCAAGCTCATGCTCGCCAACGCCACCGCCAAGTTCCCGGAGACGGCCGAGTGCCACATCCGCCTCAACATCGACCCCAAGTACAACGACCAGCAACTCCGCGCCACCGTCGCCCTCCCCAAGGGCACCGGTAAGACGGTTCGCGTCGCCGTGCTCACCTCCGGCGACAACATCGCCGCGGCCAAGGCGGCGGGTGCCGACTTCGCGGGTGCGGACGATCTCGTGGAGGAGATCGCGGGTGGCATGTTGGACTTTGACCTCCTCATCGCCTCCCCCGACATGATGCCCAAGGCTGCCAAGCTCGGTCGCGCGCTCGGTCCCAAGGGTCTCATGCCCAACCCCAAGGCTGGCACCGTCACCCCCGACGTCGTCACCGCCGTGAATGAGTTCAAGGGTGGCAAGGTTGAGTTCCGCGCTGACAAGCAGGGCATCGTCCACGTTCCCTTCGGCAAGACCAACTTCAAGGACGCCGACCTCTCGGAGAACCTCGAGGCTATCGTCGAAGCCATCAACGCCAACCGCCCCCCCGGCGCCAAGGGCATCTACTGGAAATCCATGTACATCGCGTCCACCATGGGCCCCTCCGTCCAGGTGGACTACTCT---------------------------------------------------------------------------------------------------------------------------------------------------------------------------------------------------------GCAAGAAGAAACCGAGCTCGCAGATGGCGCTCCCCGATCGCTTCGCCGCACTCGCGGCGCGGGAAAAGGAGCTCGAGCAAGGTGCCGACTCGCCCGTCCCCGGGGGATACCGGGAGATCCAAAGCCAAAGCCAAAGCCAAACGAACGCGGAAGGATGCTGCGCCCGGCGGCCCGATCGAGATCCTCTCCGGCTCCACCGTCGCCGAGGTCGCCAGGGCGCTCAAGACCACGACGGAGCGCGTGGAGAAGGTGCTCGTGGAGGGCGAGCTCGCGAGCGCCGAGGAGGTGGTATCGGACGACCTAGCCGAGTTGGTCGCCATGGAACTAAACCACTCCGGAAACTCCGGAAAGGCA---TCTAGCGCACACTCGAAAGCCGTCCCGCGACGCGCCGTCGTCGCGGTGATGGGACACGTGGACCACGGCAAGACCACGCTGCTGGACACCCTGCGGAGCGCGTCCGTCGCCGCGGGGGAGGCTGGCGGAATAACGCAGCACATCGGCGCGTTCGTCGTCTCCAACGGCGAGCTCACCTTCCTGGACACGCCGGGGCACGCGGCTTTCTCCGCGATGCGACAGAGGGGCGCGCGGTGCACGGACGTCGCGGTGCTGGTGTGCGCCGCGGACGATGGCGTCATGCCGCAGACGCGCGAGGCGGCGGCGCACATCCAAGCGGCGAATTGCCGCTACGTCGTCGCGATCACCAAATGCGACGCGCCCGGAGCGGACCCGGAACGCGTCCGGACGCAGCTCATCTCCGCGGGGATCCCGCTGGAGCAATCGGGCGGACACGTGCAGTGCGTGGAGGTCAGCGCAGTGTCCGGGCAAGGCATGGAGGACCTCGAGATGGCGCTCTTCCTCGAAGCGGAAGCTATGAACCTCACCGCGCCAGTCGACGGAGACGGATCCGGGGTTGTTTTGGAG------------------------------------------------------------------------------------------------------------------------------------------------------------------------------------------------------------------------------------------------------------------------------------------------------------------------------------------------------------------------------------------------------------------------------------------------------------------------------------------------------------------------------------------------------------------------------------------------------------------------------------------------------------------------------------------------------------------------------------------------------------------------------------------------------------------------------------------------------------------------------------------------------------------------------------------------------------------------------------------GCGATGGGTTTCGAGGGCTCCGCCAACAAGGTGGCGGTCGGCGTCGTGTCGCACGGCGAGATCCTCAGCAACCCCCGCAAAACCTACATCCCTCCAGGGACCGGCTTCCTCCCGCGCGAGACCGCCGAGCACCACCGCCGGGTCATCCTCGACATCGTCCAGCAGGCCCTGGACGAGGCTATCAAACCCGCAGATCTGGACTGCCTCTGCTACACCAAAGGCCCGGGCATGGGCGCGCCCTTAGTCTCCGTCGCCGTCGTCGTGAGGATGCTCTCGCAGATTTGGAAGAAGCCGATCGTCCCGGTGAACCACTGCGTCGGGCACATAGAGATGGGCCGCGTGGCGATGGACCCC---GTCGTCCTCTACGTATCCGGAGGCAACACCCAGGTCATCGCCTACAACGAACGTAGGTACAGGATCTTCGGCGAGACCATCGACATCGCGGTGGGCAACTGCCTCGACAGGTTCGCGCGCGAGATCGGCCTGAGCAACGACCCGTCCCCGAACATCGAGCAGCTCGCCAAGAAGGGTTCCAAGGACATGCCGTACACGGTCAAGATGGACATCTCCCTATCGGGCATCGAGACGGAAGCCAGGACCAAGATCGACGCCGGC------------TGCACAGCCGCGGATCTCTGCTACTCCCTACAGGAGACCATCTTCGCGATGCTCGTGGAGATCACCGAGCGGACGATGGCGCACAACGCGAACGACGTGTTGATCGTCGGCGGCGTCGGGTGCAACGTTCGGCTGCAGGAGATGATGCGGGTCATGGTGGGCGAGGGGGGCGAGCTGTACGCCACAGACGACAGGTATTGCATAGACAACGGCGCCATGATCGCCTACGCGGGGATACTGGCGTTCATGGAGATGAAGGAGACG------------------------------------------------------------------------------------------------------------------------------------------------------------------------------------------------------------------------------------------------------------------------------------------------------------------------------------------------------------------------------------AACTTCGACGGCGCCTCCGCGGGCGCCACGCTCGACGTCAAGGTGGCCAAGCCGGACGTCGCCAAGGGCCTGGTGCACAAGTACGTGGTGATGGTGCGCCAGAACGCGCGTCGGGGAACCGCGTCCACGCTCACCAAGAGCGAGGTTCGCGGCGGTGGCCGCAAGCCCTTCAAGCAGAAGGGCACCGGCAACGCGCGCGCGGGCTCCACCCGTACCCCGCTCAAGCCCGGCGGCGGCGTCATCTTCGGCCCCAAGCCCAAGGATTGGTCCATCAAGATGAACAAGAAGGAGAGGCGACTCGCGATGGCCACCGCTATTCAGTCCGCGGCTGCCGCGTCCTCCATGATCGTCGTGGACTCCCTCGCGGCTGCCGCGCCGAAGACCAAGGCGATGGCGAGCGCGCTCAAGTCTTGGGGCGTCGCGAAGGCGTACATCATCACC---------GAAAACGTCACCCTCTCCACCAGGAACATGGCCAAGGTTGTGCAGACTGACATCAAGCACCTCAACGTGTACGACGTC------------------------------------------------------------------------------------------------------------------------------------------AAGCCGTTCAAAGCGCTCACCGTCGGCCTACGGAAGAAGGGCGGGCGGAACAACCAAGGGAGGATAACAGTCTGACACAAGGGCGGCGGGCACAAGCAACTGTACCGCGTCATCGACATGAAGCGCCGCAGGGACCGTGCGAAGGATCGAGTACGATCCTAACAGATCAACGCGAATCGCACTCGTCGGTGAGTCTATTTTTATTTTCTCGACGACGCCAAGTCCTACGTCCTCGCCGCGGAAGGCATGCGCGCGGGGAGCACGATCGTCGCGTCCACCGACGTCGACATCCGACCCGGGAACGCCATGCCCCTGAAGGAGATCCCGGTCGGCACCAACGTCCACAACATCGAGCTGCGACCCGGCCAAGGGGGCAAGATGGTCCGAGCCGCGGGGACCTCCGCGGTGCTGGTCAAGAAAGAGGATGGGTACGCCACCGTGCGGTTACCCTCGGGGGAACAGAGGCTGGTGCTGCTGGCGTGCATGGCGACGATCGGGACGCTGTCCAACGCGCAGCACGCGAACAGGGTGCTCGGTAAGGCTGGAGCGGTGAGGTGGCTCGGTGTCAGGCCCACTACGCGGGGGGTGGCTATGAACCCCATCGATCACCCGCACGGAGGCGGCGAGGGGCGAACGAGTGGGGGCAGGCCGAGCGTGACGCCGTGGGGGGTGCACACCAAGGGGCACCGGACACGG---AACAGCAAGCGGACGGATAACATGAGAGTCGCGCGCAGG------------------------------GCGACGGGCAGGCGGAAAACCTCGGTGGCGAGGGTGACACTTCGACCCGGCGAGGGTGCCATCACGATCAACGACAACTCGTTCGACAGGCACATCCCCGACATCAACCACCGCGGGTTGATGTTAAGGCCGTTCCTGGTGACGAACACCATGGGTTTGTTCGACTTGAAAGCCACCGTTCACGGCGGGGGCATCTCAGGGCAGGCGCAGGCCATCAGACACGGCATCGCGCGCGCGCTCGAGCTGTACGAACCCGCGTTCAGGCCCGCGCTTAAGAAGGACGGTATGCTCACGCGTGACCCGAGGAAGGTTGAGAGGAAAAAGCCGGGCAGGAAGAAGGCGAGGAAGGCTTTCCAGTGGGTCAAGCGT------------------------------------------------------------------------------------------------------------CAGGTGAAGACCGTCGACACCGACGGCTACAACGCGGTTCAGGTTGCCTACGACGAGGCTGACTACAAGATCACCAAGCCCGAGGTTGGCCACTGCGCCAAGGCTGGTGTCGCGCCCATGCGCCACCTCGAGGAGTTCCGCCTGGAGACCCCCGCGCACGAACTCGGCCAGCGTCTCAACCCGGAGATCTTCAACGCGGGTGACCTGGTGGACGTCAGGGGTACCTCCATCGGTAAGGGCTGGCAGGGTGCGGTGAAGAAGTACGGCTTCTCGCGCGGTCTCATGACGCACGGTTCC---AAGAGCCACCGTCAGCACGGTTCCGTCGGCGCCGGTACCCCCGGCCGCATCTACCCCGGTAAGAGGATGCACTCGCAGATGGGTAACGAGGCGGTGACCGCCCGCAAGCTCAAGGTGGTGAAGGTC------GAGGACGACTGCATCATCGTGAAGGGTTCCGTGCCGGGTAAGAGGGGTAACCTGCTGCGCATCTCCCCGGCG---------------------------------------------------------------------------------------------------------------------------------------------------------------------------------------------------------------------------------------------------------------------------------------------------------------------------------------------------------------------------------------------------------------------------------------------------ACGCGCCCGGTGTGCGCCGTGCTTCGCGGCGTCAAGTTCGACAAGGCCCGCTACGACATC---GACCTGCAGGATCTGCACCAGATCTGC------CGCAGGCGAACCCTCGTGGCCATCGGCACGCACGATCTCAACGTAAAA---GGGCCGTTCACGTATGAAGCGCAC------------------CCGCCC---------------GAGGACATCAAGTTCACGCCCCTGAAACAAACTCGCGAGTTCAACGCCGCG---------------------GAGCTGATGGAACACTACAAGTCCGACCAGTTCCTGCACATCATCGACGGATCCGTG------TTTCCC---------GTCATCTACGACGCCGAACGGACGGTGTCGTTGCCGCCCATCATCAACGGAGCGCACTCGGCGATTTCGCTGGACACCACCGACGTATTCATCGAGTGCACCGCCACGGACCTGAACAAGGCG---------------AAGATCGTGTTGAACACCGTGGTGACGATGTTCTCCGAGTATTCC---------------------------------------GCTAACAAGGTGGAGCCCGTGGAC---GTCGTGTCATCGAGCAGGGCGTACCCGGATTTCATGACTCGG---TTCGTCGACGTCGATCCCGATTACGTTCGAAAGCGCATCGGCGTGGACATCGACACCAAAGCCATGGCCGCGCTGCTCTGCCGCATGCAGCTGCCCACGAAGCTGCGCGTGGAGGTGCCACCGACACGGTCCGACATCCCGTGCGACGTCGCCGAGGACGTCGCCATCGCGTACGGGTACAACAACATCAACAAAGAAAAGGCGGTCGTGACGGTCGGTGCGCAGCCGCTGAACAACTTTTCCGACCTCGTGCGCCAGGAGATGGCGTCGCAGGGGTTCAGCGAGGTGCTCACAATC---CTCTGCTCGCACGACGACAACTTCGCCAACGTTAACGTCGCGAATCCTAGTTCGTTGGACGTGCAGGTGGCGAGGTCGTCTTTGTTGCAGGGCGTGTTGAAGGCGATGGGCGCGAACAAGGACGCG---CCGGTCCCCGCGAAGCTCTTCGAGGTGGGCGACGTCGTC------------------------------------------------------------------------------------------------------------------------------------------------------------------------------------------------------------------------------------------------------------------------------------------------------------------------------------------------------------------------------------------------------------------------------------------------------------------------------------------------------------------------------------------------------------GGCGCGGTGATGAACTGCGCCGACAACACCGGCGCCAAGAACCTGTACGTGATCGCGGTCAAGCGCTCCCGCCTCAACCGCCTCGCGTCCACCGGCTCGATGGTGATGGCGACCGTGAAGAAGGGTAAGCCC---------GACCTTCGCAAGAAGGTTTTCCCCGCCATCATGGTGCGCCAGCGCAAGCCGTTCAGGAGGAAGGATGGCCTCGTGCTCTATTTCGAGGACAACGCCGGCGTCATCGTCAACCCCAAGGGTGAGCTGAAGGGTTCCGCCATCACCGGGCCCGTCGCCAAGGAGTGCGCAGAC---CTCTGGCCCCGTATCGCATCCGCCGCTAACTCCATCGTC------------------------------------------------------------------------------------------------------------------------------------------------------------------------------------------------------------------------------------------------------------------------------------------------------------------------------------------------------------------------------------------------------------------------------------------------------------------------------------------------------------------------------------------------------------------------------------------------------------------------------------------------------------------------------------------------------------------------------------------------------------------------------------------------------------------------------------------------CCCCACACCCGCTACGCGCAGAAGACCGAGCGCCTCGTGAACGCGCTCATGAACAACGGCAAGAAGCTCATGGCTGTGCGCATCGTCAAGCACGCCATGGACATCATCCACCTCCTCTCCGACCAGAACCCCATTCAGGTCATCGTCGACGCCATCATCAACGCGGGCCCCCGTGAGGACGCCACCCGTGTCGGTTCCGCGGGTGTGATTCGCCGCCAGGCTGTCGACATCTCCCCCCTCCGCCGCGTCAACCAGGCCATCTACCTCATCACCACCGGCGCGCGCGAGGCTGCTTTCCGCAACATCGCCGAGTGCCTGGCGGATGAGCTCATCAACGCGGCGAAGGGCTCCTCCTACGCCATCAAGAAGAAGGATGAGCTCGAGCGTGTGGCCAAGGCTAACCGC---------------------------------------------------------------------------------------------------------------------------------------------------------------------------------------------------------------------------------------------------------------------------------------------------------------------------------------------------------------------------------------------------------------------------------------------------GCGCGCGTCGCGGGTGTGGAGATCCCCAACAACAAAAGGGCCGAGATCGCGCTCACCTACGTCTACGGCATCGGTAACACCAGCGCGAAGAAGATAATGGCCAAGACGGGCCTGGAG---AACAAACGCGTGCGCGAGATGGAAGAGGAAGAACTCACCATCCTGCGCGCGGAGGTTGACTACATGATCGAGGGTGACCTCCGACGGTTCAACATGCTCAACATCAAACGGCTCAAAGAGATTCAGTGCTACCGCGGCAGGCGGCACATCCGCGGTCTTCCTTGCCGAGGCCAACGCACCAAGACCAACGCGCGGACTCGCAAGGGTAAGATCAAGACCGTCGCCGGCAAGAAGAAG------------------------------------------------------------------------------------------------------------------------------------------------------------------------------------------------------------------------------------------------------------------------------------------------------------------------------------------------------------------------------------------------------------------------------------------------------------------------------------------------------------------------------------------------------------------------------------------------------------------------------------------------------------------------------------------------------------------------------------------------------------------------------------------------------------------------------------------------------------------------------------------------------------------------------------------------------------------------------------------------------------------------------------------------------------------------------------------------------------------------------------------------------------------------------------------------------------------------------------------------------------------------------------------------------------------------------------------------------------------------------------------------------------------------------------------------------------------------CAGATCCTCAAGTTCCCCCTCACCACCGAGTCCGCCATGAAGAAGATCGAGAACACCCTCGTCTTCATCGTCGACGCCAGGTCCACGAAGAAGCAGATCAAGGATGCCGTCAAGCGCATGTACGACATCCAGACGGAGAAGATCAACACCCTCATCCGACCC---------------GACGGCGCC------------AAGAAGGCTTACGTCCGGCTCACCGCCGACGCCGACGTGGCT---------------------------------------------------------------------------------------------------------------------------------------------------------------------------------------AAGGCTAGGGAGGGTCACGGTCTCTACAGGACCCTGGCCAACAACATGATGGTGGGTGTGGCGACTGGCTTTGAGAAGAAGCTCAAGCTCGTCGGCGTCGGCTACAAGGCGGCGATGGAGGGCAGCAAGGCCGTCCTGTCCCTCGGCTACGCTCACCCGGTCATCCTCGAGATCCCCGAGGGTCTCCAGGTGAAGTGCGACAGCCCCACGGAGATCACGGTGTCTGGCTACGACAAGGTTGAGGTTGGCAACTTTGCTGCCATCATTCGCTCCAAGCGCAAGCCGGAGCCGTACAAGGGCAAGGGTGTGCGCTACGCTGACGAGGTCGTCCTCATCAAGGAGGGTAAG------------------------------------------------------------------------------------------------------------------------------------------------TCCCAGGCGCAAGTACCCGTTCCGGTCATGATCACCGCGTTCAAGGACAAAACGTTCGAGTGGAAGATGAGGAGCCCGCCGACGTCTTACTTTGTCAAGAAAGCCGCGGGCGTAGCCTCGGGTTCCGGTCGGCCGGGGCACGGACAAACGGCGCAGATATCGCTCAAGCACGTGTACCACATCGCGCAGTTGAAATCTCGGGACGAGGGCGCGCAACACATGGAATCCATGTGCCGGTCGGTGATCAGCGCGGCCAAATCCATGGGAATAGAG---------------------------------------------------------------------------------------------------------------------------------------------------------------------------------------------------------------------------------------------------------------------------------------------------------------------------------------------------------------------------------------------------------------------------------------------------------------------------------------------------------------------------------------------------------------------------------------------------------------------------------------------------------------------------------------------------------------------------------------------------------------------------------------------------------------------------------------------------------------------------------------------------------------------------------------------------------------------------------------------------------------------------------------------------------------------------------------------------------------------------------------------------------------------------------------------------------------------------------------------------------GAGCTCAACGAGCTCCTTATCCGTGAGCTCGCCGAGGGCTACTCCGGCGTCGAGGTCCGCGTGACCCCCATGCGCACCGAGATCATCATCCGCGCCACCCGCACCCAGAACGTTCTCGGCGAGAAGGGCCGCCGCATTCGCGAGCTCACCTCCCTCGTCCAGAAGCGATTTGGCTTCGAGGGCTCCGTCGAGCTCGAGAAGGTTGCCAACCGCGGTCTCTGCGCCATTGCCCAGGCTGAGTCTCTCAGGTACAAGCTCCTCGGAGGCCTCGCCGTGCGCCGCGCGTGCTACGGCGTCCTCCGCTTCATCATGGAGAACGGTGCCAAGGGTGCCGAGGTTGTCGTGTCCGGCAAGCTCCGCGGC---CAGCGTGGCAAGGCTATGAAGTTCAAGGATGGGTACATGATCTCGAACCCCGTCAGGGAGTACATCGAATCCGCGTGCCTGCACGTCCTCCTCCGCCAGGGTTGCGTCGGCGTCAAGGTTAAAATC------------------------------------------------------------------------------------------------------------------------------------------------------------------------------------------------------------------------------------------------------------------------------------------------------------------------------------------------------------------------------------------------------------------------------------------------------------------------------------------------------------------------------------------------------------------------------------------------------------------------------------------------------------------------------------------------------------------------------------------------------------------------------------------------------------------------------------------------------------------------------------------------------------------------------------------------------------------------------------------------------------------------------------------------------------------------------------------------------------------------------------------------------------------------------------------------------------------------------------------------------------------------------------------------------------------------------------------------------------------------------GTCCTCCTCATCGACAAGCCCAAAGGGTGGACCTCCTTCGACGTCGTCGGCAAGACCCGAAGAAGGATGGGGAGCAAAAAAGTTGGGCACTGCGGGACGCTCGACCCGAACGCCACCGGCTTGCTCATCCTCTGCATCGGCAAAGCGACGAAGATGGTGGACTCGTTCACGGGCATGGACAAGGTGTACACCGGGACGATGAAGCTCGGGGAAGGCACGCCGTCGCAGGACTGCTGCGAGGAGGTGGAC---GTGACTGACGCCGACCTGGTCGCGGGCGCAAAGGCCATGGAAGGGGACATCACGCAGATACCCCCGATGTTCAGCGCCATCAAGGTGAAGGGCGAGAGGCTGTACAAGGCTGCGAGGCGGGGCGAGGTGGAGCGAAAAGAGCGCCAGTGTACCGTCAACAGCTTCGAGGTCAGTGACCCGCAGCTGGCGCACAGGGTGGACTGCAGCAAAGGGACTTACGTGCGGACGCTGGCGTTTGACCTGGGTAAAAGTCTGGGTACCACCGCGCACTTGACGGAGCTGAGGCGGGAGAGCATAGGGGAGCACAGGGTGCAGGACGCGTGG---------------------------------------------------------------------------------------------------------------------------------------------------------------------------------------------------------ACCCCCAAGGAGGCTCGTCGCCAGAAGCGCCACACGAAGATTCGCTCCAAGCTCTCCGGCACCCCCGACCGCCCCCGCATCTCCGTCTACCGCTCCAACCAGCACACGTACGTGCAGGTGATCGACGACGAGAACCAGACCACCCTGTGCGCCGTGGGCACCATGTCCCCCAAGATCAAGGAGAAGACCAAGACCGTGGCGGCGGCTTCCGAGGTTGGCAAGGCGTTGGGCGCCATGTGCGTCGAGAAGGGTATCAAGAAGGCGGTGTTCGATCGCGGCGGGTTCGTGTACCACGGGCGCGTCAAGGCGGTCGCGGAGGCGGCGCGTGAGGCGGGCATGGAGTTT---------------------------GAGTCCATTCAGATGTTCAAGACTGGTCCCAACGACACCGGCTCTTCCTCTCTCCAGATCGCCCTCCTTACCAAGCGTATCGAGAGCCTCACCGAGCACCTGCTCATCAACAAGAAGGACTACGCGTGCCAGAGGGGGCTGCGCATCCTTCTTGGTCAGCGCTCTAGGCTCACGAAGTACCTGCAGAAGAAGGACTATGCGGAGTACGAGCGTGTGATGAACGGCCTCGGCCTTCGC---------------------------------------------------------------------------------------------------------------------------------------------------------------------------------------------------------------------------------------------------------------------------------------------------------------------------------------------------------------------------------------------------------------------------------------------------------------------------------------------------------------------------------------------------------------------------------------------------------------------------------------------------------------------------------------------------------------------------------------------------------------------------------------------------------------------------------------------------------------------------------------------------------------------------------------------------------------------------------------------------------------------------------------------------------------------------------------------------------------------------------ACCTACTACCCCAAGGGTGAGGACACCGACAAGCCCTGGATCGTGATTGACGCGGAGGGTCTTCGCCTCGGCCGCCTCTCCACCCTCATCGCGACGTACCTCCGCGGCGGCAACGTCGGGTCTTACTCCCCTTCCATGAACATGGGCACCTACGTGGTGGTCATCAACGCGGAGAAGGTGACCGTGAGCGGCAAGAAGATGACGGATAAGGTTTACCGCCGCCACACCGGCCGCCCCGGTTCCATGAAGGAGGAGACGTTCATCAAGCTCCAGCAGCGCATCCCCGAGAGGATCATCGAGAAGGCTGTCAAGGGCATGCTTCCCAAGAACCGCATGGGACGCGAGGTCTTCGGCCAGATGAAGGTTTACGCGGGACCCGATCATCCCCACGCCGCTCAGTCCCCC------------------------------------------------------------------------------------------------------------------------------------------------------------------------------------------------------------------------------------------------------------------------------------------------------------------------------------------------------------------------------------------------------------------------------------------------------------------------------------------------------------------------------------------------------------------------AAGCTCCACGTCAAGACCAACGACAAGGTCGTGGTCATCGCGGGAGCGGACAAAGGGAAGGTTACCGAGGTGGTGGAGGTCTTCACCAAGAGCGAGATTCTGTGCAAGGACGTCAACATCAAGACGAAGCACGTGAAGCCCAAGGGCGAGGGGGAGACGGGTCAGATCATCCAGAGGGAGTTCCCCATCAACTCCTCCAACGTCATGCACTGGTCCGAGGCGCAGGTGCGCTCCAGGGTCGGCCACAAGGTTGAGGGTGGCAAGAAGGTGCGATTCCTCAAGAAGACCGGCGAGGTG------

>P3a_4E
------------------CAGAGGATGCTCTCCGCTCAGGTCCATATTGGAACCCGTAACTCC------GACTCCATGATGACCGACTACATCTGGCGCCGCCGCGACGGAATCCACATCCTTAACATTGGAAAGACCTGGGAGAAGCTCATGCTAGCTGCCCGTGTCATCGTCGCCATCGAGCCCACC------GACGTTATCGCCATCTCTGCCCGCCCTTACGGACAGCGTGCCGTCCTCAAGTTCTCCCAGTACACTGGATGCGGATCTATTGCTGGACGTTTCACCCCCGGAACCTTTACTAAC------------------------------------CAGATCACCAAGCAGTTC------------------------------------------------------------------------------------------------------CGTGAGCCCCGTGTCCTCATCGTCACCGACCCCAGGACCGACTCCCAGTCCGTCCGCGAGGCCAGTTACGTCAACGTCCCCGTCATCGCTTTCTGCGATTCCGACTCTCCTCTTCAGTACGTCGATGTTGCCATCCCTGCTAACAACAAGGGAAAGCTCAGTATCGGACTCTGCTACTACTTTCTCGCCCGTGAGGTCCTCCGCATGAGGACCATCTCCAGGGCTGAG---------------------------------------------------------------------CGCATCCGCATCACCCTCACCTCCAGGAACGTCAAGAACCTCGAGAAGGTCTGCTCCGACCTCAAGCGTGGTGCCGTCGACAAGAAGCTCAAGGTTTCCGGACCTGTCAGGCTCCCCACCAAGAAGCTCAGGATCACCACCCGTAAGGCACCCTCCGGAGAGACCAACACCTGGGACAAGTTCGAGATGAGGATCCACAAGCGTCTCATCGACCTC---CACGCCGCCGCTGACGTCGTCAAGCAGATCACCTCTATCTCCATCGAGCCTGGTGTCGAGGTTGAGGTC---------------------------------------------------------------------------------------------------------AAGAAGAGGAACTTCACCGAGACCATCGAGTGCCAGATCTCTTTGAACTACGATCCCCAGCGT---GACAAGCGTTTCTCCGGAACCTTCCGCCTTCCTGCTGTCCCTAGGCCCAACCTCAAGTGCTGCGTCCTCGGAAACGCTGCCCACTGCGAGCAGGCCGATAGGATTGGAGTCGACAAGATGTCTGTCGAGGACCTCAAGAAGCTCCTCGTCAAGAAGCTCGCCAGGTACGACTTCTTCATCGCTTCCGACAACATGGTCAAGCAGATCCCCCGTTTGGGACCCGGCCTCACCAAGGCCGGAAAGTTCCCTACCGTCCTC------TCCTCCGGTGATGACATGCAGGAGAAGATCGATGAGGTTAAGGCC---ACCATCAAGTTCCAGATGAAGAAGGTCATGTGCCTTAACGTCTCCGTCGGAAACATGGAGATGGACAAGCAGGAGGTCATCGTCAACGTCCAGCTTGCTGCTAACTTCCTCGCTTCCCTTCTTAAG---------AAGAACCAGAACATCAACGGTATCTACATCAAGTCCACCATGGGACCTGCTCAGCAG---------------------------------------------------------------------------------------------------------------------------------------------------------------------------------------------------------------------------------------------------------------------------------------------------------------------------------------------------------------------------------------------------------------------------------------------------------------------------------------------------------------------------------------------------------------------------------------------------------------------------------------------------------------------------------------------------------------------------------------------------------------------------------------------------------------------------------------------------------------------------------------------------------------------------------------------------------------------------------------------------------------------------------------------------------------------------------------------------------------------------------------------------------------------------------------------------------------------------------------------------------------------------------------------------------------------------------------------------------------------------------------------------------------------------------------------------------------------------------------------------------------------------------------------------------------------------------------------------------------------------------------------------------------------------------------------------------------------------------------------------------------------------------------------------------------------------------------------------------------------------------------------------------------------------------------------------------------------------------------------------------------------------------------------------------------------------------------------------------------------------------------------------------------------------------------------------------------------------------------------------------------------------------------------------------------------------------------------------------------------------------------------------------------------------------------------------------------------------------------------------------------------------------------------------------------------------------------------------------------------------------------------------------------------------------------------------------------------------------------------------------------------------------------------------------------------------------------------------------------------------------------------------------------------------------------------------------------------------------------------------------------------------------------------------------------------------------------------------------------------------------------------------------------------------------------------------------------------------------------------------------------------------------------------------------------------------------------------------------------------------------------------------------------------------------------------------------------------------------------------------------------------------------------------------------------GACCTGCTCCACAGGGTCTTCGTGCACCAGCGCAACAAGGCGAGGGGGAGGACGGCGAAGGTCAAGACTTACAACGAGAAGTCGGGAAGCGGGAAGAAACCTCACCAGCAGAAGGGAACGGGCAGGGCCAGGCAGGGTAATAAGAGAAGGCCGGGGAGCAGGGGGGGACTCAAGGCGCACGGACCAAAGGGGATCGTTCAGGACTACAAACTTAACGCCAAGATGAAGTCGCAGGGGGGCATCATTGCGCTAAGGACCAGGATGAGGGAGGGAAATATTAAGGTCGTCGAGGATTTCATG---GGAGGTAGCAAGACCAAGTACGTAGAGGAGGGAGTACTCAGAGTCGGAGGCAACACCCTTCTCCTCGTGGACGAGGGGAAGAGGGAGTTTCTCAGGGCAGCCAGGAACGTTAGAGATGTACACACCTTGAAAGCGACAGCTGCCAACACCTGGGACGTACTCAGAAATAGCAGGATCATCATGGACAGGAAGGCATGGGAGGAGCTTAGAGAG------------------------------------------------------------------------------------------------------------------------CGTAAGGGAAAGGGAGGAATCTTCCGCTCCCATACCCGTACTCGTAAGGGTCCTGCCAAGCACGACTACGCC------------GAGAGG---CACGGATACATCCGTGGAGTCATTAAGGACATCATCCACGACCCCGGACGTGGTGCCCCCCTCGCCAAGGTCCAGTTCAACAACTGCTACAAGTACCTCTTTATCGCCACTGAGGGCATGTACACCGGACAGTTCATCTACGCCGGAAAGAAGGCCGCTCTTGTCGTCGGAAACGTGCTCCCTCTTAACGCCGTCCCTGAGGGAACAATCGTTTGCAACATTGAGGCCGAGCGCGGAGACCGCGGAAAGTTCGCCAAGTGCTCCGGTGACTACGCCGTCGTCGTCACCCACGATGAGGACAAGACCCGCCTTCGCCTTCCTTCCGGAGGAAAGAAGTCCGTCCCCTCCGACGCCAGGTGCCAGATCGGAATTGTCGCTGGCGGAGGACGTACCGACAAGCCCCTCCTCAAGGCCGGAGCCGCCTTCCACAAGCGCGAGTGGCCTCGCGTCCGTGGAGTTGCCATGAACCCCGTGGAGCACCCCCACGGAGGAGGAAACCACCAGCACATC---------------------------GGTATGCCTTCCACTGTTGCCCAGGACGCA---CCAGCTGGACGTAAGGTCGGACTTATCGGAGCCAGGAGGACCGGA---------------------------------CGCAAGAAGACCGCCACTGCTGTCGCTTACTGCAAGCAGGGCCGTGGCCTCATTAAGGTCAACGGATGCCCCATCGAGCTCCTCGAGCCC---GAGATCCTCCGCCTTAAGACCTTTGAGCCTGTCCTTCTCCTTGAGCGTTTCTCCAACCTCGATATCCGCATCCGCGTCAAGGGAGGAGGATACACTGCTCAGATCTACGCCATCAGGCAGGCTATCGCCAAGGCCATTGTTGCCTACAAGAAGGAGATCAAGGACATCCTCGTGCAGTACACCCTTTTGGTCGCTGACCCTAGGAGGTGCGAGCCTAAGAAGTTCGGAGGAAGGAGTGCCCGCGCTCGTTTCCAGAAGTCTTACCGT---------------------------------------------------------------------------------------------------------------------------------------------------------------------------------------------------------------------------------------------------------------------------------------------------GCACAGTTTGTAGCAGGACAGAAGGTTGACTGTAGCGGGATTACTAAAGGTAAAGGGTTTCAGGGGGTTATGAAGAAACACGGATTCAAGGGACAGCCTGCTACCCACGGCGTTTCCAAGACTCACAGGCACGCGGGGAGTACCGGGCAGTGCCAGCCGGGGAGGGTTTTTAAGGGGAAGAAAATGGCGGGGAGGATGGGGGGGGAGAGGAGGACTGTTAAGAACTGGGAGGTCATGGGGATCGACAGGGGGAGAGAGGTTTTATACGTGAAGGGTCAGGTGCCAGGGCCTAAGGGGGGGTGGATAGAGGTTAGGGATAGCAAGAAG---------------------------------------------------------------------------------------------------------------------------------------------------------------------------------------------------------------------------------------------------------------------------------------------------------------------------------------------------------------------------------------------------------------------------------------------------------------------------------------------------------------------------------------------------------------------------------------------------------------------------------------------------------------------------------------------------------------------------------------------------------------------------------------------------------------------------------------------------------------------------------------------------------------------------------------------------------------------------------------------------------------------------------------------------------------------------------------------------------------------------------------------------------------------------------------------------------------------------------------------------------------------------------------------------------------------------------------------------------------------------------------------------------------------------------------------------------------------------------------------------------------------------------------------------------------------------------------------------------------------------------------------------------------------------------------------------------------------------------------------------------------------------------------------------------------------------------------------------------------------------------------------------------------------------------------------------------------------------------------------------------------------------------------------------------------------------------------------------------------------------------------------------------------------------------------------------------------------------------------------------------------------------------------------------------------------------------------------------------------------------------------------------------------------------------------------------------------------------------------------------------------------------------------------------------------------------------------GAGACCATTGTTAAGGTTGACAGGGTTCAAAAGGTCACCAGGGGGGGTGTTATCATGAAGTACAGGAGCCTCGTGGTGGCGGGTAACAACAAGGGCGCGGGAGGTTACGGCGTCGGCAAGGGCGAGAGTCCCCGCGAGGCGTTGCTCCTGGCGTCCAGGGACGCGAGGAGGAGCCTTGTGTTTGTCGACAGGTATGAGGGAACACTGACAAGCGACTGCGTGGGGAAGCACAACGGGTGCAAGGTCGTCATCAGGGCCGTCCCCCCGGGGTATGGCATGAAGGCGGGAAGGCTGGTGAGGGAGATCCTGCTGCAGTTTGGTATCTCCGACTCTAGCGCAAAGGCTTACGGTAACAGGAACCCGTACAGCGTTGTTAGGGCGACGATGAAGGCGCTTAAGGGACACGAGGGGCTTGAGGTTATCGCGAGGAAGAGAGGGAAGAGGATC---------------------AGGCGTATGAGCCGTGGCAAGAGGAAGCCCATGGCCCTCATCAAGCGTCTTCGTACTGCCAAGAAGGGAGAGAAGCCCGGAATCAAGACCCACCTCCGTGACATGATTGTTGTCCCTGAGATGATCGGATCCATCGTCGGAATTTACAACGGCAAGATGTTCTGCGGAGTCGAGATCAAGCCCGAAATGATTGGAATGTACTTGGGAGAATTTGCTATCACTTACAAGCCTGTCCGCCACGGAAGG------------------------------------------------------------CCCCACACCCGCTACCAGAAGGTCGTCGAGCGCCTCGTCTGCTCCCTCATGAACAACGGAAAGAAGCTCATGGCCAACAGGATTGTCCGCAACACCCTCGAGATTATCCACCTCCTTACCGACCAGAACCCCATCCAGGTCCTCGTCGATGCCATCATTAACTCCGGACCGAGGGAGGACTCA------ACCCGTGTCGGAGGAGCCGGAGTTCGCCAGGCCGTCGACATGTCCCCTTTCCGCAGGGTCAACTTTGCCCTTTACCTCATTTCCACCGGCGCGCGCGAGGCCGCCTTCCGCAACATCTCCGAGTGCCTCGCCGACGAGGTTATCAACGCCGCCCGCGGATCCTCGTACGCCATTAAGAAGAAGGATGAGATCGAGCGTGTCGCCAAGTCCAACAGG------------------------------------------------------------------------------------------------------------------------------------------------------------------------------------------------------------------------------------------------------------------------------------------------------------------------------------------------------------------------------------------------------------------------------------------------------------------------------------------------------------------------------------------------------------------------------------------------------------------------------------------------------------------------------------------------------------------------------------------------------------------------------------------------------------------------------------------------------------------------------------------------------------------------------------------------------------------------------------------------------------------------------------------------------------------------------------------------------------------------------------------------------------------------------------------------------------------------------------------------------------------------------------------------------------------------------------------------------------------------------------------------------------------------------------------------------------------------------------------------------------------------------------------------------------------------------------------------------------------------------------------------------------------------------------------------------------------------------------------------------------------------------------------------------------------------------------------------------------------------------------------------------------------------------------------------------------------------------------------------------------------------------------------------------------------------------------------------------------------------------------------------------------------------------------------------------------------------------------------------------------------------------------------------AAGATCGTCAAGTCCCCCCTTACCACTGAGTCTGCCATGAAGAAGATCGAGAACACCCTCGTTTTCCTCGTCGACATCAAGGCCAACAAGCGCCAGATCAGGAACGCCGTCAAGGAGCTCTACGACATCACCGCCCTCAAGGTCAACACCCTCGTGCGCCCC---------------GACGGATCC------------AAGAAGGCTTACGTGAGGTTGACTGCTGATGCTGATGTA------------------------GCATCCAGGACCATCGACATCCCCGAGGGAGTTACCGTCGGAGTTAAGTCTAGGGTTGTCACTGTTGAGGGACCCCGTGGAAAGTTGGTTCGTGATTTCACCAAGGACCTCCAGCTCGTTGGCGAGGGAAAGCAGATCCGCCTCGACCTCTGGTTCGCCACCAAGAAGCAGGCTACCGTTCGTACCATCATGTCCCACATTGACAACATGTTCACCGGAGTCACCCGTGGCTTCATCTACAAGATGAGGTTCGTCTACAGTCACTTCCCCATCAACGTCGCCGGCAAGACTGTTGAGATCCGTTTGGGAGAGAAGCGTGTGAGGAAGGTTGACCTTTGCGACGGAGTCCGTTCCAACGCTGTCAAGGAT---CAGATTGAGTTGTCCGGAAACGATCTCAGTATGGTTTCCCTCACGGCGGCCAAGATTCAGCAGGCCACTAACATCAGGAAGAAG---GATTTGCGTAAGTTCCTCGACGGAATCTACGTATCGGAGAAG------------------------------------------------------------------------------------------------------------------------------------------------------------------------------------------------------------------------------------------------------------------------------------------------------------------------------------------------------------------------------------------------------------------------------------------------------------------------------------------------------------------GCCAACGTGATGAAGGACATCAAGATTGACAAGCTCATCTTGAACTGCTGCGTTGGA---------GAGTCCGGTGATCGCCTTACCAGGGCTGCCCGTGTGCTCGAGCAGCTTACCGGACAGCAGCCTGTCTTCTCCAAGGCCCGCTACACTGTCAGGACCTTCGGAATCAGGCGTAACGAGAAGATCTCCTGCCATGTAACCGTTCGCGGTGACAAGGCCGCCGAGATCCTCGAGCGTGGCCTCAAG---------------GTCAAGGAGTTCGAG---CTCCTCCAGAAGAACTTCTCCGCG---GGAAACTTCGGATTCGGAATCAACGAGCACATCGATCTC---GGAATCAAGTACGACCCTACCACTGGAATTTATGGCATGGACTTCTTTGTCTGCCTCACC------------------------------------------------------------------------------------------------------------------------------------------------------------------------------------------------------------------------------------------------------------------------------------------------------------------------------------------------------------------------------------------------------------------------------------------------------------------------------------------------------------------------------------------------------------------------------------------------------------------------------------------------------------------------------------------------------------------------AAGTTCGTTGCTGACGGAGTTTTCTACGCTGAGCTCAATGAGCTCCTCACCAGGGAGCTTGCCGAGGGATATGCCGGAGTTGAGGTTCGTGTCACTCCTATGAGGACCGAGATTATCATCCGTGCCACCCGCACCCAGTCCGTTCTCGGAGAGAAGGGACAGAGGATCAGGGAGCTTACCTCCGTCGTCCAGAAGAGGTTCGGATTCGACGGAGCCGTCGAGCTCGAGCGTGTCGCCAACCGTGGCCTTTGCGCCCAGGCCCAGGCCGAGTCCCTCAAGTTCAAGCTTCTTGGCGGCCTCGCCGTCAGGCGTGCTTGCTACGGAGTTGTCCGCTTCGTCATGGAGGCTTCCGCCAAGGGAGTTGAGGTTGTTGTCAGTGGAAAGTTGCGTGGT---CAGCGTGCCAAGGGAATGAAATTTAACGATGGTTACATGATCAAGAACGCCGGAGCCGAGTACACGGATACTGCTGTCCGTCACGTTTTGATGCGCCAGGGATGTATTGGTGTCAAGGTTAGCATCATG------------------------------------------------------------------------------------------------------------GCCGTCGCTCACCTTTTCGCCTCCTTTAACGATACCTTCGTGCATGTTACCGATCTTTCCGGGCGCGAAACCTTGGTTCGTGTCACCGGTGGAATGAAGGTCAAAGCTGACCGTGAGGCTTCCCCCTACGCTGCGATGCTTGCCGCCCAGGATGTTGCCGAGAAGTGCAAGACCCTCGGTGTCACCGCCCTTCACGTCAAGATCAGGGCGCCTGGGCCCGGAGCCCAGTCTGCGCTCCGTGCCCTCGCTCGTGCCGGCATGAAGATCGGTCGGATTGAGGATGTCACCCCCATCCCCACTGACTCCACCAGGAGGAAGTCTGGACGCCGT------------------------------------------------------------------------------------------------------------------------------------------------------------------------------------------------------------------------------------------------------------------------------------------------------------------------------------------------------------------------------------------------------------------------------------------------------------------------------------------------------------------------------------------------------------------------------------------------------------------------------------------------------------------------------------------------------------------------------------------------------------------------------------------------------------------------------------------------------------------------------------------------------------------GGTGTCATTAACCTCGACAAGCCCGCGAATCCGAGTTCCCACGAGGTTGTGGCTTGGATCAAGAGAATTTTGAGGGTTGAGAAGACTGGGCACTCTGGCACCCTCGATCCCAAGGTGACGGGCTGCCTCATCGTATGCATTGACAGGGCCACCCGCCTTGTCAAGGCTCAGCAGTCTGCCGGTAAGGAGTACATAGGTTTGGTTCGCCTCCACAGTGCCATTTCAACCGGA------------------------------------AAGCTTTCCCGCGCCATTGAGACCCTCACTGGCGCGCTCTTCCAGCGCCCCCCCCTCATCTCGGCCGTT------------------------------------------------AAGAGGCAGCTCAGAATCAGGACCATCTACGAGAGTAAGCTGATCGAGTATGACGGCATCTTCTGGGTTAGCTGCGAGGCGGGGACCTACATTAGGACCCTTTGCGTTCACTTGGGTTTGATCGTCGGAACTGGAGGTCACATGCAGGAGCTCCGCCGCGTTCGCTCCGGTATTCTCTCCGAGAAGGAAGTGACGATGCATGATGTCCTCGTCGTCAAGCCCCTGGAGCTTCTTCTCGTCAACTTCAAGCGCGTCGTGGTTAAGGACTCTGCCGTTAACGCCATCTGCTACGGGGCCAAGCTC------------------------------------------------------------------------------------------GTCAAGTACCGTCGCCGCCGCGAGGGTAAGACTGACTACAGGGCCAGGAAGAGGTTATGT---GCTAGCCCTAAGTACCGCTTCGTCGTCAGGTTCACCAACACGAAGGTCATCTGCCAGATTGCTCTCGTTGACGGAGACCGCATTCTCTGCCACGCTGATTCCTCCGAGCTAGCCCGCTACGGAGGACTTAAGAACTACTCTGCTGCCTACTGCACCGGCCTCCTTTGCGCTCGCCGCATGCTCCAGAAG---------------------------------------------------------------------------------------------------------------------------------GTCGAGGAGTTCCAACGTTTCCCAGGTGACACCGGTTCGACGCCCGTCCAAATAGCCTCCCTGACCGTTCGCATCGACGCCCTCCGGTCGCACTGTTCCATGAACAAGAAGGACAAGCACAACAGGAGGGGACTAGACGCCTTAGTTACAAAGAGGAGGAAACTCATGCAGTACCTGGAGAGGAAGGACTTCGACAGCTACGCGGATGTTATCAAGAGACTGGGGTTGAAA------------------------------------------------------------------------------------------------------------------------------------------------------------------------------------------------------------------------------------------------------------------------------------------------------------------------------------------------------------------------------------------------------------------------------------------------------------------------------------------------------------------------------------------------------------------------------------------------------------------------------------------------------------------------------------------------------------------------------------------------------------------------------------------------------------------------------------------------------------------------------------ATCCTTAAGGGCCTTGTCATCTCCGCCAAGATGACCAACACTGTTGTCGTCCGCAGGGATTACCTCCACTACATCTCCAAGTACCGCCGTTACGAGAAGAGGCACAAGAACATCCACGTCCACTGCTCCCCTGCCTTCGTCAAGGAGGGAGATGTCGCCACCATCGGCCAGTGCCGCCCCCTTGCCAAGACCGTCCGCTTCAACGTGCTCTCC---------------------------------------------CGCCTCTCCCAATCCTGGCACTTAATCGACGCCTCCCTCCTAGCCCCCGGTCGTGTATCAACAGTAGCATCCGCTCTCCTCCGGGGCAAGCACAAGCCAACCTACAGGATGAATAAGGCTGCCGGTGACAACGTTGTTATCATTAATGCTGAGAAGGTCAAGTTCACGGGGAATAAACTTAAGGATAAACCGTACAGGTGGCACACGGGGTTCCCGGGGGGACTTAAGGAACGGACGGCGGAGGAACAGTTGGCTAAGCAGCCGACTAAAGTTTTAAGGAAGGTA------------------------------------------------------------------------------------------------------------------------------------------------------------------------------------------------------------------------------------------------------------------------------------------------------------------------------------------------------------------------------------------------------------------------------------------------------------------------------------------------------------------------------------------------------------------------------------------------------------------------------------------------------------------------------------------------------------------------------------------------------------------------------------------------------------------------------------------------------------------------------------------------------------------------------------------------------------------------------------------

>P6_1E
---------------------------CTCTCTGCGGGAGTTCAAAATGGAACTAAAAACTCC------GATAGCATGATGACTGAGTACATCTGGCGTCGTCGTGATGGAATCCACATCCTGAACATCGGAAAGACCTGGGAAAAACTCATGTTAGCAGCCCGTATCATTGTGGCTATTGAACCGGAG------GACGTGATTGCTCTTTCTGCCCGCCCCTACGGTATGCGTGCTGTTTTGAAGTTCGCTCACTACACTGGATCTCACTGCATTGCTGGACGTTTCACTCCCGGTACTTTTACAAAT------------------------------------CAAATCACCAAGTTCTTG---------------------------------------------------------------------------------------------------------GAGCCACGTTTGTTGATCATCACTGATCCCCGTACTGATTCTCAAGCTGTACGTGAATCTAGTTATGTGAATGTCCCCGTGATTGCCTTCTGTGATTCCGACTCTCCACTTCAATACGTGGATGTTGCTATCCCCGCGAATAACAAGGGAAAGCACTCCATCGGTCTTTTGTACTGGATGCTCGCACGTGAAGTTCTCCGTCTTCGTTCTGTCTCTCGTCAAACTGAC------------------------------------------------------------------CGTATCCGTATCACCCTTACCTCCAGAAACGTAAAGAACCTTGAGAAGGTCTGCTCTGACTTGAAGGAAAAGGCTAAGGATAAGGATCTTTCCGTCAGTGGACCTGTACGTATGCCTACCAAGAAGTTGACCATCACCACTCGTAAAGCACCCAGTGGAGAGACCAACACATGGGACCGTTTCCAAATGAGGATCCATAAGCGTTTGATCGATTTG---CACGCTCCCTCTGAAGTTGTTAAGCAAATTACCAGTATCAGCATTGAGCCTGGTGTTGAGGTTGATGTTACC---------------------------------------------------------------------------------------------------------------------GACGAAACCATCTCATTAGCACTCAACTTAAATCTCGATCCACGTAAACCCAATCAATCCATCCGTGGCCAATTGCCGCTTCCTCATGGGACTGGAAAATCAGTCCGTCTGGCTGTCTTTTCTTTTTCCCCTAGTGTGTCCACAGCACTTACAGAAGGCGCTAGTGTGGCAGGAGGGGAAGACCTAATGGAAAAGATTTTGAATGGTGAAGTTAGTTTTGATAAAGTTTTGGCCACTCCAGATATTATGGCCCAACTCAAAAAGTGTGCTCGACTATTAGGTCCTCGTGGATTATTACCTCATCCTAAGATGGGGAATATCATTGCTGAAATTGGACCTAAGATTAAGGAACAACTTTCTGGTATGGTATCCTTCCGTACCGATAAAAACGGGATTATTCATGCCGCCGTTGGAAAATATTCCTTTGGAGCTGAAAAATTGGAACAAAATATTCGTGCCTTTTTAGAAGGGGTTGTGGATGCCGAGCCGGAAGGAAAAGGTGGCAAATTTGTGTTAAAGGTTCATTTGAATGCGACTCAGGGAAAAGCTGTCAATGTCGATTTAAAA------------------------------------------------------------------------------------------------------------------------------------------------------------------------------------------------------------------------------------------------------------------------------------------------------------------------------------------------------------------------------------------------------------------------------------------------------------------------------------------------------------------------------------------------------------------------------------GATGATCCTGATGATCTTCCCCGTGCTCCTGTTGTGACTATCATGGGACACGTTGATCACGGTAAGACCTCTCTTCTTGACGCCATTCGTGATAGTAGTGTTACTGCTGGAGAAGCCGGAGGAATTACTCAACACATTGGAGCATACCAAGTAGAGGGGTCTCCTATTACTTTTATTGACACTCCTGGTCACGCCGCTTTCTCTGACATGCGCTCCCGCGGAGCAAATATCACCGATATTGTTATCCTCGTTGTAGCATCTGATGATGGTGTTAAAGAGCAGACAGCTGATTCTATTGTTTGCGCCAAACAGGCAGGTGTGCCAGTTGTTGTAGCTGTCAATAAATGTGATCTTCCAACTGCTGACGTCGCCAAGGTGAAAGGAGAGCTTGCAGGATATGGTCTGGTCACAGAAGATTTGGGAGGTGATATCTTAGCTGCCGAAATCAGTGCAAAACAAAGAACAAACTTGGACGAATTACTATCAAAAGTAATGTTGCAAGCTGAAATACAGGAATTAAAGGCAAATCCAAACAGAGAGGCACAAGGAGTCGTTGTAGAAGCAAATGTTAAGAAAGGATTGGGAGCTGTAGCCACTACATTGATTCAGAAAGGAACGCTTCGGGTGGGTGACAGCTTTGTTTGTGGTGAAACATACGGAAAAGTAAGAGCATTAATTTCTGATGAAAAGACTAGATACGATGAAGCACCACCTAGTATGCCTGTAAGTGTCGTTGGTTTCGACGGTACACCCGCAGCAGGAGACACATTGGTCGTGGCTGAGAACGAACAGGTTGCAAAGGAACTAGCAGCTTCCAGACAAAGGTGAGAGCGCAGTGCATCTATTGCACGCGAGAAGGAAGCTTCCGCATATCAACTTATGAGTTCTGTCGCTGCAGCTGGTCAAAAAGAAATGTGTGTCGTTGTGAAAGCCGACGTACAAGGATCTGCTGAAGCTCTATCTCGAGCTTTCAGTGAATTGAAACTAGAAGTCACAGTCAAAGTGCTTGTTGCTGAATCAGGAGATGTAACTAAAACAGACATCGCAATTGCTAGTACACCCGACACTAGTGTGATTGCATTCAATTGTGCCGCCAATATGGCAGCTATGGAGGATGCAAGGACCATGAATGTTCCAATCGGTTATTATAGTATT---------------------------------------------------------------------------------------------------------------------------------------------------------------------------------------------------------------------------------------------------------------------------------------------------------------------------------------------------------------------ATCGTCGTAGGGATAGAAGGGTCTGCAAATAAAGTCGGCGTTGGTGTTCTATCA---TACGATACACTCTCTAATCCGAGAAAAACATATATACCTCCCCTACAAGGCTTTTTACCTAAAGAAACAGCTTTGCATCACCAGGCTCACATTGCAGCACTTGTTCGAGAAGCATTTCCTTCG------GATCGCAAACCTATCTCGGGTGTAGCATACACAAAAGGTCCTGGTATGGGAGGACCTTTGCAATCATGTGCTGTGGCTGCCCGCACGCTTTCACTTTTATGGAATTGTCCATTGATTGCAGTAAATCACTGTGTGGCACATATTGAAATGGGTCGTGTCTCTTCGAATCCT---ATAGTTTTATATGTAAGCGGTGGAAATACGCAAGTGATCAGCTATTCCAATCAGAGATATCGTATTTTTGGTGAAACAATCGATATAGCCATAGGAAATTGTCTGGATCGATTTGCTCGTGTCATCGGTTTGCCTTCTCCAGGAAATATTGAATTAGAAGCACGAAAACCTAATTTAAAATTTGAGTTGCCATATGTTGTGAAGATGGATGTTTCCTTTAGTGGAATTTTAACACAGGTAGAACAATTGGCCAAGTCTTTAAAAAATGGCACCCTTTCCAAAGCTGATTTATGTTTTTCATTGCAAGAAACCCTGTTTGCTATGTTGGTGGAAATAACAGAAAGAGCAATGGCACATGGACAAACTCAAGTGCTCATCGTTGGTGGAGTGGGGTGCAATAAACGTCTCCAACAAATGATGGAAGATATGGTGAAGGACGGGGGAACATTGTGTGCTATGGATCATAGATATTGCATTGATAATGGTGCCATGATTGCACAAGCAGGA------------------------------------------------------------------------------------------------------------------------------------------------------------------------------------------------------------------------------------------------------------------------------------------------------------------------------------------------------------------------------------------------------------------------------------------ATCCATCTGCCTCCTTATCTCTTTGGACAACCTATTCGAATCGACATCCTTCATCGATGTGTCATTTATCAACGTAACAAAAAACGCGGAAAACGCTTCCCCACGAAAACCATCTCTACCAAATCAGGATCTGGTAAAAAAATGCGTCCTCAAAAAGGAAGTGGTCGTGCTCGAGCTGGACATAAGCGTGCTGCTCACTGGAGGGGTGGAGCGAAAGCTCATGGACCCGCTGTACAGGATTATACTACCAAGTTAAATAAAAAAGTTAGAAAAATGGGTTTGCGACATGCGTTAAGTCAAAAGTTGAAAGAAGGAAATCTTATCTTAATTAATGAAATGAGAGGTCCCTCCATCAAGACTCGAGAGTTGTCTGCTGCTCTCGAATTAGTGGGT---GCCACTGCTCTTATTTTGGATGAGGACGAGGAAGAGCTAAGGTTGGCAAGCAGGAATTTGCACAAAATAAAAGTTTTGAATCAAATGCAAGCAAATGTTTATGATATATTGAAATACGATAAGTTGATGGTGTCTCTATCGGCCTTGCAAGCACTTGAAGATAGG---------------------------------------------------------------------------------------------------------------------------------------------------------------------------------------------------------------------------------------------------------------------------------------------------------------------------------------------------------------------------------------------------------------------------------------------------------------------------------------------------------------------------------------------------------------------------------------------------------------------------------------------------------------------------------------------------------------------------------------------------------------------------------------------------------------------------------------------------------------------------------GGAAAAGGAGGACGTAAGACTGCTACGGCACAGGTATGGATCTCTCCTGGGATAGGAATGGTGACAGTGAACAAATTGCCCTTTGTAGAATATTTTCCACGAGATTCGCATCGAGAGGATATTTTAGGCCCCATGATTGCTTCTCAAACGTGTGGCAAATTTGATATTTATTGTGTTGTGGAAGGTGGAGGAAAATCAGGCCAGGCGGGTGCGATGAGGCATGGATTAGCACGAGCCTTGGAAAAATATAATCCAGATTATCGTCCTCCTATGAAAGCGCTAGGGTTTATGAAGAGAGATCCAAGAAAGGTGGAACGAAAGAAGGTTGGTTTGAAAAAGGCCCGTAAAGCTCCTCAATGGGTGAAACGA---------GGCGCTTTGGGGATCAAACTCGGCATGATGCCTGTATGGGATGAGTGGGGAGAACGTCATGCTTGCACTGTTCTTTTCTTGGATGAAAATATTGTATTGGAAGTCAAAAGCAAAGAAAAACACGGATATAATGCCGTTGTCTTAGGTGCAGGAGAGAAAAAAAAACGTGTCAAAAAACCTCAACTTGGTTTCTACAATAAACTTGGCTTGAAGCCTCCTGTCATTACTAGAGAGTTTAGGATTGGAGATGTTACTCCTGAACCTGGAACCCAAATCCACGCCAGGCACTTTGTACCAGGCCAAAATGTAGATATTGCCGGAATTAGTAAAGGGAAGGGTTTCCAAGGAGCGATGAAACGTCACAATTTTTCGGGTATGCCAGCAACGCATGGTGTTTCAAAAAGTCATCGAGCCCTTGGATCAACCGGACAATGCCAACCAGGAAGAGTTTTCAAAGGGAAAAAAATGGCTGGAAGAATGGGTACAGATAGAGTTACGATTCAAAATCTGAGAGTGCTTAAAATTGACCGTGGAAGGAACCTTGTTTATGTAAAGGGTGCTGTTCCTGGAAATAAGGGCGAATTTGTAGAGATTAAGGATGCCATCAAAAAA------------------------------------------------------------------------------------------------------------------------------------------------------------------------------------------------------------------------------------------------------------------------------------------------------------------------------------------------------------------------------------------------------------------------------------------------------------------------------------------------------------------------------------------------------------------------------------------------------------------------------------------------------------------------------------------------------------------------------------------------------------------------------------------------------------------------------------------------------------------------------------------------------------------------------------------------------------------------------------------------------------------------------------------------------------------------------------------------------------------------------------------------------------------------------------------------------------------------------------------------------------------------------------------------------------------------------------------------------------------------------------------------------------------------------------------------------------------------------------------------------------------------------------------------------------------------------------------------------------------------------------------------------------------------------------------------------------------------------------------------------------------------------------------------------------------------------------------------------------------------------------------------------------------------------------------------------------------------------------------------------------------------------------------------------------------------------------------------------------------------------------------------------------------CCCGTAGCTGCCGTAATTAACTGCGCTGATAACTCTGGAGCTAAAAACTTGCACATCATCGCAGTCTGCAATGGAGGTAGAAACAGATACGGTGGATGTGGTGATATGATCATGGCCTCCGTAAAGAAGGGAAAGCCT---------GAGCTCAGGAAGAAGGTTATGCCTGGTGTTATTGTACGTCAACGCAAATCTTTCAGGAGGAAGGAAGGAGTTTTCATTCATTTTGAAGATAGTGCTGGTGTTATTGTAAACAACAAGGGAGAAATGAAGGGAAGTGCTGTATCTGGACCTGTTGCCAAAGAATGTGCCGAA---CTTTGGCCACGTATTGCCTCAAACGCTGGATCCATT------------------------------------GATCTTCAAGACGAGGTAATGAAGATCATGCCTGTACAAAAGCAATCTTCTGCCGGTCAACGTACTCGTTTTAAGGCTTTTGTTGCCATTGGAGATACCAAGGGACATGTAGGTCTTGGAGTTAAGTGCTCCAGTGAAGTAGCCACTGCTATCCGTGGTGCCATCACTATTGCCAAGCTTAATGTAGCCCCTGTACGTCGTGGATACTGGACTGTTCCCTGTAAGGTAACTGGAAAGTGTGGTTCCGTACGCATTCGTCTCATTCCTGCCCCCCGCGGTACTGGACTTGTTTCTTCTCCTGCCGGAAAGAAATTGTTGCACATGGCTGGTATCCAAGATTGCTACACTTCTTCCTGTGGAACCCGTACCATGGGTAATTTCATCAAGGCCATCTTCTATGCCCTTCGTGCC------------------------------------------------------------ATGTCTCGTGGACTTAAGCGTAAGCCCATGGCCTTGATCAAACGTCTTCGTCAAGCTAAAAAGGAGGCTGACGAAAAGCCCCGTGGTATCAAGACTCACTTGCGTAATATGATTATTGTTCCAGAGATGATTGGTAGTATTATTGGTATTTACAATGGAAAGATGTTTTGTGGTGTGGAGATGAAGCCAGAAATGATTGGAATGTATCTTGGAGAATTTGCTATTACTTACAAGCCTGTTAGGCACGGACGTCCT---------------------------------------------------------CCACACACTCGTTATCAAAAGAAAGTAGAACGCCTCGCTTGCTGCCTTATGAACGCTGGTAAGAAGGTACAAGCCTGCCGTATCGTTCAACACACTCTTGAAATCATCCACTTGTTGACCGACCAAAACCCCATCCAAGTTGTTGTCGACGCTATTATCAATTCCGGACCTCGTGAAGATTCC------ACCCGTGTTGGAGGAGCTGGAGTTAGGCAAGCAGTGGACATGTCTCCCTTCCGCAGGGTGAATTATGCTCTTTATTTGTTGGCAACAGGGGCCAGGGAGGCCAGTTTCAGGAACATGGCTGAGTGTTTGGCGGAGGAGTTGATCAATGCTGCACGTGGGTCTTCATATGCTATTAAGAAAAAGGATGAGATTGAGCGTGTTTCAAAGAGTAACCGT---------------------------------------------------------------------------------------------------------------------------------------------------------------------------------------------------------------------------------------------------------------------------------------------------------------------------------------------------------------------------------------------------------------------------------------------------------------------------------------------------------------------------------------------------------------------------------------------------------------------------------------------------------------------------------------------------------------------------------------------------------------------------------------------------------------------------------------------------------------------------------------------------------------------------------------------------------------------------------------------------------------------------------------------------------------------------------------------------------------------------------------------------------------------------------------------------------------------------------------------------------------------------------------------------------------------------------------------------------------------------------------------------------------------------------------------------------------------------------------------------------------------------------------------------------------------------------------------------------------------------------------------------------------------------------------------------------------------------------------------------------------------------------------------------------------------------------------------------------------------------------------------------------------------------------------------------------------------------------------------------------------------------------------------------------------------------------------------------------------------------------------------------------------------------------------------------------------------------------------------------------------------------------------------------------------------------------------------------------------------------------------------------------------------------------------------------------------------------------------------------------------------------------------------------------------------------------------------------GTTACTTGTGAGATCAAGGCTCGTGTAGTAACCGTCACCGGTCCTCGTGGAGTTCTTACCCGTGATTTCAGACACGACATGGACCTTCGTAAGGGAGATGACAAAGTGCAAGTTGATCTTTGGTTCGCTAACCGTAAGCAAGCCTCTGTACGTACTGTATGCTCCCACATCTCCAATATGTTTGTTGGTGTAACTCAAGGATTCTTGTACAAAATGCGATTTGTATACAGCCATTTCCCCATCAATGTCACCGCAGGAAATGTCGAGATTCGTTTGGGAGAAAAGCGTGTCAGAAAGGTTCCACTCCACCCTGATGTAGAATACGTTCGTTCTAAGGAT---CAAATCGAGCTTAGTGGAAACGACATTACCCTTGTTTCTCTTGTTGCTGCGAAGATCCAACAAGCCACCAACATTAGGCATAAG---GATTTACGTAAGTTCCTTGACGGTATTTACGTCAGTGAAAAG------------------------------------ATAAAACTAAGAGTCCCAGCAGGAACAGCTCGTCCAGGCCCAGCTATTGGACAAGCCTTGGGTCCACTCGGAATCAACATGGCAGAATTCTGCAAACAATTTAATGATCGCAGTAAAATGGAAAAAGACACTCCATTAAGTGTTAGATTAACAGCCCTGTCCGATAGGACCTTTACGTTTGATGTTCGAAGTCCACCAACATCCTATTTAATTAAAAAAGCGGCAGGTGTGGAAAAAGGTCCCAATGCTCCGAATGTAGACACTGCGGGCTTTATTACCCCGGAAGGAATTTATGAGATTGCCAAAATTAAACAAAAAGATGATATGAGGTGGCATATAGAATCTGTTGCTAAAAGCGTCATTGGAACAGCAAGAAGCATGGGAATACAAGTT------------------------------------------------------------------AAGAAGAATGTTATGAGAGACATCAAAGTCGATAAGCTCATTCTTAACTGCTGTGTAGGA---------GAATCTGGTGATCGTCTTACCCGTGCTGCCCGTGTGCTAGAACAGCTCACTGGTCAACAACCAGTTTACTCCAAAGCTCGTTACACACTTCGTTCTTTCGGAATCCGTCGTAACGAAAAGATCGCCGTACACGTTACTGTTCGCGGAGAAAAAGCCCTTGAAATTTTAGAACGTGGATTGAAGGTGAAAGAATAT---------------GAG---CTTTTGCAAAGGAATTTCAGTACT---GGAAATTTCGGATTCGGAATTAGTGAGCACATTGACTTG---GGTATCAAATACGACCCAACCACTGGTATTTATGGTATGGATTTCTTTGTTTGTCTTACC------------------------------------------------------------------------------------------------------------------------------------------------------------------------------------------------------------------------------------------------------------------------------------------------------------------------------------------------------------------------------------------------------------------------------------------------------------------------------------------------------------------------------------------------------------------------------------------------------------------------------------------------------------------------------------------------------------------AAGCGCAAGTTTGTCGCTGATGGTGTTTTCTATGCCGAACTCAACGAACTTCTCACCCGTGAATTATCCGAAGGATACGCCGGTGTTGAAGTACGCACCACCCCACACCGTACCGAAATCATCATTCGTGCTACACGTACTCAAAGTGTTTTGGGAGAAAAGGGACAACGTATCCGTGAATTGACCAGTGTTGTTCAAAAACGTTTCGACTTTGATAACGCCGTTGAATTAGAGCGTGTGAACAACCGTGGTCTTTGTGCTCAAGCACAAGCTGAGTCCCTGAAATTTAAGCTTTTGGGTGGATTGGCCGTTCGTCGTGCTTGCTATGGAGTTGTTAGGTTTGTTATGGAAGCCAGTGCTAAGGGAGTTGAAGTTATTGTAAGTGGAAAACTTCGGGGA---CAACGTGCTAAGGCAATGAAGTTCGGAGATGGATACATGATCAAACATGCTGGACAAGTTTACACCGATACTGCTGTTAGACACGTTTTGTTGCGTCAAGGAGTTATTGGAATTAAAGTTAGTATTATG------------------------------------------------------------------------------------------------------------GCTGTAGCACACTTATTCGCCTCCTTCAACGACACATTCGTCCATGTTACCGATTTATCCGGTCGTGAAACCCTCGTACGTGTTACCGGAGGTATGAAAGTGAAGGCTGACCGTGAATCCAGCCCTTACGCTGCTATGCTTGCCGCCCAAGATGTAGCTGCTCGCTGTAAGGAATTGGGAGTTACCGCTCTTCACATCAAAGTAAGGTCTCCCGGACCTGGAGCCCAAAGCGCTCTTAGGGCTTTGGCTAGGAATGGTTTGAAAATTGGAAGGATTGAGGACGTTACCCCCATTCCCAGTGATTGTACCAGGAGGAAGAGTGGAAGGCGT---------------------------------------------------------------------------------------------------------------------------------------------------------------------------------------------------------------------------------------------------------------------------------------------------------------------------------------------------------------------------------------------------------------------------------------------------------------------------------------------------------------------------------------------------------------------------------------------------------------------------------------------------------------------------------------------------------------------------------------------------------------------------------------------------------------------------------------------------------------------------------------------------------------------------------------------------------------------------------------------------------------------------------------------------------------------------------------------------------------------------------------------------------------------------------------------------------------------------------------------------------------------------------------------------------------------------------------------------------------------------------------------------------------------------------------------------------------------------------------------------------------------------------------------------------------------------------------------------------------------------------------------------------------------------------------------------------------------------GTGAAATTCCGCCGTCGTCGTGAGGGAAAGACAGACTACCGTCAACGTAAGCGCCTTTAC---CAATCACCCAAGTACCGTCTTGTCGTACGTTTCACCAACAAGCAAGTTATTTGCCAAATCGCCCAAATTGACGGAGACCGCATCTTGTGCCAAGCATCCTCCACTGAACTTCCCAGGTACGGAGGACTTAAGAACTACGCTGCTGCCTACTGCACCGGTCTATTAGTTGCCCGCCGTTTGTTGGAGAAG---------------------------------------------------------------------------------------------------------------------------------------------------------------------------------------------------------------------------------------------------------------------------------------------------------------------------------------------------------------------------------------------------------------------------------------------------------------------------------------------------------------------------------------------------------------------------------------------------------------------------------------------------------------------------------------------------------------------------------------------------------------------------------------------------------------------------------------------------------------------------------------------------------------------------------------------------------------------------------------------------------------------------------------------------------------------------------------------------------------------------------------------------------------------------------------------------------------------------------------------------------------------GGCAAAGTTGTCTCCGACAAAATGCAAAAAACGGTGAATGTTGCTGTAGATCGATATCGAATGGTTCCTAAATATCGAAAGCGACTCAAATATACACGCAAATTTATGGCACATGATGAAGACGAGGAATGCAATATGGGAGATTTAGTATTGATTTCTCCCGGACGCAAGAGGAGTAAAATGAAACATTTTGAAGTTCAAGACATT------------------------------------------------------------------------------------------------------------------------------------------------------------------------------------------------------------------------------------------------------------------------------------------------------------------------------------------------------------------------------------------------------------------------------------------------------------------------------------------------------------------------------------------------------------------------------------------------------------------------------------------------------------------------------------------------------------------------------------------------------------------------------------------------------------------------------------------------------------------------------------------------------------------------------------------------------------------------------------------------------------------------------------GGTGATACTGTGCAAGTGATTGGAAAACATGAGTCTGGGAAGCAGGGAATTATACTTGAGGTTAATAAAAATGATAGGGTTACAGTGGAAGGAGTGAATATGTACACTAAAATTATTAAGGATGCAGAAAGAGGTGTAAAGGACCGTTCTATTAAGAAAGAGAGAACAATCCATTATTCAAACGTTAATTTAGTGGATCCAACATCTTTACCGACTCGAATTAAGAGATATTTGGAGGATGGTACTAAAGTTCGGGTTTCGAAGAGGAGCGGTGCAGTTATT---

>NP2_2E
------------------------------------------------------------------------------------------GTCTACAAGCGCAGAGACGGCATTCACATCATCAACCTCGGGAAGACGTGGGACAAGCTCATGATGGCTGCTCGAATCATCGTCGCCACGGAACCGGCG------GATGTTATCTGCCAATCCGCCAGACCGTACGGTCAAAGGGCGGTGTTAAAGTTTGCGCAATACACCGGCGCGAAGGCCATCGCGGGCAGACACATGCCGGGTACGTACACTAAC------------------------------------CAAGTCGATGCTCAATTT------------------------------------------------------------------------------------------------------AGAGAGCCGAGAGTGGTCATCATGACGGACCCGAGAACTGATTCGCAGCCGATTTCGGAAACTGCGTACGTGAACTTGCCAGTCATTGCGTTTTGCGACACGGATTCTCCGTTGCAATACGTCGACGTTGCGATTCCGGCGAACAACAAAGCGAAACATTCCATCGGCTGCTTGTATTACTTGTTGGCGAGAATGGTTTTGCAAATG------------------------------------------------------------------------------------GCGTCGAAAATTAGAATCCGGTTAAAATCCTTCGAAACGTCGCACATGCAAGCCGCGTGCGATAAAATCGTAGAAGCTGCGACAGCCACGGAGGCCAGAATCAAAGGCCCGATCCCATTGCCGACGAAAAGACGCATTTACTGCGTCCTTCGATCGCCGCACGTGAACAAGGATTCCCGAGAGCACTTTGAAACGAGAACGCATAACAGAGTTATCGACGTGTACGAGCCGACCGCGCAAACGGTCGACGCGTTGATGGGGTTAGAATTACCGGCGGGTGTTGACATTCGCGTTAAACTG---------------------------------------------------------------------------------------------------------------TTTGACCAGACGGTGGAGATGTCCATTCGTTTAGGGGTGAATCCAAAACGGTCGGACATGATTGTGCGCGGAACGTGCAACTTGCCGAACGGAACGGGGAAAAAGTTTTACGTGTTGGCGTTCGCGGAAAACGAGGAAGATCGAGAGGCGAAACACGCCGGGGCGGATGCAGTTGGAGGCGAAGAACTGATCGAACGGATCAAGAATGGGAGTTTTGAGGTAAACGTGTGCGTGGCGACGCCGGGGATAGTGCCAAAACTGTCCGGGTTGGCGAGAACGCTCGGGCCAAAAGGGTTGATGCCAAATCCGAAAGTTGGGACGTTAACCGCAGAGGTTGGTAAGGCGGTGAGAGATGCGAAGAGTGGGAGAGTAGAGTATAGGGCGGAGAAGAATGCGATCGTGCATGCTGGGATCGGGAAGACGAGTTTTGAGGACGACGCCATCGTAGAAAACGCGTCGTGTTTGATGGCGAGCGTTTTGAAGAACAGACCGGCGCCAGCAATGTCGAACTATATTAAGAAGGTATATTTGAGCACAACGATGAGTAAAGGG------------------------------------------------------------------------------------------------------------------------------------------------------------------------------------------------------------------------------------------------------------------------------------------------------------CGTTTGAAGAAAGGGAGAAAGAGTAAAGCGCAGAGAGTGCAGATGAGAAAACTCCAAGCCGAGGAGGAGAAGGACGTCGCGGTGGAGCTCTTAGTC---GTTAAGGAAGGCTTCATGATCGAGGAGCTCATGTCTGAGTTGGCCACAACGCAAGCGAATATCATTAAAATCTTATTTAAAGGCATCGCCGTGCAAATGGGTCAAATGTTAGACAGAGATGCGGTGGTTGCAGTTGCCGAGGATATGGCGGTGGAGTGGGAAGCCAAGAAAACCACAAAGTTTAACACGGAAGAAGACGAAGAAAGACCGCCAGTGGTGACAATCATGGGACACGTTGATCACGGGAAGACGTCGCTTTTAGATTACATTCGAAAGTCAAAAGTTGCTGCCGGAGAAGCCGGAGGTATCACACAAGGCATTGGTGCCTACCAAATCGACGAAACGACAATTACATTTTTGGATACTCCAGGTCACGAGGCGTTCTCAGCCATGCGTGCGAGAGGTGCGAGGGTGACGGACATTGCCATCATCATCGTCGCTGCGGACGATGGGTTGAGACCGCAGACGGAGGAAGCTGTGGCACACGCGCAAGCAGCGGAAGTGCCGATTATTGTTGCCATCAACAAAATCGATAAACCAGCTGCAGATATTGAGTTCGTGCGCGGAGAAATGGCTAAGGTTGGTTTAACCTGCGAAGAATGGGGCGGAGAAACGCCGATGATTCCTATTTCCGCGAAGACTGGTGAAGGCATCGATGATTTGCTAGAAACTATCGCCTTGCAATCCGAAATTAGTGAACTCTCCTCCAATCCGAATAAATTAGCGTTAGGTTCCGTCATCGAAGCGCAGTTGGATAAACAGAGAGGTTCGATTTCAACTTTGTTAGTCCAAGCTGGTACTTTGAAAGTCGGTGATCCGGTATCCGTCGGAGAAGTGTATGGGAAGATTCGCGCCATGGAGTCCGCCACTGGAGAGAAGATTGAAGTCGCTGGACCGTCGATGCCAGTCAGTGTTCTCGGCTTGAATGGCGTCCCTGTAGCTGGAGACGAGTTTACAGTCTGCGAATCCGAGCAAAAAGCGAGAGAAAGGGCTGAAAAAGCTACGGAGGAAGCGAGATCATCTCGTCTTGTCTCCGGTAACGTTGCAAGTTTGACGAACATTTCCGGTATGACG---GAAGAGTCTTTGCAAACGATTAACTTGATTCTTAAAACGGATGTTTCTGGCTCGACCGAAGCGATTAAAGCCGCGTTGTTGCAATTACCTCAAGATGTGCAATTGAGATTTCTCATGTCCTCTGTGGGCGAAGTGTCCGAGTCTGACGTTGATTTAGCTGCCGCATCTGATGGCATCATTCTGGCGTTCAATACGCCAGCCTCCGATCGTGTCGAGGATGTTGCTAAACGCGCAGGCGTCGAAATAAGATCGTACAATGTCATTTACGGATTGATTGACGAAATACGAGACGCCATGGAAGGTAAATTGTCCGAAGTAAAGGATGAAGTTCCGGTTGGCAAGGCGGAAGTGAAAGCAGTCTTTGGTGGCGGATCC---GCCAAAGTTGCAGGTTCGTTAGTTCTTGAAGGTAGTATTAAAAAAGGAACTTTCATGCGCGTTGTTCGAAAAAGAAAAGAGGTCTTCAATGGTAAAGTTGGTTCTTTGCGTAGATTTAAAGATCCGGTGAAAAAAGTCGACTCGGGCGAGGAGTGCGGTATCGGGGCCGACGAGTGGCCCGATTTCATGGAAGGCGACATCATCGAGTGTTTCGACTTAGTTGAGAGAAAACAA---------GCCATCGGCTTCGAAGGGTCGGCGAATAAAATAGGCGTCGGTATCGTAAGCGATGGAACGATTTTGAGCAACAAACGGCGGACGTACTGCGCACCAACCAGTGGTTTCCTCCCTCGAGAAACTGCCAACCACCACAAAAAAGTGCTTTTAGATTTGTTACGAGAAGCGTTTAAAACA------ACAACCGAGGAGATTGATGTGATTTGTTTCACCAAAGGTCCCGGGATGGGGGCGTGCTTAATCGTCGTCGCGTTAGTTGTTCGAACGCTCGGCCAAATTTGGAACAAACCAATCCAAACGGTGAACCATTGCATAGCGCACATCGAGATGGGAGTAACCAAAGCTAAGAATCCAGTCGTGTTATACGCGAGCGGTGGGAACACGCAAGTCATCGCATACAACGATAATAGATATAGAATTTTTGGAGAAACGATAGATATAGCGGTAGGAAACGCGTTGGACAGATTTGCGAGGTGTTTGGAGCTCTCAAACGACCCGGCGCCGAATATCGAACAACTTGCAAAAGAAGGCAAAACGGAATTTCCATACAATTGCAAAATGGATATAAACGTTGGTGGAATTCTAACCGCCGCGATGAAAAGTAATAAAAATAAT------------AGTAGTAGTAGTGACTTGGCGATGTCGTTTCAGGAAACCGTATTTGCAATGTTGATTGAAGTGACGGAAAGAGCCATGGCACATTGCGATGCAGATGTGCTCATTGTAGGAGGCGTCGGTTGCAATCTTCGTCTTCAGGAGATGATGGATACCATGGCTAAAGAGGGAGGAAAATTATACGCCATGGACGAACGATATTGCATCGACAACGGTGCCATGATTGCGTACACTGGCTTGATTGAATAT------------------------------------------------------------------------------------------------------------------------------------------------------------------------------------------------------------------------------------------------------------------------------------------------------------------------------------------------------------------------------------------------------------------------------ATTGTTCTCCCGGGACGGCATTTCGACGTGCCAATCCGGGTCGATATCGCGCACAGAGTCGTTCGATGGCAGTTGGCGAAAAGAGGGACGTCGACGGCGAAAACAAAGTCGAGAGGCGAAGTCTCCGGGACGACGAGGAAAGCGAGGCCGCAGAAAGGCGGCGGGAGAGCACGCGTCGGGAGTCTACGGGCGCCGCAAATGCGAGGTGGCGGTACCGCGCATGGACCAATTCCGAGAGATTTCGAGCACAAATTGCAAAAGAAAGTGAGAAGACTTGGGTTGAGAGTGGCGTTGTCGGCGAAGGCGGCGGAAGGGAGATTGGTCGTCGTGGAGGATTTGAAGTGGATGAGTGGGAAGACGAAAGAAGCT---------------------------------------------------------------------------------------------------------------------------------------------------------------------------------------------------------AAAGCATACAAACCAACCACGCCGGGATTTCGCGGTCGCGTTATCACGGATCGATCGAAGTTGTGGAAAGGCAAACCTTTGAAAGCTCTGACGAAAGGTTTGACGAAGAGAGGCGGGAGGAACAATAGCGGACGAATTACGGTGTGGCATAAAGGAGGAGGACACAAACGTCTGTACAGAATGATTGATTTCAAAAGGGATTTGTTTGGAGTAAATGGAGTGATTAGAAGGATAGAGTACGATCCAAATAGAACGACAAGAATCGCGTTGGTGGATTATCCGGATGGGAAGCCAAGGTATATTTTAGCGCCGGAGGGGGCGAGAGCCGGAGACGTGGTCGTTTCTTCTGTTTCAATTGACATCCGTCCAGGCAACGCCATGCCACTCTCGGAAATGCCAATCGGCACCATCGTGCACAATGTCGAACTGGTCCCCGGTCGAGGCGGCGCTTTAGCGCGCTCCGCAGGTGCCTCGGCCACGCTGGTTAAAAAAGGCGCCGGCTATTGTGCCATCAAACTCCCGTCTGGCGAACTTCGCCTCGTCCCTTCCAAATGCGTCGCCACCGTCGGCGTCCTTTCCAACCGTGAACACCAAAACACCATCATGGGCAAAGCCGGCGCGAAAAGGTGGAAAGGCATCCGCCCAACCGTTCGCGGTACCGCGATGAACCCGATCGACCACCCTCATGGTGGCGGTGAAGGCCGATCGAAAGGTAACAACCAATCAGTTTCTCCTTGGGGAGTAAATACCAAAGGCAAAAGGACCAGA---AATAACAAACGCACCGAGAACATGCGCTTGCAACGAAGA------------------------------------------------------------------------------------GGGGAAATTGTCGTCAACGGGAAACCGTTGGACGAGTATTTCCAAGACAGTAGTTTGCGACAGCACGTCTTAGCGCCGTTCGCGGCGACGAACACGATAGGTTTGTTCGACGTGCGCATCGTCGTCCACGGAGGCGGTTTGAGCGGTCAAAGTCAAGCCGCTCGGTTAGGCGTGGCGAGGAGTTTACAAAATTACGACCCGGCGTTTCGAAGCCAGTTGAAACCGATGGGGCTGTTGACGCGAGACTCGAGAGTGGTGGAGAGAAAGAAGCCCGGCTTGAAAAAAGCGAGAAAGGCGTTTCAGTGGGTCAAGCGA---------------------------------------------------------------------------------------------------------------------------------------------------------------------------------------------------------------------GGCACTGAGTTAGAAATAGAAACCGTAGAAATTAAA---GGCGCGAGGGAATATAAAGTCGGGGAGAGTTTAAACGCGAACCATTTCTTCGCGGGACAATACGTGGACGTGCAAGGCATCACCTCGGGAAAAGGGTTCGCCGGGCCGATGAAACGGTGGGGGTTTTCCGGGCAACCCGCCTCGCATGGGAACACGAAGAAACACCGTGCGCACGGGTCGATTGGCCAGTGTCAACCGGGGAGAGTGTTTAAAGGGAAGAAAATGGCTGGCCAAATGGGTGGAAGAAAACGAACCGTTCAGAACTGTTTCGTGTATAAAATCGATAGCGAACGGAATTTAGTGTACGTGAGAGGACAAGTCCCTGGGAGGAAAGGTTCGATGGTGAAAATTAGAGACGCTTTG------------------------------------------------------------------------------------------------------------------------------------------------------------------------------------------------------------------------------------------------------------------------------------------------------------------------------------------------------------------------------------------------------------------------------------------------------------------------------------------------------------------------------------------------------------------------------------------------------------------------------------------------------------------------------------------------------------------------------------------------------------------------------------------------------------------------------------------------------------------------------------------------------------------------------------------------------------------------------------------------------------------------------------------------------------------------------------------------------------------------------------------------------------------------------------------------------------------------------------------------------------------------------------------------------------------------------------------------------------------------------------------------------------------------------------------------------------------------------------------------------------------------------------------------------------------------------------------------------------------------------------------------------------------------------------------------------------------------------------------------------------------------------------------------------------------------------------------------------------------------------------------------------------------------------------------------------------------------------------------------------------------------------------------------------------------------------------------------------------------------------------------------------------------------------GGCGCAGTTATGAACTGCGCTGACAACACTGGGGCCAAGAACTTGTACATCATCTCTGTCAAACGAGGCCGCCAAAACCGTTTGGCGAACATCGGTTCCATGTTCATGGGCACGGTGAAAAAAGGTAAACCA---------GATTTGAGAAAGAAAGTGTTCCCGGCGATTATGATTCGTCAAAGAAGACCGTTCAAGAGAAAGGAAGGTTTGATGATTTACTTTGAGGACAACGCGGGCGTTATTGTGAACCCGAAGGGGGAAATGAAAGGTTCGGCGATTCAAGGACCAGTAGCCAAGGAATGCGCGGAC---TTGTGGCCGCGTATTGCGTCGGCTGCGAACAGCATTGTT---------------------------GAAGACCCGTTCACGGAAAACGTCGTCCAAGTTTCCCGAGTGACGAAAGTGACTAAAGGTGGGTCGCAAATGTCCTTCCGCGCGACGGTTGTCGTCGGAGACGGTAAAGGCGCCGTTGGCGTTGGATGCAAGAAGGCGAAGGAAGTCCAAGGGGCGGTCATGAAGGCGGCGTCGGACGCGAGAAAGTCCGTGGTGAAAGTGCCGATTGCAAAGGGAACGTTTCCACACAGAGTCACGGTAAAAGGCGGCGGGGCGCACGTCATGTTGAGACCAGCCGCGCCGGGTACTGGGGTAATCGCTGGTGGGAGTTGCCGATCGGTTTTAGAACTCGCTGGATACAAAAACTGCTTCGCGAAGCAACTCGGGAGCAACAACCCGTTGAACAACGCTCGCACTACGGTGAAAGGCTTAGCTCAAATGAGAACCGCGAAGGAAGTCGCCGAGGCGAGAGACATGACGCTCGAGGAATTGTTT---------------------------------------------------------------------------------------------------------------------------------------------------------------------------------------------------------------------------------------------------------------------------------------------------------------------------------------------------------------------------------------------------------------------------------------------------------------------------------------------------------------------------------------------------------------------------------------------------------------------------------------------------------------------------------------------------------------------------------------------------------------------------------------------------------------------------------------------------------------------------------------------------------------------------------------------------------------------------------------------------------------------------------------------------------------------------------------------------------------------------------------------------------------------------------------------------GCGCGTGTAGCTGGCGTTGAAATCCCGAACAACAAAAGAACGGAGACGGCGTTGACGTACATCTTTGGCATAGGAAACACCACCGCGAAGGCTGTCATGGCGGCGACTGGATTAGAG---AACAAGAGAGTGCGCGAGTTATCCGAAGAAGAATTAACCATTTTGCGTGAAGAAGTTGACTACAAAAACGAAGGACAGTTGAGATCGATGATTTCCTTGAACATCAAGAGATTAAAAGAGATTCAGTGCTATCGAGGGAAGAGACATATCAACAACTTGCCGTGCAGAGGTCAACGATCAAAGACGAACGCGAGAACGAGAAAGGGTAAAGTGAAGACCGTTGCTGGCAGGAAT---------------------------------------------------------------------------------------------------------------------------------------------------------------------------------------------------------------------------------------------------------------------------------------------------------------------------------------------------------------------------------------------------------------------------------------------------------------------------------------------------------------------------------------------------------------------------------------------------------------------------------------------------------------------------------------------------------------------------------------------------------------------------------------------------------------------------------------------------------------------------------------------------------------------------------------------------------------------------------------------------------------------------------------------------------------------------------------------------------------------------------------------------------------------------------------------------------------------------------------------------------------------------------------------------------------------------------------------------------------------------------------------------------------------------------------------------------------------------TAGGTGTTGAAGTTCCCGTTGACGACTGAATCCGCGAACCAAAAAATCGAAAATACATTGGTCTTCATCGTCGACGTCAGAGCGACGAAGAAACAAATCAAGGCGGCTGTGAACAGAATGTATGACATCCAGTGTGAGAAAGTGAACACGTTGATCCGTCCG---------------GACGGCCAA------------AAGAAGGCTTACGTTCGCTTGACTGCGGACGCTGACGTTGCG------------------------GAACGAAAGCTCAACATTCCGGATGGCGTCACGGTGAAGATGAACGGTCGATACGTCTCCGTCACTGGTCCGAGAGGCGAACTCCACCGAGATTTCAACGCGAAGATTGATTTACACAAGGAAAACAACACGATTGTCGCGGCGATGTACTTTACCAGTAAAATCACCTCGGCGTTGCGAACGACGTGCTCGCACATCAGCAATATGTTCGACGGCGTTTTGTATGGATACGAGTACAAGATGAGAGCGGTGTACGCGCACTTTCCGATTAACATCAATGGTGACATGGTGGAAATCCGTTTGGGCGAAAAGAGACCGAGAAAATGTAAAATGTTGCCGGGCGTAAAGGCGGAACGATCGAGCGAC------GTGGTGTTGACCGGGAACGACATCGACAACGTTTCCAAGAGCTGCGCGTTGATCCACGATTCGTGCTTGGTGAAGAAA---AAGGACATTCGTAAGTTTTTAGATGGCATGTACGTCTCCGAGAAGAGA------------------------------------------------------------------------------------------------------GGCGTTAACATCATGGCTTTTTGCAAAGAATACAACGCGAAAACGTCGGACCAACCCGGTATGATAATTCCAGTCGAAATCACCGTTTATGAAGACAAATCGTTCACGTTCATCTTGAAAACGCCGCCTGCTTCAGTTTTGTTGAAGAAAGCCGCCGGCATTGAGAAGGGCGCGGCGGACCCGCAGAAGCAAAACGTTGGCTCCGTGACTGTGGCTCAGTTGGAAGAGATCGCGAAGATTAAATTACCGGATTTGAACTGCACGAAGATTGAATCCGCGATGGAGGTTGTGAAAGGGACGGCGAACAACATGGGCATTAGCGTT------------------------------------------------------------------CAGTCGAACCCTATGAAAGAAATCCGCATCCACAAGCTCATCCTGAACATCTCTGTCGGG---------GAATCGGGCGATCGTCTCACCAAAGCCGCGAAAGTGCTCGAGCAACTCACCGGGCAACAACCCGTCTTTTCGAAAGCTCGATACACCGTCCGCACGTTTGGCATTCGTCGTAACGAAAAGATCGCGTGCCACGTGACTGTTAACAGAGAAAAAGCGTTGCAAATCTTGGAGTCTGGTTTGAAG---------------GTGAAGGAGTTTGAA---CTCTTGAAGAAAAACTTTAGCTCA---GGGAACTTTGGTTTCGGCATCCAAGAGCACATCGATTTA---GGCATAAAATACGACCCGTCCACCGGGATTTACGGCATGGACTTCTTCGTCGTTTTAGAA---------------------------------------------------------------------------------------------------------------------------------------------------------------------------------------------------------------------------------------------------------------------------------------------------------------------------------------------------------------------------------------------------------------------------------------------------------------------------------------------------------------------------------------------------------------------------------------------------------------------------------------------------------------------------------------------------------------------------TTCGTCGCCGATGGCGTCTTTTTCGCCGAATTGAACGAAATGCTCGTTCGTGAACTCGCGGAGGGCTACTCTGGAGTTGAAGTTCGCTCGACGCCGGTGAAGATGGAAATCATCATTCGTGCCACGAAAACACAAAACGTTCTTGGTGAAAAGGGTCGCAGAATCCGCGAATTGACTTCGTTGGTCCAAAAGAGATTTGGTTTCGAAGGCGCTGTCGAACTGGAAAAGGTTGCTAACCGTGGTTTGTGCGCCATGTCGCAGTGCGAATCTTTGAGATACAAGTTGTTGGGTGGTTTGGCAGTCAGAAGAGCGTGCTATGGCGTATTGAGATATATCATGGAAAACGGCGCGAAGGGCGCGGAAGTCATCGTCTCTGGTAAGTTGAGAGGC---CAAAGAGCGAAGGCTATGAAATTCAAGGATGGTTACATGATTTCTAACCCGGTGCGTGAATACATTGTTAGTTCGACGAGACACGTCTTGTTGAGACAAGGTGTTGTTGGTATTAAGGTGAAGATC------------------------------------------------------------------------------------------------------------------------------------------------------------------------------------------------------------------------------------------------------------------------------------------------------------------------------------------------------------------------------------------------------------------------------------------------------------------------------------------------------------------------------------------------------------------------------------------------------------------------------------------------------------------------------------------------------------------------------------------------------------------------------------------------------------------------------------------------------------------------------------------------------------------------------------------------------------------------------------------------------------------------------------------------------------------------------------------------------------------------------------------------------------------------------------------------------------------------------------------------------------------------------------------------------------------------------------------------------------------------------GTGTTTCTCGTCGATAAACCGCAAGAGTGGACGTCGTTCGATGTGTGCGCGAAAATCAAATCCATGAGTAAGAAAAAGAAGATTGGACATTGCGGCACGCTCGATCCGATGGCGACTGGTTTGTTGTTGGTCGTCGTCGGTCGAGCGACAAAGTTGGCAGACAAGTACCAGGCAAAAGTGAAGACATACACGGGAACTATTAAGTTAGGCGAAAAGACGGCATCGGGCGATGCTGATAACAAAGTCATAGAA---ACGAAACCGTCTATGGAAGCAGCGAGGGTGAGTTTGATAGGTGACATCGAGCAGATTCCTCCCATGTTCTCCGCCGTACACGTAGATGGTAAAAGACTCTATGAATCCGCGAGAGAAGGCACGGTGGAAAGGAAACCACGATCGGTGCACGTGGAAGCGTTCTCCATAAAAAGACGAGAGACTAGAAGCGAAGTCACGTGTTCGAAAGGCACTTACGTTCGAACGTTAGCGGAAGACTTTTGCGAGAAAATGGGTACCGTTGGTCATTTAGTGAAACTAAGAAGAGAAAAAATAGGCGACTATGACGTGAAAGATGCGTTT------GAA------------------------------------------------------------------------------------------------------------------------------------------------------------------------------------------------------------------------------------------------------------------------------------------------------------------------------------------------------------------------------------------------------------------------------------------------------------------------------------------------------------------------------------------------------------------------------------------------------------------------------------------------------------------------------------------------------------------------------------------------------------------------------------------------------------------------------------------------------------------------------------------------------------------------------------------------------------------------------------------------------------------------------------------------------------------------------------------------------------------------------------------------------------------------------------------------------------------------------------------------------------------------------------------------------------------------------------------------------------------------------------------------------------------------------------------------------------------------------------------------------------------------------------------------------------------------------------------------------------------------------------------------------------------------------------------------------------------------TTGTCCGGCGTCGTCAAGTCTACCAAAATGAACCGCACCATCATCATCCGCATGGATTACTTGCACTTCATCAAAAAGTACCAGAGATACGAAAAGAGACACTCCAACATTGCCGCGCATATTTCTCCAGCGTTTTGCAAGGAAGGCGACAAGGTTGTCGTCGGCCAGTGCAGACCGTTGTCCAAGACTGTTCGATTCAACGTCTTGAAAGTCATT---------------AAAACGTATTACCCGAAAGCTGAGGACGTGGATAAGCCGTGGGTGGTTGTCGATGCGACGGATTTAAGGCTCGGTAGAATGGCGTCCGTCGCGGCGACGTATTTGAGAGGCGGGAACGTGGCTTCGTACCACCCATCGTTTACGACTGGCGTGAACATGGTCGTCATCAACGCGGAAAAAGTGGTCGTTTCGGGGAAGAAATTCGAGGATAAGTTGTACAGAAATTTCTCCGGGAGACCTGGTTCCATGAAGATTGAGACGTTCCGTCACTTGCAAGAGCGATTACCGGAACGCATCGTCGAAAAAGCAATCAAAGGCATGTTGCCAAAGAACAGAATGGGTCGAGAAGTGTTTAGACACTTGAAAGTGTACAGAGGGCCGGAACATCCGCACGCGGCGCAAAATCCG---------------------------------------------------------------------------------------------------------------------------------------------------------------------------------------------------------------------------------------------------------------------------------------------------------------------------------------------------------------------------------------------------------------------------------------------------------------------------------------------------------------------------------------------------------------------------------------------------------------------------------------------------------------------------------------------------------------------------------------------------------------------------------------------------------------------------------------------------------------------------------------

>NP3_1E
------------------------------------------------------------------------------------------GTCTACAAGCGCAGAGACGGCATTCACATCATCAACCTCGGGAAGACGTGGGACAAGCTCATGATGGCTGCTCGAATCATCGTCGCCACGGAACCGGCG------GATGTTATCTGCCAATCCGCCAGACCGTACGGTCAAAGGGCGGTGTTAAAGTTTGCGCAATACACCGGCGCGAAGGCCATCGCGGGCAGACACATGCCGGGTACGTACACTAAC------------------------------------CAAGTCGATGCTCAATTT------------------------------------------------------------------------------------------------------AGAGAGCCGAGAGTGGTCATCATGACGGACCCGAGAACTGATTCGCAGCCGATTTCGGAAACTGCGTACGTGAACTTGCCAGTCATTGCGTTTTGCGACACGGATTCTCCGTTGCAATACGTCGACGTTGCGATTCCGGCGAACAACAAAGCGAAACATTCCATCGGCTGCTTGTATTACTTGTTGGCGAGAATGGTTTTGCAAATG------------------------------------------------------------------------------------------AGAATCCGCATCACCCTCTCCTCCAGAAACGTGAAGAACTTGGAGAAAGTGTGCTCGGATTTGATTCGAGGCGCCAAGGAAAAGCGATTGAAGGTCAAAGGCCCGGTTCGCATGCCGACGAAGAAGTTGCAAGTGACGGTTCGTAAAGCTCCGTGCGGGGAAACGAACACGTGGGATAGATACACCATGAGAATTCACAAGCGGCTGATTGATTTG---CATTCGCCGGCGGATTTGGTGAAGCAAATCACGAGCATCTCCATCGAACCGGGAGTTGAGGTTGAGGTGACA------------------------------------------------------------------------------------------------------------------------------------------------------------------------------------------------------------------------------------------------------------------------------------------------------------------------------------------------------------------------------------------------------------------------------------------------------------------------------------------------------------------------------------------------------------------------------------------------------------------------------------------------------------------------------------------------------------------------------------------------------------------------------------------------------------------------------------------------------------------------------------------------------------------------------------------------------------------------------------------------------------------------------------AAGAAAGTCGAACGCGTCGAGAAGAAGGAAGTGAAAGCGAAAGCGGCGATGGAAAGAAGGCACATCAGAATCAACGAATTATCTACCGTGAATGAAATCGCCAAAGCGTTTGGTATTGAGAGCGAACAGATTATCAAGCTGTTAGAG---GCACTCTCGCTTTCGACCGAAGAGAGCGTGGCTGCGGATTCCATCGAGCTCATAGCCGCTGAGTTGGACGTGGACATTACCATTATCAATAACAATAACAGTAGCAGTAGTAATCGTAAAAGAAGGCGGCCGACAGTATGTGTCATGGGTCACGTAGATCACGGGAAAACGAGTTTACTGGACGCTTTGCGGAATGCTTCCGTCGCGGATCGTGAAGCTGGCGGTATTACACAACACATAGGCGCTTTCGTCGTAAGCACTGGAGAGTTGACATTTTTAGATACGCCTGGCCACGCTGCGTTCTCGGCTATGCGTCAGAGAGGTGCTTCGATTACAGATATCGTTGTTTTGGTCGTAGCAGCGGACGACGGTGTCATGCCACAAACGAAAGAGGCATGCGCGCACGCGCAAGTTGCGAAGGTTCCAATCGTAGTCGCGTTGACAAAATGCGATAAACACAACGCAGATCCAGATAGCATGGAAATGCAAGTGGCGGATCTCGGGTTAGAGCTCGAAAAGTTCGGCGGGAACGTACAAGTCGTGCGAGTCTCTGCGCACACTGGGGAAGGTTTGAAAGAACTCTCTGAAGCATTACTTTTAGAGTCAGAGCTTATAAATTTAGACACAAACATGGATAAATCGGTTCATGGAGCGGCTTTAGAGTCTAGGTTAGATAAAGGGAGAGGGCCAATAGTGAGCGCGGTGTTGAAACGAGGAATGCTCGAGGTTGGTGATTTCGTCCTTTGCGGCTCGAGCTGGGGTAAAGTGCGTTCGTTAAGAAACGCGAAAGGAGAGGAGCTTGAATCAGTAGAACCGGGCGATCCTTTTGAGATGATGGGTTTGAGGACAGTTCCAAACGCGGGAGATACAATCCAGTCGGTACCTTCGGAAGACCGCGCGAGGCGTTTGAGCCAAGCACGGGAACGATTACAAAGCGCTAACGCGACGGGAACATCTGGAAGAGGAGGTGGTGATAGTAGTAATGACGAAACAATTGATGACGAATACGAAGAGTTGAATTTAATCGTCAAAGCAGACGTTCAAGGGACGGCAGAAGCGGTCAGAGATTCAATCATTGGTCTCGGAGGTAAAGTTGGCGTTAAAGTTGTCTTTACTGGAGCTGGGCAAATAACTGAGGGAGACGTGCAGCTCGCCAGCGCTATTAATGCCCCTATTCTAGGTTTCAACGTGCGTCCGAATAAGAGCTTGCAAGGCTTGGCAAAGTCAAAAGGCGTTCAAATCATACGACAAAATGTAATCTATCGCTTATTAGACGAAGTAGGTGCCATGCTCTCGCTAAAGGCACCATTGGAAGAATACGAAGAAATCGTCGGTGAAGCAGACATCGTGCAAATTTTCGACATGACCGGAACGAAAAAGGTGGCCGGCTGCGTCGTCTCGAGCGGTTCCATCAAAGCAACGGAAAAGTTTAGAATTCTACGTGATGGCGTGCCGATACACGAAGAAAGCTGTTCATCTATTCGTAGACACCGGTTAGAGGTTGATAGCGTAGGTAAAGGTACAGATTGCGGCGTTTCGCTCGATGATATTACCAATTTTCAAATTGGTGACACTATTCAGTGCATT------------------------------GCCATCGGCTTCGAAGGGTCGGCGAATAAAATAGGCGTCGGTATCGTAAGCGATGGAACGATTTTGAGCAACAAACGGCGGACGTACTGCGCACCAACCAGTGGTTTCCTCCCTCGAGAAACTGCCAACCACCACAAAAAAGTGCTTTTAGATTTGTTACGAGAAGCGTTTAAAACA------ACAACCGAGGAGATTGATGTGATTTGTTTCACCAAAGGTCCCGGGATGGGGGCGTGCTTAATCGTCGTCGCGTTAGTTGTTCGAACGCTCGGCCAAATTTGGAACAAACCAATCCAAACGGTGAACCATTGCATAGCGCACATCGAGATGGGAGTAACCAAAGCTAAGAATCCAGTCGTGTTATACGCGAGCGGTGGGAACACGCAAGTCATCGCATACAACGATAATAGATATAGAATTTTTGGAGAAACGATAGATATAGCGGTAGGAAACGCGTTGGACAGATTTGCGAGGTGTTTGGAGCTCTCAAACGACCCGGCGCCGAATATCGAACAACTTGCAAAAGAAGGCAAAACGGAATTTCCATACAATTGCAAAATGGATATAAACGTTGGTGGAATTCTAACCGCCGCGATGAAAAGTAATAAAAATAAT------------AGTAGTAGTAGTGACTTGGCGATGTCGTTTCAGGAAACCGTATTTGCAATGTTGATTGAAGTGACGGAAAGAGCCATGGCACATTGCGATGCAGATGTGCTCATTGTAGGAGGCGTCGGTTGCAATCTTCGTCTTCAGGAGATGATGGATACCATGGCTAAAGAGGGAGGAAAATTATACGCCATGGACGAACGATATTGCATCGACAACGGTGCCATGATTGCGTACACTGGCTTGATTGAATAT------------------------------------------------------------------------------------------------------------------------------------------------------------------------------------------------------------------------------------------------------------------------------------------------------------------------------------------------------------------------------------------------------------------------------ATTGTTCTCCCGGGACGGCATTTCGACGTGCCAATCCGGGTCGATATCGCGCACAGAGTCGTTCGATGGCAGTTGGCGAAAAGAGGGACGTCGACGGCGAAAACAAAGTCGAGAGGCGAAGTCTCCGGGACGACGAGGAAAGCGAGGCCGCAGAAAGGCGGCGGGAGAGCACGCGTCGGGAGTCTACGGGCGCCGCAAATGCGAGGTGGCGGTACCGCGCATGGACCAATTCCGAGAGATTTCGAGCACAAATTGCAAAAGAAAGTGAGAAGACTTGGGTTGAGAGTGGCGTTGTCGGCGAAGGCGGCGGAAGGGAGATTGGTCGTCGTGGAGGATTTGAAGTGGATGAGTGGGAAGACGAAAGAAGCT---------------------------------------------------------------------------------------------------------------------------------------------------------------------------------------------------------AAAGCATACAAACCAACCACGCCGGGATTTCGCGGACGCGTTATCACGGATCGATCGAAGTTGTGGAAAGGCAAACCTTTGAAAGCTCTGACGAAAGGTTTGACGAAGAGAGGCGGGAGGAACAATAGCGGACGAATTACGGTGTGGCATAAAGGAGGAGGACACAAACGTCTGTACAGAATGATTGATTTCAAAAGGGATTTGTTTGGAGTAAATGGAGTGATTAGAAGGATAGAGTACGATCCAAATAGAACGACAAGAATCGCGTTGGTGGATTATCCGGATGGGAAGCCAAGGTATATTTTAGCGCCGGAGGGGGCGAGAGCCGGAGACGTGGTCGTTTCTTCTGTTTCAATTGACATCCGTCCAGGCAACGCCATGCCACTCTCGGAAATGCCAATCGGCACCATCGTGCACAATGTCGAACTGGTCCCCGGTCGAGGTGGCGCTTTAGCGCGCTCCGCAGGTGCCTCGGCCACGCTGGTTAAAAAAGGCGCCGGCTATTGTGCCATCAAACTCCCGTCTGGCGAACTTCGCCTCGTCCCTTCCAAATGCGTCGCCACCGTCGGCGTCCTTTCCAACCGTGAACACCAAAACACCATCATGGGCAAAGCCGGCGCGAAAAGGTGGAAAGGCATCCGCCCAACCGTTCGCGGTACCGCGATGAACCCGATCGACCACCCTCATGGTGGCGGTGAAGGCCGATCGAAAGGTAACAACCAATCAGTTTCTCCTTGGGGAGTAAATACCAAAGGCAAACGGACCAGA---AATAACAAACGCACTGAGAACATGCGCTTGCAACGAAGA------------------------------------------------------------------------------------GGGGAAATTGTCGTCAACGGGAAACCGTTGGACGAGTATTTCCAAGACAGTAGTTTGCGACAGCACGTCTTAGCGCCGTTCGCGGCGACGAACACGATAGGTTTGTTCGACGTGCGCATCGTCGTCCACGGAGGCGGTTTGAGCGGTCAAAGTCAAGCCGCTCGGTTAGGCGTGGCGAGGAGTTTACAAAATTACGACCCGGCGTTTCGAAGCCAGTTGAAACCGATGGGGCTGTTGACGCGAGACTCGAGAGTGGTGGAGAGAAAGAAGCCCGGCTTGAAAAAAGCGAGAAAGGCGTTTCAGTGGGTCAAGCGA------------------------------------------------------------------------------------------------------------------------------------------------------------------------------------------------------------------GAAGGCACTGAGTTAGAAGTAGAAACCGTAGAAATTAAA---GGCGCGAGGGAATATAAAGTCGGGGAGAGTTTAAACGCGAACCATTTCTTCGCGGGACAATACGTGGACGTGCAAGGCATCACCTCGGGAAAAGGGTTCGCCGGGCCGATGAAACGGTGGGGGTTTTCTGGACAACCCGCCTCGCATGGGAACACGAAGAAACACCGTGCGCACGGGTCGATTGGCCAGTGTCAACCGGGGAGAGTGTTTAAAGGGAAGAAAATGGCTGGCCAAATGGGTGGAAGAAAACGAACCGTTCAGAACTGTTTCGTGTATAAAATCGATAGCGAACGGAATTTAGTGTACGTGAGAGGACAAGTCCCGGGGAGGAAAGGTTCGATGGTGAAAATTAGAGACGCTTTG------------------------------------------------------------------------------------------------------------------------------------------------------------------------------------------------------------------------------------------------------------------------------------------------------------------------------------------------------------------------------------------------------------------------------------------------------------------------------------------------------------------------------------------------------------------------------------------------------------------------------------------------------------------------------------------------------------------------------------------------------------------------------------------------------------------------------------------------------------------------------------------------------------------------------------------------------------------------------------------------------------------------------------------------------------------------------------------------------------------------------------------------------------------------------------------------------------------------------------------------------------------------------------------------------------------------------------------------------------------------------------------------------------------------------------------------------------------------------------------------------------------------------------------------------------------------------------------------------------------------------------------------------------------------------------------------------------------------------------------------------------------------------------------------------------------------------------------------------------------------------------------------------------------------------------------------------------------------------------------------------------------------------------------------------------------------------------------------------------------------------------------------------------------------------GGCGCAGTTATGAACTGCGCTGACAACACTGGGGCCAAGAACTTGTACATCATCTCTGTCAAACGAGGCCGCCAAAACCGTTTGGCGAACATCGGTTCCATGTTCATGGGCACGGTGAAAAAAGGTAAACCA---------GATTTGAGAAAGAAAGTGTTCCCGGCGATTATGATTCGTCAAAGAAGACCGTTCAAGAGAAAGGAAGGTTTGATGATTTACTTTGAGGACAACGCGGGCGTTATTGTGAACCCGAAGGGGGAAATGAAAGGTTCGGCGATTCAAGGACCAGTAGCCAAGGAATGCGCGGAC---TTGTGGCCGCGTATTGCGTCGGCTGCGAACAGCATTGTT---------------------------------------GTGGATGAAGTCATGAAAATCATGCCGGTGCAAAAGCAAACCTCCGCGGGTAATCGCATGCGATTCAAAGCGTTCGTAGTCGTCGGGGATAGCAACGGCCACATTGGTTTGGGCGTGAAAGCGTGCAAAGAAGTTGCGCACTCTATTCAAGGGTCCATGATTTTGGCCAAGTTGAACATGGTGCCGGTGAGAAGAGGCTATTGGACGGTGCCGACTAAGGTCCACGGCAAGTGTGGTTCCGTTCACATTCGTTTGATTCCGGCACCGAAGGGTACTGGAGTTGTTGCCGCGCAAACGCCGAAGAAGGTTTTAGTCATGGCGGGTATTCACGACGTGTTTACGTGCTCCAGAGGCACAAGAACGTTGGGTAACTTTGTGAAGGCGACGTACTTTGCGTTGAGATCTACGTACGAG---------------------------------------------------------------------------------------------------------------------------------------------------------------------------------------------------------------------------------------------------------------------------------------------------------------------------------------------------------------------------------------------------------------------------------------------------------------------------------------------------------------------------------------------------------------------------------------------------------------------------------------------------------------------------------------------------------------------------------------------------------------------------------------------------------------------------------------------------------------------------------------------------------------------------------------------------------------------------------------------------------------------------------------------------------------------------------------------------------------------------------------------------------------------------------------------------------------------------------------------------GCGCGTGTAGCTGGCGTTGAAATCCCGAACAACAAAAGAACCGAGACGGCGTTGACGTACATCTTTGGCATAGGAAACACCACCGCGAAGGCTGTCATGGCGGCGACTGGATTAGAG---AACAAGAGAGTGCGCGAGTTATCCGAAGAAGAATTAACCATTTTGCGTGAAGAAGTTGACTACAAAAACGAAGGACAGTTGAGATCGATGATTTCCTTGAACATCAAGAGATTAAAAGAGATTCAGTGCTATCGAGGGAAGAGACATATCAACAACTTGCCGTGCAGAGGTCAACGATCAAAGACGAACGCGAGAACGAGAAAGGGTAAAGTGAAGACCGTTGCTGGCAGGAAT---------------------------------------------------------------------------------------------------------------------------------------------------------------------------------------------------------------------------------------------------------------------------------------------------------------------------------------------------------------------------------------------------------------------------------------------------------------------------------------------------------------------------------------------------------------------------------------------------------------------------------------------------------------------------------------------------------------------------------------------------------------------------------------------------------------------------------------------------------------------------------------------------------------------------------------------------------------------------------------------------------------------------------------------------------------------------------------------------------------------------------------------------------------------------------------------------------------------------------------------------------------------------------------------------------------------------------------------------------------------------------------------------------------------------------------------------------------------------TAGGTGTTGAAGTTCCCGTTGACGACTGAATCCGCGAACCAAAAAATCGAAAATACATTGGTCTTCATCGTCGACGTCAGAGCGACGAAGAAACAAATCAAGGCGGCTGTGAACAGAATGTATGACATCCAGTGTGAGAAAGTGAACACGTTGATCCGTCCG---------------GACGGCCAA------------AAGAAGGCTTACGTTCGCTTGACTGCGGACGCTGACGTTGCG---------------------------------------------------------------------------------------CAGGGCCCGAAAGGTGAATTGAGCTTAGAGTATCCGGCGGATATCTCCATGAAGGTTGATGGCGAACAAATCCAGGTGGATAGAACGAGCTCGAAAAAGGCGAGAGAGCAACACGCTTTATACAGAACCTTAGCTAACAACATGTTCGTCGGCGTCTCTACTGGCTTTGAGAAGAAGTTGCTACTCCAGGGTGTTGGTTACAAAGCCGCCATGCAAGGTTCCAAGGCGGTGTTGTCCTTAGGTAAAGCGCACCCAGATGTGTGCGAATTTCCGGAAGGCGTCACGGTTAAAGTCGACTCGCCGACGGAGTTGACGGTGTCTGGTTACGATAAAGCGGCAGTCGGTAACTTTGCGGCTATCATTCGATCAAAGAGAGTGCCGGAACCGTACAAAGGGAAGGGTATCCGATATGCGGACGAAGTTATCCTCCGAAAGGAAGGCAAG------------------------------------------------------------------------------------------------GGCGTTAACATCATGGCTTTTTGCAAAGAATACAACGCGAAAACGTCGGACCAACCCGGTATGATAATTCCAGTCGAAATCACCGTTTATGAAGACAAATCGTTCACGTTCATCTTGAAAACGCCGCCTGCTTCAGTTTTGTTGAAGAAAGCCGCCGGCATTGAGAAGGGCGCGGCGGACCCGCAGAAGCAAAACGTTGGCTCCGTGACTGTGGCTCAGTTGGAAGAGATCGCGAAGATTAAATTACCGGATTTGAACTGCACGAAGATTGAATCCGCGATGGAGGTTGTGAAAGGGACGGCGAACAACATGGGCATTAGCGTT------------------------------------------------------------------CAGTCGAACCCTATGAAAGAAATCCGCATCCACAAGCTCATCCTGAACATCTCTGTCGGG---------GAATCGGGCGATCGTCTCACCAAAGCCGCGAAAGTGCTCGAGCAACTCACCGGGCAACAACCCGTCTTTTCGAAAGCTCGATACACCGTCCGCACGTTTGGCATTCGTCGTAACGAAAAGATCGCGTGCCACGTGACTGTTAACAGAGAAAAAGCGTTGCAAATCTTGGAGTCTGGTTTGAAG---------------GTGAAGGAGTTTGAA---CTCTTGAAGAAAAACTTTAGCTCA---GGGAACTTTGGTTTCGGCATCCAAGAGCACATCGATTTA---GGCATAAAATACGACCCGTCCACCGGGATTTACGGCATGGACTTCTTCGTCGTTTTAGAA------------------------------------------------------------------------------------------------------------------------------------------------------------------------------------------------------------------------------------------------------------------------------------------------------------------------------------------------------------------------------------------------------------------------------------------------------------------------------------------------------------------------------------------------------------------------------------------------------------------------------------------------------------------------------------------------------------------------------------------------------------------------------------------------------------------------------------------------------------------------------------------------------------------------------------------------------------------------------------------------------------------------------------------------------------------------------------------------------------------------------------------------------------------------------------------------------------------------------------------------------------------------------------------------------------------------------------------------------------------------------------------------------------------------------------------------------------------------------------------------------------------------------------------------------------------------------------------------------------------------------------------------------------------------------------------------------------------------------------------------------------------------------------------------------------------------------------------------------------------------------------------------------------------------------------------------------------------------------------------------------------------------------------------------------------------------------------------------------------------------------------------------------------------------------------------------------------------------------------------------------------------------------------------------------------------------------------------------------------------------------------------------------------------------------------------------------------------------------------------------------------------------------------------------------------------------------------------------------------------------------------------------GTGTTTCTCGTTGATAAACCGCAAGAGTGGACGTCGTTCGATGTGTGCGCGAAAATCAAATCCATGAGTAAGAAAAAGAAGATTGGACATTGTGGCACGCTCGATCCGATGGCGACTGGTTTGTTGTTGGTCGTCGTCGGTCGAGCGACAAAGTTGGCAGACAAGTACCAGGCAAAAGTGAAGACATACACGGGAACTATTAAGTTAGGCGAAAAGACGGCATCGGGCGATGCTGATAACAAAGTCATAGAA---ACGAAACCGTCTATGGAAGCAGCGAGGGTGAGTTTGATAGGTGACATCGAGCAGATTCCTCCCATGTTCTCCGCCGTACACGTAGATGGTAAAAGACTCTATGAATCCGCGAGAGAAGGCACGGTGGAAAGGAAACCACGATCGGTGCACGTGGAAGCGTTCTCCATAAAAAGACGAGAGACTAGAAGCGAAGTCACGTGTTCGAAAGGCACTTACGTTCGAACGTTAGCGGAAGACTTTTGCGAGAAAATGGGTACCGTTGGTCATTTAGTGAAACTAAGAAGAGAAAAAATAGGCGACTATGACGTGAAAGATGCGTTT------GAA------------------------------------------------------------------------------------------------------------------------------------------------------------------------------------------------------------------AGACAGCAGCGCCACCGAAAAATCCGTTCCAGACTCAGTGGAACTGCCGAAAGGCCGAGAATTAGCGTGTACAGAAGCAACCAACACGTCTTTGTGCAAGTCATCGACGACGAGGCACAAAAGACTTTAGTTTCCTTAGGTACGCAGAGTCAAGAAGTCAAAGCGAAGACGAAGACTGTGGCTGCAGCGAGTGAGTTGGGTAAAATGTTGGGTAAGAAGTGCGTGGACGCCGGCATCAACACCGCGGTGTTTGACAGAGGAGGATTTTTGTACCACGGCAGAGTGAAAGCCGTTGCGGACGGCTGTAGAGAGGCTGGTATG---------------------------------------------------------------------------------------------------------------------------------------------------------------------------------------------------------------------------------------------------------------------------------------------------------------------------------------------------------------------------------------------------------------------------------------------------------------------------------------------------------------------------------------------------------------------------------------------------------------------------------------------------------------------------------------------------------------------------------------------------------------------------------------------------------------------------------------------------------------------------------------------------------------------------------------------------------------------------------------------------------------------------------------------------------------------------------------------------------------------------------------------------------------------TTGTCCGGCGTCGTCAAGTCTACCAAAATGAACCGCACCATCATCATCCGCATGGATTACTTGCACTTCATCAAAAAGTACCAGAGATACGAAAAGAGACACTCCAACATTGCCGCGCATATTTCTCCAGCGTTTTGCAAGGAAGGCGACAAGGTTGTCGTCGGCCAGTGCAGACCGTTGTCCAAGACTGTTCGATTCAACGTCTTGAAAGTCATT---------------AAAACGTATTACCCGAAAGCTGAGGACGTGGATAAGCCGTGGGTGGTTGTCGATGCGACGGATTTAAGGCTCGGTAGAATGGCGTCCGTCGCGGCGACGTATTTGAGAGGCGGGAACGTGGCTTCGTACCACCCATCGTTTACGACTGGCGTGAACATGGTCGTCATCAACGCGGAAAAAGTGGTCGTTTCGGGGAAGAAATTCGAGGATAAGTTGTACAGAAATTTCTCCGGGAGACCTGGTTCCATGAAGATTGAGACGTTCCGTCACTTGCAAGAGCGATTACCGGAACGCATCGTCGAAAAAGCAATCAAAGGCATGTTGCCAAAGAACAGAATGGGTCGAGAAGTGTTTAGACACTTGAAAGTGTACAGAGGGCCGGAACATCCGCACGCGGCGCAAAATCCG------------------------------------------------------------------------------------------------------------------------------------------------------------------------------------------------------------------------------------------------------------------------------------------------------------------------------------------------------------------------------------------------------------------------------------------------------------------------------------------------------------------------------------------------------------------------AAAATGCACGTGAAAACGAACGACAAAGTCGTCGTCATCGCCGGCGCGGATAAGGGTAAAGTCACCGAAGTCGTCGAAGTGTTCAAGAATGGTTCAATTTTGTGCAAAGACGTAAACATCAAGACGAAACACGTGAAGCCGATGAACGAAGGTGAAAGCGGGAGTATTATTCAAAGAGAGTTTCCGATTCATCACTCGAACGTGATGCATTACTCGGCGGAGAAGAAGAGGTCGAGAGTTGGGAAGAAGATGGAGGGCGACAAAAAGGTTAGATATCTGAAGTCGACGGGCGAAGTT------

>P2_1E
---------------------------CTCGCCGCCGGGTGCCACCTCGGCACGAAGAACTGC------GATTTCCAGATGGAGCGGTACGTGCACAAGCGCAGGGATGGGATCTACATCATCAACCTCGGTAAGACCTGGGACAAGCTGATGCTCGCCGCGCGCATGCTGGTTGCGGTGGAGCCCAAC------GACGTGGTGTGCCAGTCCGCTAGGCCGTACGGCCAACGCGCGGTGCTGAAGTTCGCGCAGTACACCGGCGCCAAGGCCATCGCCGGCCGCCACACCCCCGGGACGTACACCAAC---------------------------------CAGATCATCGAGGGTTTCCTCGAG---------------------------------------------------------------------------------------------------------CCGCGCGTGCTTGTGCTGACCGACCCCAGGACGGACCACCAGCCCATCTCGGAGACCGCGTACGTCAACATCCCCACCATCGCGTTCTGCGACACGGACTCCCCCCTGAAGCTGGTGGACGTCGCCATCCCGGCGAACAACAAAGCGAAGCACTCCATCGGCTGCCTGTACTACATCCTGGCGCGCATGGTGCTGCAGATG---------------------------------------------------------------------------------GCCGCGCAGAAGATCCGCATCCGCCTGAAGAGTTTCGAAGTTAGGCACATGGCTGCGGCGTGCGACAAGATCATCGCCGCCGCGAAGGCGACGGAGGCGACCGTTTCTGGCCCCGTGCCGCTTCCCACGCGTCGCCGCATATACTGCGTGTTGCGGTCGCCGCACGTCAACAAAGACAGCCGCGAGCACTTCGAAACACGCACGCACCACAGGCTCATCGACGTGCACCAACCAACCGCGCAGACCATCGACGCGCTGATGGGTTTGGAGCTCCCGGCGGGGGTGGAAATCGAAGTCAAGCTG---------------AAGCGGTTCAGGAAGGCGCAGGCTGGGGTTCCC---GGACGCATGGCGCCGCCGAAGGTTGGGATCGCGCTGATGCTCACAAACGCCACCGCGAAGTTCAACGAATCCGCCGAAGCGCACATCAGGCTGAACATCGACCCCAAGTACAACGACCAGCAGCTGCGTGCGACGGTTGCGTTACCGAAAGGCACGGGGAAGAAGGTACGCGTCGCGGTGCTTTGCCAGGGCGAAGCCATCGCGGCGGCGAAGGCGGCTGGTGCGGATTACGCCGGCGCGGAGGAGCTCGTGGAGGAAATCGCGAATGGGATGATGGATTTCGATTTGCTCATCGCGTCGCCCGATATGATGCCCAAAGCGGCGAAGCTTGGCCGGGCGCTTGGGCCGAAAGGGTTGATGCCCAACCCCAAAGCCGGTACCGTCACACCGAACGTCGCGCAAGCCGTGACGGAGTTCAAAGGGGGGAAGGTTGAGTTCAGAGCGGACAAACAAGGGATCGTGCACGTGCCGTTTGGCAAGGCGAACTTCACCGAGGCGGACTTGCTTGTGAACCTGAAATCAATCGTCACCGCAATTGACGCGAACCGGCCGCCTGGCGCGAAGGGCATCTACTGGAAATCGCTGTACATCGCCTCCACCATGGGGCCCGCCGTGCAGATCGACCAAGCCGCG------------------------------------------------------------------------------------------------------------------------------------------------------------------------------------------------------------------------------------------------------------------------------------------------------------------------------------------------------------------------------------------------------------------------------------------------------------------------------------------------------------------------------------------------------------------------AAAGAGCAGCACACCCTAAACCACCCGCCGAGGCGCGCTGTGGTGGCGGTGATGGGGCACGTGGATCACGGCAAAACCACGTTGCTTGATTTTCTGCGGCAAACGAGCGTCGCGGCGGGCGAGGCGGGCGGCATCACTCAACACATAGGCGCGTTCGTGGTGCAGGGCGGCGAACTCACGTTCCTTGATACACCAGGGCACGCCGCGTTTGGTGAAATGCGGAAACGAGGCGCCTCAGTGACGGACGTCGCCGTGTTGGTCGTCAGCGCGGATGACGGCGTGATGCCGCAAACGCGCGAAGCGGCGGCGCACATAATAGCCGCCGGTTGCCGGTACGTCGTGGCGCTCACGAAGTGCGACGTGGATGGGGCGGACCCAACGCGGGTGCGGAACGAGCTAATAGCAGCCGGTATCCCGCTGGAGCAGGCGGGGGGGGATATTCAATCCGTGGAGGTGAGCGCGGTTTCCGGGTTAGGCATGGAGGACCTGGAGATGGCTGTTTTCCTTGAAGCCGAAGCACTTGGTTTAACCGCGCCGTGCGACGCGTTCAGTGCTGGGACGGTGTTGGAAGCGCGGCTAGATAAAGGCGAAGGCGCGGTGGCGAACGGGCTGTTGCGGAAAGGCGTGCTGTCAATTGGCGACGACGTCGTGGCCGGGGCTACTTTTGGCAGGGTAAGAAGACTGCGAGGCGCGGACGGGGAGGACTTGCTTTCCGTGGGGCCGAGCACGCCTTTCGAGCTAACTGGCCTGCGAACCGTACCAAGTGCGGGTGACCAAATACAAAGAGTCGTGTCCGAAGACCGAGCCCGGAGGGTCGCGAACGCGCGAGGCGTGCGGCGAGACGCCCAAATC---GCCGCGAAAGCCCAAGCTGCGCTTGATAGCAAC------------------------------------------------------------------------------------------------------------------------------------------------------------------------------------------------------------------------------------------------------------------------------------------------------------------------------------------------------------------------------------------------------------------------------------------------------------------------------------------------------------------------------------------------------------------------------------------------------------------------------------------------------------GCTATGGGATTCGAGGGCAGCGCGAACAAAGTCGCGGTCGGGGTGGTTTCG---GACGGGCACATCTTGAGTCCGCGGCGGACGTACATCCCCCCGGGTACCGGGTTCCTGCCACGGGAAACTGCGGAGCACCACCGGGCGGTGGTGCTTGACATCGTCAAACAAGCGCTTGAGGAAGCGATCACACCCGAGGATTTGGACGTCCTGACGTACACCAAAGGCCCCGGGATGGGCGCGCCCCTGGTGTCCGTCGCGGTGGTGGTTCGGATGCTGAGCCAGATTTGGAGGAAGCCAATCGTCGCAGTGAACCATTGCGTGGGGCACATAGAGATGGGAAGAGTTGCGAAAGACCCG---GTTGTTCTGTACGTGTCCGGGGGGAACACGCAGGTCATCGCGTACAACGAACGGCGGTACCGCATTTTTGGCGAAACCATCGACATCGCGGTGGGGAACTGCCTTGACCGGTTTGCGCGGGAAATAGGGTTGAGCAACGACCCAAGCCCTAACATCGAGCAGCTCGCGAAACATGGCGGGGAGGAGATGCCGTACACGGTGAAGATGGACATTTCGTTAAGCGGGATCGAGACGACGGAGGCGCGTACGCACCTCAAGACT------------GGCACAAAGGCGGATTTGTGCTACTCGCTGCAGGAAACCATTTTCGCCATGCTCGTGGAGATCACGGAACGCACGATGGCGCACTGCTCGGATGACGTTTTAATCGTGGGGGGCGTGGGGTGTAACGTGCGGTTACAGGAGATGATGACGCAAATGGCGAGCCAAGGGGGGAAAACGTACGGGATGGACGAGCGGTACTGCGTCGACAACGGCGCCATGATCGCGTACGCCGGGTTGCTGGCGTTTCAGCAAATGGACACCACGTGCACGCAGAGGTAC---------------------------------------------------------------------------------------------------------------------------------------------------------------------------------------------------------------------------------------------------------------------------------------------------------------------------------------------------------------------------------------GCCGGGACGTCGCTCGATTTGAAAATCGCGTCACCCGACGTGGCGAAGGGCTTGGTGCACAAGTACGTGGTGATGGTCCGCCAGAACGCGCGTCGAGGCACCGCCTCAACGCTTACGAAGTCAGAAGTCCGCGGTGGTGGCCGGAAACCGTTCAAGCAGAAAGGCACGGGGAACGCCCGTGCCGGGTCCACGAGAACTCCTTTGAAACCGGGCGGTGGCGTTATTTTCGGCCCCAAACCCAAAGACTGGTCCATCAAGATGAACAAAAAGGAACGCCGGCTCGCGATGGCCACGGCGATTCAAAGCGCGGCT------GGGGCTATTATCGTGGTGGACGGCGGGCTTTTGACGTCCCCGAAAACCAAAGCAATGCGCGAGGCGCTCACCGCCATGGGCGTGGAAAAGCTCTACCTGATCACC---------GAAAACATTACCCTGGCCACGCGGAACATGGCCAAGGTGGTGCAAACGGACATCAAGCACCTCAACGTGTACGACGTCCTGAACGCGGACAAAATCGTGGTGGAGGAAAGCGCGATGGCGTACATCAAC------------------------AAACCCACGTCTCCTGGGCAGCGCGGGCGCATCACTACTAAGCGCGACAACTTGTGGAAAGGTAAGCCGTTCAAGGCTTTAACCAAGGGTTTGACGAAAAGCGGCGGCCGGAACAACCACGGGCGCATCACGGTGTTCCACCGGGGGGGGGGGCACAAGCGGAAGTACCGGATGATCGATTTTCAGCGGGTCATAAGGGGAATAAGCGGTGTCGTGCGAAGAATCGAGTACGACCCGAACCGCACCACGCGCATCGCGCTCGTGGATTTCGACCACGGCGAGGAAAAGTACGTGCTCGCGACGGACGGCATGAAAGGCGGTGACGTGATATCCGCCGGCGATGACGTGGATATCCGCCCTGGGAACGCCATGCCGCTATCCGCGATGCCTGCTGGAACCTTGATTCACAACATCGAGCTGTTGCCCGGTCAAGGCGGCCGGTTGGTACGCGCGGCGGGCGCCACCGCGACTTTAGTCAAGAAAGAGGACGGGTACGCTACGGTGAAGTTACCTTCGGGTGAGCAGCGGTTGATTCTTTTGAAGTGCTACGCCACGGTGGGCGTGCTTTCCAACCGCGAGCACGGCAACCGCGTGCTGGGCAAGGCGGGGGCGAAGCGGTGGCTGGGGATACGGCCCACCACGCGAGGCGTCGCGATGAACCCTATCGATCACCCCATGGGCGGCGGCGAAGGCCGGACTTCGGGCGGGCGGCCGTCGTGTACGCCGTGGGGGGTGCAAACGAAAGGCAAGCGCACGCGA---AACAACAAAAGGACGGACGTGTTCCGAGTCGCGCGAAGG---------------------------GGGGCGACAGGGAAGCGGAAAACCGCGATTGCGAGGGTGACGATATGGCCGGGTATCGGCGACATGTCGTGCAACAAACTGCATCTGGACGACGCGTTTCCCGATATCGACCACCGCGGGTGGATGATCAAGCCGTTTTTAGTAACGAACACCATGGGTTTGTTCGACGTAAAGGCGATTGTTACGGGGGGGGGGAAGAGCGGCCAGGCGCAGGCGGTGCGACATGGCATCGCGAAAGCGCTGCAG------------------------------------------------------------------------------------------------------------------------------------------------------------------------------------------------------CTGACATTCCTATCCACATTTTTTTACCAAAAACGCCAGGTCAAAACCGAGGAAACCGACGGGTACAACGCCGTGCAGGTTGGGTACGACCAGGCGGATTACAAGATCACCAAGCCCGAGGTGGGCCACTGCGGCAAAGCCGGTGTTCCCCCGATGAGGCACCTGGAGGAGTTCCGGTTGGTTGGCGCGACGCACGAGTTGGGGGCGCAGCTCAACACTGATATTTTCAAAAAAGACGATGTGGTTGACGTCCGTGGGACGTCCATCGGGAAGGGGTGGCAAGGTGCTGTTAAGAAGTACGGCTTCGCCAGAGGGTTGATGACGCACGGTTCC---AAGTCGCACCGGCAGCACGGTTCCGTGGGCGCCGGCACCCCCGGCCGCATCTTTCCCGGAAAGAAGATGCACTCGCAGATGGGTAACGAGCTCGTCACCGCGAAGAAACTAGTCGTGATGCGCGTG------GAGGCGGACTGTATTATCGTCAAGGGAAGCGTCCCTGGGAAACGAGGAAACCTGCTGCGCATCGCGCCCGCG---------------------------------------------------------------------------------------------------------------------------------------------------------------------------------------------------------------------------------------------------------------------------------------------------------------------------------------------------------------------------------------------------------------------------------------------------------------------------------------------------------------------------------------------------------------------------------------------------------------------------------------------------------------------------------------------------------------------------------------------------------------------------------------------------------------------------------------------------------------------------------------------------------------------------------------------------------------------------------------------------------------------------------------------------------------------------------------------------------------------------------------------------------------------------------------------------------------------------------------------------------------------------------------------------------------------------------------------------------------------------------------------------------------------------------------------------------------------------------------------------------------------------------------------------------------------------------------------------------------------------------------------------------------------------------------------------------------------------------------------------------------------------------------------------------------------------------------------------------------------------------------------------------------------------------------------------------------------------------------------------------------------------------------------------------------------------------------------------------------------------------------------------------------------------------GGGGCGGTGATGAACTGCGCCGACAACACGGGTGCTAAGAACTTGTATGTCATTTCCGTGAAGCGCGGGCGCCTCAACAGGCTTGCCAGCATCGGCGAGATGTTCATGGGCACGGTGAAGAAGGGTAAGCCC---------GATCTTCGCAAAAAAGTGTTCCCCGCTATTATGATTCGCCAGCGCAAGCCGTTCCGCCGAAAGGACGGCCTCGTGTTGTACTTTGAAGACAACGCCGGCGTGATCGTCAACCCGAAAGGTGAGATGAAAGGAAGCGCCATCACCGGACCGGTCGCGAAGGAATGCGCGGAC---TTGTGGCCGCGCATCGCGTCAGCGGCGAACTCCATC------------------------GACGACGGCGACGGGTTGGAGGAATCCGTGGTGCAGGTGCAGCGCGTGACGAAGGTCACGAAGGGCGGGAGCAACATGAGCTTCAGGGCAACGGTGGTGGTTGGTGACGGGAAGGGCAAGGTTGGTGTGGGGTGCTCAAAGGCGAAGGAGGTGCAGGTCGCGGTTACGAAAGCGGCGGCGGATGCCAGGAAGTGCATGATCACCGTGCCGCTTAAAGGCCAATCTTTCCCTCACAGGGTCACGAAGGGCAACGGCGGCGCGCACGTGATGCTTCGCCCCGCCGGGCCGGGCACCGGCGTCATCGCGGGCGGGAGCTGCCGCACCGTTTTGGAACTCGCAGGGTACAAGAACGTCTTCGCGAAACAACTAGGTTCGTCCTCGCCCCTGAACAACGCGCGCGCGGTGGTCAAGGGCCTCGGCGAGATGCGCACGTACAAACAAGTCGCCGCCGATCGCGACATGACGGTTGAAGAGCTGTTC------AGGCGCAAGTTCAAGCGCGGTCAAGACAAGTACACCCGCCTTGTGAAGAAGCTTCGGCACGCGAAGAAACAAGTGGAGAAAGCCGTCCGCACGCACCTGAGGAACATGGTCATCGTCCCTGAAATGATCGGGTCCGTGGTCGGCGTGTACAACGGCAAGGTGTTCAACACCGTGGAGATCAAGCCCGAGATGATCGGGTCGTACCTTGGGGAGTACTCCATCACGTACCGCCCGGTGTCGCACGGCCGC------------------------------------------------------------CCGCACACCCGGTACCGGAAAGCGGTGGAGCGCCTCGTGAACGCGCTCATGAACAACGGCAAGAAGCTCATGGCGGTCAGGATCGTGAAGCACACCATGGACATCATTCACTTGCTCTCCGACCAAAACCCGCTCCAGGTTATCGTGGATGCGATCATCAACTCTGGGCCCAGGGAAGACGCCACCCGCGTCGGCAGCGCCGGCGTCATCAGGCGCCAAGCCGTGGACATGTCCCCCCTGCGAAGGGTGAACCAGGCCATCTGGCTCATCACCACCGGCTCCAGAGAACGTAACGTCAAGACCATCGCCGAGTGCTTGGCGGACGAACTGATCAACGCCGCGAAGGGGTCGTCGTACGCCATCAAGAAGAAGGACGAGCTCGAGCGCGTGGCGAAGGCAAACCGT---------------------------------------------------------------------------------------------------------------------------------------------------------------------------------------------------------------------------------------------------------------------------------------------------------------------------------------------------------------------------------------------------------------------------------------------------GCGCGCGTGGCGAACGTGGAGATTCCCAACAACAAACGCGTCGCCACGGCGTTGACGTATGTGTACGGGATTGGCGACACCACCGCGGCGAAGATAATCGCGGAAACCGGGTTGGAA---AACAAGCGCGTGCGCGAGATGGAGGAAGAGGAGCTCACAACGTTACGCGCGGAGGTGGACTACCTCATCGAGGGTGACTTGCGAAGGTTCAACATGATGAACATCAAACGCTTAAAAGAGATCCAGTGCTACAGGGGAAAACGGCACATCAGCGGGCTTCCCCTGCGCGGCCAGCGCACGAAAACAAACGCGCGCACGCGCAAGGGAAAGACGAAAACCGTGGCTGGGAAAAAAAAG------------------------------------------------------------------------------------------------------------------------------------------------------------------------------------------------------------------------------------------------------------------------------------------------------------------------------------------------------------------------------------------------------------------------------------------------------------------------------------------------------------------------------------------------------------------------------------------------------------------------------------------------------------------------------------------------------------------------------------------------------------------------------------------------------------------------------------------------------------------------------------------------------------------------------------------------------------------------------------------------------------------------------------------------------------------------------------------------------------------------------------------------------------------------------------------------------------------------------------------------------------------------------------------------------------------------------------------------------------------------------------------------------------------------------------------------------------------------CAGATCCTCAAGTTCCCCCTGACCACCGAGTCCGCGATGAAGAAGATCGAGAACACGCTGGTGTTCATCGTGGACGCGCGGTCAAACAAAAAGCAAATCAAGGATGCGGTGAAGCGGATGTACGACATCACGGCGAACAAAATCAACACTTTGATTCGTCCG---------------GATGGCGCC------------AAGAAGGCGTACGTCCGACTCAGCGCGGACGCCGACGTGGCG---------------------------------------------------------------------------------------CAGGGTCCCAAGGGTTCTCTCGACTTCCAGTTCCCCGAACTCATGATTATGACCGAGGAGGAAGGCGTTATTAGACTTAAGGCGGACGAAAGCAAAAAGGCCAGAGAGGGTCACGGTTTGTACAGAACCCTTTGCAACAACATGATGGTGGGTGTGTCTGACGGTTTCCAGAAAAAGCTCAAGCTCGTCGGCGTCGGTTACAAGGCTGCTGTGCAGGGCGACGCCATTAACCTCAGCCTTGGCTACGCGCATCAGATTATCCTCGATGTGCCCGCGGGTCTCAAGTGCGAGTGCACCAGCCCCACGGAAATCATCGTCAGTGGCTACGACAAGGTGGAGGTTGGTAACTTCGCCGCCATCATTCGCTCCAAGCGCAAGCCGGAGCCGTACAAGGGTAAGGGTGTGCGTTACGCGGATGAGGTGGTCCTCATCAAGGAGGGTAAG------------------------------------------------------------------------------------------CAACAGGGCGTGAACATCATGATGTTCTGCAAGGAGTACAACGCGAGGACTGCGGATCAGCCTGGGATGATCATCCCCGTGGAAATCACGGTTTTCGAGGACAAGAGCTTTACGTTTGTGTTGAAAACGCCGCCCGCGTCGATCCTTTTGAAGAAAGCCGCCGGCATCGCGAAGGGAAGCGCG------CAGTTGGAAAAGGTCGGGTCCATCACTCGCGAACAGCTCACCGAAATCGCGACGATTAAAATGCCTGATTTGAACGCGCACAAGCTTGAAAGCGCCATGCGAATCGTCGCTGGGACCGCGGCGAACATGGGCATCACGGTG---------------------------------------------------------------CAGTCGACGAACCCCATGAAGGAACCCCGCATTCACAAGCTCGTGCTGAACATCAGCGTCGGC---------GAGTCCGGTGACCGTCTCACCAAAGCCGCGAAGGTGCTTGAGCAGCTCACCGGGCAGCAGCCCATCTTCTCGAAAGCGCGGTACACCGTGCGTTCGTTCGGCATCCGCAGGAACGAGAAAATCTCCACGCACGTCACCGTGAACCGGGACAAAGCCATGCAGATCCTGGAGTCCGGTTTGAAG---------------GTCAAGGAGTTCGAG---CTGATCAAAAAGAACTTCCACACC---GGGTGCTTCGGGTTCGGTATCTCCGAGCACATCGACCTC---GGCATTAAATACGACCCCAGCACTGGGATCTACGGT---------------------------------------------------------------------------------------------------------------------------------------------------------------------------------------------------------------------------------------------------------------------------------------------------------------------------------------------------------------------------------------------------------------------------------------------------------------------------------------------------------------------------------------------------------------------------------------------------------------------------------------------------------------------------------------------------------------------------------------------------------------------------------------------------------------------------------------------------------------------------------------------------------------------------------------------------------------------------------------------------------------------------------------------------------------------------------------------------------------------------------------------------------------------------------------------------------------------------------------------------------------------------------------------------------------------------------------------------------------------------------------------------------------------------------------------------------------------------------------------TCAGGCGGCATGAAGGTGAAGGCTGATCGCGAAGCGTCACCGTACGCGGCGATGCTCGCGGCGCAGGACGTGGCGGTGCGGTGCAAGGAGCTCGGGGTCACCGCGCTGCACATCAAGATGCGCGCTCCCGGCCCCGGCGGGCAGAGCGCGCTTCGCGCGCTTTCCCGAAGCGGCCTAAAGATCGGCAGGATCGAAGACGTCACTCCGGTCCCCACGGACAGCACCAGGAAGAAGGGTGGTCGCCGC------------------------------------------------------------------------------------------------------------------------------------------------------------------------------------------------------------------------------------------------------------------------------------------------------------------------------------------------------------------------------------------------------------------------------------------------------------------------------------------------------------------------------------------------------------------------------------------------------------------------------------------------------------------------------------------------------------------------------------------------------------------------------------------------------------------------------------------------------------------------------------------------------------------GGGGTTATCAATCTGGACAAACCCGCGAACCCGTCGTCGCACGAAGTCGTGGCGTGGCTGAAGCGGATGCTCCGGGTGGAGAAAACCGGGCACAGCGGTACGCTCGATCCCAAGGTCACCGGCGGTCTCATTGTGTGCATCGACCGAGCCACCAGGCTCGTGAAAGCCCAGCAAGGCGCGGGTAAGGAGTACGTCTGCATCTGCCGTTTGCACAGCGCTCCTGGGAAG------------------------------------GCGGCGGTGCAGCGCGCTATTGAAACCCTGACGGGCGCGCTTTTCCAAAGACCGCCCCTCATTTCAGCGGTC------------------------------------------------AAGCGCCAGCTGCGTATCAGAACCATCTACGAGAGTAAGATGTACGAGTACGACGAGGTGTTTTGGATTTCGTGCGAAGCCGGGACGTACGTGCGGACCATGTGCGTGCACCTCGGGCTGCTGCTCGGCGTGGGCGGGCACATGCAGGAGCTGCGGCGCGTGCGCTCAGGCATTCTCGGCGAAGACAACCTGACCATGCACGACGTGCGGGTCATCATGCCCCTGGAAGTGCTGCTCACGAACTACAAAAGGGTCGTGGTGAAGGACAGCGCCGTGAACGCGATTTGCTACGGCGCCAAGCTC------------------------------------------------------------------------------------------------------------CGCCGGCAGAAGCGGCACACCAAGATCAGGTCGAAGGTTTCGGGCACGGCGGAGCGGCCGAGGATCAGCGTGTACCGCAGCAACCAGCACACGTACGTGCAGGTGATTGACGACGAAAACCAAACCACGCTTTGTGCGGTCGGGACCATGTCCGTCTCCATCAAGGAAAAGGTTGGCAAAGAGGAGGCCGCGAACGAAGTGGGCAAGGCGCTCGGTGCCATGTGCGTGGAGAAAGGGATAAAAAAGGCCGTGTTCGACCGCGGCGGGTTCGTGTACCACGGACGGGTCAAAGCCGTGGCGGAAGGGTGCCGGGAAGCGGGTGTGGAGTTC------------------------------------------TTCGCCAACCACGGACACGACACGGGCGGGGTTGAGGTTCAAATCGCGTCCCTTACGGAGCGCGTGCGGTACATGACAACGCATCTGCAAACGCACCACAAGGACAACGCGTCGAGGCGAGGCCTCGTTGCGATGCTGGAGCGGCGGAAAAAACTGCTGAAGTACTTAAGAAGGACGGATGGGGATTCCTACGGCGAAACCCTGTACCGCCTCGGCCTGAAA------------------------------------------------------------------------------------------------------------------------------------------------------------------------------------------------------------------------------------------------------------------------------------------------------------------------------------------------------------------------------------------------------------------------------------------------------------------------------------------------------------------------------------------------------------------------------------------------------------------------------------------------------------------------------------------------------------------------------------------------------------------------------------------------------------------------------------------------------------------------------------ATCCTCACCGGCGTCGTGAAATCGACCAAGATGAAACGCACGCTCATCATGCGCATGGATTACCTTCATTACATCAAGAAGTACCAGCGCTACGAAAAACGCCACACCAACATCGCCGCGCACATCTCCCCGTGCTTCTGCAAGGAAGGCGACACTGTGGTTGTGGGGCAGTGCCGCCCGCTGTCCAAAACCGTGCGGTTCAACACCCTGAAGGTCATCGCG------------------------------------------------CCTTGGATTGTGGTGGATGCGGCGGATTTGCGTTTAGGGCGGTTGAGCACGTTGTTGGCGACGTATTTGCGCGGCGGGAACGTCGCGACGTACTCCCCGAGCATGAACATGGGGACCTACGTCGTCGTGATCAACGCGGAACAGGTCGTGGTGTCCGGAAAGAAGTTCGAGGACAAGCTGTACAAAAGGCACACGGGCCGGCCGGGTGCGATGAAGGAGGAGAGTTTCCGGGCGCTGCAGGCGCGCATTCCCGAGCGCATCATCGAAAAAGCTGTGCGCGGTATGTTGCCCAAGAACCGCATGGGACGGGAGCTGTTCACGCAGCTCAAGGTGTACTCCGGGTCGGAGCACCCGCACGCGGCGCAAAACCCCACGGACGTC------------------------------------------------------------------------------------------------------------------------------------------------------------------------------------------------------------------------------------------------------------------------------------------------------------------------------------------------------------------------------------------------------------------------------------------------------------------------------------------------------------------------------------------------------------------ATGCACGTCAAGACCAACGACAAGGTTGTTGTTATTACGGGCGTGGATAAAGGCAAGGTGACCCAGGTTGTGGAGGTGTTCAAAACGGGCACGATTTTGTGCAAAGACGTGAACGTCAAAACCAAGCACGTCAAGCCGAAGGGGGAGGGCGAGACGGGACAGATCATTCAGAAGGAGTGGCCCATTCATCACTCCAACGTGATGCACTGGTCCGCGAAACAAGTGCGGTCGCGAATCGGGCACAAAGTAGTGGACGGGAAGAAGGTTCGGGTTTTGAAAAAGACGGACGAGGTG------

>P1_3E
------------------CAGCACATGCTCACATGTCAAGTCCACATTGGTACTCACAATTTG------GAACACAAAATGAAAGACTACGTCTGGCGTCGTCGTGATGGTGTCCACATCATCAACGTTGCCAAAACGTGGGAAAAACTTCATTTGGCCGCTCGTATTATTGTCGCCATTGAACCGAAG------GACGTCGTTGCCATTTCCGCCCGTCCCTTTGGACAACGCGCGGTGCTCAAGTACGCGCAGTACACCGGTGGTGTGTCCATTGCCGGCCGTTACACCCCAGGTACCTTTACGAATTACATTACT------------------------AAAAATTTC------------------------------------------------------------------------------------------------------------------CGTGAACCAAGACTTTTAATCATTACCGATCCTCGCATGGATTCTCAACCCACCAAAGAAGCGTCTTACATGAACATCCCATGCATTGCCTTTTGCGATACCGATTCCCCTCTCGAGCACGTCGACGTCGCCATCCCCTCCAACAACAAAGGCAAACATTCCATTGGTTTGTTGTATTACATGTTGGCCCGCGAAGTCTTGCGTCTTCGTGGT------------------------------------------------------------------------------------CGCATTCGCATCACCCTTACTTCTACCAATTGCAAAGCTTTGGAAAAAGTCTGCCGTGATTTAAAAAAGAATGCCCAACAAAAGAATCTCAAAGTGTCCGGACCGGTCCGTCTTCCCACCAAAAAATTGCTCATCACCACCCGTAAAGCACCCAATGGAGAAACCAACACTTACGATCGTTTCGAAATGCGTATCCACAAACGTGTCATTGACTTG---AAATCACCAGGAGAGATTGTCAAACAAATCACCTCCATCAACATCGAACCCGGAGTCGATGTCGAAGTCATG---------------------------------------------------------------------------------------------------------AAAAGAAATTTTTTGGAGACCGTGGAACTTCAAGCTGCCTTGGGATACGACCCGTCCAAA---GACAAACGTTTCAACGGCACCATGAAACTCCCCAACCCTTCCAAAGGTGCAATGAAAGTGTGCATGCTTGGTACTGAAAAGGATGTCGAACGCGCCAGAGAAGCCGGTCTCGATGCCATGACCGAAGACGACTTGAAGAAAAAAAAATTAGTGAAAAAATTGAAATACGATGCCTTTTTAGCCTCGGCCAAACTCATTAAAAAGATCCCTCGTCTTGGTCCCGGTCTTAACCGTGCTGGTAAATTTCCAACTGTTGTTTCACCCACC------GAAGATTTACAAGCCAAAGTCACGGAATTGTCCAGT---CAAATTAAATTTCAAATGAAAAAAGTCTTGTGCCTCAATGCTGCGGTCGGTAACGTCAACATGAAAGACGATGATTTGCGTACCAACATCATGATTGCCGTCAATTTTTTGGTGTCTTTGTGTAAA---------AAGAACCAAAACATCGGTGTTTTGTACATCAAATCCACCATGGGCCCTCGGTTCCAAATT------------------------------------------------------------------------------------------------------------------------------------------------------------------------------------------------------------------------------------------------------------------------------------------------------------------------------------------------------------------------------------------------------------------------------------------------------------------------------------------------------------------------------------------------------------------------------------------------------------------------------------------------------------------------------------------------------------------------------------------------------------------GTCACCTTTGTAGATACACCAGGCCATGCTGCTTTTTCTTCTATGAGAGAGAGTGGTATTAATTCCACTGATATTTTAGTATTGGTTGTAGCGGCAGATGACGGTGTCATGGACCAAACCGTCGAATCCGGTACATCTGCCGTTGAACTAGGTATACCCGTAGTTGTAGCAATAACAAAATGTGACTTGGATGGCATTGACCAGATGAACATTGAATCGGAATTGATCAACCATGGTCTTGTCAGTGAAAATTTAGGTGGTGAAATACCGGTAGTTCGCGTCTCTGGTCTGACCGGAGAAGGCAAAGAAGACTTGATCGAAACGTTGTCTCTTCAAAGTGAGATCATGGGTTTGAAAGCAGAATACAAAGCACCCGCCGAAGCGGTTGTGCTCGAAGGAGCCTATTTGAAAGGCGTTGGGCCCATTGCCGATGTCGTGGTGCAATGGGGAACATTGAACGCTCGTGATTTTATAGTTGTCGGTGGCACATACGGTCGTGTGAAAAGTTTAATTACACCAGATGGAAAACGTATTAAAACCGCCACGCCATCGACACCAGTTCGTATTATGGGACTCAGTAGTGTACCCAAAGCAGGGGCGGATCTTATTGTTGTCCAGAGCTTAGAAGAAGCACGGACATTACGAGACGAATGGGCTCATACTCAATCCAACGAAAGCATCGAAGAAGCAGCAGCGACACAATTAAAACGTTTGCAGGGAGGCGCAGGCGAC---------AAAGGGATCGACTTAATTGTTGTCACCAACAGTGATGGTGGTTTGAGTGCCGTTGAAACCTGCATTGATAACGTGACAAATGAGCTGGGTGTGAAGGTTTTACGTTCAATCGTAGGCGAAATATCGATGGGTGATATTGAAGAAGCAGCAGCCTCTGGTGCAATATTGTTGACGTTCAATACAAAACTGCCACGTCCCATTCAAACTGCGGCACAAAACGCGGGTCTTGAAATCTCTAATTTTGATTTGATATATCAATTGGAAGACAAGTTGAGGATGGCCGCCAATGAATTGTTGCCTGTTGTGTTTGAAGAAAAACGTGGAGGTAAAGCCGAAGCATTGCAAATTTTTCCATTGAATAATGCTGGCAGTGTCATTGGTCTTCGTTTGAAACAAGGTACATTTGATCGGAAAAGTTCCTACCGATTGATACGCAACGGTGAAATTGTCGAAGATTTAAAAGTACGTTCTTTGCGTGTTTTGAAAGATGACGTGCAAGAAGTGAAATCAGGCAGTGATTGTGGTCTTTTATTGGAAGACAGC------------------------------------------------------------------GCCATTGGCCTGGAGGGATCGGCCAACAAACTCGGCATTGGCATCATCCAAAACGGCCGTATCCTTTCCAATCCTCGAAAAACCTTCATCCCACCGGGGGAGGGTTTTCTGCCTCGTGAAACAGCCTGGCACCATCAAACACACGCAGCACCCTTGGTGCGCGAAGCCTTGGCCGCCGGTATCACACCCGATCAAATCGACTGCATTTGTTTCACACAAGGCCCCGGGATGGGGGCCCCACTCCGCTCCACGGCCCTGTGCGCTCGCACACTCTCGCAATTGTGGGGTGTGCCCATTGTTGGCGTCAACCATTGCGTCGGTCATATCGAAATGGGCTGTGGTGCCGTCAACCCC---GTCGTCCTCTACGTCAGCGGTGGCAACACACAAGTCATTGCGTACTCCCAACAAAGGTATCGAATCTTTGGTGAAACCATTGACATTGCCGTGGGCAACTGTTTGGATCGATTTGCGCGCGTCATTGGTTTGTCCAACGACCCCAGTCCATTGTGTGCGAGAGAAGCCCACAAACAAGAAAATCCGTTGCCTTACGTGGTCAAAATGGACGTGTCGTTTTCTGGTTTGTTGACCGAAGCCCGCAAGAAATTGAAAACGAAA------------GAATGCACACAGGATTTGTGTTATTCCTTGCAAGAAACCGCGTGGGCCATGTTGGTGGAAACGACCGAACGGGCTTTGGCCCATGGTTCCAACGAAGTGTTGATTGTGGGTGGCGTGGGATGCAACAAACGTTTGCAAGAAATGATGGCCATTATGATGCAGGAAAGA---ACGACGTTTGGTATGGACAGTCGGTATTGCATTGACAACGGT---------------------------------------------------------------------------------------------------------------------------------------------------------------------------------------------------------------------------------------------------------------------------------------------------------------------------------------------------------------------------------------------------------------------------------------------------------------ATTACATTGGACCCTGAAGTGTTTGCACAGCCAGTACGCCGTGACATTGTACATCGAGTTGTGAAATGGCAACTCGCCAGACGAAGACAAGGTACACACAAACAAAAAAATATAAGTGAAGTCAGTGGCAGTGGCAGAAAACCGTGGCAACAAAAAGGTACTGGACGTGCACGTGCTGGACATCGTCGTCCACCACATTGGCGTGGGGGTGCGCGTGCTTTTGCGAAACGACCTCGAGATTATTCATACAAATTGCAGAAACGGGTTCGAAATCAAGGCATGCGTTCTGCTTTGTCTGCAAAAGTATTGGAAGGTGCTCTTCATATTGTTGACGGCGAGACTCTTGAGTCACATAAAACAGCACCCTTGGTATCTTGGTTGGCGGAACGTGACATTGATTCCGCGGTCATTGTCGATGACGACAGTGACAATGGTTTGTTGGCCGTGGGCAACATTCCTGACGTACTGTTACTGGAACACTGTGGTGCAAATGTATACGATATTGTGAAGAGACGTGATTTAATCATG---------------------------------------------------------------------------------------------------------------------------------------------------CAGCGTAAAGGGGCAGGTTCCGTCTTTACATCTCACACCAAACACCGCAAAGGTGCC------GCCAAACTCCGGGCTTTGGACTACGCCGAACGCCGTGGGTTTGTCAAAGGTGTTGTCAAGGACATCATCCATGACCCCGGACGTGGCGCCCCTCTTGCCAAAGTTCAGTTCAGAAATAAAGACAATGAATTGTTCATTGCCGCGGAAGGTACTTACACTGGACAATACTTGTACTGTGGTAAAAAAGCGACGTTGGAAATTGGGAACATTCTGCCTTTGGCCAAAGTACCCGAAGGTACCATCATGTTCAACGTCGAAGCCAAAGCTGGGGATAGAGGTAAAATGGCCAAAGCTTCTGGCGAATACGTCACTGTCATTTCTCACGACGTAAAAAAAACAGTCGTGCGCATGCCATCCGGCTGCAAAAAAACGTTGTCCAACTTGTGCCGTGCCTGCGTCGGTGTTGCCGCGGGTGGTGGACGTCCAGACAAACCCATGTTGAAAGCCGGTCGTGCCTTTCACAAAAATTCTTGGCCCAAAGTCAGAGGTGTTGCGATGAATCCAGTGGAACATCCACACGGGGGGGGTAATCACCAACACATT---------------------------GGTCATGCCTCAACCTCCAACAGAAGTTCC---GTGCCCGGTCAAAAAGTTGGTTTGATTGCCGCGCGCCGAACCGGA------------------------------GGACGAAGAAAAACGGCGGTCGCCCGAGTGTGGTTGCGGCCCGGCGACGGCAAAGTGTCCATCAACAAATTGGATTTAGTCACGTATTTTAACAGAAGCTCCCATCGCGAAAATGTGCTCGAACCTTTTGTAGCAACACAAAGCATGGGCAAATGGGATGTAAAGGCCTTGGTGGGAGGTGGGGGCAACACGGGGCAGGCCCAAGCAATCCGCCACGGCATTGCCCTGGCCCTAAGGAATGCCCATCCAGACTACACCAAAGTATTGCGTTCCAAAGGTTTAACAACGCGTGATCCAAGAATGGTAGAACGAAAAAAACCAGGTCAACCCAAAGCACGCAAGAAGTTTCAATGGGTCAAACGA------------------------------------------------------------------------------------------------------------------------------------------------------------------------------------------------------------------------------AAGAAAGCCCACGTCATGGAAATCCAAGTCAACGGTGACAAAGTCGACTTTGCTCAAAAAGTTGCCGTCACTGTCTTTTCCAAATTGGAAATGGTGGATACCATTGGTGTGACCAAAGGTAAAGGTTTCGAAGGTGTCACTACTCGTTGGGGTACTTCCCGCCTTCCACGCAAGTCC------CACAAGGGTCTTCGCAAAGTCGCCTGTATTGGATCATGGCACCCAAGTCGTGTCAGTTTCACCACGCCACGTGCCGGTCAAAACGGATACCATCACCGTACCGATTTGAACAAAAAAGTATACATGATTGGTGCC------------------------------------------------------------------------------------------------------------------------------------------------------------------------------------------------------------------------------------------------------------------------------------------------------------------------------------------------------------------------------------------------------------------------------------------------------------------------------------------------------------------------------------------------------------------------------------------------------------------------------------------------------------------------------------------------------------------------------------------------------------------------------------------------------------------------------------------------------------------------------------------------------------------------------------------------------------------------------------------------------------------------------------------------------------------------------------------------------------------------------------------------------------------------------------------------------------------------------------------------------------------------------------------------------------------------------------------------------------------------------------------------------------------------------------------------------------------------------------------------------------------------------------------------------------------------------------------------------------------------------------------------------------------------------------------------------------------------------------------------------------------------------------------------------------------------------------------------------------------------------------------------------------------------------------------------------------------------------------------------------------------------------------------------------------------------------------------------------------------------------------------------------------------------------------------------------------------------------------------------------GTCGGAGCCACCATCAATTGTGCCGACAACACCGGTGCTAAAAATTTACACATCATTGCCGTCAAGGGTGGTGCCCGAAATCGCCTTGCCGCCGTGGGCGACATGGTCATGGCCACTGTGAAAAAAGGTAAACCA---------GAATTGCGTAAAAAAGTACACCCCGCTATCATTGTTAGACAAAGAAAGCCATGGAGAAGAAAGAACGGTGTCTTTTTGTACTTTGAAGACAATGCTGGTGTGATTGTGAACTCCAAAGGTGAAATGAAAGGGTCTGCTGTTACCGGACCGGTCGGTAAAGAATGCGCCGAT---TTGTGGCCAAAAATCGCCTCTGCCGCTGGTTCCATC------------------------------------------------------------------------------------------------------------------------------------------------------------------------------------------------------------------------------------------------------------------------------------------------------------------------------------------------------------------------------------------------------------------------------------------------------------------------------------------------------------------------------------------------------------------------------------------------------------------------------------------------------------------------------------------------------------------------------------------------------------------------------------------------------------------------------------------GTTTTCCTCCCCCACACCCGTTACGCCAAAATTGTAGAAAGAATGGTCTGTGCCCTTATGAACACCGGTAAAAAGATGTTGGCCGTGAAAATCATGCGCGCCACTCTTGAAATCATTCATTTGTTGACCGACGAAAACCCCATCCAAGTCCTCATCAACGCCGTGGTCAACGCTGGACCCCGCGAAGATTCCACCCGTGTTGGTTCCGCCGGTGTCGTCCGTCGCCAAGCCGTCGACGTCTCCCCTTTCCGACGTGTCAACCAAGCCATCTACCTCCTTGCCACCGGTGCCCGTAGCTCCTCCTTCCGTAACATTGCCGAGTGCTTGGCCGATGAAATCATCAATGCCGCCAAAGGTTCTTCTTACGCCATCAAGAAAAAAGACGAAACCGAACGTGTGGCCAAAGCCAACCGA---------------------------------------------------------------------------------------------------------------------------------------------------------------------------------------------------------------------------------------------------------------------------------------------------------------------------------------------------------------------------------------------------------------------------------------------------------------------------------------------------------------------------------------------------------------------------------------------------------------------------------------------------------------------------------------------------------------------------------------------------------------------------------------------------------------------------------------------------------------------------------------------------------------------------------------------------------------------------------------------------------------------------------------------------------------------------------------------------------------------------------------------------------------------------------------------------------------------------------------------------------------------------------------------------------------------------------------------------------------------------------------------------------------------------------------------------------------------------------------------------------------------------------------------------------------------------------------------------------------------------------------------------------------------------------------------------------------------------------------------------------------------------------------------------------------------------------------------------------------------------------------------------------------------------------------------------------------------------------------------------------------------------------------------------------------------------------------------------------------------------------------------------------------------------------------------------------------------------------------------------------------------------------------------------------------------------------------------------------------------------------------------------------------------------------------------------------------------------------------------------------------------------------------------------------------------------------------------------GTTACTGTCACCATCAAATCCATGGTCGTCAAAGTCAAAGGACCACGCGGAGAACTTGAAATCAACATGCGTAAACGCCTGTGTATTACAGTGAAGAACGGCAAAGTCAAAGTCGATATCTGGCACGCAACAAGAAAAGAAGCTTGCTTGCGTTCCTTATCCTCCAAAGTTGAAAACATGATCATCGGTGTCACTCAAGGTTTCTTGTACAAAATGCGCTTCGTATACAATCACTTCCCCATCAATTCCGCTGGAAACAAACTTGTAATCAAATTAGGTGAACGCAGACCCCGTGAAATCCAAGCTCAAAAAGGTGTGACAATGGAGAAATCCAAAGAC------GTGGAAATTACAGGCAACGACGTCGACTGCGTCTCTTTGACCGCTGCCCAAATCAACGATTCTTGCAAAGCCAGAAACAAA---GATATCAGAAAATTTTTAGACGGTGTATACATCAGTGAACGA---------------------------AAAGGCATTGCCCGACTTCGTGTCTTGTCCGGTCAAGCGCAACCCTCCCCCACCATTGGCCAAGCGTTGGGACCACTTGGCGTGAACATGGTGGAATTCTGTAAAAAATTCAATGAACACACCAAACTGACACCCGGCATGCCCACGCCCGTCATGCTCACTGCCTTTGAAGATCGAACGTACGATTTTAAAACCAAAACACCACCCACCACTTGGTTGTTGAAACAAGTGTCAGGGGTGGAGAAAGGAACCACCGCACCTGGCAAAGAACTTGTTGGGGAAGTCTCGTCCAAACAGATTTATGAAATCGCCAAAATCAAAGTGCAAGACCTGTCGGACATTAGTCTGGAAAGTTTGTGCAAAAGCATTAAAGCAACAGCCACGAGCATGGGACTCAAG------------------------------------------------------------------------------------------ATCTACGTGGAGAAATTGATCATCAATTGCTCCGTCGGG---------GAATCCGGGGATAGACTTACACGTGCCGCCAAAGTGTTGCAACAATTGACCAATCAAAAACCTGTCTTGTCCGAAGCACGTTTTACCGTGAGACAATTTGGTATCAGAAGAAATGAAAAGATCGCTTGCCACGTGACTGTCCGTGGTGAAAAAGCTTTGGAATTGTTGAACCGAGGTCTTCGT---------------GTCAAAGAGTTTGAA------TTGTCTAAAAACTTCTCCCAAGGCGGTAACTTTGGTTTCGGTATCACAGAACACATTGATTTG---GGCATCAAATACGATCCCTCCACCGGTATTTACGGTATGGATTTCTACGTCTGCCTCAAA------------------------------------------------------------------------------------------------------------------------------------------------------------------------------------------------------------------------------------------------------------------------------------------------------------------------------------------------------------------------------------------------------------------------------------------------------------------------------------------------------------------------------------------------------------------------------------------------------------------------------------------------------------------------------------------------------------------------------------------------------------------------------------------------------------------------------------------------------------------------------------------------------------------------------------------------------------------------------------------------------------------------------------------------------------------------------------------------------------------------------------------------------------------------------------------------------------------------------------------------------------------------------------------------------------------------------------------------------------------------------------------------------------------------------------------------------------------------------------------------------------------------------------------------------------------------------------------------------------------------------------------------------------------------------------------------------------------------------------------------------------------------------------------------------------------------------------------------------------------------------------------------------------------------------------------------------------------------------------------------------------------------------------------------------------------------------------------------------------------------------------------------------------------------------------------------------------------------------------------------------------------------------------------------------------------------------------------------------------------------------------------------------------------------------------------------------------------------------------------------------------------------------------------------------------------------------------------------------------------------------------------TCCGGGGTAATCAATTTGGACAAACCCGCCAACCCGTCTTCCCACGAAGTCGTCGCATGGATTCGTCGCATTCTGCGCGTGGACAAAACGGGGCATTCCGGTACGTTGGACCCCAAAGTCACTGGTTGTTTAATCGTTTGCATCAACAGAGCTACACGTTTGGTCAAAGCACAACAAAGTGCCGGTAAAGAATACGTCGCCATCGTGAAATTGCACAGTGCCGTCGACACGGCG------------------------------------CAAGTCGCCCAGTCCATCAAGACACTGACGGGTGCCTTGTTTCAACGCCCTCCGTTGATTTCGGCCGTC------------------------------------------------AAACGTCAACTTCGCATCAGAACCATTTACGATTCCAAATTGGTGGAATAC------GTCTTTTGGGTCTCGTGCCAAGCCGGCACTTACATTCGTACGTTGTGCGTGCATTTGGGTCTGTTGTTGGGTGTGGGTGGCCATATGCAAGAGTTGCGACGAGTGCGTTCCGGTGCGTTGGACGAGAATAAATGTACAATGCACGATGTCATGGTCGTCATGCCTTTGGAAGTCTTGTTGACGACGTACAAACGTGTGGTCATTAAAGATTCCGCCATCAACGCGGTGTGTTTTGGTGCTAAATTAATTCCTGGA------------------------------------------------------------------------------------------------------------------------------------------------------------------------------------------------------------------------------------------------------------------------------------------------------------------------------------------------------------------------------------------------------------------------------------------------------------------------CAAATCATACAAGAATTTGGTGGCGATGAATTTAACAGTGGTTTGACAGAAGTACAAATTGCAATCATCACTAGAAAAATAGCTTATTTATCACTTGCTTTGCGTGACAATCGAAAAGACAAACACAACATTCGTAGTTTAAATTTAATGATTGGCCGACGTCGTAAATTGTTAAAGTATTTAATACGTCAAAGTCGTTCCAGATATTTTTCATGCATTGGTGCATTGGGGTTGCGT------------------------------------------------------------------------------------------------------------------------------------------------------------------------------------------------------------------------------------------------------------------------------------------------------------------------------------------------------------------------------------------------------------------------------------------------------------------------------------------------------------------------------------------------------------------------------------------------------------------------------------------------------------------------------------------------------------------------------------------------------------------------------------------------------------------------------------------------------------------------------------GTCCTTAAAGGTCTTGTGATCTCCTGCAAGATGGAACGCACCATTGTCATCCGTCGTGATTACCTCCACTACATCGCCAAGTACCGACGTTACGAAAAACGTCACCGTAACATCTCTGTCCATTGCTCCCCTGCCTTTTGTAACGTTGGTGATATCGTGACCATCGGCCAATGCCGACCCCTTTCCAAAACAGTACGCTTCAATGTCGTT---------------------------------------AAACCGTGTCGTTGCCCCCGAGAATGGCACCACATTGATGCCCGGGGGAAAATTGTGGGTCGTTTGGCCACGGAAATTGCTACTTTGTTGACGGGCAAACACAAACCCACTTATTTACCCAACATTGACAGCGGGGACCACGTGGTCGTGACCAACGCGAGGCATATTGTCTTTACCGGTGCAAAAGTGGACGACAAATATTACCGTTGGCACACGGGTTTTCCAGGTGGGTTGAAACAAAAGAGTGTGAAAGAAACGTTGGACACGAAACCGGACGACGTATTGAGAAGAGCGGTCAACGGCATGTTGCCCAAAAATCGTCTGAGAAAATTAAGAATGAGAAAATTTCGTACTTTCGCGGACGAAGAACACCCCCACGAAGCACAG---------------------------------------------------------------------------------------------------------------------------------------------------------------------------------------------------------------------------------------------------------------------------------------------------------------------------------------------------------------------------------------------------------------------------------------------------------------------------------------------------------------------------------------------------------------------------------------------------------------------------------------------------------------------------------------------------------------------------------------------------------------------------------------------------------------------------------------------------------------------------------------------

>P1_4E
---------------------------CTCTCTGCCAATGTTCACTCCGGAACCAAGAACTCT------GATAGTTCCATGAAGGAGTACATCTGGCGTCGTCGTGATGGTATCTACATCCTCAACATCGGAAAGACCTGGGAGAAGCTCATGCTTGCTGCCCGTGTCATTGTCTCCATCGAGCCCCAG------GATGTTATTGCTATCAGTGCTCGTCCTTACGGTATGCGTGCTGTTCTTAAGTTCGCACATTACACTGGATCCAACTCCATTGCTGGACGTTACACTCCTGGTACTTTCACAAAT------------------------------------CAGATCACCAAGCAGTTCAAG------------------------------------------------------------------------------------------------------GAACCCCGTCTTTTGGTTGTCACTGATCCTCGTACCGATTCTCAGTCTGTTAAGGAGTCTTCTTATGTTAACATCCCCGTTATCGCTCTTTGTGATTCCGACTCTCCTCTTCAGTACGTTGATATTGCTATCCCTGCCAATAACAAGGGTAAGCTCTCCATCGGACTCATGTACTGGATGCTTGCTCGTGAGGTCCTCAGACTTCGTACCATCTCCCGTACTTCT------------------------------------------------------------------CACCGTGTACGCATCACCCTCACCTCTCGCAATGTAAAGAACATTGAGAAGGTATGTACCGACCTCAAGCGTGCGGCTGTCACCAAGAAGCTCAAGGTTTCTGGACCCGTTCGTATGCCCACCAAGAAGCTTAGAGTTACCACCCGTAAGTCCCCCTGTGGAGAGACCAATACTTGGGATACCTTTGAGATGAGGATTCACAAGAGGTTGATTGATTTG---CATGCTCCTTCTGAGGTTGTGAAGCAGATTACTTCTATTGAGATCGAGCCTGGTGTAGAGGTCGATGTT---------------------------------------------------------------------------------------------------------AAGAAGCGTAACTTCATCGAGACCATTGAGATGCAGGTAACTCTTAATTATGACCCCCAAAGAGAG---AAGCGTTTCTCCGGAACCTTCAAGCTTCCCACTGTACCCCGCCCTAACCTTAAGTGCTGCATGCTCGGAAACGCTGCTCATTGTGAGCAGGCTGACCGTATCGGTGTCGACCACTTGAGTGTTGAGGACTTGAAGAAGCTTCTTGTTAAGAAGCTCGCCAAATACGATTTCTTCCTTGCTTCCGATAACATGATTAAGCAGATCCCCCGTCTTGGACCCGGTCTCACCAAGGCAGGAAAGTTCCCCACTCTT------CTTTCCAGTTCTGATGATATGCAGGAGAAGATCGATGAGGTTAAGTCT---ACCATCAAGTTCCAGATGAAGAAGGTCATGTGCATGAACGTTGCTGTTGGAAACACCGAGCTCTCCAAGCAGGAGAACATTGTTAACGTTCAGTTGGCTGCGAATTTCTTGGTTTCTTTGTTGAAG---------AAGCAGCAGAACATTGGTGTTATTTACATTAAGAGTACCATGGGACCTGCTTACCAGATT------------------------------------------------------------------------------------------------------------------------------------------------------------------------------------------------------------------------------------------------------------------------------------------------------------------------------------------------------------------------------------------------------------------------------------------------------------------------------------------------------------------------------------------------------------------------------------------------------------------AGACCACCAGTTGTTACCATTATGGGACATGTTGATCATGGAAAGACATCTCTTCTCGATGCTATCAGAAACACAAAGGTCACCGCAGGAGAAGCTGGAGGAATTACACAACACATTGGAGCCTACCAGGTTGAACAGGGAAAAATCACTTTCATTGATACCCCCGGTCACGCTGCATTCACTGATATGCGTCAACGTGGAGCAAACGTTACTGATATGGTGATTTTGGTGGTTGCAGCTGATGATGGTGTCAAACAACAAACTGCTGATTCTATTGCTTGTGCTCGTCAGGCTGGAGTCCCACTCCTTGTTGCAGTCAACAAGATTGACTTGGAAACTGCAAATATTGCTAAAGTCAAAGCTGAGCTCACATCTTATGATGTTTTGACTGAAGATCTTGGAGGAGATATTTTGACCTCTGAAATTAGTGCCAAGGAGAAGATTGGACTTGATGATTTGCTTGAAAAGATTTTGCTTCAGGCTGAAATTCAGGACCTAAAGGCTAATCCCGATAGACTTGCACAGGGAGCTGTTATCGAAGCCAAAATCATGAAGGGTCTAGGAACTGTAGCAACCACTCTGATTCAAAAAGGAACTTTGAAGCTTGGAGACGTCTTTGTTTGTGGTGAATGTTCAGGCCGCGTTAAGGCACTTATTCCTGACGGAAAGACTAGAGTGAAGGAAGCTGGACCAAGTTTTCCTATTAGCGTCGTTGGTTTCGATGGTATTCCCTTAGCCGGTGATCTTCTCGTTGCATGTGAAGATGAAGCAATGGCGAGAGACCTTGCAGCGAATCGTGGCAGAATTGCTCGTGAGAAAGAAGCGGCTGCGTACCAGGCTGGTCTCATGAAATCTGTGTCTGCCGCCTTCGCAGCTGATGAGAGTCGCGAAATGTGCGTTGTCGTGAAAGCAGACGTACAAGGATCTGCCGAAGCCCTGACTGCTGCTCTCCGGGATTTGGAAGCTACCGTTACAATTAAGGTACTCCTCAGCGAGGCTGGAGATGTGACAAAGAGTGATGTCGCTATCGCCAGTACTGCCGATACCACTATCATTGCGTTTAACTGTCCTGCAATGTACGCTGCAACTGAAGACGCAAGAGCTCAAAACATCCCCATTGAATACTTCAGTATTGTATACGATGCAATTGAGTCTGTTGAAAGTCGCATGCAAGAGGTACTCTCACCAACACCTGAGGGAGAATATGTTGGAGAAGTTATTGTACAAGAAGTATTCGACATTGGAGGTGTTGGAAATATTGCCGGAAGTATGTGTACTAAGGGATACATCAAGAAGGGCAGCAATGTTCGTGTCATGAGAGGTGACAAGATTATTTGCGAGGACAAGATCAAATCTCTTCGTAATTTCAAGTCTGAGGTCGATAAGGTCGAAGCAGGAGATGAGTGTGGAGTTGGTTTGTTAAAGTTTGCAGATTTCCAGCCAGGTGACAGAGTTGAGAGTTAC---------------------------------------------------------------------------------------------------------------------------------------------------------------------------------------------------------------------------------------------------------------------------------------------------------------------------------------------------------------------------------------------------------------------------------------------------------------------------------ATCGACATTGCAATTGGAAATTGTCTTGATCGGTTTGCCAGGGCAATCGGGCTTTCCAACGACCCATCCCCTGGGATCGAACAGGAAGCCAAGAAACCAGGGTTGGAATTACCCTACGTTGTGAAAATGGACGTTTCGTTTTCTGGAATATTATCGGAAGCAAGACAAAAATTAAAGAGTGGT------------TTGGTGACAAAAGATCTATGCTTTAGTTTACAAGAAACGTTGTTTGCCATGTTGGTCGAAATCACAGAAAGAGCAATGGCCCATTGTCAGAATCAAGTCTTGATTGTCGGGGGTGTTGGCTGCAATGAACGTTTGCAAGCAATGATGGCAGATATGGTGAAGCAAGGTGGATCACTATGCGCGATGGATCATAGATACTGTATTGATAATGGGGCGATGATCGCACAGGCTGGTATACTTCAACACGGG---------------------------------------------------------------------------------------------------------------------------------------------------------------------------------------------------------------------------------------------------------------------------------------------------------------------------------------------------------------------------------------------GTCTTCTCCCTCACCGGAGAGAAGACCGCCACCACCCTT---CCTGCTGTATTCCTTGCACCTGTCCGTCCCGACATCGTTCAGTTTGTACACACCAACATGGCTAAGAACAACCGTCAGGCTCATGCTGTATCCATGAAAGCAGGAATGAACGTTTCCGCT------CAATCTTGG---------GGTACCGGACGTGCTGTTGCTCGTGTCGCTCGTGTTGCGAACATGTGTCGTGGAGGACGCATGTTTGCTCCCACCAAGCGTAAGTGGCACAGAAAGATCAACAGCACCCAGAAGCAGTATGCTGTGGCATCTGCTCTTGCTGCATCT------------------------------------------------------------------------------------------------------------------------------------------------------------------------------------------------------------------------------------------------------------------------------------------------------------------------------------------------------------------------------------CAAAGGCAGGGTAAGTCTCCTATCTTCAAGGCGCACACCCGCACCCGTAAGGGAGCT------GTAAAGCTCCGCTCTATCGATTATGCTGAAAAGCATGGATACATCCGCGGAGTTGTCAAGGAGATCTTGCACGACCCTGGTCGTGGAGCACCAGTTGCAAAGGTTCAGTTTCTCAATAGGGACAACGAGCTTATGCTCTGTACCGAGGGCATGTACACTGGGCAGTACATTTACTGCGGAAAGAAGGCTGCTCTAACCGTTGGAAATGTTCTTCCTCTCACTTCTGTTCCCGAGGGAACCATTGTTTGCAACATCGAGGCAAAGGTTGGTGACCGCGGTGCTTTTGCTCGTGGATCCGGAACATTTGCTGTTGTTGTTTCTCATGATAAGGGCACCACCCGCCTTCGTCTTCCCTCCGGAGGAAAGAAAACTGTTCCTTCTGGGGTCCGTGCTCAGATCGGTGTTGTTGCTGGAGGTGGACGTACCGACAAGCCTCTTCTCAAGGCTGGAAACGCATACCACAAGGCTGTCTGGCCCAAGATTCGTGGAGTAGCTAAAAATCCCGTAGAGCATCCCCACGGAGGTGGAAATCACCAGCATATT---------------------------GGTAAGCCTTCCACTTGTGGACAAGCACGT---CCCTCCGGTAGAAAGTGTGGTTTGATCGGAGCACGCCGTACTGGA---------------------------------AGGAAAAAGACCGCCACCGCTTGCGCTTTCGCCAAGCAGGGACGTGGACTTATCAAGGTCAATGGTCAGCCCATTGAGCTTATCCAGCCC---GAATCCCTTCGCTTGAAGGCATTCGAGCCCGTCCTCATCCAGGATAAATTCTCCAACCTCGATATCCGTATTCGCGTCAAGGGAGGAGGAATCACCGCTCAGATTTATGCTATCCGTGCTGCTATTGCTAAGGCTATCGTTGCATACAAGAACGAGTTGAGAAAGACTTTGTTGAACTATAACCTTCTTGTCAGTGATCCTCGTAGATGTGAGCCCAAGAAATACGGTGGACGTAGTGCTCGTTCTCGTTTCCAGAAGTCATACCGT---------GGTGCTCTTGGAATCAAAGTCGGTATGATGCCCATATGGGATGAATGGGGTGAGAGACATGCTTGCACTGTACTCTACCTTGACAGCAATGTTGTGATCCGCACGTTCAAAGAGGAGGACGATGGATATACGGCAGTTCAAATTGGCGCTGGTGAGAAAAAAAAGAATGTTACCAAGCCACTTATGGGACATTATGCAAAATATGGGGTGGATCCTCCTTTTACCGTGCGGGAATTCAGAGTGTCCGAGTATTTGCCAGAACCTGGCACCAATATCAATGCTAGGCACTTTGTCCCAGGACAAAATGTAGACGTTTCAGCAATTAGCAAAGGAAAGGGTTTTCAGGGTGCAATGAAGAAGTGGAACTTTAAGGGTATGCCGGCCACACACGGTACATCCTTATCTCATCGTGCACTTGGATCTACTGGACAATGTCAACCTGGAAGAGTATTCAAAGGAAAGAAGATGGCGGGTAGAATGGGTGGCGTGCGTGTCACAACTCAGAACTTGAGAATCGTAAAGATTGATAGGGGTCGCAATCTTCTTTTTCTCAAGGGTCCCGTACCTGGTCAAAAGGGTGAGTTTGTAGAGATCAAAGACTCTGTGAAGAAA------------------------------------------------------------------------------------------------------------------------------------------------------------------------------------------------------------------------------------------------------------------------------------------------------------------------------------------------------------------------------------------------------------------------------------------------------------------------------------------------------------------------------------------------------------------------------------------------------------------------------------------------------------------------------------------------------------------------------------------------------------------------------------------------------------------------------------------------------------------------------------------------------------------------------------------------------------------------------------------------------------------------------------------------------------------------------------------------------------------------------------------------------------------------------------------------------------------------------------------------------------------------------------------------------------------------------------------------------------------------------------------------------------------------------------------------------------------------------------------------------------------------------------------------------------------------------------------------------------------------------------------------------------------------------------------------------------------------------------------------------------------------------------------------------------------------------------------------------------------------------------------------------------------------------------------------------------------------------------------------------------------------------------------------------------------------------------------------------------------------------------------------------------------CCCGTCGCTGCAGTTATCAACTGCGCTGATAACTCCGGTGCTAAGAACTTGCATATCATCGCTGTTTGTAATGGAGGACGTAACCGTCTTGCTGGATCAGGAGACATGGTCATGTGTTCCGTAAAGAAGGGAAAGCCC---------GAGCTTCGTAAGAAGGTATTGCCTGGTATTGTTATTCGTCAGAGAAAGTCTTTCCGTAGAAAGGAGGGAGTTTTCATTCACTTCGAGGACAGTGCAGGAGTTATCGTAAACAATAAGGGAGAGATGAAGGGATCTGCTGTATCTGGACCCGTAGCTAAGGAGTGTGCTGAG---TTGTGGCCTCGTATTGCCTCCAACTCTGGATCT------------------------------------------------GAGACTATTGTGAGGGTGGACCGTGTGCAAAAGACTCAGAGGGGTGGAACGATGGTGAGGTACCGTGCGTTAGTCATTGGTGGAAACTTGAATGGCTGTGCTGGGTTTGGAGTTGCAAAGGCGAATGCACCGAATGAAGCTGCTGCTGCTGCGGCGCGTGTGGCCAAGAGGAACATTTTCTTCATTGATCGGTACAATGGAACTTTGACTAGTGATTTGGCAGGAAGACATAATTCTTGCAAGGTCCACCTAAGAAGTGTAAATCCAAACAGAGGTTTGAATGGGCATCCACTCATTCGCGAAATCTTGAAGTACTTTGGTATCACTGATTGTTCGGCAAAGAGTCACGGGAATAGAAATGTACACAATGTTGTCAGGGCCACATTCAAGGCGATCATGACACATGAGAGTTTGGAGGATGTCGCGTTGAAGAGAGGA------------------------ATGACCCGTGGACTCAAGCGTAAGCCTTTGGCTCTTATCAAGCGCCTAAGACAGGCTAAGAAGGAGGCTGCTGAGAAGCCCCGTGGTGTCAAGACCCACCTTCGTGATATGATTATTGTTCCAGAGATGATTGGATCAATCATCGGAATTTACAATGGAAAGATGTTTTGTGGAGTTGAGATGAGGCCTGAGATGATTGGAATGTACCTTGGAGAATTCGCTATCACATACAAGCCTGTTAGGCACGGACGTCCC---------------------------------------------------------CCCCACACTCGTTACCAACCTATTGTTGAGCGCCTCATGAAGAAGGGACGTAACGCCGGAAAGAAAATCATGGCTACCCGTATCATCCAACACACCCTTGAAATCATCTACCTTCTTACCGACCAGAACCCTATTCAGATTGTTGTTGATGCTGTCATCAACTCTGGACCTCGTGAGGATTCT------ACCCGTGTTGGAGGAGCCGGAGTTAGACAGGCTGTTGATATGTCCCCCTTCCGTCGCGTCAACTATGCTCTTTACTTGATTGCTACTGGAGCTCGTGAGGCTTCATTTAGAAACATGGCTGAGTGTTTGGCTGAGGAGCTCATCAACGCTGCCCGTGGATCTTCTTATGCTATTAAGAAGAAGGATGAGATCGAGCGTGTTTCCAAGTCTAACCGT---------------------------------------------------------------------------------------------------------------------------------------------------------------------------------------------------------------------------------------------------------------------------------------------------------------------------------------------------------------------------------------------------------------------------------------------------CTCCGTATTCTGAATACCAATGTTGAGGGAAAGCGTAACGTTGTCTTTGCTCTTACCAAAATCAAGGGTCTCGGACGCCGTTTCGCCGACCTCATCTGCAAAAAGGCAGAGATTGACGTAAACAAGCGCGCAGGAGAGCTCACCGCGGATGAAATCGAAAAAATCGTAGCCATCATCAAGTTCAAGACCGGAAAGTCTCAGGTCTTTGCGTTGCGTGATGATATTGAGAGGATGAAGAAGATCCGTGCTCACCGTGGTCTTAGGCACTGGTGGGGTGTTCGTGTTCGTGGACAGCACACTTGTTCTACTGGACGC---------------------------------------------------------------------------------------------------------------------------------------------------------------------------------------------------------------------------------------------------------------------------------------------------------------------------------------------------------------------------------------------------------------------------------------------------------------------------------------------------------------------------------------------------------------------------------------------------------------------------------------------------------------------------------------------------------------------------------------------------------------------------------------------------------------------------------------------------------------------------------------------------------------------------------------------------------------------------------------------------------------------------------------------------------------------------------------------------------------------------------------------------------------------------------------------------------------------------------------------------------------------------------------------------------------------------------------------------------------------------------------------------------------------------------------------------------------------------------------------------------------------GTCATCAAGTACCCTTTGACCACCGAGTCTTCCATGAAGTTGATTGAGAACACTCTTGTCTTCATTGTTGACCTTAAGTGCAACAAGCGTCAGATCAAGAATGCTGTCAAGGAGCTTTACGCTATTGATGCTGACAGAGTTAACACTCTCATCACTCCC---------------AAGGGA------------TTGAAGAAGGCTTACGTGAGACTCAGCAAGGACGCCGATGTTGCA---------------------------------------------------GTTGAAGTTGTTATCAAGGCCCGTCACGTCACTGTGACTGGACCCCGTGGAACCCTTTCCCGTGACCTCACTATGGACATGGACCTCAAAATCGGAGGAAAGTACATCCGTGTTGATTGGTTCGCCAACCGTAAGCAGCTTGCATGCGTACGTACCGCTATCTCTCACATTGATAACATGATGGTCGGAGTCACCGTAGGATTCTCTTACAAGATGCGTTTCGTATACTCGCATTTCCCCATCAACGTATCCGGAACCAATGTTGAGATCCGTTTGGGAGAGCGTCGTGTCCGTAAGGTACCTCTTCCCGAGGGAGTCTTTTACGAGGCTGATGTTAAG---GATCAGATCGTAACCGGAAATGACATTGCTGCTGTTTCCATGACTTGTGCTAGAATCCAGCAGGCTACCAATGTCAGAAAGAAG---GATCTTCGTAAGTTCCTTGACGGAATCTACGTGTCCGAGAAG------------------------------------GTCAAACTCCGTGTCCTATCATGCGCCGCACGACCAGGCCCCGCCATCGGCCAAGCCCTCGGACCCCTCGGAATCAACATGGCAGAATTCTGCAAACAGTTCAACGATAAAACGAGCATGGAAAGAGATATACCAGTTTCCGTCACCCTTAAAGCTCTCTCGGATAGAACGTTCACATTTGATGTTAAGAGTCCTCCCACTAGTTATCTTTTGAAGAAAGCGGCGGGGATGGAGAAAGGGCCGATGAGTCCTAGTAGTGATCCCGAGGGTTTCGTTACGCCGGAGATGGTTTATGAGATTGCGAAAGTTAAGATTAAGGATAGGTGGCATTTGCCTCTCGAGGGTGTGGCAAAGAGTGTTATTGGGACTGCCAAAAGTATGGGAATAAAAGTT------------------------------------------------------------------AAGAAGAACTGCATGAAGGACATTAAGGTTGACAAGCTCATCCTTAACTGTTGCGTAGGA---------GAGTCTGGAGATCGTCTCACCCGTGCTGCTCGTGTTTTGGAGCAGCTCACCGGACAACAACCATGTTACTCCAAGGCCAGATACACTCTTCGTTCTTTCGGAATCCGTCGTAACGAAAAGATTGCTGTCCACGTAACTGTCCGTGGAGAGAAGGCTCTTGAGATTTTGGAGCGTGGACTCAAGGTTAAG---------------GAGTACGAG---CTTATTCAGACAAACTTCTCCTCT---GGAAACTTTGGATTCGGAATCAACGAGCACATCGATCTT---GGAATTAAGTACGATCCTACCACCGGTATTTACGGAATGGACTTCTTTGTTAACTTGACA---------------------------------------------------------------------------------------------------------------------------------------------------------------------------------------------------------------------------------------------------------------------------------------------------------------------------------------------------------------------------------------------------------------------------------------------------------------------------------------------------------------------------------------------------------------------------------------------------------------------------------------------------------------------------------------------------------------------------------------------------------------------------------------------------------------------------------------------------------------------------------------------------------------------------------------------------------------------------------------------------------------------------------------------------------------------------------------------------------------------------------------------------------------------------------------------------------------------------------------------------------------------------------------------------------------------------------------------------------------------------------GCTGTATGCCATATCTTTGCTTCTTTCAATGATACTTTTGTGCACGTCACCGATCTATCCGGACGTGAGACCCTTGTCCGTGTCACTGGAGGAATGAAGGTTAAGGCTGATCGTGAGAGTTCTCCTTACGCAGCTATGCTTGCCGCTCAGGATGTTGCTGTCAAATGTAAGGATCTTGGAGTAACTGCGCTTCACATTAAGATCCGCAGTCCTGGACCTGGAGCACAGAGTGCTCTCAGGGCTTTGGCTAGAAACGGTTTGAAGATCGGACGCATTGAGGATGTTACTCCAATTCCCAGTGATTCTACCCGCAGGAAGTCCGGAAGACGC---------------------------------------------------------------------------------------------------------------------------------------------------------------------------------------------------------------------------------------------------------------------------------------------------------------------------------------------------------------------------------------------------------------------------------------------------------------------------------------------------------------------------------------------------------------------------------------------------------------------------------------------------------------------------------------------------------------------------------------------------------------------------------------------------------------------------------------------------------------------------------------------------------------------------------------------------------------------------------------------------AAAGTTGGCCACGGGGGAACTTTGGATCCGTTGGCTACTGGAGTGCTTGTGATTGGTGTTGGGTCCGGGACGAAAGATCTGCAGTATCTA---AAGGGGAGCAAGAGATATACAGCCGGTGCAGAGTTGGGATTCGAGACAGAGACTTTGGATATGGAGGGGAATCGGACGGTC---ACTGTTGATACTATAGAAGGAATTATACCTTCTTTTACGGGGAAGATCATGCAGAAGCCTCCTATTTATTCTGCCATTCGAAAAAATGGGAAACGATTGTACGAACAAGCGAGAGAGGGCGATGTCGAAATTGAAGCCCGAGAAGTTGAGGTCTATGATCTCAAATTTTTGCCTAAAGAT---GGTCTGGACGTTGAGTGTGGCGGCGGCACCTACATTCGTTCTCTCGTGAGAGATATGGGAGCCAGCATGGATACTGCTGCCACCATGACGAGCTTGGAGAGAACACAACAGGGGCCATTTACATTGGAAGATGCTATGTCAAAG------------------------------------------------------------------------------------------------------------------------------------------------------------------------------------------------------------------------------------------------------------------------------------------------------------------------------------------------------------------------------------------------------------------------------------------------------------------------------------------------------------------------------------------------------------------------AATGAGCGCATCTCCGAAATGAGAATCAAGTACCGTCGTTCCGAAAATGATACCGGATCACCTGAATTCCAGGTTGCCGGTCTGACCGAGCGCATCGCTTACCTTACTGGACATTTGAAGGAACACCCTAGGGATTATTCTACCAGACGTGGACTCGTCGCTCTTGTTAACAAGCGTCGTCGTCTTTTGAACTTCTTGTTCAAGGAGGATGTAAACAGATACAGTGAACTTATCAACTCGCTCGGAGTCCGC---------------------------------------------------------------------------------------------------------------------------------------------------------------------------------------------------------------------------------------------------------------------------------------------------------------------------------------------------------------------------------------------------------------------------------------------------------------------------------------------------------------------------------------------------------------------------------------------------------------------------------------------------------------------------------------------------------------------------------------------------------------------------------------------------------------------------------------------------------------------------------AACGCGCTGGTTGGTAAAGTCGTCTCGGATAAAATGAACAAAACGGTGAATGTGGAAGTGGACAGGTATAAGATTCATCCAAAGTACAGGAAGCGGTTGAAGTATTCGAAGAAGTTTATGGCGCATGATGAGGAGGAAGTTTGTAAGGAGGGAGATTTGGTTATGATTATTCCGTGTCAGAGAATAAGTCGCAAGAAGCACTTTAGGGTGCATGAGATTATCAAA---------------------------------------------------------------------------------------------------------------------------------------------------------------------------------------------------------------------------------------------------------------------------------------------------------------------------------------------------------------------------------------------------------------------------------------------------------------------------------------------------------------------------------------------------------------------------------------------------------------------------------------------------------------------------------------------------------------------------------------------------------------------------------------------------------------------------------------------------------------------------------------------------------------------------------------------------------------------------------------------------------------------------------------------------------------------------------------------------------------------------------------------------------------------------------------------------------------------------------------------------------------------------------------------------------------------------

>NP5_1E
[truncated: 9,160,944 more chars]
