# Supplementary material for: Metagenome-assembled genomes of phytoplankton microbiomes from the Arctic and Atlantic Oceans
Source: Microbiome. 2022 Apr 28;10:67. doi: 10.1186/s40168-022-01254-7 (PMC9047304; doi:10.1186/s40168-022-01254-7)
Supplement: Supplementary file 8 — Additional file 7. For eukaryotes and prokaryotes, phylogenomic tree in Newick format, list of the Phylosift marker genes included when building tree, and details of reference genomes included in tab-separated format. [file 40168_2022_1254_MOESM8_ESM.gz › 7. trees/euk/euk_tree.tre]

(P3a_1E:0.20980785103516014223,(Emiliania_huxleyi_CCMP1516:0.28780952401617387881,((((((Physarum_polycephalum:0.33877906251580536257,((((Acytostelium_leptosomum:0.23686332109755914299,(Plasmopara_obducens:0.29980503680592879290,((Diplonema_papillatum:0.15381247617148210982,(Heterostelium_multicystogenum:0.18902193833817920732,Synstelium_polycarpum:0.04072904794900516351):0.02329507944691553908[100]):0.13524823601280655527[100],((Alteromonas_macleodii_ATCC_27126:0.21860519317569790387,(Nephromyces_sp_ex_Molgula_occidentalis:0.43885958025762195067,((((Blastocystis_sp_subtype_6:0.49586626937705458040,(Sterkiella_histriomuscorum:0.43089108142347232189,Cavenderia_deminutiva:0.22079401142531426827):0.06083742554260915258[40]):0.06552500143502695829[40],(Ulva_prolifera:0.21345605005861872927,Dunaliella_sp_YS1:0.23603786788503991478):0.10466147721242373414[100]):0.09328516786986354448[40],(Dunaliella_sp_RO:0.22887156335410255292,(Cyanophora_paradoxa:0.34577140982281601156,Chloromonas_sp_AAM2:0.22829413691732805547):0.15299854226431219839[60]):0.08875666167912028837[60]):0.06459788837974052289[30],Pseudokeronopsis_carnea:0.39953612895190793175):0.09095254463271656986[30]):0.09870184679839433262[30]):0.11307956808590158282[26],(Reticulomyxa_filosa:0.60211606068733081187,(Hydrurus_foetidus:0.25846045571237824534,Pseudoperonospora_cubensis:0.30192905633453459568):0.07401754926393448730[97]):0.04829819006575954143[67]):0.04160593603420453118[19]):0.06057751915280262106[25]):0.04771236538418219264[25]):0.08226449657063322762[25],((Chromera_velia:0.37293442563369599840,(Coelastrella_sp_M60:0.27869174491618986522,((Phytophthora_lateralis_MPF4:0.15398906422375244207,(Acanthamoeba_mauritaniensis:0.27451334759628953641,Acanthamoeba_palestinensis:0.06679465614350676983):0.06434962701754179393[90]):0.08348507330414808858[90],(((Symbiodinium_sp_clade_C_Y103:0.00000100000050002909,Symbiodinium_sp_clade_A_Y106:0.00000100000050002909):0.13825966267475417459[100],Prorocentrum_minimum:0.20448354187576273100):0.11489755987441682694[100],Tetraselmis_striata:0.24628117917966996231):0.02713909973145870250[74]):0.02754831226122999438[62]):0.04068768169418985475[84]):0.04388288794526427894[70],(Euplotes_focardii:0.40740565938482242725,(Rostrostelium_ellipticum:0.18283044920412241940,Coremiostelium_polycephalum:0.26888195052071905966):0.05668088616749118736[67]):0.06115212833204769494[89]):0.05227165087750654943[60]):0.08692497666455974159[19],(Chlorella_sp_KRBP:0.20839025582320658270,Haematococcus_lacustris:0.21135462936937135514):0.12964292605429814098[100]):0.10703245092807461836[20],(((Euglena_gracilis:0.50804145979651138543,Mamiellophyceae_sp_2017MT:0.48788546760576839700):0.11564556743577392162[32],(Chrysochromulina_parva:0.15401440269311136855,Chrysochromulina_sp_CCMP291:0.10339796084583549596):0.36935729247339421644[100]):0.04064161805986456905[29],(((Trebouxia_sp_TZW2008:0.51702594364505327640,Trebouxiophyceae_sp_KSI1:0.35635335193338119053):0.08824967475992054333[97],Chlorella_sp_A99:0.32272307297788865865):0.09437107193885961587[82],((((Edaphochlamys_debaryana:0.06012126374826113479,(Chlamydomonas_sp_WS3:0.00000100000050002909,Chlamydomonas_sp_WS7:0.00000100000050002909):0.04668625417557205337[100]):0.07340744263802657932[100],(((((Volvox_carteri_f_nagariensis:0.12844379431763347510,Eudorina_sp_2006703Eu15:0.06153845852858024629):0.04982524366594640042[100],Yamagishiella_unicocca:0.10907352679682609520):0.03791622114620103734[99],Tetrabaena_socialis:0.11898355588270523309):0.16501855277950192025[100],Chlamydomonas_sphaeroides:0.09897885179678427015):0.02315079792950264226[95],Chlamydomonas_sp_3222:0.18534201868360608567):0.01767264996592950166[87]):0.06580708939862013607[100],Chlamydomonas_asymmetrica:0.17202292712227224003):0.11984664343029675926[100],(((Coelastrella_sp_UTEX_B_3026:0.11838903292071702167,Monoraphidium_sp_549:0.07567282994576694788):0.11959424634455557979[100],(Scenedesmus_quadricauda:0.28393272501189159573,(Monoraphidium_neglectum:0.26564840776536347011,Messastrum_gracile:0.09790407480769620918):0.02079726411367732730[88]):0.05337196133954459631[100]):0.06119985499018613939[100],(Characiochloris_sp_AAM3:0.13910145921154637438,(Chlamydomonas_applanata:0.08887414114913523566,Haematococcus_sp_NG2:0.04104460130125633932):0.11887006442698132280[100]):0.06863026384756507059[100]):0.04884145068090013642[100]):0.10505845518512008097[100]):0.09376097381214425208[8]):0.10271621378106889078[10]):0.08478705143161505142[10]):0.11404206391830098988[8],((Scenedesmus_vacuolatus:0.38994575148692778299,Mychonastes_homosphaera:0.25922705212820357223):0.10967894723305421367[100],(((((NP2_2E:0.03948838502987932902,NP3_1E:0.14112079196971533124):0.08992573745959252240[100],(Bathycoccus_prasinos:0.22988476499644516782,Bathycoccus_sp_TOSAG391:0.13257400578500358468):0.06149987312027705572[70]):0.26977481312087409071[100],((Ostreococcus_lucimarinus_CCE9901:0.09010222278607236956,Ostreococcus_tauri:0.11875720918747774413):0.09323606397776683374[100],NP2_1E:0.13475779591660336232):0.07421670053168891168[100]):0.06833068678002847396[72],((Micromonas_commoda:0.45218090934560861704,((P5_1E:0.00000100000050002909,P3a_3E:0.02130328943960947685):0.07261156196563857412[100],P6_3E:0.03338215680667401541):0.06469224928130004604[100]):0.07919459951438712064[85],(Micromonas_pusilla_CCMP1545:0.17936723603661702819,((P2_5E:0.06027502632740144167,P2_1E:0.01160729861744051392):0.03315624644397269227[100],Micromonas_sp_ASP1001a:0.07743134781706015324):0.18139912317698600464[100]):0.03467162119328384695[98]):0.03465471923186506237[55]):0.11302571510543087119[71],(Chloropicon_primus:0.38916647404643706087,((Nannochloris_sp_X1:0.16214228320229859270,(Picochlorum_sp_SENEW3:0.21247535656759011791,(Nannochloris_sp_RS:0.24787518778013034604,Picochlorum_sp_soloecismus:0.46146504428950746446):0.09994044595713887091[19]):0.06348263300539611076[10]):0.32642877847177381723[100],Picocystis_sp_ML:0.33886177659506527826):0.08189732080889546018[16]):0.03352768976026356679[14]):0.03363449204531521186[13]):0.01699502033850213562[6]):0.03783706550003824304[15],(((Prototheca_stagnorum:0.23712010304002500982,(Prototheca_bovis:0.11207414163750874236,Prototheca_ciferrii:0.08116850456856317120):0.13648045236064837438[100]):0.06227415464397889622[100],Helicosporidium_sp_ATCC_50920:0.25238929172656837663):0.02264627956411815329[88],(Prototheca_cutis:0.19154925815672682599,(Auxenochlorella_protothecoides:0.26969684453629660936,Prototheca_wickerhamii:0.20745293101541928404):0.04860613880375745655[90]):0.06212039678309122515[100]):0.08021522402544099817[100]):0.03014952498159120461[14],((((Goniomonas_avonlea:0.41780862113669681168,((Aurantiochytrium_acetophilum:0.05401592263278596345,Schizochytrium_sp_TIO01:0.10193890980271881619):0.16069862392545389285[100],((Aurantiochytrium_sp_KH105:0.02287247675795063551,(Hondaea_fermentalgiana:0.01499048979009303187,Schizochytrium_sp_CCTCC_M209059:0.04864127633899458653):0.08671808959248836213[100]):0.07485587011778889466[100],(Thraustochytrium_sp_ATCC_26185:0.08985387317065976487,Aurantiochytrium_sp_T66:0.08096352847125817820):0.04267971525853557491[100]):0.07788472264522738886[100]):0.15838609220810218048[100]):0.01305793854388973517[19],(((Blastocystis_sp_ATCC_50177Nand_II:0.17012207843170054633,(((Blastocystis_sp_subtype_2:0.18953507163219368570,(Blastocystis_sp_subtype_4:0.08807348684423631224,Blastocystis_sp_subtype_8:0.11300455491127033014):0.14155563052332373331[100]):0.01380244055875686979[88],(Blastocystis_sp_subtype_9:0.16420568838494706276,Blastocystis_sp_subtype_3:0.18618023062669197820):0.04563692235492382288[99]):0.13008757438272280926[100],Blastocystis_hominis:0.13280284040848044924):0.05144718577763123663[100]):0.25321158271493904302[100],((((Thraustotheca_clavata:0.20823612759326692867,((Aphanomyces_euteiches:0.26476162354818411071,Aphanomyces_stellatus:0.06059109723113254714):0.06422452150474297627[57],(Aphanomyces_astaci:0.04529392918423591485,Aphanomyces_invadans:0.05337424564613200278):0.06071639766700110546[100]):0.04028313280521731571[57]):0.04837865928063499882[100],(Achlya_hypogyna:0.14843266371773408685,(Saprolegnia_parasitica_CBS_22365:0.04453793052026328025,Saprolegnia_diclina_VS20:0.01383381284669838243):0.03600847606044983717[46]):0.01670411189022853390[84]):0.05436092526794774477[100],((Pythium_aphanidermatum_DAOM_BR444:0.13497512453645837960,(Pythium_insidiosum:0.07199905173597787034,Pythium_arrhenomanes_ATCC_12531:0.10045345809593136943):0.01750532558287887577[98]):0.04571435781449269958[28],(Pythium_irregulare_DAOM_BR486:0.11774076148136887465,(((((Pythium_splendens:0.06183662023017817005,Globisporangium_ultimum_DAOM_BR144:0.10028706776341901608):0.05180242588942295806[96],(Paralagenidium_karlingii:0.19615359712471569509,(Pythium_oligandrum:0.05219117615635349844,Pythium_periplocum:0.06270264090454635841):0.05334223499096586024[100]):0.06117666064879593441[57]):0.01850715253031570001[55],Pythium_iwayamai_DAOM_BR242034:0.06942833535173023596):0.03749254994097225846[35],Pythium_guiyangense:0.05428316813227451743):0.02843757661001235573[35],((((((Phytophthora_colocasiae:0.03810575881867252213,(((((Plasmopara_halstedii:0.11401267866111815252,Albugo_candida:0.36798554255792337297):0.06317285239861383794[89],Bremia_lactucae:0.14670263510706041399):0.02563461726946597227[60],Peronospora_effusa:0.09642671229759890161):0.02598384606206462569[19],Hyaloperonospora_arabidopsidis_Emoy2:0.14114528783671753676):0.04417219575232594897[27],Phytophthora_capsici_LT1534:0.02776669734758017635):0.02129284768152483326[22]):0.03952076836076869742[25],(((Phytophthora_sojae:0.04279511318390716301,Phytophthora_pisi:0.00463280829939933820):0.03329822179460824316[92],((((Pseudoperonospora_humuli:0.06784526567335941172,Pilasporangium_apinafurcum:0.19859007610987711168):0.07624507924370851897[80],((Peronospora_tabacina:0.12564821589556707249,Peronospora_belbahrii:0.09010166744304287656):0.03068714190553345836[36],Sclerospora_graminicola:0.16862172071902561954):0.01339162717054244271[35]):0.05825592788806017996[46],Phytophthora_litchii:0.03717590932201561560):0.05182917327973456806[35],Phytophthora_ramorum:0.05051918230927656545):0.00887973815144661727[10]):0.02588666258852170138[20],((Phytophthora_parasitica_INRA310:0.04803357629810358492,Phytophthora_pluvialis:0.03581738237735843100):0.01108553676729839496[91],((Phytophthora_rubi:0.05364726174323714708,Phytophthora_kernoviae:0.11778338478863974170):0.00519259503577055963[95],(Phytophthora_pinifolia:0.05663794292358279719,(Phytophthora_cinnamomi:0.03406596161697347802,(((Phytopythium_vexans:0.15058101879394164557,Phytophthora_megakarya:0.08009557237535261387):0.03327151559904872186[57],Phytophthora_nicotianae:0.04566483047684411628):0.02945251736175010307[51],((Phytophthora_agathidicida:0.03781048784811768398,Phytophthora_multivora:0.07838405660662967067):0.05316305400860851793[91],(Lagenidium_giganteum:0.13479407816889954486,Nothophytophthora_sp_Chile5:0.05348189184308226735):0.05745389590814798525[96]):0.03294272642458684341[36]):0.00193921513025583150[3]):0.04587692032653300361[12]):0.04612357325517978113[38]):0.02138789624864382080[10]):0.01973789619422183089[14]):0.00150181700071931124[5]):0.02243067466634865448[21],Phytophthora_plurivora:0.06595529125966057005):0.01346991324824571568[34],(Phytophthora_cambivora:0.01427133996217033393,Phytophthora_x_alni:0.04953455587905402496):0.01330720568582533479[66]):0.01927403273974186843[15],Phytophthora_fragariae:0.01930562709068029542):0.00959310830041495630[19],(((Phytophthora_infestans_T304:0.09475910605710144430,Phytophthora_taxon_totara:0.04301027343192596886):0.06292833775729850254[90],Phytophthora_cactorum:0.06153986652244620992):0.03157156953121959680[79],(((Plasmopara_muralis:0.07744963750927987001,Plasmopara_viticola:0.04520156906007066072):0.10398235702826855165[100],Phytophthora_palmivora_var_palmivora:0.04084110332030180257):0.03358028345197711789[94],Phytophthora_cryptogea:0.06351228399993834317):0.03313325298433219407[82]):0.00637172859905715903[57]):0.07308253638704356736[41]):0.01786508242390712556[10]):0.01845348597761954298[9]):0.04526556602950632807[58]):0.07919712264397681112[58],Hyphochytrium_catenoides:0.53305716987272555585):0.09904274285688163815[87]):0.04035327864259887626[71],(Thecamonas_trahens_ATCC_50062:0.36941112657015545695,(((((Ustilago_maydis_521:0.11618150310027285099,Sporisorium_graminicola:0.12177165687876000122):0.16315892816247012931[100],Malassezia_restricta:0.22607992810995264366):0.14826888979073174490[100],(Monosiga_brevicollis_MX1:0.19878408463075400436,Corallochytrium_limacisporum:0.38974873734186782359):0.05998631345329476922[45]):0.02173900921747415338[41],(((Mastigamoeba_balamuthi_ATTC_30984:0.19959982977716275721,Fonticula_alba:0.27006440507443540966):0.02797797460584238241[34],((Acanthamoeba_royreba:0.08859364550570042462,(Acanthamoeba_healyi:0.06860741057247725372,((Acanthamoeba_castellanii_str_Neff:0.00327354521957991338,Acanthamoeba_rhysodes:0.03932848238644639366):0.00874491202226093320[78],(((Acanthamoeba_quina:0.01241658267738241297,(Acanthamoeba_lugdunensis:0.00135832598897125435,Acanthamoeba_polyphaga:0.00651350648137001467):0.01100380543773808034[99]):0.00898432856905469895[91],(Acanthamoeba_culbertsoni:0.08737162193134290211,(Balamuthia_mandrillaris:0.44957895672294689859,Acanthamoeba_lenticulata:0.10245270515484226903):0.04821645795194112044[85]):0.04299853105410470638[56]):0.05824344026336426838[56],Acanthamoeba_pearcei:0.06823365540123947637):0.03013599944960450652[55]):0.02437030007432323606[53]):0.03729951321103280176[53]):0.06782860008343603864[59],(Acanthamoeba_divionensis:0.02370076511950111944,(Acanthamoeba_comandoni:0.13105209192662825579,Acanthamoeba_astronyxis:0.00000100000050002909):0.04774904928321161562[75]):0.19501901564893467378[100]):0.13855445321917544965[90]):0.02661889472260836262[25],((((Perkinsela_sp_CCAP_15604:0.47897086395785032353,(Bodo_saltans:0.11962485466643103804,(Paratrypanosoma_confusum:0.16499778992249458653,((((Phytomonas_serpens_9T:0.03734211374296272923,Phytomonas_sp_isolate_EM1:0.10513861271256043362):0.08887630527991846607[100],(Phytomonas_sp_isolate_Hart1:0.21850752069526960253,Phytomonas_francai:0.04460274120129233133):0.02663983440583074513[94]):0.08320761619680051846[100],(((Angomonas_desouzai:0.15935003258704283358,Angomonas_deanei:0.15158670084325720495):0.04609885818081309317[71],((Strigomonas_oncopelti:0.05262820469860379768,Strigomonas_galati:0.04495204584297870370):0.02921207292348289991[100],Strigomonas_culicis:0.05984676120419062800):0.05584942204037087604[100]):0.03617209462055981373[71],((((Crithidia_fasciculata:0.05228677771722219786,Trypanosomatidae_sp_JR2017a:0.00743796211851758746):0.03999798422265622017[30],((Crithidia_bombi:0.12711358334011388371,((Crithidia_mellificae:0.03742048246775787207,Crithidia_acanthocephali:0.03135223762577989820):0.00736362042072668047[67],Crithidia_expoeki:0.07788788640234273197):0.00343684220933002755[88]):0.02690645171124889448[30],(Lotmaria_passim:0.06023077540564625298,(Leptomonas_pyrrhocoris:0.04515123974101447474,(Leishmania_sp_AIIMSLMSSPKDLLD974:0.04645875911816262777,Leptomonas_seymouri:0.03553579942554602883):0.07327167716897711736[100]):0.02159005547445367462[100]):0.00558666825566158515[37]):0.01176023942163924481[25]):0.02385491152035399548[30],((Leishmania_mexicana_MHOMGT2001U1103:0.00152032032983446413,Leishmania_amazonensis:0.00322642294397991903):0.01713274321447751450[100],((Leishmania_gerbilli:0.00405531404801089037,Leishmania_turanica:0.01926104059070534585):0.00478414411591335589[100],((Leishmania_major_strain_Friedlin:0.00731956930481456654,Leishmania_arabica:0.00834267202040326131):0.00089567078431820695[85],((((Leishmania_peruviana:0.02266247686318871579,((Leishmania_lainsoni:0.06728825628092054145,(Leishmania_panamensis:0.00153043176165848982,Leishmania_guyanensis:0.00122825256270725426):0.00229763176196681046[100]):0.00344089871679843784[100],Leishmania_braziliensis_MHOMBR75M2904:0.00036895334066136152):0.01785529509119188410[100]):0.04471955373889242163[100],(Endotrypanum_monterogeii:0.07933719380901824159,(Leishmania_sp_MAR_LEM2494:0.05113562651521669916,Leishmania_enriettii:0.03247713545577460975):0.01592099369389382221[100]):0.00683520829624139053[15]):0.02127770062600978923[30],(Leishmania_infantum_JPCM5:0.00207089615810119882,Leishmania_donovani:0.00187006207900380266):0.01222272745453879123[100]):0.00577914963808965221[30],(Leishmania_aethiopica_L147:0.00378090994402152485,Leishmania_tropica_L590:0.00548544679957573608):0.00253989609697530217[100]):0.00684822068700760133[26]):0.04410516966859791277[30]):0.01666327085739009034[26]):0.05466745887654753111[100]):0.05061842656180563088[100],Herpetomonas_muscarum:0.09563235486450906431):0.03663381239055225891[79]):0.02224451139516750442[66]):0.02148506802542434618[67],(((Trypanosoma_equiperdum:0.01374940558374572637,Trypanosoma_brucei_gambiense_DAL972:0.04811152121362185369):0.11182189779750288661[100],Trypanosoma_congolense:0.12310557770390895271):0.05241532400505758554[100],(Trypanosoma_theileri:0.15468055522307141980,(Trypanosoma_grayi:0.07331751848673201399,(Trypanosoma_conorhini:0.08370433423537733397,(Trypanosoma_cruzi:0.07920655170389513666,Trypanosoma_rangeli:0.07222788825291701076):0.05226008819744758921[100]):0.04225514682766111363[100]):0.01098798181318424820[50]):0.02782660649937826469[100]):0.06723791258616701461[100]):0.05796477255983542576[85]):0.04290087588547836922[100]):0.10285221822845151685[100]):0.08170369328527052333[100],((Kipferlia_bialata:0.24696748266054208143,(Spironucleus_salmonicida:0.44555990642648518607,(Giardia_muris:0.18080154769552411742,Giardia_lamblia_ATCC_50803:0.17672805437771416104):0.13240309605224245826[100]):0.09965055168079881009[78]):0.06611260199514522318[78],(Trichomonas_vaginalis_G3:0.18939470262871893613,Tritrichomonas_foetus:0.21494639306797932998):0.29241756896700715762[100]):0.05242454250983828029[69]):0.01837570577310245271[28],((((Besnoitia_besnoiti:0.10834794218895615892,(Neospora_caninum_Liverpool:0.06480736380665758078,(Toxoplasma_gondii_ME49:0.02204300264647850865,Hammondia_hammondi:0.11594276609854273219):0.03625910580642103392[75]):0.03518541113783726915[74]):0.08085384783614277260[100],(((Eimeria_praecox:0.16501996020996173575,(Eimeria_tenella:0.15510144453111057716,((Eimeria_falciformis:0.08851766667336115335,Eimeria_nieschulzi:0.03096089696608925190):0.07844126315127136762[100],Cyclospora_cayetanensis:0.15501821807835269862):0.03120469054825620453[92]):0.02851021857794704475[96]):0.06133857241205880467[96],((Eimeria_acervulina:0.15767398719139535945,Eimeria_maxima:0.13216014838881554039):0.02884694439667373489[73],Eimeria_brunetti:0.15754660629090258550):0.02025159326348912117[80]):0.24705145889253921077[100],(Cystoisospora_suis:0.23918640569480958957,Sarcocystis_neurona:0.15216223230001912903):0.03351287993840585538[59]):0.14792821407932332800[65]):0.17926808027992202632[90],(((Theileria_equi_strain_WA:0.22308684272003481697,Babesia_microti_strain_RI:0.48407814808406057772):0.06639238345035111677[4],(Theileria_orientalis_strain_Shintoku:0.17311633325340886058,(Theileria_parva:0.07424039758516526311,Theileria_annulata:0.10096503322863861762):0.11645174578405681487[100]):0.12013258964465266254[100]):0.05056717359011601853[7],(((Babesia_bovis:0.24414477215065921722,Babesia_sp_Xinjiang:0.12860270243131541323):0.05522660084823789034[84],(Babesia_ovata:0.04056382723072823188,Babesia_bigemina:0.08455992423715431860):0.08077241099721875484[100]):0.03898072086273904335[100],Babesia_divergens:0.16672748487441263476):0.06513503952232665983[93]):0.14040129198832146384[90]):0.06519385664329620245[45],(Breviolum_minutum_Mf_105b01:0.34622787093193091446,Gregarina_niphandrodes:0.29978217964798520301):0.03621518870623285230[49]):0.06859015663743553426[9]):0.01474788493000579910[5],(Yarrowia_lipolytica_CLIB122:0.43021503315618830898,(Capsaspora_owczarzaki_ATCC_30864:0.14283121909731488763,(Sphaeroforma_sirkka:0.01056748135215376805,Sphaeroforma_arctica_JP610:0.01098163514978354668):0.35770564670225357684[100]):0.06453767066209006864[51]):0.02468392357473773308[12]):0.01863624727297416225[6]):0.02703881020836560248[7]):0.02473029949762182295[7],((((((((Cavenderia_fasciculata:0.13750216630105316362,(Acytostelium_subglobosum_LB1:0.13518805262189964589,Heterostelium_album_PN500:0.14280100461915729015):0.05645309106331795890[100]):0.10714308948646134034[100],(Tieghemostelium_lacteum:0.16175027055377341756,((Speleostelium_caveatum:0.29456593982603229698,Polysphondylium_violaceum:0.20903947959526006373):0.04907986879738197861[85],(Dictyostelium_purpureum:0.09819669348955495369,(Dictyostelium_intermedium:0.08349295348377065717,(Dictyostelium_discoideum_AX4:0.04393735565785925751,(Dictyostelium_citrinum:0.09618359732091201486,Dictyostelium_firmibasis:0.06102434820289751732):0.06779915832249136520[100]):0.04350748448092398718[100]):0.07934459990586753553[100]):0.02930413115203503796[89]):0.02959702621349362406[87]):0.05032463051278327631[98]):0.15211956541430265988[100],(((Sugiyamaella_lignohabitans:0.30261475336692539306,Schizosaccharomyces_pombe:0.29807776335487484731):0.08325472864861871436[72],(((((Candida_orthopsilosis_Co_90125:0.17826486138580008300,(Candida_albicans_SC5314:0.02927842419790829126,Candida_dubliniensis_CD36:0.07237526814949557519):0.08717295326507545905[100]):0.06896353260014445596[100],(Scheffersomyces_stipitis_CBS_6054:0.17098930912822546402,Debaryomyces_hansenii_CBS767:0.16406674539841656357):0.08069070899057442792[82]):0.09623114177731124930[100],(((Naumovozyma_dairenensis_CBS_421:0.13708618955006335316,Kazachstania_africana_CBS_2517:0.20296484941188241979):0.06492407784031470341[100],((((Eremothecium_sinecaudum:0.26897434209117160320,(Kazachstania_naganishii_CBS_8797:0.21303278706196121517,(Eremothecium_gossypii_ATCC_10895:0.21410378279233138743,Lachancea_thermotolerans_CBS_6340:0.22679669832229357174):0.07211843468627356091[100]):0.06677014386436821991[100]):0.05086247440987354262[100],((Tetrapisispora_blattae_CBS_6284:0.19318907214701716568,(Zygosaccharomyces_rouxii:0.27614143920279238253,(Kluyveromyces_lactis:0.10156703469241606941,Kluyveromyces_marxianus_DMKU31042:0.18553981524498661115):0.09044549650787060691[100]):0.06696441803914669755[99]):0.03823297325524555035[91],Candida_glabrata:0.13810528436077604275):0.02637891862018015149[91]):0.04773479360958444995[79],(Naumovozyma_castellii_CBS_4309:0.09072303141850325547,(Torulaspora_delbrueckii:0.22775706683433288857,(Saccharomyces_eubayanus:0.06745955662845884437,Saccharomyces_cerevisiae_S288C:0.06332203682117588939):0.04014746588228362140[100]):0.12939562723923941912[98]):0.01256686381930264412[53]):0.02663920769455760396[58],Tetrapisispora_phaffii_CBS_4417:0.13434970039779778328):0.01291644223231031702[23]):0.05318798841527612453[81],(Ogataea_parapolymorpha_DL1:0.38640169699238491319,Eremothecium_cymbalariae_DBVPG7215:0.17063363056603617074):0.10932840459765312546[99]):0.04250523474890791770[59]):0.03623907023784748299[58],Komagataella_phaffii_GS115:0.23402154308463563037):0.02557870086131053267[58],Pichia_kudriavzevii:0.31661702142176767483):0.07425739150412062617[100]):0.07827507483823613332[65],((((Stentor_coeruleus:0.21700986635967514649,Stentor_roeselii:0.23228939595353620406):0.20983400269137145178[100],(((((Tetrahymena_elliotti_4EA:0.02559747148640042699,(Tetrahymena_malaccensis_436:0.01868804303986087989,Tetrahymena_thermophila_SB210:0.01560732206434035929):0.00877989536159361900[85]):0.04120708619094026054[100],Tetrahymena_borealis:0.03826035658097564490):0.13569383383092503692[100],Ichthyophthirius_multifiliis:0.17549828439128986601):0.13229044586505889214[100],(Paramecium_caudatum:0.12399378865869084554,(Paramecium_tetraurelia:0.09619755722503456341,(Paramecium_sexaurelia:0.04751485909966881444,Paramecium_biaurelia:0.23927658505212814899):0.03248299808371627601[98]):0.08916285485854873183[100]):0.19372123460170850850[100]):0.07134611584163448594[100],((Moneuplotes_crassus:0.32893926511880972052,(Urostyla_sp_PUJRC_G1:0.26422589645919519752,((Halteria_grandinella:0.47535849352342268714,Oxytricha_trifallax:0.44304675125344844533):0.10879603664618316128[40],(Uroleptopsis_citrina:0.37487218655806131551,((Paraurostyla_sp_PUJRC_G6:0.15656271200942212252,Tetmemena_sp_SeJ2015:0.33768964150746677566):0.05971290052372072582[79],(Stylonychia_lemnae:0.11783784639968020169,Laurentiella_sp_PUJRC_G5:0.09968886332523058114):0.03589210366489072740[91]):0.02983378645115230751[64]):0.03279236682249916240[85]):0.05964237465605455590[30]):0.07077316613586376315[30]):0.06619397920556997772[30],Diophrys_appendiculata:0.69297698627896686663):0.04284312714656407506[30]):0.02508712240002143601[19]):0.05105700574619262411[24],((Globobulimina_sp:0.76806025655975174171,Proteromonas_lacertae:0.32377061799473372261):0.08294739493573080602[96],(((Pirum_gemmata:0.13382621015703977108,Abeoforma_whisleri:0.17584602932842968714):0.17966966891995991840[100],(((Cryptosporidium_muris_RN66:0.01148660810688317303,Cryptosporidium_andersoni:0.01231866418392799263):0.11969261105452116967[100],(Cryptosporidium_baileyi:0.08788442047126257539,(Cryptosporidium_ubiquitum:0.04841927141513624466,((Cryptosporidium_sp_chipmunk_LX2015:0.00000100000050002909,Cryptosporidium_sp_37763:0.00000100000050002909):0.03861192629463216369[100],(Cryptosporidium_viatorum:0.03052645694577999988,((Cryptosporidium_parvum_Iowa_II:0.00585877951639100607,Cryptosporidium_cuniculus:0.00786044981613234772):0.00713007443935192737[100],Cryptosporidium_meleagridis:0.02447783517300025982):0.02537426485686992972[100]):0.00958984954911971249[69]):0.02009051092483501999[100]):0.07702327487965376918[100]):0.05008338376976723127[100]):0.16208954369089251246[100],((Plasmodium_gallinaceum:0.17056963183500878367,((Plasmodium_sp_gorilla_clade_G3:0.04547481354047040736,((Plasmodium_sp_gorilla_clade_G1:0.00799048003181454004,Plasmodium_falciparum_3D7:0.00114127054424712914):0.02481647011524940397[100],(Plasmodium_sp_gorilla_clade_G2:0.00613462470166772390,(Plasmodium_sp_DRCItaito:0.00136832103164636894,(Plasmodium_gaboni:0.00788254461092957777,Plasmodium_reichenowi:0.07914847348161818674):0.04357508095612994820[100]):0.00367687602418465855[100]):0.01879237050556310448[100]):0.01457472653386097938[94]):0.08274508795252784321[100],(((Plasmodium_chabaudi_chabaudi:0.01501344025231872784,Plasmodium_vinckei_vinckei:0.05619549923116678308):0.02303582863098983455[100],(Plasmodium_yoelii:0.02941378322158538436,Plasmodium_berghei_ANKA:0.01960420849255218451):0.02140596775153144962[100]):0.05848565371737123042[100],(Haemoproteus_tartakovskyi:0.17814761410406493303,(Plasmodium_malariae:0.08561251235040795438,(Plasmodium_relictum:0.09048678751484583171,(Plasmodium_ovale:0.11948407278742846638,(Plasmodium_gonderi:0.05542493382210713498,(Plasmodium_cynomolgi_strain_B:0.04602168590922756097,(Plasmodium_knowlesi_strain_H:0.05398976462295285161,(Plasmodium_vivax:0.07147747463194534245,(Plasmodium_coatneyi:0.04145397874109981590,(Plasmodium_inui_San_Antonio_1:0.13408317028475325028,Plasmodium_fragile:0.10392658983982375198):0.05105692980422945476[100]):0.03352075485865581989[100]):0.01364714697339865224[100]):0.02201229079823964485[98]):0.14773531077125276467[100]):0.05523255638113750560[100]):0.02752206248643552025[100]):0.03931129802386203881[100]):0.12996538956075542881[83]):0.02423206440481911680[77]):0.05932786258499135601[80]):0.01441454823205441486[64]):0.03788297757585325221[52],Plasmodium_brasilianum:0.48214559280637320215):0.13661492770170508004[100]):0.05503297904909616733[70]):0.02688084296827639164[2],((Monocercomonoides_sp_PA203:0.38736305203313092793,(Entamoeba_invadens_IP1:0.20352302709602870801,(Entamoeba_moshkovskii:0.07080047424930743794,((Entamoeba_nuttalli_P19:0.01536767595555158308,Entamoeba_histolytica_HM1IMSS:0.01283679480108629659):0.01684375707998699359[100],Entamoeba_dispar_SAW760:0.02606952357787015173):0.05355317687041259711[100]):0.05705636896125197005[100]):0.17791427489549208052[100]):0.02857239429926131460[26],((Encephalitozoon_romaleae_SJ2008:0.04348276340606335028,(Encephalitozoon_hellem_ATCC_50504:0.08272720185402153426,(Encephalitozoon_cuniculi_GBM1:0.11330834160991117010,Encephalitozoon_intestinalis_ATCC_50506:0.10505103955058513188):0.04667275454213058727[86]):0.04054279552624119598[81]):0.56298750846976319817[100],Entodinium_caudatum:0.31225242879703307697):0.06616503059723526092[71]):0.03339582912477025156[28]):0.04957123133796833420[3]):0.02144130840822679185[1]):0.05548031387809078396[3],(Naegleria_gruberi:0.13276966707138368462,(Naegleria_fowleri:0.08850583728826919017,Naegleria_lovaniensis:0.08489309594435982820):0.07407408196503013909[100]):0.21660747887577161408[100]):0.03558092363412505149[3]):0.03845464297345115023[2]):0.07359581474234601350[2],(Eukaryota_sp_EH2015:0.30309913715730546491,Paramoeba_pemaquidensis:0.25100553309947221114):0.06668713229985906432[29]):0.02398587201384334497[0],(Stramenopiles_sp_TOSAG236:0.46675614231541900923,Ichthyosporea_sp_XGB2017a:0.26993952597405951321):0.08879290962841530910[44]):0.02489907088655318387[4],(P2_2E:0.03654621361191743439,P1_3E:0.03292564998198003329):0.41724844270932703871[100]):0.03834127715690754945[4],(((Halocafeteria_seosinensis:0.40432518731541000623,((Stramenopiles_sp_TOSAG411:0.15528628214210746239,Stramenopiles_sp_TOSAG232:0.14012844510309063750):0.13817665252717772906[100],Stramenopiles_sp_TOSAG233:0.21197971249969965735):0.18838173593397633532[100]):0.05100174367273033887[37],Perkinsus_marinus_ATCC_50983:0.32508968124777876119):0.05697269289089811062[18],((Thalassiosira_pseudonana_CCMP1335:0.28641803889817912809,(P6_1E:0.26741122573118492056,P6_2E:0.23969009543531041850):0.04734238634557812186[62]):0.06608972588546443983[97],((Phaeodactylum_tricornutum_CCAP_10551:0.27225185035609811290,((P2_3E:0.11039779894305142005,Fragilariopsis_cylindrus:0.13257237717127481891):0.08721607066967536348[100],NP5_1E:0.25124472120835450450):0.09883570942464695031[100]):0.06652827642750157311[100],((P3a_4E:0.27973845016363124705,P3a_2E:0.14037895057543633981):0.07695536947245015802[98],((P1_5E:0.02042374476164469932,P1_1E:0.00381157790395034776):0.11716193031112964729[100],(P1_2E:0.03206798949321310738,P1_4E:0.05163405941059177884):0.15860877371329679120[100]):0.09458283876687149927[100]):0.06198994345581092247[89]):0.07354247364767339812[89]):0.11641803875767305076[100]):0.04115449358734082907[12]):0.07546785154106568083[1],(Protostelium_mycophagum:0.14191313179921025145,Planoprotostelium_fungivorum:0.19682466265241377323):0.21855772261027683889[100]):0.06193053513445610087[3]):0.01459922267436870001[5]):0.01014321857929837735[5]):0.02988276649636619625[8]):0.02478882385732902177[7],(Amoebophrya_sp_AT52:0.52591548349826156006,((Cryptococcus_gattii_WM276:0.02578309658222277881,(Cryptococcus_neoformans_var_grubii_H99:0.05902337754080422272,(Cryptococcus_neoformans_var_neoformans_B3501A:0.00051666089005066626,Cryptococcus_neoformans_var_neoformans_JEC21:0.00010539071172411444):0.03362787394213330450[100]):0.01820649387343080752[95]):0.44901450712182711111[100],(((Pochonia_chlamydosporia_170:0.21400616064302371844,(((Fusarium_graminearum_PH1:0.02093300813080240658,Fusarium_pseudograminearum_CS3096:0.01289072712305292662):0.02011333237527319906[100],Fusarium_venenatum:0.03334659989961909210):0.04548780769365524945[100],((Fusarium_fujikuroi_IMI_58289:0.01539306975164374432,Fusarium_verticillioides_7600:0.02721239101696328738):0.03175201050317660173[100],(Fusarium_oxysporum_NRRL_32931:0.04882810526052736022,Fusarium_oxysporum_f_sp_lycopersici_4287:0.00733989309962479897):0.00801301679126887982[99]):0.05039202466315863965[99]):0.10383871738511277205[100]):0.05154542760231563964[100],(Colletotrichum_higginsianum_IMI_349063:0.17795485032633240330,((Pyricularia_pennisetigena:0.02630053172752983004,(Pyricularia_oryzae_7015:0.03590320801232153858,Pyricularia_grisea:0.03049330080519517538):0.00618879807119283431[48]):0.15902679904379068976[100],((Thermothielavioides_terrestris_NRRL_8126:0.08790629702448674032,Thermothelomyces_thermophilus_ATCC_42464:0.10819879437164030278):0.07138105235147085281[100],Neurospora_crassa_OR74A:0.13011212077952274968):0.03788045269781820795[100]):0.02364093218800338361[98]):0.02630991133796776321[72]):0.05037867864873265406[100],((Botrytis_cinerea_B0510:0.35843038989542846950,(Cercospora_beticola:0.18523578484984593029,Zymoseptoria_tritici_IPO323:0.21195834170025321108):0.05894571246154040739[100]):0.05206749712022985116[100],(Aspergillus_oryzae_RIB40:0.15326670395832112104,Aspergillus_fumigatus_Af293:0.10664536414837734457):0.16499495541562392287[100]):0.04332719610404634630[91]):0.14288727198412404240[100]):0.04846796141760076337[97]):0.05695238214962334428[64]):0.01807771410321202046[5],(Rhizaria_sp_SCN_6266:0.38871804455085795516,((Spongospora_subterranea:0.19440787097079148538,Polymyxa_betae:0.15294308709656612155):0.09400406418486895177[100],Plasmodiophora_brassicae:0.19046711458509099635):0.14919837039397756961[100]):0.04831182675105613611[71]):0.02039532149295810934[7]):0.02957633064207453033[37],((Nannochloropsis_oceanica:0.07776687446857924457,(Nannochloropsis_oculata_CCMP525:0.06116208481874339103,((Nannochloropsis_salina_CCMP537:0.20886963256887969287,Nannochloropsis_limnetica:0.08377952301018494474):0.09046888150426113384[60],Nannochloropsis_granulata_CCMP529:0.03933417290821969448):0.11702805074021599419[60]):0.19255150226777936751[60]):0.19978004071598418068[60],Nannochloropsis_gaditana_CCMP526:0.13805176124393470083):0.29036240047473349524[100]):0.04868393300852206368[86],Aureococcus_anophagefferens:0.28741756532452356065):0.05997852899087411510[87]):0.04023187151024956026[78],Heterococcus_sp_DN1:0.54292071647076189933);
