# Supplementary material for: Metagenome-assembled genomes of phytoplankton microbiomes from the Arctic and Atlantic Oceans
Source: Microbiome. 2022 Apr 28;10:67. doi: 10.1186/s40168-022-01254-7 (PMC9047304; doi:10.1186/s40168-022-01254-7)
Supplement: Supplementary file 8 — Additional file 7. For eukaryotes and prokaryotes, phylogenomic tree in Newick format, list of the Phylosift marker genes included when building tree, and details of reference genomes included in tab-separated format. [file 40168_2022_1254_MOESM8_ESM.gz › 7. trees/pro/pro_concat_alignment.fna]

>Vibrio_fischeri_ES114
ATGGCAACTGTATCAATGCGCGATATGCTTAAAGCTGGTGTTCACTTCGGTCACCAAACT
CGTTACTGGAACCCAAAAATGAAGCCATTCATCTTTGGTGCTCGTAACAAAGTTCATATC
ATCAACCTAGAGCAAACTGTACCAATGTTTAACGAAGCTTTAGCAGAACTTGCTAAAATC
GGTAGCAAAAAAGGTAAAGTACTTTTCGTTGGTACTAAGCGCGCTGCATCTGAAGCTGTT
AAAGAAGCTGCAATCAACAGCGACCAGTTCTACGTGAACAACCGTTGGTTAGGTGGCATG
CTTACTAACTACAAAACTGTTCGTCAATCTATCAAGCGTCTAAAAGACTTCGAAGTTCAA
TCTCAAGACGGTACTTTTGAGAAACTAACTAAGAAAGAAGCGCTAATGCGTACACGTGAT
ATGGAAAAACTAGAGAAATCTCTAGGCGGTATCAAAAACATGAACGGTCTTCCAGACGCG
TTATTTGTTATCGATGCTGATCACGAACACATCGCTATTAAAGAAGCAAACAACCTAGGT
ATCCCAGTATTTGCTGTTGTTGATACTAACTCAAACCCAGACGGTGTTGACTACATTATC
CCAGGTAACGATGACGCAATCCGCGCTATCCAACTTTACCTGAACGCTGCTGCTGACGCT
GTTAAGTCTGGTCGTAACCAAGACGTTGCAGCTGTAGCT---------------------
------------------------------ATGCAGAACCAACGTATTCGTATCCGCCTA
AAGGCATTCGATTATAAACTAATCGATCAGTCTACAGCGGAGATCGTTGAAACAGCTAAG
CGCACTGGCGCTCAGGTTCGTGGTCCTATTCCACTACCTACTCGTAAAGAGCGTTTTACT
GTTCTTACTTCTCCTCACGTTAACAAAGACGCACGTGACCAGTACGAAATCCGTACTCAC
AAGCGTTTAATCGACATTGTTGAGCCAACAGATAAAACTGTTGACGCACTAATGCGTTTA
GACCTTGCTGCTGGCGTTGATGTTCAAATTAGCCTAATGGCAAAACTTACTAAGCGCATG
CGCAATATCCGCGAAAAAGTTGAAGTTACTAAAGAATACGACATCAACGAAGCTGTTGCT
CTTCTAAAAGAACTTGCTACTGCTAAGTTCACAGAAAGCGTTGACGTTGCTGTTAACCTT
GGCATCGATGCACGTAAATCTGACCAAAACGTTCGTGGCGCAACTGTGCTACCACACGGT
ACTGGTCGTGAAATCCGTGTTGCTGTGTTCACTCAAGGTGCAAACGCAGAAGCTGCTAAA
GAAGCTGGTGCTGATCTAGTTGGTATGGAAGATCTTGCTGAACTAGTTAAGAAAGGCGAA
ATGAACTTTGACGTTGTTGTTGCTTCTCCAGATGCAATGCGCGTTGTTGGTCAACTAGGT
ACAATCCTAGGTCCTCGCGGTCTTATGCCAAACCCTAAAGTTGGTACTGTAACGCCTAAC
GTTGCTGAAGCAGTTAAGAATGCTAAAGCTGGTCAAGTTCGTTACCGTAACGACAAAAAC
GGCATCATCCACACTACTATCGGTAAAGTGGACTTTGATGCTGCTCAACTTAAAGAGAAC
CTAGAAGCTCTTTTAGTTGCACTTAAGAAAGCAAAACCAACTTCTGCGAAAGGTACTTTC
GTGAAGAAGGTAAGCATCTCTACTACAATGGGTGCTGGTGTATCTTTAGATCAAGCGACT
CTA---------------------------------------------------------
------------------------------------------------------------
------------------------------GCTGCTGAAAAAGACGCTGATTCTTCTCAT
GCGCGTGAAGCTGAAGATGCAGCTGATCGTAAAGAAGAGCAACAACCTCGCCGTCGTAAG
AAAAAAGCAAAACCTGCAGAAGCTGCTGCTCCTCGTGGTGGTCGTAACCAACGCGGTGGT
CGTAATAAGAAAGCACAAGTTAACAAACCTACTTCAATGCAACATGGCTTTGATAAGTCA
GCGACAGTTGCTAAGGCTATCGGTGAAACAATCGTTGTTTCTGAGCTAGCAAGCAAAATG
TCTGTTAAAGCAACAGAAGTAATCAAAGTTATGATG---GGCGCTATGGCGACTATCAAC
CAAGTGATCGACCAAGAAACTGCACAACTTGTTGCAGAAGAAATGGGTCACAAAGTAATT
CTTCGTAAAGCGGTACTATCTGATCGTGACAACAGCGCT---CGTGCTCCAGTAGTTACA
ATCATGGGTCACGTTGACCATGGTAAAACTTCTACACTTGACTACATTCGTCGTGCACAC
GTTGCTGACGCTGAAGCGGGTGGTATTACACAACACATCGGTGCATACCACGTTGAAACT
GGTATGATCACTTTCCTTGATACTCCTGGACACGCAGCGTTTACAGCTATGCGTGCTCGT
GGTGCTCAAGCGACAGATATCGTTGTTCTTGTTGTTGCAGCAGATGATGGTGTTATGCCA
CAAACAATCGAAGCTATCCAACACGCAAAAGCGGCAGGTGTACCTCTGATTGTTGCTGTG
AACAAGATCGATAAAGAAGATGCAAACCCAGATAACGTTAAGAATGAGCTTGCTCAATAC
GACGTAATTCCTGAAGAGTGGGGCGGTGAGAACATGTTTGTTCACATCTCTGCTAAGCAA
GGTACAAATATCGATGGTCTTCTAGAAGCGATTCTTCTTCAGTCTGAAGTTTTAGAACTT
ACAGCGGTAAGAGAAGGCATGGCATCAGGTGTTGTTGTTGAATCTCGTCTTGATAAAGGT
CGTGGTCCTGTTGCAACAGTTCTTGTTCAATCTGGTACTCTTAACAAAGGCGATATCGTT
CTTTGTGGTCAAGAATACGGCCGTGTTCGTGCAATGCGCGATGAAAATGGTAAAGAGATT
GAATCAGCTGGTCCATCTATCCCTGTTGAGATCCTTGGTCTTTCTGGCGTTCCTGCATCT
GGTGATGAAGCTACAGTTGTTCGTGATGAGCGTAAAGCACGTGAAGTTGCAAACTACCGT
CAAGGTAAATTCCGTGATGTTAAACTAGCTCGTCAGCAAAAAGCGAAATTAGAGAACATG
TTCTCTAACATGACTGCTGGTGAAGTTGCTGAACTAAATGTAGTTCTAAAAGCTGACGTT
CAAGGTTCTGTTGAAGCGATTGCTGATTCATTACGTAAACTGTCAGACGAAGTTAAAGTT
AACATCGTAGGTTCTGGTGTTGGTGGTATTACTGAAACTGATGCAGTACTTGCAGCAGCA
TCTAACGCTATTATTCTTGGCTTCAATGTTCGTGCTGATGCAACTGCTCGCCGTACAATT
GAAAACGAGAACCTAGATCTTCGTTACTACTCAATCATCTACCAACTGATCGATGAAGTT
AAAGCTGCAATGGGCGGTATGCTTGCTCCTGAGTTTAAACAAGAAATCATTGGTCTTGCT
CAAGTTCGTGACGTATTTAAGTCGCCTAAACTTGGTGCAATCGCTGGTTGTATGGTTACA
GAAGGTACGATTAAGCGTAGCAACCCAATCCGTGTACTACGTGATAACGTAGTAATTTAC
GAAGGTGAGCTAGAATCACTACGTCGCTTTAAAGATGACGTGGCTGAAGTTAAAAATGGT
TACGAGTGTGGTATCGGCGTTAAGAACTACAACGACGTACGCGTTGGTGACCAAATCGAA
GTATTCGAAATCGTTGAGATCAAACGTACTATGCGAATTTTAGGCATTGAAACCTCGTGT
GATGAAACGGGTGTTGCGATTTATGGGTTATTAGCTCATCAGCTGTATAGCCAAGTAAAA
CTGCATGCTGATTACGGCGGTGTAGTGCCTGAATTGGCTTCTCGTGATCATGTTAAAAAG
ACCATTCCGTTGATTAAAGCAGCACTAAATGATGCTTTAACCAAAGATGATATCGATGGG
ATTGCGTATACTGCTGGCCCTGGTCTAGTGGGCGCCTTACTTGTTGGTTCAACTATTGGC
CGAAGCATTGCTTATGCATGGGATGTTCCTGCAATTCCTGTCCATCATATGGAAGGGCAT
TTGCTTGCTCCACTTGATGAGCCACCACCATTTGTTGCTTTACTTGTTTCTGGTGGTCAC
ACCATGATGGTTGAAGTAAAAGGCATTGAATATCAGATCCTTGGTGAATCTGTGGATGAT
GCGGCTGGTGAAGCATTTGATAAAACAGCAAAACTGATGGGATTAGATTACCCTGGTGGT
CCATTACTTTCTAAATTAGCAGAGAGTGGTACAAAAAAATTCCCACGCCCTATGACCTTG
GATTTTAGTTTTTCTGGTTTGAAAACATTTGCTGCAAATACGATTCGTGGCGAT------
GATCTACAAACACGAGCTGATATTGCTTTTGCTTTTCAGGAAGCGGTAGTTGATACATTA
GCGATTAAATGTCGCCGAGCTTTAAAGCAAACAGGCAAACGTTTAGTGATGGCTGGTGGC
GTAAGTGCGAATAAATATTTACGCCAAGAACTAGAAGTGATGATGAAGAAAGGTGGTGAG
GTGTATTACCCTCGAACTGAATTTTGTACCGATAATGGTGCCATGATCGCTTACGCTGGA
ATTCAACGTTTGAAAAACTTAGCGGTTCAAGCTAAACCTCGTTGGCCA---ATGGAAGCT
ATTGCTAAACATCGTTTTGCCGGTATTTCACCACAGAAAGCTCGCCTAGTTGCGGACCAA
GTACGTGGTAAATCTGTAGACCAAGCTCTAGAAATCCTAACTTTCAGCAACAAAAAAGCT
GCTGTATTAGTGAAGAAAGTTCTTGAGTCTGCAATCGCAAACGCTGAACACGAAGGTGCA
GATATCGACGATCTAAATGTCGCTAAAATCTTCGTAGATGAAGGCCCTATCATGAAGCGT
ATTATGCCTCGTGCTAAAGGTCGTGCAGATCGCATCTTGAAGCGTTCAAGCCACATCACT
ATCGTTGTAGCTGAT---------------------------------------------
GCTGATCTAACTGTTTCCGAAACTACTTTCGGACGTGAGTTTAACGAAGCTCTTGTACAC
CAAGTAGTTGTTGCATATGCAGCAGGTGCTCGTCAAGGCACTCGTGCTCAAAAAACACGT
TCAGAAGTATCTGGCGGTGGCGCTAAGCCATGGCGTCAAAAAGGTACAGGCCGAGCTCGT
GCGGGTACTATTCGTAGCCCAATCTGGCGTACAGGTGGTGTTACTTTTGCTGCGAAACCA
CAAGATCACAGCCAAAAAGTAAACAAAAAAATGTACCGTGGTGCTCTTAAGAGCATTCTT
TCTGAGTTAGTTCGTCAAGATCGTCTGATCGTTGTAGACAACTTCTCAGTTGAAGCACCA
AAAACTAAAGAGCTAGTTGCTAAGCTTAAAGAGCTTGAGCTTAACGATGTTCTTATCGTA
GGCGAAGTAGACGAGAATCTATTCTTAGCTGCTCGTAACCTATACAAAGTTGACGCACGT
GACGTTGCTGGTATTGACCCAGTATCTCTAGTTGCATTCGACAAGGTTCTAATGACTGCA
GCTGCAGTTAAGCAAGTTGAGGAGATGATGGCTATTGTTAAATGTAAGCCGACTTCCCCT
GGTCGTCGTCACGTTGTTAAAATCGTTAACGCTGACCTACACAAGGGTAAACCATACGCA
CCACTTCTAGAGAAAAACTCTAAGAACGGTGGTCGTAACAATAACGGTCGTATCACAGTA
CGTCACGTTGGTGGTGGTCACAAGCAACACTACCGTCTAATTGACTTTAAACGTACAAAA
GATGGCATTCCAGCTGTTGTTGAACGTTTAGAATACGATCCAAACCGTAGTGCAAACATT
GCACTAGTTCTGTTCGCAGACGGTGAGCGTCGTTACATTATCGCACCAAAAGGCATTCAA
GCTGGCGATACAGTACAATCAGGTGTTGATGCGCCAATCAAAGCAGGTAACTGCCTACCA
TTGCGTAACATCCCAGTAGGTTCTACTGTTCACTGTGTTGAATTAAAACCTGGTAAGGGC
GCGCAAATTGCTCGTTCTGCTGGTGCTTATGCACAGATCATTGCACGTGATGGCGCTTAC
GTTACATTACGTCTACGTTCTGGTGAGATGCGTAAAGTTCTTTCTGAAGGTCGTGCGACT
ATCGGTGAAGTTGGTAACTCTGAACACATGCTACGTGAGCTAGGTAAAGCTGGTGCTACA
CGCTGGCGCGGTGTTCGTCCAACAGTTCGCGGTGTTGCAATGAACCCAGTTGATCACCCA
CACGGTGGTGGTGAAGGTCGTACATCAGGCGGTCGTCACCCAGTATCACCATGGGGTATG
CCAACTAAAGGCTTCAAGACTCGT---AAGAACAAATCTACTGACAAGTACATTGTACGT
CGTCGTAACAAA---ATGGCAGAGAATCAATACTACGGCACTGGTCGCCGTAAAAGCTCA
GCAGCTCGTGTTTTCATCAAACCGGGTACTGGCAACATCGTAATCAACAAGCGCAGCCTT
GAAGTTTACTTCGGTCGTCCAACAGCACGTATGGTTGTTAACCAACCTCTAGAGCTAGTT
GAAATGACTGATAAACTAGACCTATACATCACTGTTTCTGGTGGTGGTATTTCTGGTCAA
GCTGGTGCGATCCGTCACGGTATCACACGTGCTCTAATGCAATACGATGAATCACTACGT
CCTGCACTACGCGCAGCTGGCTACGTTACTCGTGACGCACGTTGCGTTGAACGTAAGAAA
GTTGGTCTACGTAAAGCACGTCGTAAACCACAATTCTCTAAGCGT---ATGATTGGTCTA
GTCGGTCGTAAAGTGGGCATGACCCGCATCTTTACCGAAGAAGGCGTTTCTATCCCAGTA
ACTGTTGTTGAAGTTGAAGCTAACCGTGTTTCTCAAGTGAAAACTGTTGAAACTGATGGC
TACAATGCAATCCAAGTTACTTGTGGTTCTAAGGCTAACCGCGTATCTAAACCTGAAGCT
GGTCACTTTGCGAAAGCAGGTGTTGAAGCAGGTCGTGGTCTTTGGGAATTCCGTTTAGAA
AACGAAGAATTCGCAGTAGGCGCTGAGCTAACTGTTGAAGTTTTCAACGAAATCAAAAAA
GTAGACGTTACTGGTACATCTAAAGGTAAGGGCTTCCAAGGCGCTGTTAAGCGTTGGAAC
TTCCGTACTCAAGATATGACTCACGGTAACTCTTTGTCTCACCGTGCACCGGGTTCAATT
GGCCAATGTCAACCAGGTCGCGTATTCAAAGGCAAAAAAATGGCAGGTCACATGGGTGCT
GAGCGTGTTACGACTCAAAACCTAGAGATCGTACGTGTTGACGCTGAGCGCAATCTGCTT
CTTATTAAAGGTGCAGTACCAGGCTCAACAGGTGGCAACGTGATCGTTAAACCAGCTGTT
AAA---ATGAAATTCAGTGAATCTTGGCTACGCGAGTGGGTTAAAAGCGAAGAGCTAGCT
CACCAAATCACAATGGCTGGTTTGGAAGTTGATGAAGTTGCACCTGTTGGTGAGTTCACC
GGCGTTAAAGTAGGTAAAGTGGTTGAGTGTGGTCAACACCCAGACGCAGACAAACTTCGT
GTAACTAAAATTGATATCGGCGACATCGTTTGTGGTGCATCTAACTGTCGTCTTGGACTA
ACGGTTGCAGTTGCGACTGTTGGCGCAGTACTTTTCAAAATTAAGAAAGCAAAACTACGT
GGTGTTCCATCACACGGTATGCTTTGTTCTTTCTCTGAGCTAGGTATCTCTGAAGGTATT
TTAGAATTACTAGGTGCAGATGTTCGTGATATTTTACTTAACGACGTTGCTATCGACGTT
GACTTAACAGCAAACCGTGCTGACTGTTTCAGCATTCGTGGTTTAGCTCGTGAAGTAGGA
GTTCTTAACGAACCTACTATTGCGGCAGTAGCGATTGAAGTTAAAGCAGCGTGTCCACGT
TACCTTGGTCGTGTTATCAAGAACGTAAACAAAGCTGAAACACCAATTTGGATGCAAGAG
AAACTGCGTCGTTGTGGTATTCGCTCAATCGATGCGATTGTTGATATTACAAACTACGTA
ATGCTTGAGCAAGGCCAACCTATGCACGCGTTTGATCTAGCTAAGATCGGCATTGTGGTT
CGTATGGCTGAGCAAGATGAGAAACTGACTCTTCTTGATGGCAACGAAGCAAAATTAAAC
GACAACACATTAGTGATTGCAGACCAAAATAAAGCACTAGCAATCGCTGGTATCTTTGGT
GGTCAAGAGTCTGGTGTTACTTCTGAAACAACTGACATCATGCTTGAGTGTGCATTCTTC
GCACCTGATCACATCCGTGGTCGTGCACGTGCATACGGTCTACACACTGATTCTTCTCTA
CGTTTTGAACGTGGTGTTGATTCAACGCTACAAGCAGCAGCAATGGAGCGCGCAACACAG
CTTCTAGTTGAACTTTGTGGTGGTGAAGTAGCTCCTGTTGTTTCAGAAGCTGATTTACCA
AAAGCAACAGTTGAATTACGTCGTAGTAAGTTAGATGGTCTATTAGGTCATCACATCCCA
TCAACAGATGTGGTTGAGATCCTTACTCGTCTAGGTTGTGCAGTTGAAAGTACTGCAAGC
TCTCCATCATGGCGTTTTGATATCGAGCAAGACCTAATTGAAGAAGTAGGTCGTATCTAC
GGTTACAATAACATTCCTAACCAAGCGCCTGTTGCTGCAGATCAC---AAAGAAGCAAAC
CAACCGCTTAAGCGTGTTCGTGATCTTCTTGTTGACCGTGGTTACCACGAAGCAATTACC
TACAGCTTTGTAGAGCCAGAGCAACAAAAACTGCCGTTAATTCTGCCATTCCCAATCTCA
GCTGAAATGTCAGCAATGCGTTTAAGCCTATGGACTGGTTTGATCAATACCGTTGTTCAT
AACCAAAAACGTCAACAACCACGCGTTCGTTTATTCGAATCTGGTCTGCGTTTTCAAGAA
ATGATGCTTGCTGGTATCATCGCTGGTACTCACTGGACAGTTGATTTCTTTGATCTTAAA
GGCGATTTAGAAGCGGTTCTTGAACTAACTGCTAATGAATTAGCGTATGCACTTCACCCA
GGCCAAACAGCAGCTATCGATGGTGGTTTCATTGGTACAGTACACCCAGAGCTAGAGCGT
AAGTTTGGCTTACGTACAATCATGTTTGAAATCGAGTGGGACGCAATCAAT---GAAGCT
GCATCAGTATCTAAGTTCCCTGCAAACCGTCGTGATATCGCGATCGTTGCAGACGAAGCA
ATTGCTTCTGGTGACATCGTTGCTGAATGTCTAGCATCAGGTTTAACTAGCGCGAAACTG
TTCGATGTTTACCGTGGTCAAGGCGTTGAAGAAGGTAAGAAGAGTCTTGCAATCGCACTG
ACACTTCAATCTGTTGAGCGTACGCTAGAAGAGGCTGATATCACTTCAGCTGTTGATGCT
ATCGTTGCTGCAATTGGTGAGAAGTTCTCAGCAACACTGCGTATGATCCAAATGCAAAGT
ACACTTGACGCTGCAGATAACTCTGGTGCGCGCAAGGTAATGTGTATTAAGGTTCTGGGT
GGCTCTCACCGCCGTTATGCACATATCGGAGATATCATCAAAGTTACTGTTAAGGAAGCA
ATTCCTCGCGGTAAAGTTAAAAAAGGTGATGTTCTGAAGGCGGTAGTAGTGCGCACCCGT
AAAGGCGTTCGTCGCCCAGACGGTTCTATCATTCGCTTCGACCGTAATGCTTGCGTATTG
TTGAATGACACTGAGCAACCAGTCGGTACACGTATCTTTGGTCCAGTGACTCGTGAACTT
CGTAACGCGAAATTCATGAAAATCGTTTCACTAGCACCAGAAGTTCTG------------
AAAGAACAACAACAAGCTACAGATTTGAACGAAAAGCTAATTGCTGTTAACCGTGTTTCT
AAAACGGTTAAAGGTGGTCGAATCTTTAGTTTTACTGCACTAACAGTTGTTGGTGACGGT
AACGGTCGCGTAGGTTTCGGTTACGGCAAAGCTCGTGAAGTACCTGCTGCGATTCAAAAA
TCAATGGAAAAAGCACGTCGTAACATGTTTACGATTGCACTTAACGAAGGTACTCTTCAC
CACGCTGTTAAAGGTCGCCACACTGGTTCTAAAGTGTACATGCAACCAGCTGCAGAAGGT
ACTGGTATCATCGCTGGTGGTGCGATGCGTGCAGTACTAGAAGTTGTGGGTGTCCGCAAC
GTACTAGCTAAAGCTTACGGCTCTACTAACCCAATCAACGTTGTTCGCGCAACGATTGCT
GGTCTAAGTAGCGTTAAGTCACCTGAGATGGTAGCTGCTAAGCGTGGTCTAACTGTTGAA
TCTATT------ATGCCACGTTCTCTCAAGAAAGGTCCTTTTATTGACCTACACTTGCTG
AAGAAGGTAGAGAAAGCGGTGGAAAGCGGAAAAAAGCCTGTTAAGACTTGGTCCCGTCGT
TCAATGATCATTCCAACAATGATCAACTTGACCATCGCTGTCCATAATGGTCGCCAACAT
GTACCAGTTTTCGTAACAGAAGACATGATCGGTCACAAGTTGGGCGAATTTGCACCTACA
CGTACTTATCGCGGCCACGCTGCT---GATAAGAAAGCGAAA---ATGCCACGTCGTCGC
GTAATTGGTCAGCGTAAGATCCTTCCAGATCCTAAGTTCAAATCTCTGCTGGCAAAATTT
GTAAACATCGTAATGGTTGACGGTAAGAAATCAACTGCTGAAAAAATCGTTTACGGTGCA
CTAGATCTTATGGCTGAGAAGTCTGGTAAAGACCACTTAGCTGTATTTGAAGAAGCTCTT
GAAAATGTTCGTCCTGCGGTAGAAGTTAAATCTCGCCGTGTGGGTGGTTCAACTTACCAA
GTGCCTGTAGAAGTACGTCCGGTTCGCCGTAACGCACTTGCTATGCGTTGGATGGTTGAA
GCTGCGCGTAAGCGTGGTGAAAAATCTATGGCTCAACGTCTTGCTAACGAAATGTTAGAC
GCGTCTGAGAACAAAGGTACTGCGGTTAAGAAACGTGAAGACGTTCACCGTATGGCTGAT
GCTAACAAAGCATTCGCTCATTACCGCTGGATGCTACAACCAAAACGTACTAAGTTCCGT
AAGGTTATGACTGGTCGTAACCGTGGTCTTGCT---AAAGGTACTGAAGTAAGCTTCGGC
GACTTCGGTCTTAAAGCTGTAGGCCGTGGTCGTCTAACTGCTCGTCAGATTGAAGCGGCT
CGTCGTGCTATGACGCGTCACATTAAGCGTCAAGGTCAAATCTGGATCCGTGTGTTCCCA
GACAAACCTATCACAGAAAAACCGCTTGAAGTTCGTCAAGGTAAGGGTAAAGGTAACGTT
GAGTACTGGGTAGCCCAAATCCAACCTGGAAAGGTTATGTACGAAATGAACGGCGTACCT
GAAGAGTTGGCACGTGAAGCGTTCCGCCTAGCGGCACGTAAACTGCCTATCAAAACTACT
TTTGTAACTAAGCAG---------GCCCGTATAGCAGGCATTAACATTCCTGATCATAAA
CATGCTGTAATCGCTTTAACAGCGATCTACGGTATCGGTAAAACTCGCTCTCAAGCTATC
CTAGCTGAAGTGGGTATTGCTGAAGATGTTAAGATCAGTGAACTGAATGATGAGCAGATT
GATATTCTGCGTGATGGTGTTGCCTACACTGTAGAAGGCGACCTACGTCGTGAAGTATCG
ATGAACATTAAGCGTCTTATGGACCTTGGTTGTTATCGTGGTCTTCGTCACCGTCGCAGT
CTACCGTTACGTGGACAGCGTACTAAAACCAACGCACGTACCCGTAAAGGTCCGCGCAAG
CCGATCAAA------------------CAACATCTAGACGAGATCATTGCCAATGCAACG
GCAGAAATTGAACAAGCTGGCTCTGTCGCTCTGGACGAAGTCCGTGTTCAATATTTAGGT
AAAAAAGGCCACTTAACACTTCAACTTCAAGGTCTAGGTAAACTTGACCCATCTGAGCGT
CGTGAAGCGGGTCAATTAATTAACAAAGGTAAGCAAGCAGTACAAGCAATGCTAACAGAG
CGTAAAGACGCACTGCAAACGGCTCTTGAAGCAAAACTTGCTGCTGAAACTATCGATGTG
AGCCTTCCTGGCCGTCGTATCGAGAACGGTGGTTTACACCCTGTTACTCGTACTGTTGAG
CGTATTGAGCAATTTTTTGGCGAGCTAGGCTTTAGCACTGAGTCTGGTCCTGAAATCGAA
GATGCATTCCATAACTTCGACGCATTAAACATTGCAGAAGATCACCCAGCTCGTACTGAC
CACGACACCTTTTTCTTTAACCCTATGCTACGTACGCACACATCAGGTGTTCAGATCCGT
ACAATGGAAAACGGTAAACCACCATTCCGTTTCATTGCACCTGGCCGTGTATACCGTAAC
GAT---TACGACCAAACTCACACGCCAATGTTCCACCAAGTGGAAGGTATGTTAGTTGAT
GAGAACGTAAACTTTGCACAACTTAAAGGTATTCTTCACGATTTCCTTTGTAATTTCTTT
GAAGAAGAAGTTGAAGTGCGTTTCCGTCCTTCATTCTTCCCATTCACTGAGCCTTCAGCT
GAAGTTGATGTT------------CGTAAAGATGGT---AAATGGTTAGAAGTATTAGGT
TGTGGCATGGTTCACCCTAATGTACTTCGCTCTGTTGGCATCGACCCTGAAAAATACTCA
GGCTTTGCGTTTGGTATGGGTGTTGAGCGTCTAACTATGCTTCGTTACGGCGTAAATGAC
CTTCGTGCGTTCTTCGAGAACGATCTTCGTTTCCTTAAACAATTCAAGATGCGTTTGAAT
ACTCTATCACCGGCTGCTGGCTCTAAACCTTCTAAGAAGCGTGTAGGTCGTGGTATCGGT
TCTGGCCTAGGTAAAACTGGTGGCCGTGGTCACAAAGGCCAAAAATCACGCTCTGGCGGT
GTTCGCGCTGGTTTTGAAGGCGGTCAAATGCCTCTAAAACAACGTCTACCTAAATTTGGC
TTTACTTCAAAGAGCCTAGTAACTGCAGAAGTTCGTCTAAGCGAACTTGCTAAA---GTT
GAAGGTAACGTAATCGATCTAAACAGCCTTAAAGCTGCTAACGTAATCACTAAGAACATT
AAAGTTGTACTTTCTGGTGAAATCGCTACTGCTGTAACTGTTAAAGGTCTACGCGTAACG
AAAGGCGCTAAAGCTGCGATCGAAGCTGCAGGCGGTAAGATCGAG---------CTAAAA
GTTCTACGTGGCCCACTAATCTCTGAAAAAGCAACAATGGCTGCTGAAAACACTATTGTT
TTCAAAGTAGCAATTAATGCAACTAAAAAAGAGATTAAAGCAGCTGTAGAAAAGTTGTTT
GAAGTTGAAGTTAAGTCTGTAAATACTCTTATCACTAAGGGTAAAACTAAACGTCAAGGC
CGTCGTTCTGACGTGAAAAAAGCGTACGTAATCTTGAAAGAAGGTGACGACTTC------
------ATGTCTCGTGTTGCTAAAGCACCTGTAGTAATTCCTGCTGGCGTAGAAGTGAAA
CTGAACGGCCAGGAAATCACTATCAAAGGTGGTAAAGGTGAACTAACTCGCGTTCTTAAC
GACGCTGTAGTTATTTCACAAGAAGATAACACTATTGTATTTGGTCCACGCGAAGGCGTT
AATGCTTGGGCTCAAGCTGGTACAGCTCGTGCACTAGTAAACAATATGGTTATCGGTGTA
AATGAAGGCTTTACTAAGAAGCTAATTCTTAAAGGTGTAGGTTACCGTGCTGCTATGAAA
GGCAACGCTGTAGGCCTAACTCTTGGCTTCTCACACCCTGTAGAGCACGCTCTACCAGAA
GGTATTAAAGCTGAGTGTCCAACTCAAACTGAGATCGTTGTAACTGGTTGTGATAAGCAA
TTAGTTGGTCAAGTTGCTGCGGACCTTCGTTCATACCGTCAGCCTGAACCTTACAAAGGT
AAAGGTGTTCGTTACGCCGATGAAATCGTGCGTACTAAAGAAGCTAAGAAGATGGCTAAG
AAAGTTGAAGCTTATATCAAACTGCAAGTTGCAGCAGGTATGGCGAACCCAAGTCCACCA
GTTGGTCCTGCACTAGGTCAACACGGTGTGAACATCATGGAATTCTGTAAAGCGTTTAAC
GCAAAAACATCTATCGAGAAAGGTCTACCAATCCCAGTAGTTATCTCTGTATACAACGAC
CGTTCTTTCACGTTCGTAACTAAGACTCCACCAGCAGCAGTTCTTCTTAAGAAAGCTGCA
GGCGTTAAGTCTGGTTCTGGTCGTCCAAACACTGAGAAAGTTGGTACTGTTACTGACGCT
CAACTACAAGAGATCGCAGAAACTAAAGCTGCGGACATGACTGGTGCTGACATTGAAGCT
ATGAAGCGTTCAATTGCTGGTACTGCTCGTTCAATGGGCCTAGTGGTAGAGATGGCGAAA
CTGCATGATTACTACAAGTCGTCTGTAGTCGCTGAGCTTACCAAAGAGTTCAGCTACACA
AGCGTCATGCAAGTCCCTAGGGTTGAAAAGATCACCCTAAACATGGGTGTTGGTGAAGCA
ATCAACGATAAGAAACTACTAGAAAACGCTGCTGCCGATATGGCAATTATCTCTGGTCAA
AAACCATTGATTACTAAAGCACGTAAATCTGTAGCTGGTTTCAAAATCCGTGAAGGCTAC
CCAATCGGTTGTAAAGTAACCCTGCGTGGCGAACGTATGTGGGAATTCTTAGAGCGTTTA
ATCTCTATTGCACTTCCACGAGTACGTGATTTCCGTGGCGTTAGCGCGAAGTCTTTTGAC
GGTCGCGGTAACTACAGCATGGGCGTTCGCGAGCAAATCATCTTCCCTGAGATCGACTAT
GATAAAGTTGATCGTGTACGCGGTCTTGATATTACTATCACGACGTCTGCGAATACAGAT
GCGGAAGGCCGAGCTCTGCTGGCTGCCTTTAACTTCCCATTCCGTAAGATGGCAACTATT
AACCAGTTGGTACGTAAGCCTCGTGCAAAGCAAGTTGTTAAAAGCAACGTGCCTGCGCTA
GAAGCGTGTCCACAAAAACGTGGTGTATGTACTCGTGTTTACACTACTACACCAAAAAAA
CCGAACTCAGCTTTACGTAAAGTATGTCGTGTTCGTCTAACTAACGGCTTTGAAGTTACT
TCATACATCGGCGGTGAAGGTCACAACCTTCAAGAGCACTCAGTTGTTCTTATCCGTGGT
GGTCGTGTTAAAGATTTACCAGGTGTGCGTTACCACACTGTTCGCGGTGCACTTGACTGT
GCAGGCGTAAATGACCGTAAGAAAGGTCGTTCTAAGTACGGTGTGAAACGTCCTAAG---
------CAAGATCTACGCGAGAAAAACGTTGAAGAGCTAAATGAAGAGCTTCTGAATTTG
CTACGTGAACAGTTCAACTTGCGCATGCAAGCTGCGACTGGTCAACTACAGCAAACTCAC
ACTCTGAAAGCTGTACGTCGTGATATCGCACGTGTTAAAACTTTACTGAATGAGAAGGCT
------ATGGGTCAAAAAGTACATCCTAATGGTATTCGTCTTGGCATCGTTAAGCCTTGG
AATGCTACATGGTTTGCTAGTCAAGAGTTCGCTGACAACCTAGACGGCGACTTCAAGGTA
CGTCAGTATCTTACTAAAGAACTGAAAGCATCTCTATCACGCATCGTTATCGAGCGTCCT
GCTAAGAGCATCCGTGTGACTATTCACACTGCTCGTCCAGGCGTTGTAATCGGTAAGAAA
GGTGAAGACGTAGAGAAACTACGCGCAGGCGTAGCAAAAATCGCAGGTGTTCCAGCGCAA
ATTAACATTGCTGAAGTACGTAAACCTGAGCTTGACGGTCAGCTAGTTGCTGATAGCATC
GCGTCTCAACTTGAGCGTCGTGTTATGTTCCGTCGTGCTATGAAGCGTGCTGTACAAAAT
GCAATGCGTCTTGGCGCTAAAGGCATCAAAGTGGAAGTAAGCGGTCGTCTAGGCGGCGCT
GAAATTGCACGTTCTGAGTGGTACCGTGAAGGTCGTGTGCCTCTACATACTCTACGTGCT
GACATTGATTACGCAACTTCTTCGGCTCACACTCAATACGGTGTGATCGGCGTTAAAGTT
TGGATCTTCAAAGGTGAAGTTCTAGGCGGTATGCCAGCTGCTGCA---------------
---------ATGGCAAAACAACCTACTCGCAAGCGCGTTCGCAAGCAAGTAGCGGATGGC
GTAGCGCACATCCATGCTTCTTTCAACAACACAATCGTAACCATTACTGACCGTCAAGGT
AACGCACTAGCTTGGGCTACTGCAGGTGGTTCTGGTTTCCGTGGTTCTCGTAAATCTACT
CCGTTCGCTGCACAAGTTGCTGCTGAGCGTTGTGGTGAAATGGCCAAAGAATATGGCGTT
AAGAACCTAGAAGTTATGGTTAAGGGCCCAGGTCCTGGTCGTGAGTCAACTATCCGTGCA
TTAAACGCTGCTGGATACCGCATCACAAACATCGTTGATGCTACTCCGATCCCTCATAAC
GGTTGTCGTCCACCTAAGAAACGTCGCGTT---CTTCAAGACAAAAAGGCAATTGTTGCT
GAAGTCAACGAAGCAGCCAGTGGTGCACTTTCTGCAGTTGTAGCTGACTCTCGTGGCGTT
CCTGTTGCTGCGATGACTGTTCTACGTAAACAAGCGCGTGAAGCGGGCGTTTACATGAAA
GTTGTTCGTAACACATTAGCACGCCGTGCAGTAGAAGGTACTGAGTGTCTAACTGACACT
TTCACTGGTCCATCTCTACTTGCATTCTCTAACGAGCACCCAGGTGCTGCAGCGCGTCTT
TTCAAAGACTTCGCTAAAGAGAATAAAGATTTCGAGATCAAAGCTGCTGCATTTGAAGGC
GCAGTTACTGATGCTGATGTA---------CTAGCGACACTACCAACTTACGACGAAGCA
ATTGCACGCCTAATGATGTGCATGAAAGAAGCTTCTGCT---------------------
---------------------------ATGAGCATGCAAGATCCGATTTCGGATATGCTG
ACCCGCGTTCGCAACGGTCAAGCAGCAAACAAAGTTGCTGTTAAAATGCCTTCTTCAAAG
CTTAAAGTTGCAATCGCTGCACTGCTAAAAGCTGAAGGCTACATCGCTGATTTCGCTGTT
GAAGGCGACATCAAACCTGAGCTAGAAATCACTTTAAAGTAT------TTCCAAGCTCCA
GTTATCGAGCAAATCCAACGTGTTTCTCGTCCAGGTCTTCGTGTTTACAAGAAGAACGAC
GCGTTACCATCTGTAATGGGTGGTCTTGGTATTGCTGTTGTTTCTACATCAAAAGGCCTT
ATGTCTGACCGCGCTGCGCGTAAAGCTGGTCTTGGTGGCGAAATCATCTGCTACGTA---
------AATGGTGTTATCTTAATTGATAAACCAACAGGTATTACTTCAAACGATACTCTG
CAAAAAGTTAAACGCATTTACTTTGCTGAAAAAGCAGGTCATACAGGTGCACTTGATCCT
CTAGCAACAGGTATGCTTCCTATTTGCTTAGGTGAAGCAACGAAGTTTTCCCAGTTTCTT
TTAGACTCAGATAAACGTTACCGTGTTGTCGCTAAACTGGGTGAACGTACGAATACTTCA
GACTCAGATGGTGAAGTGGTAAAAGTGGATCGCGGTCAACTTGAGCGTTGTATTGCGAAA
TTCCGTGGTACAACGGATCAAATTCCATCGATGTTCTCAGCATTAAAATACCAAGGTCGT
CCTTTGTATGAATATGCTCGTGAAGGCGAAGTACCTCGTGAGTCTCGTAAGATCACTGTT
TACTCTATTGAATTACTTCGCTTTGAAGGTCATGAAGAAGTACATTGTTCAAAAAGCACT
TACATTCGTACGATTACCGACGATTTAGGCGAAATGCTGGGTTGTGGTGCGCACGTAACT
TATTTACGTCGTACTGGTGTATCGAATTATCCATATGAGAATATGGTAATTGAAGAACTT
GAATTACTAATGCCAATGGATTCAGCGGTACAAGACCTACCTGAAGTGAATATGATCCCT
GAATTGGCTGATCATGTGCTTCATGGCCAACCGGTTGTACGTATGACATCGGGTGACGAA
CGTCTATTCATTGGTGTGCACATTGATGATGATGGTCGCGTTGCTCCTAAGCGCTTAGTT
------------GATAAGAAAGCATCTCGCATCCGTCGTGCTACACGTGCACGTCGTAAG
ATCGCT---GAACTGTGTGCAACTCGCCTTGTAGTACACCGTACTCCGCGTCATACGTAC
GCTCAGGTAATCGCACCAAACGGCTCAGAGGTTATCGCTGCCGCTTCTACTGTAGAAAAG
GCAATCCGTGAGAGCACTAGCAACAAAGCTGCTGCTGAAGCAATTGGTAAACTAATTGCT
GAGCGCGCTATCGAAAAAGGCATTACTAATGTTGCTTTCGATCGTTCTGGTTTCCAATAC
CACGGCCGAGTAGCGGCGCTAGCAGAATCTGCTCGCGAAGCTGGTCTGAAATTCATGTCT
CTGAATGCAGAAACTAAAGCAGCAATCGTTGCTGAATACGCACAATCTGAAGGCGACACA
GGTTCACCAGAAGTACAAGTAGCACTACTAACTGCTTCTATCAACCACCTTCAAGGTCAC
TTTGCTAATCACAAGCACGATCACCACAGCCGTCGTGGTCTACTACGTATGGTTTCTAGC
CGTCGTAAGCTTCTTGATTACCTAAAAGGCAAAAACCTTGCTCGTTACCAAGATCTAATC
AAACGTCTAGGCCTACGTCGC---GTTCGTATCGCCACTCGTAAAAGCCCTTTGGCTCTA
TGGCAAGCCCACTTTGTTAAAGATGCACTACAAGCCTTGGAAGTTGAATTGGTTACTATG
GTAACGAAAGGCGACATTATTCTTGATACGCCATTAGCAAAAGTTGGCGGAAAAGGCTTA
TTCGTTAAAGAACTTGAAGTTGCGATGCTAGAAGGCCGCGCAGACCTTGCTGTTCACTCA
ATGAAAGACGTGCCAGTTGAATTTCCTGAAGGTCTAGGTCTTGTTACGATTTGTGAGCGT
GAAGACCCACGTGACGCATTTGTATCGAACAACAATATTGATGAGTTACCTCAAGGCGCC
GTTGTTGGTACTTGTAGCCTACGTCGTCAATGCCAACTTAAAGAAGCTCGTCCTGATCTT
ATTATCAAAGAATTACGCGGTAATGTGGGAACTCGTCTACAAAAACTGGATGATGGTAAC
GATGCGATCATTCTTGCTTGTGCTGGTTTAATTCGTTTAGGTCTAGAAGACCGAATCAAA
AGTATCGAACCTGAGCAATCATTACCTGCTGTAGGTCAAGGTGCCGTTGGTATTGAAGCT
CGCGACGATCGCCTTCGTTTACTTGAACCTCTAAATCACCCAGAAACAGCAAACCGAGTT
CTGTGTGAACGTGCGATGAATAATCGCCTAGAAGGTGGTTGCCAAGTACCAATCGGTAGC
TACTCACTAATTTGGTTACGTGCTCTTGTTGGCGAACCTGATGGCTCAGTGATCCGTGGT
GAAGTATCTGGATCTGACGCGGAAGCTTTAGGTACTCAACTTGCAGATCAACTTGGCGCG
AAAGAAATTTTA------AGCGAGAAACGTACTATGCAAGGTCGTGTAATTAGCGACAAA
ATGGACAAGTCTATTGTTGTTGCTATTGAACGCATGGTGAAACACCCGATCTACGGTAAA
TACATCAAGCGCACGACTAAGCTTCACGCACATGATGAAAACAACGAATGTGGCCTAGGC
GACACAGTTGAGATTCGTGAATGTCGTCCACTATCTAAGACTAAGTCTTGGACATTGGTA
AACATTGTAGAAAAAGCAAAAATGAAAACTTTCGTTGCTAAACCAGCCGCTGTAAAGCGT
GACTGGTATGTTGTAGACGCTGAAGGTAAAACTCTTGGTCGTATCGCAACTGAAATCGCA
TCTCGCCTACGCGGTAAGCATAAAGCAGAATACACTCCTCACGTAGATACTGGTGATTAC
ATCATCGTTATCAACGCTGAGAAAGTACGAGTAACTGGTAAGAAAGCATCTGATAAGATC
TACTACCGTCACTCTGAATTCCCAGGCGGTCTAAAATCTATTTCTTTCGAGAAACTGATC
GATCGTAAACCTGAAATGGTTATTGAATTAGCTGTTAAAGGTATGCTTCCACGTGGTCCT
CTTGGTCGTGCTATGTACCGTAAACTTAAAGTTTACGCTGGCGCTGAGCATAACCACACT
GCTCAACAACCACAAGTACTAGACATT------------------------GAATTCGCT
GGAGTTGATGAAGTTGGTCGTGGCCCTTTAGTCGGAGCCGTTGTGACCGCTGCGGTTATT
TTGGATGAA------GGGTTAACCGATTCTAAGAAATTAACGGATAAAAAGCGTGAGTTG
CTATTTCCTGAAATTCAAGAAGCATTAGCGTGGTCATTAGGTCGTTGTGAAGCGCATGAG
ATTGATGAATTAAATATTCTTCAAGCGACTATGGTTGCTATGCAAAGAGCGATTGCTCCT
GATGCATTAATTGATGGTAATAAAGTGCCT---GAAGCTGTAGTAAAAGGGGACTTACGT
GTTCAAGAGATCAGCGCCGCGTCCATTATTGCAAAGGTTACTCGTGATAGAGAGATGGAG
GAGTTAGATAAAGCTTATCCTCAATATGGTTTTGCGAAGCACAAAGGCTATCCGACAAAA
GCACACTTTGAAGCAATTGAAGAGCACGGTGTTATTTCTGAGCATCGCCGAAGTTTTCCC
GTAAAACGCGTTTTA---------GCAGCTAAAATCCGTCGTAATGACGAAGTAATCGTT
CTTGTCGGTAAAGATAAAGGCAAGAAAGGTAAAGTAACTAAGGTTCTTGAAACTGGTAAA
GTTATCGTTGAAGGTATCAACCTTGTTAAAAAACACCAAAAGCCTGTTCCGCTTGGTCAA
CAAGGCGGTATTGTTGAGAAAGAAGCAGCTATTGATGCTTCTAACATCGCAATCTACAAC
GAAGCAACTAAAGCGGACCGTATCGGTTTCCGTTTTGAAGAAGGCAAAAAAGTGCGTTTC
TTCAAATCTAACGGTGAAACAATT---
>Altererythrobacter_sp_ZODW24
------ACCGTCACGATGCAGCAATTGATTGAAGCCGGATCACACTTCGGCCACCAAACC
CACCGCTGGAACCCACGCATGAAGCCGTATATTTTCGGCGCGCGCAACGGTGTTCACATT
ATCGATCTGTCGCAGACCGTTCCGCTTTTCGCGCGTGCGCTCGACTTCATTTCGTCGACC
GTAAAATCGGGCGGCAAGGTTCTGTTCGTTGGTACCAAGCGTCAGGCGCAAGAGCCTATC
GCTGAAGCAGCCCGCGCTTCGGGCCAGCATTTCGTCAACCACCGTTGGCTGGGCGGCATG
CTCACCAATTGGAAGACCATCAGCGGTTCGATCAAGCGTCTCAAGACACTTGAAGAACAG
CTCGGC---GGAGAAATGTCCGGTCTGACCAAGAAAGAGACCCTTCAGCTGACGCGCGAA
CGCACGAAGCTGGAACTGTCGCTTGGCGGTATCCGCGACATGGGCGGCATTCCTGACGTC
ATGATCGTCATCGATGCCAACAAGGAAGAGCTCGCAATTAAGGAAGCCAACGTTCTTGGT
ATTCCCGTGGTTGCCGTTCTCGACACCAATGTCGATCCAAGCGGTATCGCATTCCCGATC
CCGGGCAATGACGATGCAGCACGCGCTATTCGCCTCTATTGCGATGCGATCAGCGAAGCG
GCTCGTAAGGGTGTGGTAGATTCG------------------------------------
------------------------------ATGGAAGCTCAGAATATCCGTATTCGCCTT
AAGGCGTTCGATCATCGCGTTCTCGACCAGGCAACTGGAGAAATCGCGGAAACCGCACGC
CGGACTGGCGCACTTATTCGTGGCCCCATTCCCATGCCGACGCGCATTGAGAAATTTACC
GTGAACCGCGGTCCGCACATCGATAAGAAGTCGCGGGAGCAGTTCGAGGTACGTACTTAC
AAGCGGTTGCTCGATATCGTGCAGCCCAACGCCCAAACGGTAGACGCGCTGATGAAGCTC
GACCTTGCCGCTGGCGTGAATGTTGAGATTAAGCTCATGGCAAAGCTAACCAAAAAGCAG
---AAGATGCTGGCCGACATTGATGCCGAAGCACTGTATAATTTCGACGATGCGCTCAAG
TTGCTTCGCGAAGGC---AAGACCAAGATGGATGAAACCATCGAAGTCGCCATGAACCTC
GGCGTTGATCCGCGTCACTCGGACCAGATGGTTCGCGGTGTTGTATCGCTGCCATCGGGC
ACTGGTAAGGATATCAAGGTCGCTGTGTTCGCACGCGGCGAAAACGCTGAGAAGGCACTT
GCTGCGGGCGCTGACAAGGTCGGCGCTGAAGACCTGATGGAAGACATGCAGGCCGGCAAC
CTCGACTATGGCCGCGTAATCGCGACGCCTGACATGATGGGCGTTGTTGGCCGTCTGGGT
AAGGTACTGGGTCCCAAGGGCCTGATGCCAAACCCGAAGCTGGGCACCGTGACTCCGAAC
GTGGAACAGGCCGTTAAGGACGCCAAGGGCGGCCAGGTCGAATACCGTGTTGAAAAAGCC
GGTATCATCCACTGCGGCATCGGCAAGATGAGCTTCACCGACGCTCAGATCAAAACCAAC
TTCGAAGCGCTGACCGGCGCTGTTGTTAAGGCCAAGCCAAGCGGCGCGAAGGGCAAATAC
GTCAAGAAGGTCTCGCTGACCTCGACGATGGGCCCGGGCCTGAAGCTTGAAACCGCAGCT
GTC---------------------------------------------------------
------------------------------------------------------------
------------------------------------------------------------
------------------------------------------------------------
---------------------------------GCTCGTGCCCGCAGCCTCGCCGCGCTG
AAACGTGCGCGTGAGAAGGAAAAGCGCGCCCAGTACACCGGCAAGAAGCAGCAGCGTGAA
AAGCAGACGCGCGTGATCGTGCCTGACGTCATCACGGTTGGCGAACTGGCCAAGCGTATG
GGTGAAAAGGGTGCCGACCTCGTCAAAACCCTGTTCAACGACATGATGGTTACAGTTAAT
CAGTCGATCGACCACGACACAGCTGAATTGCTGGTCGAGGAATTCGGCCACAATATCGAA
CGCGTTTCCGAAAGCGACAACGATCCCGAAGAAACCAAGAAGCGCCCGCCGGTTGTAACG
ATCATGGGCCATGTCGATCACGGCAAGACTAGCCTGCTCGACGCGCTTCGCGGGACTGAC
GTGGTGCGCGGCGAAGCTGGCGGTATTACCCAGCATATCGGCGCTTATCAGATCAAGACG
GACCAGATCACCTTCCTCGATACGCCGGGCCACGCGGCCTTCAGCCAGATGCGCCAGCGC
GGTGCCAACGTCACGGATATCGTGGTGCTGGTCGTCGCGGCGGATGACGGTTTGATGCCG
CAGACCATCGAAGCCATCAAGCACACCAAGGCTGCCGGCGTTCCGATGATCGTAGCGATT
AACAAGATCGACAAGCCCGAAGCCAACGCGCAGAAAATCCGCGAGCGCCTGCTCGAACAT
GAAGTCATCGTGGAAGCGATGTCGGGTGAAGTGCAGGACGTGGAAGTTTCCGCGACCAAG
AAGACCGGTCTCGACGAATTGCTCGAGAAGATCGCGCTTCAGGCTGAAATCCTCGAGCTT
AAGGCTCGCCCGGATCGCCCTGCAGAAGGCACCGTGATCGAAGCCAAGCTCGACAAGGGT
AAGGGTCCGCTCGCAACCGTTCTGATCACACGCGGCACGCTTAAGCGCGGCGACGTGTTC
GTTGTCGGCACCGAAAGCGGCAAGGTCCGCGCGATGATCGACGACAAGGGCAAGCAGGTT
AAGGAAGCCGGCCCGTCCGCTCCTGTCGAAGTACTCGGCATTGGCGGCGTACCGGGTGCT
GGCGACTTGCTGGCCGTGGTCGAAGACGAACAGCGCGCCCGCGAAGTCTCTGAATATCGA
CAGGAAAAGGCGGATGAGCTGCGGACTACCACCGCG---CCCACCAGCCTCGACACGATG
TTCAGCGCACTATCCGAC---AAGGTCATCGAATATCCTGTAGTCATTAAGTCTGACGTG
CAGGGATCGACCGAAGCCATCGTCACGGCCCTGAACGATATCTCGGACGATATTAAGGTC
CGCGTTCTGCTCGCAGGCGTTGGCGCGATCACCGAAAGCGACGTCACACTCGCCTCGGCA
TCGAACGCTCCGATCATCGGCTTTAATGTTCGCCCGAACCCTAAGGCTCGCGAGCTAATT
GCGCGTCACACGGTTCGCACGAAATACTTCGATGTGATCTATGATCTGACCGACGATGTC
CGTGCCGAAATGGCCGGCGAGCTTGGTCCCGAGAAGATCGAGAACGTCGTTGGCCGTGCC
TTGGTCAAGGAAGTCTTCAAGTCCGGCAAGAAGGACAAGGCGGCTGGTCTGCTGGTCGAA
GAAGGCGTTATCCGCAAGGGCCTGTTCGCCCGTCTCACGCGCGACGATGTCATTATTTCG
GCAACGACCATCGCCAGCCTGCGCCGGTTCAAGGACGATGTGGACGAAGTCCGCACAGGC
CTCGAATGCGGTACGGTTCTGGAGGATACGAACGACGTCAAACCAGGCGATCAGCTCGAA
GTCTTCGAAGTCGAGGAGCGTGAACGG------TTGGTACTCGGGATTGAATCGAGCTGC
GACGAAACCGCAGTGGCGCTGGTAAACATCGTTGCCCAGCGAATTGCCTCGCAGGATGAG
GAGCACGCACCCTATGGCGGCGTAGTTCCAGAAATCGCTGCCCGCGCCCACGCCGAGAAA
CTGGCTCCGATGATTGAAGCCGTGCTGGACGATGCAGTTGGCCTTCGCGACGTAGATGCT
ATTGCGGCAACCGCCGGCCCCGGCCTGATCGGCGGCGTGATGGTTGGCCTCGTCAGCGCG
AAAGCTCTGGCGATGGCAAGCGACAGACCGCTGATCGCCGTCAATCATCTGGAAGGTCAC
GCGCTTTCGCCGCTTGATGAAAGCCTTCCTTATGCTCTGCTGCTGGTTTCGGGCGGACAT
TGCCAGATATTGCGCGTTGACGGTGTTCAATATAGCCGCTTGGCGACGACCATTGATGAC
GCGCTAGGCGAAGCTTTCGACAAAACTGCCAAGATACTCGGCCTCGGGTTTCCCGGCGGG
CCAGCAGTGGAAAGGCTCGCGCTGGATGGTGACCCCCCGCTCCCGCGCCCGTTGGAACCG
CATTTCTCCTTCGCGGGTCTCAAGAGCGCCGTTCTACGAGCGAGCGGATTGCAC------
---------AAAGACGCCGATCTTGCAGCCAGTTTCCAGCAAGCAGCAATCGACTGCGTC
AACGACCGGCTAAAAAAGTCCTTGGATCAA------TCGGCCTTGGTCGTGGCCGGCGGG
GTTGCAGCCAACAAAGTCGTCCGCACGGCGCTAGAAGCACTTGCATCAGAAGGCCTGCGC
TTTATCGCGCCGCCGCCAGCGCTTTGCACGGATAATGCCGCGATGATCGCCTGGGCCGGG
ATCGAACGACTGGACTCGCTTGATATTGCCGCCCGCCCCCGTTGGCCGCTA---GAAGCC
CTGGCCGTCGGCACGCTTATTCGCGGGTCGGCCCAGAAGCTGAACCTCGTTGCGGAATTG
ATCCGCGGCAAGAAAGTTGAAGAAGCGCTGAACATCCTGGCGTTCTCGAAGAAGTCGATG
GCACGTGACACCTCAAAGGTGCTCTCCAGTGCAATCGCCAATGCTGAGAACCATGATCTC
GACGTTGACGCTCTCGTCGTTCACGAAGCGAGCGTCGGCAAGTCGATCACCATGAAGCGT
TTCCACACGCGCGGACGCGGTAAATCAACCCGCATCCTCAAGCCGTTTAGCCGGCTGCGT
ATTGTGGTCCGCGAA---------ATGAAGGTCAAGCTCCAAACACTAGAAGCCGGTAAG
GGCGATGTCGAGCTGAACGAGGCCGTATTCGGCGTTGAACCGCGCGCAGACATTCTTCAC
CGCGTTGTCGTCTGGCAGCTCGAAAATCGCCGTGGAACCGCCCGTGCCGCTCAAGAGCGT
TCGGACGTAAACCGTACCGGCAAGAAATATGGTAAGCAGAAGGGTGGCGGCGTAGCTCGT
CACGGTGACCGTAAGGCGCCAATCTTCATCGGTGGTGGTAAGGCACACGGCCCACGCCGT
CGTGACTTCGAGCAGTCACTGAACAAGAAGATCCGTGCGCTCGGCCTAAAGATGGCTCTT
TCTTCCAAGGCGAAAGAC---GGTCTCGTGATCGTCGACAACCTGGATATGAAGGCAGGC
AAGACCAAGGCTCTGGCTGAAAGCTTC---------GGCTTCGAAAAGGTTCTGGTCATC
GACAGCGTGAACGAAACATTCGCTCAGGCATCCGCCAATCTGCACGGCATCAACGTGATG
CCGGCACAGGGCGCCAACGTTTATGACATCCTGAAGCACGACACGCTGATCCTTACTAAG
GCAGCAGTCGAAAAGCTGGAGGCGCGTATGGCACTCAAGAGTTATAAACCTACGAGTCCG
GCGCGCCGTGGCCTCGTCCTCGTCGACAAGTCGGGTCTCTGGAAAGGGAAGCCGGTCAAG
TCGTTGGTCGAAGGCAAGCGCAAGACGGGCGGCCGTAACAACAAAGGTCACGTGACATCA
CGCGGCATTGGTGGCGGTCACAAGCAGAAGTATCGTTTCATCGACTTCAAGCGTCGTAAA
TTTGACGTTGAAGGCACTGTAGAGCGGATCGAATATGATCCTAACCGCACCGCTTTCATC
GCGCTTATCAAATATGACGATGGCGAAATTGCCTACATCATCTGCCCACAGCGTGTTGCT
GTTGGCGACAAGGTGATTGCAGCCAAGAAGACCGACACGAAGCCAGGTAACGCAATGTTG
CTGAGCGAAATGCCGGTTGGCACCATCTGCCACAATGTGGAGATGAAGCCGGGCAAGGGC
GGTCAGATCGCTCGGTCAGCAGGCACGTATGTGCAGCTGGTCGGCCGTGACCGCGGCATG
GTCATCGTTCGCCTGAACTCGGGCGAGCAACGCTACATTCGCGGTGAGTGCATGGGTACA
GTTGGCGCGGTTTCGAACCCCGACAACTCCAACCAGACACTCGCTAAGGCTGGACGCAAC
CGCTGGCGCGGCAAGAAGCCGCTTACTCGCGGTGTTGCCAAGAACCCAGTCGATCACCCG
CATGGTGGTGGTGAAGGTCGTACTTCGGGTGGTCGTCACCCAGTTACGCCTTGGGGCAAG
CCTACTAAGGGTGCTCGTACCCGC---AAAAACAAGCAGACAGATAAGATGATTATCCGT
TCGCGTCACGCC---------CAGGGCCGCGCTTATGCGACCGGTCGCCGCAAGGATGCC
ACTGCACGCGTTTGGATCAAGCCAGGTAAGGGCAAAATCACGATCAACGGCCGCGATCAG
GAAGTGTATTTTGCACGTCCTACGCTACGCCTCGTGATCAACCAGCCTTTCACAATCTCC
GAGCGTGATGGCCAGTATGATGTGATCGCAACAACCAAGGGCGGCGGACTTTCGGGTCAG
GCCGGCGCGGTTAAGCACGGCATCAGCCAGGCATTGTCGAAGTACGAACCTGCGCTGCGC
GCCACGATGAAGTCAGCTGGCTTCCTCACCCGCGACAGCCGTGTGGTCGAACGTAAGAAG
TACGGCCGGGCCAAGGCTCGTAAGAGCTTCCAGTTCTCGAAGCGTATGCGCACTGGCGTG
ATCGCTAAAAAAGTCGGGATGACCCGTCTCTTCCAGGAGGATGGCCGCCACGTGCCGGTC
ACAGTCCTCGCTCTGGAAGAATGTCAGGTTGTTTCCCATCGTACTCAGGATCGTGATGGC
TACATCGCGCTTCAGGTCGGTTCCGGCGAAAAACAAAAAAATGTAAACAAGCCTCAGCGC
GAACATTTCGCGAAGGCTAATGTTGGTCTCAAGCGCAAAGTCGCTGAGTTCCGTCTCGAC
AGCGAAGCTTTGCCGGTCGGTGCTCGCATTAGCGCTGATCACTTCATTGCCGGCCAGAAG
GTCGACATCACGGGCTACACGCAGGGTAAAGGCTTTGCCGGCGCCATGAAGCGTTGGGGC
TTCGGTGGTCTTCGCGCCACCCACGGTGTTTCGATCTCTCACCGTTCGCATGGTTCGACG
GGTAACCGTCAGCCAGGGCGCGTCTTCAAGAACAAGAAGATGGCCGGTCACATGGGTGAT
CGCCAGCGTACCCAGCAAAACCTCGAAATCGTCCGCACGGATGCTGATCGCGGCCTGATC
TTCGTGAAGGGCTCTGTTCCCGGCACAAAGAATGGCTGGATGATCATTCGTGACGCGGTG
AAG---ATGAAGTTCTCCCTTTCTTGGTTAACCTATTTTCTCGAAACCGAAGCAAGCGTG
GATAAGCTAAACAGCATCGGGATCGAGGTCGAAGGTATCGAAGATCCGGAGAAATTTGCC
GGTTTCCGCGTCGCCAAAGTGCTGACCGCTGAAAAACATCCTGACGCTGATAAGCTGCAA
GTGCTTTCGGTCGATACC---CAGGTCGTGTGCGGCGCGCCCAATGCGCGCGCAGGTATG
ATGGGCGTGCTGGGCTTGCCCGGCGCAGTCGTTATGGAGCTGGGCAAAAGCGCCATTCGC
GGCGTCGAAAGCAATGGCATGATGTGCTCGGTGCGTGAGCTCGAAATGCATGATGGCATT
ATCGAACTGGCTGGTACCAGCTTTGCCGATTATTCGGGCGCCGATCCGGTGTTTGACGTG
GCAATCACGCCCAACCGCCCCGATTGCATGGGCGTGTTTGGTGTTGCGCGCGATCTCGCG
GCGGCTGGACTTGGCACGCTAAAGCCCACGGAAATCCGCACGCCCGAAGGCTGCCCGGCA
TTCTATGGCCGCAGCATCAAGGGCGTCACCAATGGCACCTCGCCCGACTGGATGCAGCAG
CGTCTGATCAGCGCAGGCCAACGCCCGATTTCGGCGCTGGTCGACATCACCAACTATGTG
ATGCTCGCCTTTGGCCGTCCGTCGCACGCTTACGATCTGGCGAAGCTCAATGTTGTCGCC
CGCCGCGCCAAGGATGGCGAGACTGTGACTGCGCTGAACGAGAGGCAATATACGCTCGAC
AGCACCATGACCGTAATCGCAGATGACAGCGGT---GTGGACATTGCTGGCATCATGGGC
GGCGAGCACTCAGGCTGCTCCGAAACCACTACCGACGTGTTGCTCGAAGTCGCCTATTTC
GATCCTGAGCGCATCGGCGCGACAGGGCGGAAGCTGGGCCTGACCTCTGATGCCAAGACG
CGCTTCGAACGCGGTGTCGATCCGGCATTTCTGGATGGCGGCCTCGATATCCTGACCGGT
TTGATCCTCGATATTTGCGGCGGTGAGCCGTCGGAAGTTGCGGGCAGCCCGCCAATGGAC
AGCAAGGTCATCGCTTTCGATCCGGCGCTTGTGCAGCGGCTTGGCGGGGTTTCCGTTGCC
GAAGACCGCCAGCGTGAGATTCTCGCATCGCTTGGTTTTGACGCTGACAGCAGCGTTACC
GTGCCGAGCTGGCGTCCTGACGTTGCAGCCGATCTGGTGGAAGAAGTTGTCCGCATCTAC
GGCCTCGATAACATTGAAAGTGTGCTCCCGGAAGGCGTTGCCCCAACCACTTCGGTGCAA
AAAATGGAGCGCCGCCTGCGCCGCGTGGCTGCATCGCGCAGTATGCATGAGGCGATCACA
TGGTCGTTCCTGCCTGTGCCAGAGGCAGAG---CATTTCGTGCTCGAGAATCCCATCAGC
GAAGATATGAAGGCCATGCGACCATCGATAATCCCGGGTCTTTTGTCGGCAGTGAAGCGC
AATATGGACCGCGGCGCGAGTTCGCTGCGACTATTTGAAATTGGTCGCCGCTATGAAAGA
CTGACGCTTGGTTTGGTGCTGGCGGGTGAGCGCTGGGATTTCGATGCGTATGACGCCAAA
TCCGAGGCACGGGCTTTGCTGGAAGAAGCGGGCGCACCGGTT---ATGCAATTCCATCCC
GGCCAATCCGCGACTCTTGGCCCCGCCCGTTTCGGTGCCTTGCATCCGGGGACGTTGAAG
GCCTTCGATATTGGCGTTGTTGCGGTGGAAATCTTCCTCGACGCAATCCCGGCGACGGCC
TACGCGCCGCCTGCGTTGCAATCCGTGAACCGTGATTTCGCCTTCTTGGTGGCCGATGAT
TTGCCTGCTGCCGATCTGGTCCGGGTGATTATGGGCCAGAATCTTGTCAGCGCGCGCATC
TTCGATGTGTTCGCCGGACAGGGCGTACCCGATGGTAAGAAATCGCTCGCAGTAGAAGTC
ACGCTCCAACCGGGCGAGAAGAGCTACACTGATGCCGATCTCAAGGCGATCACCGACAAG
GTGACGGCGGCTGCA---GCGAAGGTCGGCGCTGAACTTCGCATGATTCAGATGCAGTCT
AACCTGGAAGTCGCTGACAATAGCGGCGCAAAGCGTGTCCAGTGCATTAAAGTACTGGGC
GGCTCTAAGCGCCGTTTTGCCAGCGTAGGCGACGTGATTGTTGTTTCCATCAAGGAAGCC
GCACCGCGCGCCAAGGTAAAGAAAGGCGACGTTCACCGTGCTGTGATCGTTCGCACCCGC
AAGGATGTCCGCCGCACAGACGGCAGCGTCATCCGTTTTGACAGCAATGCCGCTGTCCTC
GTGAACAAGAGCGAAGAGCCAATCGGCACACGTATCTTTGGCCCAGTCGTACGCGAACTT
CGCGGACGTGGGTTCATGAAGATCATCTCGCTCGCACCGGAGGTGTTG------------
---------GACGAAGATGATGGCACGATCGAAAAGCTCGTCCACATCAACCGCGTTTCG
AAAACCGTTAAGGGCGGCAAGCGCTTCGGCTTTGCTGCATTGGTTGTGGTTGGCGACGGC
ACAGGCCGCGTCGGTTTCGGCAAGGGTAAGGCCCGCGAAGTGCCTGAAGCCATCAACAAG
GCTACTGCAGCCGCCAAGAAGAAGATGATCCGCGTTCCTTTGAAGGACGGGACGCTTCAC
CATGATGCCAAGGGCCGTTTCGGCGCTGGTAAGGTGACTGTTCGTTCCGCACCTGCAGGT
ACCGGCATCATCGCTGGTGGCCCCATGCGTGCCGTTTTCGAAAGCCTGGGCGTTGCAGAC
GTTGTGACCAAGTCGGTCGGTTCGTCCAATCCCTACAACATGATCCGCGCAACCTTCGAC
GCGCTTGTCCATCAGACTTCACCGAAGTCGGTTGCACAGCGCCGTGGTAAGAAAGTTGCC
GACCTG------ATGGCACGTTCCGTATGGAAAGGTCCGTTTGTCGAACTGAGCCTGCTC
AAGAAAGCAGAAGAAGCTCAGGACGCAAGCAGCAAGCCGATCAAAACTTGGTCGCGACGC
TCGACTGTACTTCCGCAATTCGTCGGCCTGACGTTCAGCGTCTATAATGGTCATAAGTTC
ATCCCTGTCTCGGTTAACGAAGACATGGTCGGTCACAAGCTCGGTGAATTCGCGCCAACG
CGCACATTCCCCGGTCACGCTTCCGACAAGAAG------------ATGTCACGTCGTCGT
CGTCCCGAAAAGCGGATCATTCTGCCAGACCCTAAGTTTGGTGATATCCTGTCGAAGTTC
ATGAACAACCTGATGATGGACGGTAAAAAGTCCACTGCAGAAGGTATCGTTTATGGTGCT
CTCGAAACAGTCGAAACCAAAGCTAAGACCGATCCGGTCCAGCTGTTCCACGAAGCGCTG
GTTAACGTCAGCCCGCAAGTGGAAGTCCGCAGCCGCCGTGTTGGTGGTGCTACATACCAG
GTGCCGGTCGAGGTTCGCCCCGAGCGTGCCCAGGCTCTGGCCATTCGCTGGTTGATCTCG
GCTGCTCGCGGCCGTGCGGAAACCACCATGAGCGCGCGCCTTTCGGGTGAGCTGATGGAT
GCTGCGAACAACCGCGGCAATGCCGTGAAGAAGCGTGAAGACGCGCACCGGATGGCTGAT
GCCAACCGCGCCTTCTCGCACTACCGCTGGATGCTGCAACCGAAAAAAACCAAGTACCGC
AAGGCCTTTAAGGGCCGGATCAAGGGCAATGCCCGTGGCGGCACCGACCTGAACTTCGGT
TCTTATGGCCTCAAGGCTATGGAACCTGAGCGTATCACGGCTCGGCAGATCGAAGCGGCT
CGCCGCGCGATCACGCGTCACATCAAGCGTCAGGGACGTTTGTGGATCCGGATCTTCCCA
GACGTGCCTGTAACCAAGAAGCCTGCCGAAGTTCGTCAGGGTAAAGGTAAAGGCTCCGTC
GAATTCTGGGCTGCTCGCGTAAAGCCGGGCCGCATCATTTTCGAACTGGACGGCGTTCCC
GGCCCGCTCGCTGCAGTCGCTTTCGAGCGTGCTGCAATGAAGCTCCCTATCAAAACCAAG
GTTGTTGCCCGT------------GCTCGTATCGCCGGGGTAAATATCCCAACAAACAAA
CGCGTAATTATTTCGCTTACCTACATTCACGGAATCGGTCCAACGACAGCGGTTAAGATT
GCTGACAAGCTTGGCATTGATCACGCCCGCCGCGTGCAGGACCTGACAGACGCTGAAGTC
TTGCAGATCCGTGAAACCATTGACTATCAGGTAGAAGGCGATCTTCGCCGCGACACCGCG
ATGAACATCAAGCGTCTTATGGATCTGGCATGCTATCGCGGCCTGCGTCACCGTAAGGGT
CTGCCCGTTCGCGGTCAGCGCACTCACACGAACGCTCGCACCCGCAAGGGTAAAGCGAAG
CCGATCGCAGGTAAGAAGAAG------AGCGAATTGGAACAGTTGCGCGATACCGCGCCA
GCGCGGATTGCAGCAGCAGATAGCGACGCGCTGGAGGCCTTGCGCGTCGAATATCTCGGC
AAGCAGGGCTCCGTTTCCGCCTTGCTCAAAACGCTTGGCAAGATGACGCCTGAACAGCGC
CAGGAAGAAGGTCCGAAAATCCAGAGCCTGCGGGCCACGGTTGTTGACGCGATCGCCGAA
CGCAAAGCTGCGCTCGATGACGCCGCGGAGCAACAGCTTGCGTCCGAAACGCTCGACCTG
TCGCTGCCCGCATTGCAAAGGCCGCGCGGCAGTGTTCACCCGGTCAGTCAGGTGATGGAT
GAGCTGGCGGAGATTTTCGCCGATATGGGCTTCGCTGTCGCCACCGGTCCGGAGATCGAG
GACGACTGGCACAATTTCACTGCGCTCAATATGCCCGAAAGCCATCCGGCGCGCGCAATG
CATGACACATTTTATTTCCCGAGCTTGCTCCGCACGCATACTTCGCCGGTGCAAGTTCGC
ACGATGATGGCAGAAGGTGCGCCAATCCGCATCATCGCGCCCGGACGTGTTTACCGGTCC
GAT---AGCGACGCGACGCACACGCCGATGTTCCATCAGGTCGAAGGTCTGGTGATCGAC
AAGAATATCCACCTCGGCCATCTTAAATGGACACTCGAAACCTTCCTCAAGGCATTCTTC
GAGCGCGATATCGTGCTGCGCCTGCGCCCGTCTTACTTCCCCTTCACCGAACCATCGGTT
GAGGTGGATGTCTTCGCTATTGAAAATGGCCGCGTTGATGCTTGGATGGAGCTTCTCGGC
AGCGGGATGGTCAATCGCCGTGTGCTCGAAATGAGCGGGCTTGATCCTGACGAATATCAG
GGCTTTGCATTCGGCGTGGGCGTCGACCGGCTAGCTATGCTGAAGTACGGGATGGACGAT
CTGCGGGCCTTCTTCGACGGCGATCACCGCTGGCTCGATCATTAC---ATGAAACTTAAT
GAAATCCGTGACAATCCAGGTGCCCGCAAGACGCGTATTCGCGTTGGCCGTGGTATCGGT
TCGGGCAAGGGCAAGACCGCAGGCCGCGGCCAGAAGGGCCAGAAGAGCCGTTCAGGCGTC
GCCGTAAAGGGCTTCGAAGGCGGTCAGATGCCGCTTCACATGCGTATTCCAAAGCGCGGC
TTCAACAACTTCGGCAAAGACTTCGCTGAAGTGAACCTGGGCATGGTCCAGAAGTTCATC
GACAAGAAGGTCGTTGACCACGAAGCGCTCAAGGCTGCTGGCCTTGCACGCGGCGGCGTT
CGTTTGCTCGGTAAGGGCGAACTGAAAGATAAGGTCAAATTCTCCGTCGCCGGTGCGTCC
AAGGGCGCTAAGGCTGCCGTTGAGAAGGCTGGTGGTTCGGTTGAAGTG------TATGAC
GTGATCCTTGCGCCGCACATTACCGAGAAGGCTACGCTGCTCTCCGAGAATGCAGTAGTT
TTCAAGGTTGGTGGCGACGCAACGAAGCCGCAGATCAAGGAGGCCGTTGAGGCAATCTTT
GATGTGAAGGTGACCGGTGTGAACACCATTGTCCAAAAGGGCAAAACGAAGCGC---TGG
AAGCGCACCGATTTGAAAAAGGCGATCGTGACGCTGGCCGAAGGCATCGACGTCACCAGC
GGA---ATGAGCCGCATCGGTAAAAAGGCCGTTGCTATTCCTGCTGGCGTTACCGCCAAC
ATCGAGAATGGCACACTCAGCGTGAAGGGCCCTAAGGGCACTCTCACGATGGGACTGGCC
GAAGACATCGACTATCAGGTCGAGGGTGACGAGATCCAGGTTAAGCCTGCGAACGACACC
AAGGCGAAGTCCTTCTGGGGCATGCATCGTACGCTGGTTTCGAACCTCGTCGAAGGTGTG
ACCGAAGGTTTCACCAAGGTCCTCGAGATTTCGGGCGTTGGTTATCGTGCATCGACACAG
GGAAAGAAGCTCAAGCTTCAGCTCGGTTTCAGCCACGATGTCGATCTTGACGTGCCAGAA
GGCATTGAAGTGAAGACACCCGATCAGACAACCATTGAAATCAGTGGTACAGACAAGCAG
GCCGTAGGCCAGTTTGCCGCTGAAATCCGCCGTTGGAGGAAGCCGGAGCCGTATAAGGGC
AAGGGCATCAAGTACCGCGGCGAGTACGTCTTCCGCAAGGAAGGGAAG---ATGGCCAAG
AAGATTGACGGCTATATTAAGCTGCAGGTGCCCGCGGGCACTGCAAACCCATCACCCCCG
ATCGGCCCGGCACTGGGTCAGCGCGGCGTGAACATCATGGAATTCTGTAAGGCATTTAAC
GCTGCCACGGACATGGAAAAGAACGCACCGATCCCTACGGTTATCACCGTCTATGCGGAT
CGTTCATTCACATTCACGACCAAGACCGCTCCCGCCAGCTACATGATCAAGAAGGCCATG
AAGCTGAAGTCGGGTTCGTCCGAACCAGGCAAGGTTTCCGCCGGAACCATCAAGCGTTCG
CAGCTCTCCGAAATCGCAGAAGCGAAAATGGCTGATCTCAACGCAAACGATTTGGATCAG
GCAACCAAGATCATCGAAGGCTCCGCGCGTTCGATGGGCATTGATGTG---------CGT
ATGCGTCAGCGCTATGATGATGAGATCGTCAAAGCGATGACCGAAAAGTTCGGTTACACA
AACCGTATGCAAGTTCCTGCGATCGAAAAGATCGTGCTCAACATGGGTGTTGGCGAAGCC
AGTCAGGACAAGAAAAAGGTCGCTACCGCGGCTGAGGAAATGGAATTGATCGCAGGCCAG
AAGCCAGTGATCACCAAGGCGAAGAAGTCGATCGCACAGTTCAAGCTGCGCGAAGGCATG
CCGATCGGTGCAAAGGTAACGATGCGCCGTGAGCGGATGTACGAATTCCTCGACCGCCTC
ATCACAATCGCAATGCCCCGCATTCGAGATTTTCGTGGTGTGAACCCGAAGAGCTTTGAC
GGCCGCGGCAATTACGCGATGGGTCTCAAGGAGCAGATCGTGTTCCCTGAAATCAGCTAT
GACCGGATCGATCAGGTTCGCGGCATGGATATCATCGTAACAACAACAGCGAATACCGAC
GATGAAGCGCGCGAGCTGCTGCGTCTGTTCGGTTTCCCGTTC------ATGCCGACAATT
AACCAGTTGGTCCGCAAGGGCCGTGTACCGCAGAAGGTCAAATCCAAGGTCCCTGCGATG
GAAGCGAACCCGCAGAAGCGCGGCGTTTGCACTCGTGTTTATACGACGACCCCTAAGAAG
CCGAACTCGGCTCTGCGTAAGGTTGCGAAGGTTCGCCTGACCAACCAGCGCGAGGTCATC
ACTTACATTCCGGGCGAAGGCCATAACCTGCAGGAGCACAGTGTTGTGCTGATCCGCGGC
GGCCGTGTGCGCGACCTTCCAGGTGTGCGTTACCACGTTCTGCGCGGCGTGCTTGATACC
CAGGGTGTTAAGGACCGTAAGCAGAGCCGTTCGAAGTACGGCGCCAAGCGTCCTAAG---
---------GACCTGCGGACCAAATCCGATGACGAGCTGGCAGTTGAGCTGGCCGAACTG
AAGCGTGAGCAGTTTAACCTGCGCTTTCAGTCTGCGACGAACCAGTTGGAGCGCCCTGCG
CGCATCCAAGAAGTTCGCCGCGATGTCGCCCGCATCAAGACTCTACAGAACGAGCGGGCG
GCT---ATGGGTCATAAAAGTAATCCAATCGGCCTGCGCCTGCAGATCAACCGTACATGG
GACAGCCGCTGGTACGCCGGGCGTGACTATGCTCAGCTGCTCAACGAAGACATCGTCATT
CGCAAGCACATCATGAAGTCGCTGCAAGCCGCGATTTCCAAGGTTGTGATTGAGCGTCCG
GCCAAACTTTGCCGCGTTTCAATCTATGCTGCACGCCCCGGTGTAATCATCGGTAAGAAG
GGTGCGGACATCGAGAAGCTTCGTTCGAAGCTTGCCGAAATGACGGGCAGCGAAGTGAAG
CTGAACATCGTCGAAATCCGCAAGCCGGAAATCGATGCCAAGCTCGTTGCGCAAGGTATT
GCTGATCAGCTGATCCGCCGTATCGCGTTCCGCCGTGCAATGAAGCGCGCCATGCAGTCT
GCCATGCGTCTGGGTGCCGAAGGCATCAAGATCCAGTGCGGCGGCCGTCTTGGCGGTGCT
GAAATCGCCCGCGTCGAACGTTACCACGAAGGCCGCGTGCCGCTTCATACGCTGCGCGCC
AATGTGGACTACGCCGAAGCCGAAGCCCTGACTGCCTATGGCATCATCGGCATCAAGGTC
TGGGTCTTCAAGGGAGAAATCCTGGCCGAAGCTCAGACTTCC------------------
---------ATGGCACGCGAACCAGGGAAAAAGCGCGAGCGTAAAAATATCAGCAGCGGC
GTTGCACACGTCAATGCAAGCTTCAACAACACCATGATCACCATCACCGATGCACAGGGC
AATGCGATTAGCTGGTCCAGCGCCGGTATGATGGGTTTCAAGGGTAGCCGTAAATCCACA
CCATATGCCGCACAGGTTGCTGCAGATGATGCGGGTAAAAAGGCTGCCGAACACGGCGTT
CGCACGCTCGAAGTCGAGGTCAAGGGACCTGGCTCGGGCCGCGAAAGTGCGTTGCGGGCA
TTGGCGGCGGTGGGTTTCACCATCACCTCGATCCGCGACGTTACGCCGATTCCGCATAAT
GGCGTGCGTCCGTCCAAGCGTCGCCGCGTC---CGTTCGCAAAAATCTGACGCGGTCGCT
GAACTTAACGCAACTTTCAAAGAGAGCGGCGTGGTCGTTGTGACCCGCAATCTCGGCCTG
ACGGTGGCACAGTCCACTGAACTGCGCTCGAAAATGCGTGAAGCTGGCGGCAGCTATAAG
GTTGCGAAGAACCGTCTCGCCAATCTCGCCCTGAAAGACACGTCTGGCCTGAGCGATCTG
CTCACCGGTCCGACTGCTCTGGCAACATCA---AGCGACCCAGTCGCTGCTGCCAAGGCT
GCCGTGGAATTCGCCAAGACGAACGACAAGCTCGAAATCGTAGGCGGATCAATGGGCGGA
GAGATGCTCGACGTAGCTGGTGTAAAGGCGCTTGCGTCCTTGCCAAGCCTCGACGAGCTT
CGCGGCAAGCTGGTGGGTCTGATGAACGCCCCTGCGACCGTCGCTCAGGTGGTCAACGCA
CCCTTTGGTGCCTACGGCGCCAAA---ATGTCATTGACCGATCCCGTAGGTGATATGCTC
ACCCGCATCCGCAACGGCCAGCGTGCTAAGAAGGACTCTGTCCTCTCACCTGCGTCGACG
CTGCGTGCCAACGTGTTGGAAGTACTCCAGCGCGAAGGTTATATTCGTGGCTATTCCGAG
GACGAAACAGCCCACAAGGCACTGAAGATCGAACTCAAATAC---------TTTGAACCT
GCTATTCAGCACGTCGCCCGCGTGTCCAAGCCGGGCCGCCGTGTATATTCGGGCAGCCGT
GAGCTTCCGACCGTGCGCAACGGCCTTGGTATCTCCATCGTCTCGACGCCTAAGGGTGTG
CTTTCGGATATCGAAGCGCGCACCGAAAACGTCGGCGGCGAAGTGCTCGCGGAGGTGTAC
------CACGGCTGGATAATCCTCGATAAGCCTGCGGGGCTTGGCTCCACGCAGGCGGTC
GGCGCAGTGAAGCGCAATTATCCCAAGGTCAAAGTTGGGCACGGAGGCACTCTAGACCCT
CTAGCGGAGGGGGTTTTACCCATCGCGCTGGGCGAAGCGACCAAGCTGGCCGGGCGGATG
CTCGACGCCAGTAAGATATATGAGTTCACCATCCAGTTCGGCGAGGAAACGACGACGCTC
GATACCGAGGGCGAAGTCACTGCG---CCGCTAGCGGCAGTTGCTGCGGTGCTTGACCAC
TTCACCGGTGAGATCGAGCAGGTGCCGCCTGCCTATTCCGCGCTGAAAGTGGATGGCAAG
CGCGCCTATGACCGAGCGAGAGCGGGCGAAGTTGAGATGAAATCTCGACGCGTCACGATC
CACTCGCTTGAGATGGCAGACCGGGATGAGGTGGAATCCACC------------------
------------------------------------------------------------
------------------------------------------------------------
------------------------------------------------------------
------------------------------------------------------------
------------------------------------------------------------
------------------------------GAACGGCGTCGTCGCCGCGTCCGTACAGCG
CTTGCGCGTGCTGGCGATCGTCCCCGTCTGTCAGTGCACCGCACTGGCCGTCACATCTAT
GCGCAGATCATCAATGACGGCGAAGGCCGTACGATCGCAGCTGCTTCCACGCTTGGCGTG
------AAGAAGTCGGGTGCAAACGTTGATGCTGCTGTAACGGTGGGCAAGGACATTGCC
GCTGCCGCCAAGAAGGCCGGCGTTACGACTGTCGTGTTCGATCGCGGTGGTTTCCTGTTT
CACGGCCGCGTTAAGGCGCTGGCCGATGCCGCCCGCGAAGGCGGGCTGGAGTTCATGACG
ATTACTGCTGAAAAGAAACAAGAAGTTATCAAGGACAACGCACAGACCGAAGGCGATACC
GGTTCCCCGGAAGTCCAGGTCGCGATCCTTACCGAACGCATCCGCAATCTGACCGACCAC
TTCAAAGCGAACCACAAGGATAACCATTCCCGCCGTGGTCTGCTCATGATGGTCAACAAG
CGTCGTAGCTTGCTCGCCTATCTCAAGAAGGTGGACGTTGAACGCTACAACAATCTGATC
AAGAAGCTGGGTCTTCGTAAG---------------------------------------
GCGCAAGCATTTGAGACGCGCGAACGTCTGCGCGAAGACCAAGTCGAATTGGTTCCAGTT
TTGGCCAGCGGCGACAAGATCAAGGACCGGCCGCTCGCCGATATTGGCGGTAAGGCGCTG
TGGACCAAGGAGCTAGATGCGTGGCTCGCGGAAGGTCGGATCGACGTCGCAGTGAACTCG
CTGAAAGACGTTGAGACCGAGAGGCCTGCGGAGCTTACAATAGGCGCCATATTGCCGCGC
GCAGATGTCCGCGATGTGTTGCTGGGGGCGTCT---ATCCGGGCGATCCCGCGCGGGGCA
AAGGTCGGAACCAGTTCCCCGCGCCGTGCTGCACAAATGCTCAACGCACGGCCTGACCTC
GAGATCGTGGGCTTTCGAGGGAATGTAGCGACCCGGATGGCGAAGCTGGCGGCTGGCGAG
GACATCACATTATTGGCTGCTGCTGGGCTTGAGCGGCTGGGCGAG---ACCGGCGTTGGC
ACTCTTGAAGTGTCGGAATGGCCTCCCGCCGCGTCGCAAGGCGCAATCGGGCTCGAATGC
CGCAGCGGTGACAAAGCCTTGCTGGCGCCGCTCGATGATGCCGACACGCGGGCACAAGTG
TTGGCTGAGCGGGCTTTTCTGCTCGCACTAGGCGGCACATGCCACAGTCCCGTCGCGGCT
CATGCTGCCGTTACGTTGACTGCGATCTTGTTCAGCCCGGATGGTAGCAAGATC------
------------------------------------------------------------
------------------------AAACGTATCCTGGTCGGAACTGTAACCTCCGACAAG
ATGAATAAGTCAGTGACCGTGAAGGTCGAACGCAAGGTGAAGCACCCGCTATACGGGAAG
ATCATCCGTCGTTCGAAGAAGTATCACGCTCACGACGAAGAAAACGCTCACAAAGTGGGT
GACACCGTCCGGATCGAGGAGACCAAACCGATCTCCAAGACCAAAACCTGGAAGGTGCTC
GACACCCTA------------------ACCCGGTCGATTAAACCCGCCGAGGTGGAAAAG
AACTGGCATATTATTGATGCCGAAGGTCTGGTTACAGGCCGTCTCGCAGTGATCATTGCG
AATCTGCTGCGCGGCAAGCACAAGCCAAGCTACACGCCCCACGTTGATTGCGGCGATCAC
GTGATCGTCCTCAACGCGGGCAAAGTAGCTTTCACCGGCAATAAGATGACCGGCAAGGTT
TATTACAAGCACACCGGCTATGTCGGCGGCATCAAGGAAACCACACCTGCGAAAATTCTC
GAACGTTTCCCTGAGCGCGTGATTGAAAAAGCCGTCGAGCGTATGATCCCGCGCGGACCA
CTTGGCCGTGCTCAGATGAAAGCGCTTCACCTCTACAACGGTACCGAGCACCCACATGAA
GGTCAGAAGCCTACAGTGATGGAT---------------------------------ATC
GGGGTGGATGAGGCAGGCCGCGGGCCGCTGGCTGGCCCGGTTGTGGCGTCTGCTGTCCTG
CTGTGCCCC---GAAGGTTTGGATGATTCAAAGAAATTGACGGCCAAGCGTAGAGGCGTG
CTGGAGGCCGAAATCCGCAAG---TGCGCGTTTGGCATCGGGGTGGTCGATGTGGAGGAT
ATAGACCGGCTCAACATCTTTGGCGCGACGATGTTGGCGATGACGCTAGCAGTAGAGCAG
CTAGTTCTGATCGACGGCGGCCGCCGTCCCGCGCGTGCGATTGTCGGCGGGGACGGGATC
GAACCCTGCATCTCTGCCGCATCCATCATCGCCAAGGAATACCGCGACCGCGTGATGTGC
GAAGCGGCCGAACGGCATCCGCATTATGGGTGGGAACGGAACAAGGGCTACGGCACGAGG
GACCATATGGCGGCCTTGCAGGAACACGGTCCGACATCGCTCCATCGTCGCAGTTTTCCG
GTTGCGCAGTTACTG---------------CGCATCAAAAAAGGCGACAGCGTTGTCGTG
CTTTCGGGTAAAGACAAGGGCCGTACCGGCACTGTCTCCAAGGTCTCGAAAGATGGCAAG
GTCGTGGTCGAAGGCATCAATATTGCTGCCCGTCACCGCAAACCCAGCCAGGCAAACCCG
CAGGGCGGCATCGATCGTTTCGAAGCCCCTATGCATATTTGCAAGGTTGCTCTTGCCGAT
CCTAAGGATAAGCCCACCCGCGTCCGCTTTGAAGAGCAGGACGGTAAAAAGGTCCGTGTG
GCCGTAAAGTCGGGGGAAAAGATCGAT
>Pseudoalteromonas_atlantica_strain_ECSMB14104
ATGGCAAACGTTTCAATGCGCGATATGCTTCAAGCTGGTGTTCACTTTGGTCACCAAGCA
CGTTACTGGAACCCTAAGATGAAGCCTTTCATCTTCGGCGCACGTAACCGTGTACATATC
ATCAACCTTGAGCAAACAGTACCAATGTTCAACGACGCACTTAAGTTTTTATCAAGTGCT
GCTGCAAACAAAGGTAAAGTTCTTTTCGTTGGTACTAAGCGCGCAGCAAGCGAAGCAGTT
AAAGAAGCTGCTTTACAAAGCGACCAGTTCTTCGTTAACCACCGCTGGTTAGGTGGTATG
TTAACTAACTGGAAAACAGTTCGTCAGTCAATCAAGCGTCTTAAAGACCTTGAAGCTCAA
AGCCAAGACGGTACTTTCGAGAAGTTAACTAAGAAAGAAGCGTTAATGCTTACTCGCGAA
ATGGAAAAGCTTGAAAAGAGCCTTGGCGGTATCAAAAACATGGGTGGCCTTCCAGACGCT
ATCTTCGTTATCGATGCTGATCACGAGCACATTGCTATCCGTGAAGCAAACAACCTAGGT
ATTCCAGTTGTTGCAATCGTTGATACTAACTCTAACCCAGACGGTGTTGATTACATCGTA
CCTGGTAACGATGATGCTATCCGTGCAATCAACCTTTACACTAGCTCTGTTGCAGCTGCT
ATCACTGAAGGTCGTATCGTTGCTCAAGCTGAGAAA------------------------
------------------------------ATGTCAAATCAACGCATTCGTATTCGCCTA
AAAGCTTTTGACCACCGTTTGATTGACCAATCAACGGCGGAAATCGTGGAAACTGCGAAA
CGCACAGGCGCACAAGTACGTGGTCCAATCCCACTACCTACACGCTTTGAACGTTTTACT
GTACTAACTTCACCGCACGTAAACAAAGATGCGCGTGATCAGTACGAGATCCGCACCCAT
AAACGTCTGATCGACATCGTAGAACCAACTGACAAGACTGTTGACGCATTAATGCGTTTA
GATCTTGCTGCTGGTGTTGATGTTCAAATCAGCCTGATGGCTAAATTAACTAAACGTATG
CGTACTATCCGCGAAAAAGTGGAAGTAACTAAAGATTACGAAATCAATGAAGCAGTTGCG
CTTTTAAAAGAGTTAGCGACAGCTAAATTCGTAGAAAGTGTTGACGTTGCTGTTAACCTT
GGTATTGACGCTCGTAAATCTGACCAGAACGTTCGTGGTGCAACTGTACTACCTAACGGT
ACTGGCCGTGATGTTCGTGTTGCTGTATTCACTCAAGGCGCTAATGCAGAAGCTGCAAAA
GAAGCCGGTGCTGAATTAGTAGGCATGGAAGATCTTGCTGAACTAGTTAAGAAAGGCGAG
ATGGATTTTGACGTTGTTGTTGCATCACCAGACGCTATGCGTGTTGTTGGTCAACTAGGT
CAAATCTTAGGTCCACGTGGTCTTATGCCTAACCCTAAAACTGGTACTGTAACGCCTAAC
GTTGCAGAAGCAGTTAAAAATGCGAAAGCAGGTCAAGTACGTTACCGTAATGACAAAAAT
GGTATCATCCATACTACTATCGGTAAGGTTGATTTCACTGCTGAGCAACTTCAACAAAAC
CTTGAAGCTCTAATCGTTGCGCTTAAGAAGGCTAAACCTTCTCAAGCTAAAGGTGTTTAC
GTTAAGAAAGTAACCATCTCTACAACAATGGGCGCAGGTGTTGCTGTTGACCAAAACACT
TTA------------------------------------------------TCTGAGAAA
GATCGCATCGAAGCTGAGCGTCTGCAGAAAGAAGCAGAAGAGGCCGCATTGAAGAAAGCT
GAAGCGAAACGTCAAGCAGAAGAGGCAAGAAAGCTAGCTGAAGAAAATGAAGCTCGCTGG
AAAAAAGAAGAAGAAGAACGTAAGAAACGTGAAGAAACCGCGGATCACCATCGTGATGAG
CAAGGTTCACGCCGCGCGAAGAAAAAGAAAAAAGCCCCAGCAAAAGATAAAGCAGGCGCT
AAAGGCCGTAAAGGCAAGCTAAAAGCACCTACATCGTTGCAACATGGTTTCCAAAAACCA
ACTGCAGATAAAGTGCGTATTAGCGAAACAATTACAGTAGCTGAGCTTGCATCACGCATG
GCTGTTAAAGGCGCTGAAGTTGTTAAAACAATGATGAAAGGTGACATGGTTACCATTAAC
CAAGTGATTGACCAAGAAACAGCACAACTTGTTGCTGAAGAAATGGGTCACAAAGTTATC
ATCGTTAAACTAAATGACCGTCATGAAGATGGTAAGTCTCCGCGTGCGCCAGTAGTAACT
GTAATGGGTCACGTTGACCATGGTAAAACATCAACGCTTGATTACATTCGTTCAGCTAAA
GTTGCATCAGGCGAAGCCGGTGGTATTACACAGCACATTGGTGCATACCACGTTGAAACT
GGCATGATCACTTTCTTAGATACACCAGGTCACGCCGCGTTTACATCAATGCGTGCACGT
GGTGCTAAAGCGACAGATATCGTAATCCTAGTGGTTGCAGCAGACGATGGTGTAATGCCA
CAAACTAAAGAAGCGGTACAGCATGCTCGCGCAGCTGGCGTTCCTTTAATCATTGCTGTA
AACAAAATGGATAAAGAAGGCGCAGATCCAGATCGCGTTAAAAACGAGCTAGCTCAGCTA
GACGTTATCCCTGAAGATTGGGGCGGCGATACGCAGTACGTTCATATCTCAGCTAAAACA
GGCTTAGGTATTGATGACTTACTAGAAGCTGTTCTTATGCAATCTGAGCTTTTAGAGCTT
CGTGCTCCATCAGAAGGCATGGCAGCAGGTGTTGTAATTGAATCTCGTCTTGATAAAGGG
CGTGGTCCGGTTGCTTCTATCTTAGTTCAATCAGGTACCCTTAACCAAGGTGATATCGTA
CTGTGTGGTCTTGAATACGGCCGTGTTCGTGCAATGAAAGACGAAAACGGTAAAGACATT
AAATCAGCAGGTCCTTCTATTCCAGTTGAAATTTTAGGTCTCTCTGGTATTCCGGCTGCA
GGTGATGAAGCGACTGTTGTTAAAGATGAGCGTAAAGCGCGTGAAGTTGCTTTATACCGT
CAAGGTAAATTCCGCGACGTTAAATTGGCTCGTCAGCAAAAAGCGAAGCTTGAAAACATG
TTTACTAACATGGCTGAAGGCGATGTATCAGAAGTTAACGTGGTACTTAAAGCAGACGTT
CAAGGTTCAATCGAAGCAATTTCAGACTCACTAACTAAGCTTTCTGATGAAGTAAAAGTG
AAGATTGTTGGTTCTGGCGTAGGTGGTATCACCGAAACTGATGCAACACTTGCTGCTGCA
TCTAACGCAATCGTAGTTGGCTTCAACGTTCGTGCCGATGCATCTGCACGTAAAGTGATT
GATACTGAAAACTTAGACCTTCGCTACTACAGCGTAATCTATGCGCTAATCGAAGAAGTT
AAGCAAGCCATGTCTGGTATGCTTGCTCCTGAGTTTAAGCAAGAGATTATTGGTCTTGCT
GAAGTACGTGACGTGTTTAAGTCTCCAAAAATTGGCGCAATTGCTGGTTGTATGGTTACT
GAAGGTACTATTAAACGCAGTGCACCAATTCGTGTACTACGTGATAACGTGGTTATTTAC
GAAGGTGAGCTTGAGTCACTACGTCGCTTTAAAGATGACGTTCAAGATGTTCGTAACGGC
ATGGAATGTGGTATCGGCGTTAAGAACTACAACGATGTTCGCGTTGGTGACCAAATCGAA
GTATTCGAAACAGTTGAAGTACAACGTACA---CGAATTTTAGGCATTGAGTCATCGTGT
GATGAAACCGGTATTGCAATTTACGGCTTATTGGCTCACCAGTTATACAGCCAAGTAAAA
GTACATGCAGATTATGGCGGTGTTGTACCTGAGCTTGCATCGCGCGATCATGTTCGTAAA
ACCCTGCCACTTATTGACGCTGCGTTTGCTCAAGCCTGTGGCCCTGAAGATTTAGATGGC
ATTGCATACACCGCAGGCCCTGGTTTAGTCGGGGCGTTACTGGTAGGTACCTCTATTGGC
CGCTCTTTAGCCTATGGTTGGGATATTCCAGCTGTTGCCGTGCATCATATGGAAGGGCAT
TTACTTGCTCCTCTTGAAAACCTGCCTCCCTTTATTGCTTTGCTAGTGTCGGGCGGCCAT
ACCATGATGGTAAAAGTAGCCGGTATACAGTACGAAGTATTGGGTGAATCTGTTGATGAT
GCCGCAGGTGAAGCATTTGATAAAACAGCTAAACTGCTAGGGCTTGATTACCCAGGCGGC
CCTCGACTAGCTAAAATGGCTGAGCAAGGTGTTGCAAAATTTCCACGCCCTATGACCCTT
GATTTTAGCTTTAGTGGCTTAAAAACAGCGGCTTCTATAGCGATTCGCGATGAT------
GACGCACAAACCAAAGCAGATATCGCCCATGCGTTTCAAACAGCAGTGATTGATACATTG
GTTATTAAGTGTAAGCGTGCTCTAAAACAAACTGGGAAACGTTTAGTGATTGCCGGCGGA
GTAAGTGCAAATACACAGCTGCGCTTACAGCTTGAGCGTGTTATGCAAATGAAAGGACAG
GTTTACTACCCACGTACTGAGTTTTGTACTGATAATGGCGCAATGATTGCCTATGCTGGT
ATGCAGCGCTTAAAAGCACTCGACATGAAAACCAAACCGCGTTGGCCA---ATGCAAGCA
TTAGCTAAACATAAATTCGCCTCTGGTTCGGCGCAAAAAGCTCGTCTAGTTGCAGATCAG
ATCCGCGGACTACCTGTCGATCGCGCTCTAGAAATCCTGGCGTACAGCCCGAAAAAAGCG
GCTGTATTAGTTAAAAAAGTACTTGAGTCTGCTATTGCTAACGCAGAGCATGAAGGTGCT
GACATTGATGAGCTTCGTGTAACTACGATTTTTGTGGACGATGGTCCTACAATGAAACGT
ATTATGCCACGTGCTAAAGGACGCGCAGACCGCATCCTTAAGCGTACAAGCCACATCACT
GTTGTGGTTTCAGAT---------------------------------------AAAGAC
GCTTCTCTTGAAGTTTCTGAAGCTACTTTTGGACGTGAGTTTAACGAAGCATTAGTACAC
CAAGTAGTTGTTGCATACGCAGCAGGTGCTCGTCAAGGTACTCGTGCTCAGAAGACACGT
TCTGAAGTAAGCGGTGGTGGTAAAAAACCATGGGCTCAAAAAGGTACTGGCCGTGCACGT
GCTGGTACAATCCGTAGTCCAATTTGGCGTTCAGGTGGCGTTAGCTTCGCAGCTAAACCA
CAAGACCACAGCCAAAAAGTAAACCGTAAAATGTACCGCGGTGCGATCAAAAGCATCTTA
TCTGAATTAGTTCGTCAAGAGCGTTTAATCGTTGTTGAAAGCTTTGGTCTTGAAGCACCA
AAGACTAAAGAACTAGTTTCTAAGCTTAAAGAACTTGAGCTTAAAGATGTTCTTATCGTG
GAAGAAGTAGATGAAAATCTTTTCTTATCGGCACGTAACCTGTACAAGGTTGACACGCGT
GATGTAGCTGGTATCGATCCTGTAAGCTTAATTGCTTTCGACAAGGTACTTATTACAGCT
GCTGCTGTTAAGCAACTTGAGGAG---ATGGCACTTCAAAAGTGTAAACCAACTTCTGCG
GGTCGTCGTCACCTAGTTAAAGTGGTTAACCCAGATTTACATAAGGGTAAACCTTACGCA
CCACTATTAGAGAAAAACTCTAAATCAGGTGGTCGTAATAACAATGGTCGTATTACGGTT
CGTCATATCGGTGGTGGTCATAAGCATCATTACCGTTTAATCGATTTTAAACGTACTAAA
GATGGCATTCCAGCCACTGTTGAGCGTTTGGAATATGATCCAAACCGTAGCGCAAACATC
GCTCTTGTATTATATGCAGACGGTGAGCGTCGTTACATTATCGCACCTAAAGGCTTAAAA
GCTGGCGATGCAATCCAGTCTGGTGTTGATGCACCAATCAAGCCTGGTAATGCATTACCT
ATGCGTAACATGCCTGTAGGTTCGACTGTTCACAACGTAGAATTAAAACCAGGTAAAGGT
GCTCAAATCGCACGTTCTGCTGGTGCATACGTTCAAATCCTTGCGCGTGATGGTCAATAC
GTAACATTACGTCTTCGTTCTGGCGAAGTACGTAAAGTACAATCTGATTGTCGTGCAACG
CTAGGTGAAGTAGGCAATGCTGAGCATATGCTTCGTTCACTTGGTAAAGCAGGTGCAAAT
CGCTGGCGTGGTATTCGTCCGACAGTTCGTGGTGTTGCCATGAACCCGGTAGATCACCCA
CACGGTGGTGGTGAAGGTCGTACATCTGGTGGTCGTCATCCTGTGTCTCCATGGGGTAAG
CCTACTAAAGGTGCTAAGACGCGT---AAGAACAAGCGTACGGATAAATTTATAGTACGT
CGTCGTACTAAG---------GCAAATCAATACTACGGTACAGGTCGTCGTAAAAGTTCA
AGTGCTCGCGTATTCTTACGCCCAGGCACTGGTAACATCGTAATCAACAAGCGCTCTTTA
GAAGAGTACTTTGGTCGCGAAACAGCACGCATGGTTGTTCGTCAAGCTCTTGAGCTTGTT
GACATGACTGAAAAATTTGACCTTCACATCACCGTTGCCGGTGGTGGTACAACTGGTCAA
GCTGGTGCTATCCGTCACGGTATCACTCGTGCACTTATGGAGTTTGACGAGTCATTACGT
CCACAACTTCGTAAAGCAGGTTTTGTTACACGTGATGCACGTAAAGTTGAACGTAAGAAA
GTGGGTCTTAAGAAAGCGCGTAAGCGTCCACAGTTCTCAAAACGTATGGCATTAGGTCTA
GTCGGTCGTAAAGTGGGTATGACACGTATCTTCACTGAAGATGGTGTATCTATCCCTGTG
ACAGTTATCGAAGCGACTCCTAACCGCATTGCTCAGATCAAATCTGACGCAACAGACGGT
TATAACGCGCTTCAAGTAACCGCAGGCACTAAAGCAAGCCGTGTAAACAAAGCAGCAGCG
GGTCATTTCGCTAAAGCTGGTGTTGAAGCGGGTCGCGGTCTGTGGGAATTCCGCGGTGGT
GAAGGCGATTTTGAAGTAGGCGCTGAGCTTACTGTTGAATTATTCAACGAAATCAACAAA
GTTGACGTAACCGGTACTTCTAAAGGTAAAGGTTTCCAAGGTGGTGTTAAGCGCTGGAAT
TTCAGCATGCAAGACGCTACTCACGGTAACTCTCTATCTCACCGTGCTCCTGGTTCAATC
GGTCAAAACCAACCTGGTAAGGTGTTTAAAGGTAAGAAAATGGCCGGTCATATGGGTGCT
GAGCGTGTAACGACTCAAAACTTAGAACTAGTTCGCGTTGACGCTGAGCGTAACTTGCTT
TTAGTTAAAGGTGCAGTACCTGGCGCTATCGGCGGTGACGTTATCGTTAAACCAGCTGTT
AAA---ATGAAATTTAGTGAAAAGTGGTTAAGAGAGTGGGTAAATCCTCAAGCTCTTTCG
GAACAGCTTTCTATGGCTGGCCTTGAGGTTGACGCAGTTGAGAGCGCGGCAGCGTTTAAC
GGCGTAGTGGTTGGTGAAGTTGTTGAGTGCGCACAGCACCCAGATGCAGATAAACTTCGC
GTTACTAAAATCAATGTAGGTGATATTGTGTGTGGTGCGCCAAACTGTCGCCAAGGCATT
AAAGTAGCTGTTGCAACAGTGGGTGCTGTTTTATTTAAAATTAAAAAAGCCAAATTACGC
GGTCAGCCATCACACGGTATGCTGTGTGCCTTTGTTGAGCTAGGTATTAGCGAAGGCATC
ATGGAATTGATTGGTACAGACCTGCGCGAATACTTACTTGATGACAACATAATTGATGTT
GACTTAACGCCAAACCGTGGTGATTGCTTAGGTATAAAAGGCCTTGCACGCGAAGTAGGT
GTATTAAACCTT---GATGTAGATGAAGTATCTATCGAGCTTGCTGATGCGTGTCCGCGT
TACTTAGGCCGTGTAATCAAAGGCATTAGCGATGCAGAAACACCGCTTTGGATGGTTGAA
AAGCTTCGCCGTAGTGGTATTCGCTCAATTGACCCTGTTGTTGATGTTACTAACTATGTA
TTACTAGAACTTGGCCACCCAATGCATGCATTTGATTTAAATGCAATTGGCATTAAGGTT
CGCAGTGCCAATGCAGGCGAAGAGTTAGTATTGCTTGATGGCAATACTGCAAAACTGAAC
GAATCAACACTTGTGATAGCCGATCATAATAAAGCACTTGCGATTGCTGGAATTTTTGGC
GGTGAGCAATCAGGTGTAACAGAAAAAACGTCTGATATTTTATTAGAAAGCGCGTTTTTT
AACCCAGTCGCAATTGCAGGTCAAGCCCGTAGTTACGGCTTACATACCGATGCATCACAC
CGCTATGAGCGTGGCGTAGATTTTACCCTGCAACACGATGCAATGGAGCGCGCAACCGCT
TTATTACTTGATATTGTTGGCGGTGAAGCAGGACCTGTTGTAGCTGCTGATAAACTGCCA
AAAGTGGAAGTACGCCTACGTCGTGCGCGTTTAGACCGTGTAATTGGTCATCATATTGAC
GATGCGAAAGTGACTGATATTCTGACTCGTTTAGGGTTAGACGTTAAGTTTAGCGCTGAT
ATTCCAAGCTACCGCTTCGATATTGAAGAAGACTTAATTGAAGAAGTTGCTCGTGTTTAT
GGTTACAACAGTATTCCAAACGTTGCGCCAACCAAAATGACACAT---GACGAGTCAACA
ATTGCGCTAAGTAAGTTTCGAAATACGTTAGTGACACGTGGCTACCAAGAAGCAATTACG
TACAGCTTTGTAGACCCTAAAGCACAAGCTATTCCGCTTATACTGCCGCACCCAATTTCA
ATTGAAATGTCGGCTATGCGTGTAAGCTTAATGCCAGGGCTTTTAGCATCGGTTGCGTAT
AATCAAAACCGTCAACAACCACGTATTCGTTTATTTGAGCATGGTCTTAAATTTCAAGTC
CCTGTCATTGGCGGTGTGATCACTGGCCTTCATTGGAACGTTGATTTTTACGACTTAAAA
GGTGATGTTGAAGCCTTATTAGCAATCACCAACGATACATTTGAAATTAAATTACACCCA
GGCCAATCAGCAGTTATTGAAGGTGGGTTTTTTGGTGCTCTTCATCCACAAGTGCAAAAA
TCGTTAGATATCGCAACTTTTGTATTTGAAATAGAAATGTCTGCAATAGAA---CAAGCT
GTAGGGGTTTCAAAATTCCCTTCAAATCGCCGCGACATCGCGATTTTAGTGGCTGACAGC
GTTAATTCAGGTGATATTTTAAGCACAATAGAAAAAGTTGGCTTGGTTGACCTAAACTTA
TTCGATGTGTATAAGGGCAAAGGTATTGAGCCAAATTATAAGAGTTTGGCGATTGCTCTA
ACACTGCAGGCGGTTGATAGAACACTCGAAGAGAAAGATATCAATCTGGTAGTTGATAAC
GTGGTGGCCACATTGGCCGAAAAGTTTAATGCATCGTTGAGGATGATCCAAATGCAAACT
CAGCTGGAAGTTGCTGATAACAGCGGCGCTCGCAAAGTGCAGTGTATAAAAGTCCTTGGT
GGTTCACACCGTCGCTATGCGGCAGTTGGCGATATCATTAAAGTTTCTGTGAAAGAAGCT
ATTCCTCGCGGTAAAGTGAAGAAAGGTGATGTTAAAAACGCGGTAGTTGTGCGTACCAAA
AAAGGCGTTCGTCGTCCGGACGGTTCTCTGATCCGTTTCGATAGCAATGCGGCTGTTATC
TTAAATGATAACTTGCAGCCAATTGGTACTCGTATCTTCGGCCCTGTGACTCGTGAACTT
CGTAATGATAAGTTCATGAAAATTGTTTCACTAGCCCCAGAAGTACTG---GCTAACGTA
GAAGCAAAGCAACAACAGCCTGATTTAGCTGAAAAGCTAATCGCGGTAAACCGTGTGTCT
AAAGTAGTTAAAGGTGGTCGTATCTTTAGCTTCACTGCACTAACTGTAGTTGGTGATGGC
GCAGGTAAAGTAGGTTTTGGTTATGGTAAAGCTCGTGAAGTTCCAGCTGCTATTCAAAAA
GCAATGGAAAAAGCACGTCGCAACATGATCAATGTAGACCTAAATGGCAACACATTACAG
CATCCTGTTAAAGGACGTCATGCTGGCTCACAAGTGTTCATGAAACCAGCATCTGAAGGT
ACTGGTATCATCGCAGGTGGTGCTATGCGTGCAGTACTAGAAGTTACTGGTGTGCAGAAC
GTACTTTCTAAATGTTACGGTTCTACCAACCCGATCAACGTAGTACGTGCAACGATTCAA
GCTCTAGAGAACATGAACTCTCCTGAGTCAATCGCTGCTAAACGTGGTCTGCGCGTAGAC
GAAATTCTG---ATGCCACGCTCTCTCAAGAAGGGTCCTTTTATAGACCTACACTTGCTG
AAGAAGGTAGAGAAAGCTTTGGAAAGCGGTAAGAAGCCAATTAAAACTTGGAGCCGTCGT
TCAATGATCATACCTAACATGATCGGATTGACCATTGCTGTCCATAATGGTCGCCAGCAT
GTACCAGTTTTCGTTTCTGACGAAATGATCGGTCACAAACTAGGTGAATTTGCACCAACT
CGCACTTACCGTGGCCATGCTGCG---GATAAGAAAGCGAAG---ATGCCTAGAAGACGC
GTAATAGGTCAACGTAAAATTCTTCCAGATCCTAAGTTCGGATCGCTTCTTGCTAAATTC
GTTAACATCGTAATGTTAGACGGCAAGAAATCTACTGCTGAAAAAATTGTTTATGGTGCG
CTAGACGTGGCTGCTGAGAAATCAGGCAAGTCGCACCTAGAAATCTTTGAATCTGCACTT
GATAACATCCGTCCACAGGTAGAGGTTAAATCTCGCCGTGTTGGTGGTTCAACTTATCAA
GTTCCAGTTGAAGTACGTCCAGTACGTCGCAACGCATTAGGTATGCGTTGGTTAGTAGAC
GCTGCACGTAAGCGTGGCGAAAAATCTATGGGCTTACGTTTAGCTCAAGAAATCGTTGAC
GCTGCTGACAACAAAGGCACTGCGGTTAAGAAACGTGAAGACGTTCACCGTATGGCTGAA
GCGAATAAAGCATTCGCACATTACCGTTGGATGTTACAGCCAAAACGTACAAAATTCCGT
AAAATGCACAAAGGCCGCAACCGCGGTTTAGCGCAAAACGGTAACAAAGTAAGCTTCGGT
ACTTTCGGTTTGAAAGCTACTGGTCGTGGCCGCATGACTGCTCGTCAAATCGAAGCAGCT
CGTCGTGCTATGACGCGTCACGTGAAACGTCAAGGTAAAATCTGGATCCGTGTCTTCCCT
GACAAGCCGATCACAGAAAAGCCTCTTGAAGTTCGTATGGGTAAAGGTAAAGGTTCTGTT
GAATATTGGGTTGCTGAAATTCAGCCTGGTAAAGTACTTTACGAAATGGAAGGTGTTTCT
GAAGAGCTTGCTCGTGAAGCGTTTGACCTTGCAGCTCGTAAACTGCCATTCAAAACAACT
TTCGTAACTCGGACG---------GCCCGTATCGCTGGCATTAACGTCCCTGATCATAAA
CATGCAGTTATTGGTTTAACAGCTATTTATGGCATAGGTAAGACTCGCTCTAAGGCTATC
TTAGAAGCGACTGGTATCGCCGAGACCACAAAAATCGGTGAACTTTCAGACGAAACTCTT
GACGTACTGCGTGATGCAGTTGGCTACACTGTAGAAGGTGACCTTCGTCGTGAAGTTACT
CTAAATATCAAGCGCCTTATGGACCTTGGTTGTTTCCGTGGCCTACGTCACCGTCGCTCT
TTACCACTACGTGGTCAAAGAACAAAGACTAACGCGCGTACCCGTAAGGGTCCTCGTAAG
CCTATTAAG---------------------------GAAAATATTTTAGCGCAAGCACTT
GAGGCAGTTGCCAGTGCCAGTGAAATCGCGCTAGAAGAGATCAGGGTTAATTACCTTGGT
AAAAAAGGCGAAATCACAAGCTTACTTAAAACACTGGGTAAAATTGCTCCTGAAGAACGC
AAAGAAGCAGGCCAAGTAATTAACCAAGCTAAGCAAGATGTACAAGCAGCAATTAACGAA
AAGCGTGAGCTTTTAGCAAGTAAAGCGGAAGAAAAGCTAGCAGCTGAAACAATTGATGTA
ACTTTACCAGGGCGCGTAATGCCTACGGGTGGCCTTCATCCGGTAACACGCACAATCGAG
CGTATAGAAAGCTTTTTTGGCGAGCTAGGTTTTGAAGTTAAATCAGGCCCAGAAGTAGAA
GATGATTTTCATAACTTTGATGCGCTAAATATTCCTGAGCATCACCCAGCGCGCGCTGAT
CACGATACCTTTTATTTTAATCCTGTACTGCGTACCCAAACAAGTGGTGTGCAAATTCGT
ACTATGGAAACAGAGCAACCGCCACTGCGAATTATTTCGCCAGGTCGAGTATATCGTAAC
GAC---TACGACCAAACGCATACTCCAATGTTTCATCAGGTAGAAGGTTTAATGGTTGAT
ACTGATGTAAGCTTCACAGAGCTTAAGGGTATTTTACACGACTTCTTACGTAACTTTTTT
GAAGAAGACATGGAAATTCGTTTCCGTCCTTCATTCTTCCCATTTACAGAGCCTTCAGCT
GAAGTAGATGTT------------GGTAAAGACGGT---AAATGGCTTGAAGTATTAGGT
TGTGGCATGGTTCACCCTAACGTACTTAAGTCAGTAGGTATTGACCCAGAAAAATACACC
GGTTTTGCTTTTGGTATGGGCGTAGAGCGCTTAACCATGCTGCGCTATGGCGTAAATGAC
TTACGTGCATTTTTTGAAAATGACTTAAAATTCCTAAACCAGTTC---ATGCATTTGAAT
ACACTTTCACCTGCTGCAGGTTCTAAAACTGCTCCAAAACGTGTTGGTCGTGGTATCGGT
TCTGGTCTTGGTAAGACTGGTGGCCGTGGTCACAAAGGTCAAAAATCACGTTCTGGCAAA
GTACGCGTTGGTTTTGAAGGCGGTCAAATGCCTATGCAACGTCGTCTACCTAAATTTGGT
TTCACTTCAAAATCGTTAGTATCTGCAGAAGTAAACCTTTTTGAAATCGCTAAAGTT---
GAAGGCGATGTGGTAGACCTAAACGCGTTACAAGCAGCTGGTCTAGTTAAAAAGAACGTT
AAAGTTGTTAAATCTGGCGAAGTTTCACGCGCTGTTACCGTTAAAGGCCTTAAGGCTTCT
AAAGGTGCTCGCGAAGCTATTGAAGCTGCCGGAGGCAAGGTAGAA---------TTAAAA
GTGATCCTTGCTCCACATATCTCTGAAAAAAGCACAATTGCTGCTGAAAACACTATTGTT
TTTAAAGTAACAAATGACGCAACTAAAGCTGAAATTAAAGCAGCAGTTGAGAAGCTTTTT
GAAGTAGAAGTAACGGGTGTTCGCACACTTAACGTTAAGGGTAAAACAAAACGTACTGGT
CGTCGTAGCGACTGGAAGAAAGCTTACGTTACTCTTAAAGAAGGTGAGGACTTT------
------ATGTCTCGCATAGCAAAGGCACCAATCAATGTTCCTGCCGGTGTAGAAGTTACA
TTAAAAGGCCAGGACATCACAGTTAAAGGCAAAAACGGTGAACTTACTCGTACTATCAAC
AACGCTGTTGAAGTACAAGTTAAAGACAACGTTATTACAACTTTACCTCGTGAAGGCGCT
AATGCATGGGCTCAAGCAGGTACTGCTCGCGCTCTAATCAACAACATGGTTGTTGGTACG
CATGAAGGTTACGAGAAGAAACTTCAGTTAGTAGGTGTTGGTTACCGTGCTGCAGCTAAG
GGTAAAGTTTTAGACTTAACACTTGGTTTCTCGCACCCAGTTAATTTCGAAGTTCCTGAG
GGAATTACGATTGAAACTCCAAGCCAAACAGAAGTTCTAGTTAAGGGCGTAGATAAGCAG
TTAGTTGGTCAAACAGCTGCTAACATTCGTGCATACCGTAAACCTGAGCCTTATAAAGGT
AAAGGTGTTCGTTATTCAGATGAGAATGTACGCCGTAAAGAGGCTAAGAAGATGGCTAAA
AAAGTTGAAGCTTTAATCAAGCTACAAGTTGCCGCTGGTATGGCTAATCCTAGTCCTCCA
GTAGGTCCTGCACTAGGTCAACACGGTGTAAACATCATGGAATTCTGTAAAGCGTTTAAC
GCGCGTACATCTATCGAAAAAGGCGCTCCAGTTCCTGTAGTGATCTCTGTTTACGGTGAC
CGTTCATTTACGTTCGATATGAAAACGCCACCTGCTGCTTACTTACTTAAGAAAGCTGCT
GGTATCAAATCAGGCTCAGGCCGTCCTAACACTGAAAAAGTAGGCACAGTAACTCGTGCT
CAACTTGAAGAGATCGTTGAGACAAAACGAGCTGACCTTACAGCGGCTGATATGGACGCT
GCGGTTCGCACTATCGCAGGTTCTGCGCGTGCGATGGGCTTGAACGTAGAGATGGCGAAA
CTGCATGAAGTATATAAAGACAAAGTAGTTGCTGAGCTTCAAGAGAAGTTTGGTTTCAGC
TCTGTCATGCAAGTCCCTCAGATCGAAAAGATCACATTAAATATGGGCGTGGGCGAAGCC
CTAGCTGACAAGAAGATTTTAGATAACGCTGTTGCGGATCTAGAAGCTATCGCTGGTCAG
AAACCTTTAATCACTAAAGCACGCAAATCTGTTGCTGGCTTCAAAGTGCGTGAAGGCTAC
CCAATAGGCTGTAAAGTAACCTTACGCGGCGAGCGTATGTGGGACTTTTTTGAGCGTTTG
GTATCAATCGCTATCCCACGTATCCGTGACTTCCGTGGTGTGAGTGCTAAGTCTTTTGAT
GGACGTGGTAACTACAGCATGGGCGTACGTGAACAAATCATCTTCCCAGAAATTGATTAC
GATAAAGTAGACCGTGTACGCGGTATGGATATCACAATCACAACTTCTGCGAAATCTGAT
GAGGAAGGCCGTGCGTTGTTAGAAGCGTTTAACTTCCCATTCAAGAAAATGGCAACTATT
AACCAGCTAGTGCGTAAGCCACGTCGTAGCAAGGTTACTAAAAGTAACTCAGCTGCGCTT
AAAGCGTGTCCGCAAAAGCGTGGTGTATGTACTCGCGTATATACAACTACACCTAAGAAA
CCAAACTCAGCGTTACGTAAAGTAGCTCGTGTACGTTTAACTAACGGTTTCGAAGTAACA
TCATACATCGGTGGTGAAGGTCATAACCTTCAAGAGCACAGTGTAATCCTAATCCGTGGT
GGTCGTGTTAAAGATTTACCAGGTGTGCGTTTTCACACTGTACGTGGTGCACTTGACTGT
GCAGGCGTTAGCGACCGTCGTCAAGCTCGTTCTAAATACGGTGCAAAACGCCCTAAA---
------AGCGAACTAAAAGACAAAAGCGTAGAAGAGCTAAATGCTGAACTTCTAGGACTT
CTTCGTGAGCAGTTTAACCTGCGCATGCAAGCAAGCACTGGTCAGTTAGCTCAGACACAC
ACGCTAAGAACAGTACGTCGCGATATCGCGCGTGTAAAAACAATTATTAACCAGAAG---
------ATGGGACAAAAAGTTCATCCTACTGGTATTCGCCTAGGTATATCTAAACCTTGG
GTTTCTACCTGGTACGCGAGTTCTGATTTCTCTGATCAGCTTTTTGGCGATCACAAAGTA
CGTACTTTCCTTACAAAGGAATTAGCGGCTTCTGTGTCTAAAATCGTTATTGAGCGTCCA
GCAAAATCGATCCGCGTAACAATTCACACGGCTCGTCCGGGTGTTGTTATCGGTAAAAAA
GGCGAAGACGTTGAAAAGCTACGTCAAGCGGTAACTAAGATCGCAGGTGTACCTGCTCAG
ATTAATATTTCTGAAGTACGTAAACCAGAGTTAGATGCACAACTAGTAGCAGACGGCATT
GCCTCTCAGCTAGAGCGTCGTGTTATGTTCCGTCGCGCTATGAAGCGTTCGGTACAAAAT
GCAATGCGCATCGGTTCTAAAGGGATCAAAGTTGAAGTTAGCGGTCGTCTTGGCGGCGCA
GAAATCGCACGTTCAGAATGGTATCGTGAAGGTCGTGTACCTCTACATACTCTTCGTGCT
GATATCGACTACGCAACTTCTGAAGCCTTAACCACTTATGGTATCATTGGTGTTAAAGTT
TGGATCTTCAAAGGCGAAGTTATTGGTGGTTTACCACTAGTACAAGAGCAA---------
---------ATGGCTAAGACACCAATTCGTAAAAAGGTTAAAAAGCAAGTTGCTGATGGT
ATGGCTCATGTTCATGCGTCTTTCAACAACACTATTGTAACAATTACCGACCGTCAAGGT
AATGCACTATCATGGGCTACTGCCGGTGGTTCAGGTTTCCGTGGTTCACGTAAATCTACA
CCATTTGCTGCTCAGGTTGCTGCAGAGCGTGCAGGTACTGCTGCTCAAGAATACGGTTTA
AAAAATCTAGAAGTTTTCATTAAAGGTCCAGGTCCAGGTCGTGAATCTGCTGTACGTGCT
TTGAATGCTGCTGGTTACCGTATCACCAACATTACTGACGTGACGCCAATACCACACAAT
GGTTGTCGTCCACCGAAGAAACGTCGCGTT---CTTCAAGGCAAAAAAGCAATTGTTGCT
GAAGTCAACGAAGCAGCCAATGGTGCTCTTTCTGCAGTTGTTGCAGATTCTCGTGGTGTA
GCAGTAGGCGCAATTACAGCCCTTCGTAAAGAAGCTCGTGAAGCTGGTGTATGGATGAAA
GTTGTTCGTAACACTCTAGCAAAACGTGCTGTTGAAGGTACTGAATGTCTATCTGATTCG
TTAGTTGGTCCAAGCTTAATCGCTTTCTCATCAGAGCACCCTGGTGCTGCTGCGCGTATC
TTCGCAGATTTCGCGAAAAAGAATGAGAAATTCGAAGTTAAAACGGCCGCTTTTGAAGGA
AATGTTGTAGATGCAGCA---------ATGCTTGCTACATTACCTACATACGATGAAGCT
GTTGCACGCTTAATGAGCGCTATGAAAGAA------------------------------
---------------------------ATGAGCTTGCAAGATCCTATCGCGGATTTGTTT
ACACGTATCCGTAACGGTCAATCAGCGAAGAAAGTATCTGTAACGATGCCAACTTCAAAG
CTGAAAGTAGCAGTAGCTAAAGTATTAAAAGACGAAGGTTACATCGCAGATTTCGCTGTA
AACAGCGAAGCGAAACCTGAGCTTTCTATCGAGTTGAAATAC---------TTCGAAGCT
GTAATTGAAAATATCCAGCGTGTTAGCCGCCCTGGTCTACGTATCTATAAGAAACGTGAC
GAATTACCGAAGGTAATGGGTGGTCTTGGTATCGCTATCGTATCAACTTCTAAAGGCCTA
ATGACAGACCGCGCAGCACGTAGTGCTGGTGTTGGTGGTGAAATCATTGGCTTTGTA---
------GATGGTATTTTGTTGTTAAACAAACCTCAAGGCATTTCATCGAACAAAGCCCTA
CAGCAAGCTAAAGGTATTTATTTTGCCCAAAAAGCTGGCCATACCGGTGCGCTAGACCCA
CTGGCCACTGGCATGCTACCTATTTGCTTTGGTGAAGCGACCAAGTTTACCCAATTTTTG
CTCGATACAGATAAAACCTATGTGGTAAGAGCAAAGCTAGGTGAGCGTACAACTACCTCT
GATTCAGATGGCGAAGTGGTTGAAGTTACCACTGAACAGTTAGCTGCAGAAATTGAAAAG
TTTTTAGGCGAGTCAGATCAGTATCCATCAATGTACTCAGCGCTTAAATATGAAGGTAAG
CCTTTATATAAATACGCGCGTGAAGGCGAAGTACCGCGTAAATGCCGAAAAATAAACGTG
TTTAGCTTAACGCTTGATGAGTTTGAAGCAAACAACGAAGTACATGTATCTAAAGGGACG
TACATTCGTACCATTGTTGATGATTTAGGCGAAAACCTAGGCTGTGGCGCACATGTTATT
ATGCTGCATCGCTCAGCGGTTGGCCATTACCCTAAAGATAAAATGGTACTTGAGCACCTT
GAAACC------------------------------------------------------
------------------------------------------------------------
------------------------------------------------------------
------------GATAAAAAAACAGCTCGTCTACGTCGTGCTAAACGCACTCGTAGAAAT
TATATT---GAACAAGGCACAACGCGTCTTGTTATCCACCGCACGCCACGTCACATTTAC
GCTCAAGTAGTTAATGCTGAG---GGTACTGTACTGGCTGCTGCTTCTACTGTTGAGAAA
GAAACAGTTAAAGGCACAGGCAACGTTTCAGCTGCACAAGCAGTTGGTAAAGCGGTTGCA
GAACGTGCGGCTGACAAAGGCATCGAAAAGATTGCTTTTGATCGCAGTGGCTTTAAATAT
CACGGCCGTGTGAAGGCGCTAGCTGATGCTGCGCGTGAAGCCGGTTTGCAATTCATGTCA
CTAAGCAATCAAGAAAAAATCGATATCATTGCTAAATTTGCACGTGCTGAAGGCGACACT
GGTTCACCTGAAGTACAAGTAGCTTTACTTACTTTTGATATCAACAAGCTTCAAGGTCAC
TTTGCTGACCACAAGCATGACTTCCACTCACGTCGTGGTCTGCTTCGTAAAGTAAGTACT
CGCCGTAAATTGCTTGATTACCTTAAAGGTAAAGATATCTCGCGTTATACTGCGTTAATC
CAAGAGCTTGGCCTACGTCGC---GTACGCATTGCAACCCGTAAAAGTGCTTTAGCGCTT
TGGCAGGCTGAATTTGTAAAAGCACAGCTTGCTGATGTACGCGTAGAATTAGTCCCTATG
TCTACTCAAGGGGATATTATTTTAGATACACCGCTTGCTAAAATTGGTGGTAAAGGCTTG
TTTGTTAAAGAGCTTGAGCAAGCAATGTTAGATGGCCGCGCGGATATAGCAGTGCATTCA
ATGAAAGATGTACCCGTAGAATTTCCAGAAGGCTTAGCACTGCACACAATTTGTGAGCGT
GAAGACCCGCGCGACGCGTTTGTATCAAATAATAATTTAAGCGAATTACCAAAAGGCGCT
GTAGTAGGCACTTCTAGCCTTCGTCGTCAGTGCCAAATTAGAGCTTTGCGCCCTGATTTA
GTCATTAAAGACTTACGTGGTAATGTTAATACCCGTTTAGCTAAGCTAGATGATGGCCAG
GATGCGATTATTTTAGCCGCAGCCGGACTGCTACGTTTAAAAATGGACGAGCGTATTGCT
TATATCGAGCCTGAGGTATCTCTACCTGCTAACGGACAAGGTGCAGTCGGCATTGAATGT
CGTGAAGTAACAAAAGCCTTATTGGCCCCACTTGAGCATACCCAAACACGCATTCGTGTA
AATGCAGAGCGTGCTATGAATCGTCATTTAGAAGGTGGCTGCCAAGTACCAATTGGTGCC
TACGCATTAGTGCATTTACGTGGCCTCGTGGGCGCAGTAGATGGTAGTATTTTACATGAC
GAAGTAACCGGTAATGATGCCGAAGCTATCGGTGTGCAGCTTGCTAAAAAGTTAGGCGCC
GACAAAATATTA---------------CGTACTCTTCAAGGCCGTGTAGTAAGCGACAAG
ATGGAAAAATCTTTCACTGTTGCTATCGCACGTTACGTGAAGCACCCAATCTATGGGAAA
TTCATCAAACGTACTACTAAGCTACACGTACATGACGAAAACAACACAGCAAAAGCGGGT
GACGTAGTTACTATCCGTGAATGCGCACCAATTTCTAAGAATAAATCTTGGACTTTAGTA
GACGTTGTTTCT---------ATGAAAACGTTTGTTGCTAAACCAGAAACAGTAAAACGT
GACTGGTACGTAGTTGACGCTGAAGGTAAAACTTTAGGTCGCATCGCTACTGAAATCGCT
CATCGCCTACGCGGTAAGCACAAAGCTGAATACACTCCACACGTAGATACTGGTGATTAC
ATCATCGTTATCAACGCTGAGAAAGTTACTGTAACTGGTAACAAATTCAAAGATAAAGTG
TACTACGCTCATACTGGTTTCCCAGGTGGTCTTAAGTCTACTACTTTTGATAAACTTCAA
GCTGCAAAGCCTGAAATGATCATCGAAAAAGCTGTTAAAGGCATGTTGCCACGTGGTCCT
TTAGGCCGCGCTATGTACCGTAAACTTAAAGTTTACGCAGGTACTGAGCACAACCATGCT
GCACAACAGCCTCAGGTTCTAGACATT---------------------------ATTGCC
GGTGTAGATGAAGTAGGGCGTGGCCCGCTTGTCGGCGATGTTGTTACCGCTGCGGTGATA
CTTGACGCA------GGTTTAGCTGACTCTAAAAAGCTAACCGACAAAAAGCGCCAAGCA
CTGGCTATAGAAATAAAACAAGCGCTGTGTTATGCCATTGGTCGTTGTAGCCCAACAGAA
ATTGACGAGTTAAACATTTTGCATGCAACTATGCTTGCAATGACACGTGCAGTTCAACCA
GAGGTATTTGTAGATGGTAACCGCTTACCTGCTCAAGCAGTTGTTAAAGGCGATAGTTTA
GTGGCTGAAATTTCAGCAGCCTCTATTTTAGCCAAAGTAGCGCGTGATGACGAAATGCTT
GAGCTTGATACTCGCTACCCGCAATACGGGTTTGCAGGGCACAAAGGGTACCCAACTAAA
GCACATTTTGCAGCGCTTGAGCAATACGGCGCTATTGAAGAGCACCGTAAAAGCTTTCCG
GTACAACGTGTG------------GCAGCAAAAATCCGTCGTGATGACGAAGTAATCGTA
CTAGCAGGTAAAGACAAAGGTAAGCGCGGCAAAGTGCTTTCAGTTGTTACCGAGGGTCGA
GTATTTGTCGAAGGCATTAACTTAATCAAGAAACACCAAAAGCCGGTTCCATTGAATCAA
GCTGGCGGCATTGTTGAGAAAGAAGCGTCTATCGACGTATCAAACGTTGCGATCTACAAC
TCGGAAACGAAAGCAGATCGTGTAGGTTTCAAGATTGAAGATGGTAAGAAATTACGTATC
TTTAAATCTACTGGTAAAACTATC---
>Corynebacterium_sphenisci_DSM_44792
ATGGCAGTTGTCTCCATGCGAGAGCTCCTCGACGCCGGCGTCCACTTCGGGCACCAGACG
CGTCGGTGGAACCCGAAGATGAAGCGCTTCATCTTCACCGACCGCAACGGCATCTACATC
ATCGACCTGCAGCAGACGCTGACCTACATCGACGAGGCCTTCGAGTTCGTCAAGGAGACC
GTCGCCCACGGCGGCAACATCCTCTTCGTCGGCACCAAGAAGCAGGCCCAGGAGACCGTC
CAGGCCGAGGCGGAGCGCGTGGGCATGCCCTACGTCAACCACCGCTGGCTCGGCGGCATG
CTGACCAACTTCCAGACCGTCGCCAAGCGCCTGAACCGGCTCAAGGAGCTGCAGGCCATG
GACGCGGAGAACGGCTACGAGGGCCGCACCAAGAAGGAAATCCTGATGCTCACCCGCGAG
CGCACCAAGCTGGAGCGCACCCTGGGCGGCATCCGGGACATGTCCAAGGTGCCCTCGGCG
CTGTGGATCGTCGACACCAACAAGGAGCACATCGCCGTCTCCGAGGCGAAGAAGCTGGAC
ATCCCGGTGGTGGCCATCCTGGACACCAACTGCGACCCGGACGACGTCAACTACCCGATC
CCGGGCAACGACGACGCGATCCGCTCCGCGACCGTGCTGACCAAGATCATCTCCGCCGCC
GTGGACGAGGGCCGCCGGGTGCGCGCCGAGCGCGACGCCGCCGCCGCCCGCGAGGCCGCC
GGC---------------------------------GGACAGAAGATCCGCATCAGGCTG
AAGGCCTACGACCACGAGGCGATCGACGCGTCTGCGCGCAAGATCGTCGAGACGGTCACC
CGCACGGGTGCCCGCGTGGTCGGGCCGGTGCCGTTGCCCACCGAGAAGAACGTGTACTGC
GTCATCCGCTCGCCGCACAAGTACAAGGACTCGCGCGAGCACTTCGAGATGCGCACCCAC
AAGCGTCTCATCGACATCCTCGACCCGACGCCGAAGACGGTGGACGCGCTCATGCGCATC
GACCTGCCGGCCAGCGTCGACGTGAACATTCAG---ATGAGCAAGAACTCCAAGGCCTAC
AAGGCCGCGCTCGAGAAGATCGACGCCGGGCGCATCTACTCCCCGCTCGAGGCCGCCGGC
CTGGCGAAGGAGACCTCCTCGAAGAACCACGACGCCTCCATCGACGTGGCGATCCGCCTC
GGCGTGGACCCGCGCAAGGCCGACCAGCTGGTGCGCGGCACCGTGTCGCTGCCCAACGGC
ACCGGCAAGACCGTGCGCGTGGTGGTCTTCGCCGCCGGCGAGAACGCCACCAAGGCCGAG
GAGGCCGGGGCGGACCTGGTCGGCACCGATGAGCTGATCGAGAAGATCCAGGGCGGCTGG
ACCGATTTCGACGCCGCCATCGCCACCCCCGACCAGATGGCCAAGGTCGGCCGGGTCGCC
CGGGTGCTCGGCCCGCGCGGGCTGATGCCGAACCCGAAGACCGGCACCGTGACCACCGAC
GTGGCCAAGGCCGTCACCGACATCAAGGGCGGCAAGATCTCCTTCCGGGTGGACAAGGCC
GCCAACCTGCACGCCCTCATCGGCAAGGCGTCCTTCACCGCCGAGCAGCTCGCCGAGAAC
TACGGCGCCCTGATCGACGAGCTGATGCGCCTGAAGCCCTCCGCCTCGAAGGGCAAGTAC
CTGAAGAAGATCACCGTCTCGGCCACCAACGGCCCGGGCATCCCGGTGGACACCACCGTG
------------------------------------------------------------
------------------------------------------------------------
------------------------------------------------------------
------------------------------------------------------------
------------------------------------------------GGCGGCGCCCCG
CGGCGCGGCCGCAAGTCGAAGCGGCAGAAGCGGCACGAGTACGAGGCGATGCGGGCGCCC
TCGGTCGTCGGCGGCCGGCTCGCCCGCGGCGCCTCGCTGTCCGATTTCGCGGACAAAATC
GACGCCGATCCGGCCGCCCTGGTGCAGGCCCTGTTCAACGGCGAGATGGTCACCGCCACC
GCCTCGGTGAGCGATGAGACCCTGCAGCTGCTCGGCGACGAGATGGACTACAAGGTCCAG
GTCGTCTCCGGCGAGGACGAGGGCGGCGAGGACGATCTCGAGCGGCCGCCGGTGGTCACC
GTGATGGGCCACGTCGACCACGGCAAGACCCGGCTGCTGGACAGCATCCGCCAGGCCAAC
GTGGGCGGGCACGAGTCCGGCGGGATCACCCAGCACATCGGCGCCTACCAGGTGCAGGTG
GAGGACGTGACCTTCCTGGACACCCCGGGCCATGAGGCGTTCACCGCCATGCGCGCCCGC
GGCGCGAAGTCCACGGACATCGCGATCCTGGTGGTCGCCGCCGATGACGGCGTGATGCCG
CAGACGGTGGAGGCGATCAACCACGCCAAGGCCGCCGAGGTGCCGATCGTGGTCGCGGTG
AACAAGATCGACAAGGAGGGCGCCGACCCGCAGAAGATCCGCGGGCAGCTCACCGAGTAC
GGGCTCACCGACGAGGAGTGGGGCGGCGACACCATGTTCGTCGACATCTCCGCCAAGCAG
GGCGAGAACATCGACGCCCTGCTGGAGGCGGTGCTGCTCACCGCGGACGCCGAGGACCTG
CGCGCGAACCCGGAGATGGACGCCCAGGGCGTGGCCATCGAGGCCCACCTGGACCGCGGC
CGCGGCCCCGTGGCCACCGTGATCGTGCAGCGCGGCACCCTGCGCGTCGGCGACTCCATC
GTCGTCGGCGACGCCTACGGCCGGGTGCGCCGCATGATCGACGAGTACGGCAACGACGTC
GAGGAGGCGGGCCCGTCCCGCCCGGTGCAGGTGCTCGGCCTGACCTCGGTATGCGGCGCG
GGCGACAACCTGCTCGTCGTCGAGGAGGACCGCACCGCCCGGCAGATCGCGGATCGCCGC
GACGCCCGCCGGCGCAATGCGCTGCAGGCTAAGAACAAGCGGGTGAGCCTGGAGAACCTC
GACGAGATCCTGCGGGAG------ACCTCCACGCTCAACCTCATCCTCAAGGGCGACAAC
GCCGGCACCGTGGAGGCGCTGGAGGAGGCCCTGCTGAAGATCGAGGACGAGGTCGCGCTG
AACATCATCGACCGCGGCGTCGGCGCGGTGACGCAGACCAACGTCAACCTCGCCGCCGCC
TCGGATGCGGTGATCATCGGCTTCAACGTCCGCTCCGAGGGCAAGGCCACCGAGATGGCC
AACGCCGAGGGCGTGGACATCCGGTACTACACGGTGATCTACAAGGCGATCGAGGAGGTC
GAGGCGGCCCTGAAGGGCATGCTGAAGCCGGTCTTCGAGGAGCGCCAGGTCGGCCGCGCC
GAGATCCGCGCCCTGTTCAAGGCCTCCGCGGTCGGCCTCATCGCCGGCTGCATGGTGGAG
TCCGGCAAGGTGCGCCGCAACGGCAAGGTCCGGCTGCTGCGCGACGGCAACGTGGTCACC
GAGGCGACCATCGAGTCGCTGCGCCGGGAGAAGGACGACGTCACCGAGGTCTCCGCCGGC
TACGAGTGCGGTATGGTGCTG---TCCTACCCGGACATCCAGGTCGACGACATCATCGAG
GTGTTCGAGGAGGTGGAGGTGCCG------------ATCCTGGCCATCGAATCCAGCTGC
GACGAAACCGGCGCCGCGGTGGTGCGCGTGCTCGGCGAGGCGGTGGCCTCCTCCATGGCC
GAGCACGCCCGCTTCGGCGGGGTGGTGCCGGAGATCGCCTCCCGGGCGCATCTGGAGGCC
CTGGTGCCGGTGACCCGGGAGGCGCTGGCGCAGGCC---GGCATCGACCGCCCGGACGCG
GTGGCCGCCACGGTGGGCCCGGGCCTGGCCGGGGCGCTGCTGGTCGGCGCCTCCGGGGCG
AAGGCCTACGCCGCGGCCTGGGGGGTGCCCTTCTACGGGGTGAACCACCTCGGCGGCCAT
GTCGCGGTGGACGCGGGCGAGCTCGACCAGGCGGTGGCGCTGCTGGTCTCCGGGGGGCAC
ACCCAGCTGCTGCACGTGCGCGGGGTGCCGATGGTCGAGCTGGGCGGCACCCTCGACGAC
GCCGCCGGGGAGGCCTACGACAAGGTGGCCCGGCTGCTGGGCCTGGGCTACCCGGGCGGG
CCGGTGATCGACCGCCTCGCCGCGGCCGGGGATCCGGCCTTCCCGCGGGCGCTGGCCCTC
GACTTCTCCTTCTCGGGGCTGAAGACCGCGGTGGCCCGCGAGGTGGAGGCCCGGGAGGGC
CGGGAGCTCGACGTCGCCGACGTGTGCGCCTCCTTCCAGGAGGCGGTGTGCGATGTGCTC
ACCGCCAAGGCGGTGCGCGCCGCCGTCGAGGTCGGCGCGGTGCTGCTGCTCGGCGGGGGC
GTGGCCGCGAACTCCCGGCTGCGGGAGCTGGCCGCGGCGCGCTGCGCGGCGGGGCTGGCG
CTGCATGTGCCGCCGCCGCGGCTGTGCACCGACAACGGCACCATGATCGGGGTGCTCGCC
GCGCATCTCATCTCCGGCTACGGCTGCCCCACCGATCCC------------------GCC
CGCGCCACGGCGCGCTTCGTCCGGACCACCCCGATGAAGGCCCGCCGCGTGCTGGACACC
ATCCGCGGCGAGTCCGTCGACGCGGCCCTGGCCAAGCTGGAGTACGCCCCGCAGGGCGCC
TCCGAGCAGATCTCCAAGATCGTCGCCTCCGCGGCGGCCAACGCCGAGAACGCCGGCCTC
GACCCGCGCAGCCTGGTCATCACCCAGTGCTGGGCGGACGAGGGGCCGACCATGAAGCGG
TTCCGGCCCCGCGCGCAGGGCCGCGCCTTCCACGTCCGGAAGCGCACCAGCCACATCACC
GTGGTCGTCGAGAGC------------AAGTTGGACGTCCACACCGCCTCCGGTGAGGTC
AACGGCGTCGACCTGCCGGCCGAGGTGTTCGACGTCGAGGTGTCCAAGGCCCTGCTGCAC
CAGGTCGTCGTCGCCCAGCTGGCCGCGGCCCGCCAGGGCACGCACAAGACCAAGACCCGC
GGCGAGGTCCGCGGCGGCGGCCGCAAGCCGTGGCGCCAGAAGGGCACCGGCCGGGCCCGC
CAGGGCTCCATCCGGGCCCCGCACTGGACCGGCGGCGGCGTGGTGCACGGGCGCATCCCG
CGCGACTACTCCCAGCGCACCCCGAAGAAGATGAAGGCCGCCGCGCTGCGCGGGGCCCTG
TCCGACCGGGCGCGCCACGACCGCATCCACGTCGTCGAGGAGCTCGTCTCCCAGACCCCG
TCCACCAAGGCCGCCCGCGGCCTGCTGGGCAAGCTC------CGCAATGTGCTGGTGGTG
CTGCGCGAGGACGTGGCCTCCCGGAAGAGCGCCCGCAACCTGCCGGGCGTGCACATCCTG
CCCCAGGACCAGCTCAACACCTACGACGTGCTCAAGGCCGATGACGTGGTGTTCGCCGTG
CAGGCGCTCACCGACTTC---------ATGGCTATTCGCAAGTACAAGCCGACTACGCCG
GGCCGCCGCCAGAGCTCCGTCTCCGAGTTCAGCGAGATCACTCGCTCCACTCCCGAGAAG
AGCCTGCTGCGCCCGCTGTCGAAGACCGGCGGCCGCAACGTGCACGGCCACATCACCACC
CGGCACAAGGGCGGCGGGCACAAGCGCCGCTACCGCGTCATCGACTTCCGTCGCGACAAG
GACGGCATCGCCGCCAAGGTCGCGCACATCGAGTACGACCCGAACCGCACCGCGAACATC
GCGCTGCTGCACTACGCCGACGGGGAGAAGCGCTACATCGTGGCGCCGAAGGGCCTGACC
CAGGGCACCGTCGTCGAGGCCGGGCCGAACGCCGACATCAAGGTCGGCAACAACCTGCCG
CTGCGCAACATCCCCACCGGCACCACCATCCACTGCGTGGAGCTCAAGCCGGGCGCCGGG
GCGCAGCTCGCCCGCTCCGCGGGCGCGTCCATCCAGCTCCTGGGCAAGGAGGGCAAGTAC
GCGGTGCTGCGCATGCCCTCCTCCGAGATCCGCCGCGTGGACGCGCGCTGCCGCGCCACC
ATCGGCGAGGTCGGCAACCAGGACCAGATCAACATCCGCTGGGGCAAGGCCGGCCGCATG
CGCTGGAAGGGCTGGCGCCCGACCGTGCGCGGCGTGGTCATGAACCCGGTGGACCACCCG
CACGGCGGCGGCGAGGGCAAGACCTCCGGCGGCCGCCACCCGGTGTCCCCCTGGGGCCAG
CTGGAG------GGTCGCACCCGCCGGCCGAACCGGCCCAGCGACCCGATGATCGTCCGC
CGCCGC------------------AACCCGATCCAGACCGTGGGCCGGCGCAAGCGCGCC
GTCGCCCGGGTGATCCTCACCGCCGGCACCGGCAAGATCGAGTGCAACGGCCGCGAGCTG
GAGGACTACTTCCCGAACAAGCTGCACCAGCAGGAGATCAAGGATCCGCTGGTGCTGGTG
GAGCGGCAGGATCAGTTCGACATCCGCGCCCGGATCCACGGCGGCGGCCCCTCCGGCCAG
GCCGGCGCGCTGCGCCTGGCCATCGCCCGCGCCCTCAACGAGTACAACCCGGAGGAGCGC
GGCGTGCTGAAGAAGGCCGGGTTCCTCACCCGCGACGCCCGCGCCGTGGAGCGCAAGAAG
GCCGGCCTGCACAAGGCCCGCCGCGCCCCGCAGTACTCCAAGCGC---ATCAAGGGCATC
CTGGGCACCAAGCTCGGCATGACCCAGGTCTTCGACGAGGACAACCGGGTCGTCCCGGTG
ACCGTCGTCGAGGCCGGGCCCTGCGTGGTGACCCAGGTGCGCACCCAGGAAACCGACGGC
TACGACGCCGTCCAGATCGCCTTCGGCGAGGACCCGCGCCGGGTGAACAAGCCCGGCGCC
GGCCACTTCAAGAAGGCCGGGGTCACCCCCCGCCGGCACGTGGCCGAGATCCGCACCCCG
GACTCCTCCTACGAGGTCGGCCAGACCGTGGGCGTGGACGTCTTCGGCGACATCGAGTAC
GTCGACGTCACCGGCACCTCCAAGGGCAAGGGCTTCGCCGGCGCCATGAAGCGGCACGGC
TTCGCCGGCCAGGGCGCCTCCCACGGCAACCAGGCCGCGCACCGCCGGGTCGGCGGCATC
GGCGCCGCCACCCCGGCCCGCGTGTTCAAGGGCAAGCGGATGGCCGGCCGGATGGGCAAT
GACCGGGTCACGACCCAGAACCTCAAGATCCAGAAGATCGACGCCGACGCCAACCTGCTG
CTCATCAAGGGCGCGGTGCCGGGCGTCCGCGGCGGCCTCCTGGTCGTCAAGACCGCTGTG
AAG---ATGATCATCCCCCAGTCCTGGGTCACCGAGGTCGCCGCGCCCGCCGAACTCGAC
GCCGGTTTCGTCCGGGTCGGCTTCGAGACCGAGGGCCACGCCCCGCTGGAGGTGACCGGC
CCGCTGGTGCTCGGCCGGGTCGAGGGGATCGAGGAGCTCACCGGCTTCCGCAAGATCCGC
TACTGCGCGGTGGACGTCGGCGGCATCATCTGCGGGGCCCGCAACTTCGCCGTCGGCGAC
ATCGTCGCCGTGGCGCTGCCCGGGGCGGAGCTGTTCGCGATCTCCGCCCGGAAGACCTAC
GGGCACGTCTCCGAGGGGATGATGTGCTCCGAGGCGGAGCTGGGCCTGTCGCCCGGGATC
ATCGTGCTCGACGGCGCCGACGCCCGCGGGGTGCTCCTGGACGAGGAGATCTTCGAGGTC
AACGTCACCCCGGACCGCGGCTACGCGCTGTCCCTGCGCGGGCTGGGCCGGGAGATCGCC
TCCGCCACCGATCCGGCCGGGGAGTGCCTGCCCGTGGAGCTGGAGACCGATGCGCTGCGC
TTCGGCCTGCGCCGGGTGCGCGGGGTGGACGCGGCCCGGGCCCCCTGGTGGCTGCGCCGT
CGGCTGCAGCTGGCCGGGCAGCGCAGCGTGAACCTGCCCACCGACGTCACCAACTACGTG
ATGCTGCTGCTCGGCCAGCCGATGCACGCCTTCGACGGGGCGCGCATC---CTGGTGGTG
CGCAACGCCGCGGCGGGGGAGCGGCTCACCACCCTCGATCACGTCGAGCGGGAGCTCGAC
CCCGGGGACGTGGTGATCTGCGACGACTCCGGG---ATCTCCCTGGCCGGGGTGATGGGC
GGGCTGACCTCCGAAATCGGCGAGGGCACCACCGATGTGCTGCTCGAGGCGGCGACCTGG
TCGCCGCTGCGGGTGTTCCGCACCGGCCGCCGGCACAAGCTCTCCTCCGAGGCCTCCCGC
CGCTTCGAGCGGGGGGTGGACCCGGCGCTGGTGGAGCCCGCCCTGGATCTGGCCTGCCGG
CTGCTCGCCGAATACGGCGGCGGCGAGGTCGACCCCGGGGTCGGCGAGGCGCCCGCCCCG
CGG---GCCATCACCATGGCCGCCACCCGGCCCGGGGAGGTCGCCGGGGTGGACTACCCG
CGGGAGACCGTCATCGCCCGGCTGCGCGAGGTCGGCTGCGCGGTGACC---ACCGTCACC
CCGCCGAGCTGGCGGCCGGATCTCACCGCGGACCTGGTGGAGGAGGTGCTGCGCCTGGAG
GGCCTGGAGGACATCCCGGTGACCCTGCCGGTG---GCCGGCCGCCTCACCCCGCGCCAG
ATCCGGCGGCGCGCGGTCGGCCATGCGCTGGCGCACGCCGGCTACCTGGAGATCATCCCC
ACCCCCTTCACCGCCGCGGACGTCGACACCTGGGCGGTGCGGGTGGTCAACCCCCTGGAG
GCGGACCGGCCGCTGCTGGGCACCACCCTGCTGCCGGCGATGCTGGAGTCGCTGCGCCGC
AACGTCTCCCGCGGCCAGGTGGACCTCTCCCTCTACGGGCTGGCCCAGGTC---------
------------------------------------------------------------
------------------------------------------------------------
------------------------------------------------------------
------------------------------------------------------------
------------------------------------------------------------
------------------------------------------------------------
------------------------------------------------------------
------------------------------------------------------------
---------------------------------------------ATTCAGCAGGAATCG
CGTCTGCGGGTCGCCGACAACACCGGCGCCAGGGAGATCCTGTGCGTCCGCGTGCTCGGC
GGCTCGACCCGACGCTTCGCCGGCATCGGCGATGTCATCGTGGCCACCGTGAAGGAGGCG
ACCCCGGGCGGCAACGTCAAGTCCGGCGAGATCGTCAAGGCCGTCATCGTCCGCGCCAAG
AAGGAGACCCGCCGCCCCGACGGGTCCTACATCTCGTTCGACGAGAACGCCGCCGTGCTG
ATCAAGCCGGACGGCGAGCCGCGCGGCACCCGCATCTTCGGGCCGGTCGCCCGTGAGCTG
CGCGACAAGAAGTTCATGAAGATCGTGTCCCTCGCCCCGGAGGTGATT------------
---GACAACGACGAGCGCAACCAGTACCTCGAGCGCGTCGTCACCATCAACCGCGTGTCC
AAGGTCGTGAAGGGCGGGCGCCGCTTCAGCTTCACCGCCCTCGTCATCGTCGGCGACGGC
CAGGGCATGGTCGGCGTCGGCTACGGCAAGGCCAAGGAGGTGCCGGCCGCGATCCAGAAG
GGCGCCGAGGAGGCCCGCAAGAACTTCTTCCGGGTGCCCATGATCGCCGGCACCATCACC
CACCCGGTGCAGGGCGAGGCGGCCGCGGGCGTGGTCATGCTGCGCCCCGCCGCCCCCGGT
ACCGGCGTCATCGCCGGTGGCGCGGTGCGGCCGGTGCTGGAGTGCGCCGGCCTGCAGGAC
GTGCTGTCGAAGTCCCTGGGCTCCGACAACGCGATCAACGTCGTCCACGCCACCGTGGAC
GCGCTCAAGCAGCTGGTGCGCCCCGAGGAGGTCGCGGCCCGCCGCGGCAAGACCCTCGAG
GAGGTC------ATGCCACGCAGCCTGAAGAAGGGCCCGTTCGTCGATGAGCACCTCCTT
GCGAAGGTGGACGCTCAGAACGAGAAGGGCACCAAGGTCATCAAGACCTGGTCCCGCCGC
TCCACGATTCTCCCCGACTTCATCGGCCACACCTTCGCCGTCCATGACGGCCGGAAGCAT
GTGCCGGTGTTCGTGGACGACTCGATGGTCGGCCACAAGCTGGGCGAATTCGCCCCGACC
AAGACCTTCAAGGGTCATATCAAGGACGACAAGAAG---------ATGCCTCGTAAGGGT
CCCGCCCCGAAGCGTCCCATCGTCAACGACCCGGTCTACGGCTCCCTGGTGACCCAGCTC
ATCAACAAGGTGCTGGTGGACGGCAAGAAGTCCACCGCCGAGCGGATCGTCTACGGCGCC
CTGGAGATCACCCGCGAGAAGACCGGCACCGACCCGGTGCTGACCCTCAAGCGGGCCATC
GAGAACGTCAAGCCCGCCCTCGAGGTGCGCTCCCGGCGCGTCGGCGGCGCCACCTACCAG
GTGCCCGTCGAGGTCCGCCCGGGCCGCTCCACCACGCTGGCCCTGCGCTGGCTGCTGATG
TTCTCCCGCCAGCGGCGCGAGAACACCATGATCGAGCGGCTCGCCAACGAGATCCTGGAC
GCCTCCAACGGCCTGGGCGCCTCCGTGAAGCGCCGCGAGGACACGCACAAGATGGCCGAG
GCCAACCGCGCCTTCGCGCACTACCGCTGGATGCTCATCCCCAAGCGCGTCAAGTACCGC
CGCCAGCACCGCCCGACCCGTTCGGGCCTGTCCAAGGGCGGCAACCGCGTGACCTTCGGC
GACTACGGCCTGCAGGCCCTCGAGCCGGCGTACATCACCAACCGCCAGATCGAGGCCGCC
CGTATCGCCATCAACCGCCACGTCAAGCGCGGCGGCAAGGTCTGGATCCAGATCTTCCCG
GATCGTCCGCTGACCCAGAAGCCGCTCGGCGTGCGCATGGGCTCCGGCAAGGGCCCCGTC
GAGAAGTGGGTCGCCAACGTCAAGCCGGGCCGGATCATGTTCGAGATGTCCTACCCGGAC
GAGAAGACGGCCTTCGAGGCGCTCAACCGCGCGGCGGCGAAGCTGCCCTGCAAGACCCGG
ATTGTCCGGAAGGAGGAT---ATGGCACGCCTTGCTGGAGTCGACCTGCCGCGCTACAAG
CGCATGGAGGTCGCTCTCACCTACATCTACGGCATCGGGCCCGCCCGTGCCGCCGAGCTG
CTGGAGAAGACCGGGATCTCCCCGGATCTCCGCACCGACGATCTGACCGATGAGCAGGTC
TCCGCGCTGCGCGAGGCCATCGAGTGGAAGGTCGAGGGCGACCTCCGCCGCCAGGTCCAG
GCCGATATCCGACGCAAGATCGAGATCGGCTGCTACCAGGGCCTGCGGCACCGCCGCGGC
CTGCCGGTGCGCGGCCAGCGCACCAAGACCAACGCCCGCACGCGCAAGGGTCCGAAGAAG
ACGATCGCCGGAAAGAAGAAG------------------TCGGCGGCCGACGCCGCCCTG
GCGGCCTTCGCCGCCGCGGCCGATGCCGGGCTCGCCGAGGCCCGGCGCGCCCACCTCGGC
GATGAGGCCCCCATCCCGGCGGCCCGCCGGGCGCTGGGCTCGCTGCCCAAGGCCGAGCGC
AAGGACGCCGGCCGCCGGGTGAACCAGGCCCGCGGGCGGGTGGAGGCCCACGCCGCCCGG
CGCGCGGAGCTGGAGGCCGAGGAGAACGCCCGCCGGCTGGAGGCCGAGCGGATCGACGTC
ACCGTGGACACCACCCGCGGCCAGCGCGGCGGGATGCACCCCATCACCATCCTCTCCGAG
CGGATCGCGGACATCTTCACCGCCATGGGCTGGGAGGTCGCCGAGGGCCCCGAGGTGGAG
GCCGAGTACTTCAACTTCGACGCGCTGAACTTCCTGCCGGACCATCCGGCGCGCACCCTG
CAGGACACCTTCCACATC---GCCGTGCTGCGCACGCACACCTCCCCGGTGCAGGTGCGC
ACCATGCTGGACCGGGAGCCGCCGATCTACGTGATCTGCCCGGGCCGGACCTTCCGCACC
GATGAGCTCGACGCCACGCACACCCCGGTGTTCCACCAGGTGGAGGGCCTGGCGGTGGAC
CGCGGGCTGACCATGGGGCATCTGCGCGGCACCCTGGACCACATGGCCAAGGCGCTGTTC
GGCCCGGACACCCGCACCCGGATGCGCACCAACTACTTCCCCTTCACCGAGCCCTCCGCG
GAGGTCGACGTGTGGTTCCCCGGCAAGAAGGGCGGCGCCGGCTGGATCGAATGGGGCGGC
TGCGGGATGGTCAACCCCAATGTGCTGCGCGCCGCCGGGGTCGACCCCGAGGTCTACTCC
GGCTTCGCCTTCGGCATGGGCCTGGAGCGCACCCTGCAGTTCCGCAACGGGCTGCCCGAC
ATGCGCGACATGGTCGAGGGCGACGTCCGCTTCACCCAGCCCTTC------AAGCTGCAC
GATCTCGCCCCGGCCCCGGGTTCCCGCAAGGACAAGACCCGGGTCGGCCGCGGCGAGGCC
TCCAAG---GGCAAGACCGCCGGCCGCGGCACCAAGGGCACCAAGGCCCGCAAGCAG---
GTGCCCGCCTCCTTCGAGGGCGGCCAGATGCCGCTGCACATGCGGCTGCCGCTCAAGGGC
TTCAAGAACCGCAAGGTCACCTTCCAGGTGGTCAACGTCGCGGATCTGGCCCGCCTCTTC
CCGGAGGGCGAGGTCACCATCGCCGACCTGGTCGCCAAGGGCGCGGTGCGCCAGCCGGTG
AAGATCCTCGGCAACGGCGACATCGACGTCGCCGTCAAGGTCACCGCCACCAAGTTCTCG
GGCTCCGCGAAGTCCAAGATCGAGGCCGCCGGCGGCAGCGTCACC---------CGGGAC
GTCATCATCGCCCCGGTCGTGTCGGAGAAGTCCTACGGGCTCATGGAGAACGTGTACACG
TTCCTGGTCTCCCCCGACGCGAACAAGACCCAGATCAAGATCGCGGTCCAGGAGATCTTC
GGCGTGAAGGTCGCCGGCGTCAACACCGTCAACCGTGAGGGCAAGCTCAAGCGCTCCGGT
CGCCGCAAGGCCACCAAGCGCGCCTACGTGACTCTCGCGGCCGGCATCGACATCTTCGGC
------ATGTCGCGTATCGGCAAGAATCCCATCGCAATCCCGGACAAGGTCGACGTCGCC
GTCGACGGCCGGACCGTCACCGTCAAGGGCCCCAAGGGCGAGCTGGCCACCACCATCCCG
GCGCCGATCAGCGCCTCCGTGGAGGACGGCCAGATCGTGGTCGCCCGCCCGGACGACCGG
AAGAGCCGCGCCCTGCACGGCCTGTCCCGGTCGCTGATCAACAACCTCGTGGTCGGCGTC
ACCGAGGGCTACCAGATCAAGATGGAGATCTTCGGCGTGGGCTACCGCGTGCAGAAGAAG
GGCAATGACCTCGAGTTCGCCCTGGGCTACTCCCACCCCGTCCTGATCGAGGCCCCCGAG
GGCATCACCTTCGAGGTCGACGGCACCACCAAGCTGTCCATCTCGGGCATCGACAAGCAG
CAGGTCGGGCAGATCGCCGCCAACATCCGTCGTCTGCGGAAGAACGACCCCTACAAGGGC
AAGGGCATCCGCTACGAGGGCGAGCAGATCCGCCGCAAGGTCGGAAAGACG---AAGAAG
AAGCTTCAGGCAGTCATCAAGCTGCAGATCCAGGCCGGCCAGGCCAACCCGGCGCCGCCG
GTCGGCCCGGCCCTCGGCGCCCACGGCGTCAACATCATGGAGTTCTGCAAGGCGTACAAC
GCCGCCACCGAGAACCAGCGCGGCGACGTCATCCCCGTGGAGATCAACGTCTACGAGGAC
CGTTCCTTCGACTTCAAGCTCAAGACCCCGCCCGCGGCGAAGCTGCTGCTCAAGGCCGCC
GGCGTGAAGAAGGGCTCCGGTGTGCCGCACACCGACAAGGTCGGCTCCGTGACCATGGAC
CAGTGCCGCGAGATCGCCGAGCAGAAGAAGCCCGACCTCAACGCCAACGACGTCGAGGCC
GGGGCGAAGATCATCGCCGGCACCGCCCGCTCCATGGGCATCGAGGTC------CCCCGC
CTGAAGGCGCGCTACCGCTCCGAGATCCGGGACAACCTGCAGAAGCAGTTCGAGTTCGAG
AACATCATGCAGGTCCCGGGGATCACCAAGGTCGTCGTCAACATGGGCGTCGGCGAGGCC
GCCCGCGACTCCAAGCAGATCAACGGCGCGCTCAACGACCTGACCCTGATCACCGGCCAG
AAGCCGCAGCTGCGGCGCGCCCGCAAGTCGATCGCCAACTTCAAGCTGCGCGAGGGCATG
CCGATCGGCGCCCGCGTCACGCTGCGCGGCGACCGCATGTGGGAGTTCCTGGATCGGCTG
CTCACCGTGGCGCTGCCCCGAATCCGCGACTTCCGCGGCCTGTCGGATCAGCAGTTCGAC
GGCCACGGCAACTACACCTTCGGCCTGTCCGAGCAGTCCATGTTCTACGAGATCGACATC
GACAAGATGGATCGGCCCCGCGGCATGGACATCACCGTGGTGACCACCGCCACGAACAAC
GAGGAGGGCCGCGCGCTGCTGCGCGAGCTCGGCTTCCCCTTCAAG---ATGCCCACTATC
CAGCAGCTGGTCCGCAAGGGCCGCCACGACAAGAAGGCGGCGACCTCCACCGCCGCGCTG
AAGGGGTCCCCCCAGCGCCGCGGCGTGTGCACCCGCGTGTACACCACCACCCCGAAGAAG
CCGAACTCGGCGCTGCGGAAGGTCGCCCGCGTGCGGCTGACCTCCGGCATCGAGGTCTCC
GCGTACATCCCGGGTGAGGGCCACAACCTGCAGGAGCACTCCATGGTGCTCGTCCGCGGC
GGCCGCGTGAAGGACCTCCCGGGCGTCCGCTACAAGATCGTCCGCGGCTCCCTGGACACC
CAGGGCGTCAAGGACCGCAAGCAGGCCCGCTCCCGCTACGGCGCGAAGAAGGAGAAG---
---------GAGCTCCGCTCGCTCGGCGCCGACGACCTGGCCGCCAAGCTCAAGGAGTGC
AAGGAGGAGCTGTTCAACCTCCGCTTCCAGATGGCCACCGGCCAGCTGACCAACAACCGC
CGGCTGCGCGTGGTCCGCAAGGACATCGCGCGCATCTACACCGTGATGCGCGAGCGCGAG
CTC---GTGGGCCAGAAGATCCATCCGCACGGCCTCCGGCTGGGAATCTCCTCCGATTGG
CGGTCCCGCTGGTACGCCGACAAGCAGTACGCCGACTACCTCGCCGAGGACATCAAGATC
CGCGATCTGCTGTCCACCGGCCTGCGCGCCGGCATCTCCAACGTGGTCATCGAGCGCACC
CGGGACCGGGTCCGCGTCGACATCCACACCGCCCGGCCGGGCATCGTGATCGGCCGCCGC
GGCGCCGAGGCGGACAAGATCCGCGCGAAGCTGGAGAAGCTCACCGGCAAGCAGGTGCAG
CTGAACATCCTCGAGGTCAAGAACATCGACGCCGACGCCAAGCTGGTCGCCCAGTCCATC
GCCGAGCAGCTGGCCAACCGCGTCGCCTTCCGCCGCGCGATGCGCAAGGCCATCCAGTCC
GCCATGCGCCAGCAGGTCAAGGGCATCAAGGTGGTCTGCTCCGGTCGCCTCGGCGGCGCC
GAGATGGGCCGCACCGAGCGCTACCACGAGGGTCGCGTGCCGCTGCACACCCTGCGCGCC
GAGATCGACTACGGCACCCACGAGGCCCACACCACCTTCGGCCGGATCGGCGTGAAGGTG
TGGATCTACAAGGGCGACGTGATCGGCCGGCGCGGCGATCGCCGCGGC------------
------------------CGCACCGGCCGCCGCGTCGCGAAGAAGAACGTGGCCCAGGGC
CACGCCTACATCAAGTCCACCTTCAACAACACCATCGTGTCCATCACGGACCCGAAGGGC
GCCGTCATCTCCTGGGCGTCCTCCGGGCACGTGGGGTTCAAGGGCTCGCGCAAGTCGACC
CCCTTCGCCGCGCAGATGGCGGCCGAGAACGCCGCCCGCAAGGCGCAGGAGCACGGCATG
AAGAAGGTCGACGTGTTCGTCAAGGGCCCGGGTTCGGGCCGCGAGACCGCCATCCGCTCC
CTCCAGGCCGCCGGCCTCGAGGTCAGCTCGATCTCCGACGTGACCCCGCAGCCGCACAAC
GGCTGCCGTCCGCCGAAGCGTCGTCGCGTC---------GCCAAGGAGGCCGCGGTCGCG
GCCCTGAAGCAGGACTTCGACGAGTCCAACAACGTGGTGCTCACCGAGTACCGCGGCCTG
TCGGTCGACGAGATCACCCAGCTGCGTCGCGCGCTCGGCGCG---GACGTGAAGTACTCC
GTCGCCAAGAACACCATGATCAAGCTCGCCGCCGCCGAGGCGGAGGGGCTCGACGAGCAC
CTCACCGGCCCGACCGCGGTCGCCTTCATCAAGGGCGAGTCGGTCGACGCGGCGAAGGCG
ATCAAGAAGTTCGCCGACGAGCACAAGGCGCTCGTCATCAAGGGCGGCTACGTGGACGGC
TCGGCGATCGACGCCGAGCAGTTCCGCGCCCTGGCGGACATGGACAACCGCGAGACCACG
CTGGCGAAGATCGCCGGCGGGTTCAACGGCGTTCTGGCGGTCGCCGGGCTCCTCGCC---
CGGCTCGCCGCGCTGGAGGAGAAG---ATGACCATGACTGATCCCATCGCCGACATGCTG
TCGCGCGTGCGCAACGCGAACAACGCGTTCCACGACACCGTGTCGATGCCCTCCTCGAAG
CTCAAGGCGAACATCGCCGAGATCCTCAAGCAGGAGGGCTACATCGAGGACTACGTCGTC
GAGGACGCCAAGGTCGGCACCCTGAGCCTCACCCTCAAGTACGGCCCGTCCCGCGAGCGC
TCCATCGCCGGCGTCCGGCGCGTGTCCAAGCCGGGCCTGCGCGTGTACGCCAAGTCCACC
AACCTGCCGAAGGTCCTCGGCGGCCTGGGCGTGGCCATCATCTCCACGTCCCAGGGCCTG
CTCACCGACCGTCAGGCTCACGAGAAGAAGGTGGGCGGGGAAGTCCTCGCCTACGTCTGG
------TCCGGGGTGGTGGTCGTGGACAAGCCCGCCGGGATGACCAGCCACGACGTGGTC
GCCCGGGTGCGCCGGATCCTGGGCACCCGCCGGGTCGGCCATTCCGGCACCCTGGATCCG
ATGGCCACCGGGGTGCTGGTGCTCGGCGTGGGCCGGGGCACCCGCTTCCTGGCCCACGTG
CACGCCGACGCGAAGGCCTACGCGGCGACCATCCGGCTGGGCGCGGCCACGGTCACCGAC
GACGCCGAGGGCGAGCCCGGCGGGCTGGCCGAGGAGGCGGTGCGCGCCGCGGTGGCCGGG
CTCACCGGGGAGCTGATGCAGGTGCCGGCGGCGGTGTCCGCGGTGCGGGTGGACGGCGAG
CGGGCGCATGCCCGGGTGCGCCGCGGCGAGGTGGCGATTCCGGCCCGGCAGGTGACCGTC
GGCCGCTTCGAGATCACCGCGCCGGAGGGCCTGGACCTGGTGGAGTGCTCCGCGGGCACC
TACGTGCGCGCCCTGGCCCGGGATCTCGGGGCCGCGCTCGGCGTCGGCGGGCACCTCACC
GCGCTGCGCCGCACCGCCGCCGGGCCCTTCACCCTCGCCGATGCGGACCTCGACGAGCTC
GCC------CTGGACCTGGACGCCTGCCTGCGCTGCTTCCCGGTGCGCGAGGTCGACGCC
GCGCAGGCGGCGATGCTCGCCCAGGGCCGCGGGGTGCATGCCGCGCTC------------
------------------------------------------------------------
---------ACGCGTCGCCGCGTCGCGCGCACCCGCCGGCATGCCCGGCTGCGCAAGCGC
GTGCACGGCACCGCCGAGACCCCGCGTCTGGTGGTGCACCGCTCCTCGCGGCACATCTCC
GCGCAGATCATCGACGACCAGGCCGGCCGCACCCTGGCGGCGGCCTCCACCGTCGAGCCG
GACCTCCGCGGCGAGGGCGACAAGAAGGCCCGCGGCGCCAAGGTGGGCGAGCTGATCGCC
GCCCGCGCCAAGGAGGCCGGCATCGAGCAGGTCGTCTTCGACCGTGGCGGCTACCAGTAC
CACGGCCGCGTCGCCGCACTGGCCGACGCCGCCCGCGAAGGCGGGCTGAAGTTCATGGCG
CTGTCCACCGAGCGCAAGGCCGAGATCCTGAAGGAATTCGGCGTCCACGAGACCGACACC
GGCTCCCCCGAGGCCCAGGTCGCCCTGCTCACCGCCCGCATCCGCGAGCTCACCGAGCAC
CTGAAGTTCCACAAGCACGACCACCACTCCCGCCGCGGCCTGCTGCTGCTGGTCGGCCGC
CGCAAGGGCCTGCTGAAGTACCTGCAGGACAATGACGTGGAGCGCTACCGCGCCCTCATC
GAGCGCCTGGGCCTGCGCCGC---ATCCGGATCGGCACCCGCGGCTCGGAGCTGGCGACC
ACCCAGTCCGGGCACGTCCGCGACGCGCTGACCCGCAACCCCGCGGAGCTGACCATCGTG
AAGACCGCCGGGGACCACAACCGGCATGACCCGGTGGAGAAGATC---GGCATCGGCGTG
TTCACCCAGGCGCTGCGCCATGCGCTGCGTACCGGGGTGTGCGATATCGCGGTGCACTCC
TTCAAGGACCTGCCCACCGCCGAGGAGGAGGACCTGGTCCTCGCCGCGGTGCCGGCCCGG
GAGGACCCCCGGGAGGTGCTGGTCTCGCGCACCACCCTCGCGGAACTGCCCGCCGGGGCG
AAGGTGGGCACCTCCGCGCCGCGGCGGGTCGCCCAGCTGCGGGCGCTGCGCCCGGACCTG
GAGATCCGGCCGCTGCGCGGCAACATCGAGACCCGGATGTCCCGGGTGCGCGAG---GAC
GACGCGGTGATCCTGGCCCGCGCCGGGCTGGCCCGCACCGGCCGGCTGGCGATGGCCGCC
CAGCTGGACGTCACCGAGCTTATGCCCGCCCCCGCCCAGGGCGCCCTGGCCGTGGAATGC
CGGGCCGATGACGTGGAGCTGCTGCGCCGGGTGGACCACCGGCCCACCCGGGTGCGCGCC
ATCGCCGAACGCACCATCCTGGAGGTGCTGCAGGCCGGCTGCACCGCCCCGGTCGGGGCG
CACGCCACCCTCACCCTCACCGCCGGAGTGTTCGGCCTGGACGGCGGGCGCCGCCTGGTG
CGCGCCGCCGAT---CGGCCCCGCGATCTGGGCCGGGAGGTCGCCGGGGCGCTGGGCGCC
CACGAGATCATG---------CGCCGCAAGGTCCGCACCGGGTACGTCGTGTCCGACAAG
ATGCAGAAGACCATCGTGGTCGAGCTCGAGGACCGCAAGCAGCACGCCCTCTACGGCAAG
ATCATGCGCACCAACTCCCGGGTGAAGGCGCATGACGAGAACGAGGAGGCCGGCGTGGGC
GACCGCGTCCGGATCGAGGAGACCCGGCCGCTGTCCAAGGACAAGCACTTCCGCCTCCTG
GAGATCGTCGAGAAGGCCAAG---ACTACTTTCCACCCCAAGGACGGTGACATCGAGCGC
AAGTGGTACGTCATCGACGCCACCGACGTGCGCCTCGGCCGTCTGGCCACCCACGCCGCC
AATCTGCTGCGCGGCAAGGGCAAGGCCTACTACGCCCCCAACGTCGACTGCGGTGACCAC
GTGGTCATCATCAACGCCGACAAGGTGGCCATCTCCTCCAACAAGCGGGACCGCGAGATG
CGCTACCGCCACTCGGGCTTCCCGGGTGGTCTGAAGTCCATGACCCTGGGCCGCTCCCTC
GAGGTGCACCCGGAGCGGGTCGTCGCCGAGGCGATCGAGGGCATGATGCCGCACACCAAG
CTCTCCCGCGCCTCCGTCAAGAAGCTGCACGTCTACGCCGGCGCCGAGCACCCGCACGGC
TCCAAGAACCCCGAGAACTACGAGATC------------------------CCGGTCGCC
GGGGTGGACGAGGCCGGCCGCGGCGCCTGCGCCGGCCCCCTGGTCGCCGCCGCCTGCATC
CTC---GACCTGGCCGGGCTCACCGACTCCAAGAGGCTCAGCCCCGCCGCCCGGGCCCGG
CTGGAGCCGGCGATCAAGTCCGCCCGGGCCTGGGCGGTGGTCGCCGTGGAACCGGCGGAG
ATCGACGCCCGCGGGATCACCCACGCCAACCTCTCCGCGATGCGCCGGGCGGTCGCCCCC
GGCGTGCTCGTCGACGGCCTGGCCGTGCCGCAGCTGCCGATCATCGGCGGGGACGCGGCG
GCGCGGTGCATCGCCGCGGCGAGTGTCCTCGCCAAAGTGGCCCGCGACCGGATTATGGTT
GACCACGACACCCGGTGGCCGGGCTACGGCTTCGCCGCCCACAAGGGCTACGGCACCCGA
GCGCACATGGCCGCGCTGGCGCGGCTGGGGCCCGCCGGCTGCCACCGGATGAGCTACAAC
GTCCGCGCCGCC---------------GTGAAGATCCGCAAGGGCGATACCGTCCTGGTC
ATCTCGGGCCCCGACAAGGGCGCCAAGGGCACCGTCATCGAGGCCTACAGCCGGGACAAG
GTCCTCGTCGAGGGCGTCAACCGCATCAAGAAGCACGTCGCCAACTCCGCGGAGCGCGGC
GCGTCCGGCATCGTCACCCAGGAGGCCCCGATCCACGTCTCGAACGTCATGCTCGTCGAC
---GCCGACACCCCGACCCGCGTCGGGTACCGCTTCGACGAGGGCAAGAAGGTTCGCATC
TCCCGCCGCACCGGGAAGGACATC---
>Pseudomonas_aeruginosa_Ocean1155
ATGTCCCAAGTCAACATGCGCGATATGCTGAAGGCCGGTGTGCACTTCGGCCACCAGACC
CGTTACTGGAACCCGAAAATGGGCAAGTTCATTTTCGGCGCGCGCAACAAGATCCATATC
ATCAACCTCGAAAAGACCCTGCCGATGTTCAACGAGGCCCTGACCTTCGTTGAGCGCCTG
GCCGCTGGCAAGAACAAGATCCTGTTCGTCGGCACCAAGCGTTCCGCCGGCAAGATCGTT
CGCGAGGAAGCCGCTCGTTGCGGCATGCCGTACGTCGACCATCGCTGGCTGGGCGGCATG
CTCACCAACTACAAGACCATCCGTCAGTCGATCAAGCGCCTGCGCGACCTGGAAACCCAG
TCCCAGGACGGCACCTTCGACAAGCTGACCAAGAAAGAAGCCCTGATGCGCAGCCGTGAC
CTCGAGAAGCTCGAGCGCAGCCTGGGCGGCATCAAGGACATGGGCGGCCTGCCGGACGCT
CTGTTCGTGATCGACGTCGACCACGAGCGCATCGCCATCACCGAAGCCAACAAGCTGGGC
ATCCCGGTCATCGGCGTTGTCGATACCAACAGCAGCCCGGAAGGCGTCGACTATGTAATT
CCCGGTAACGATGATGCCATCCGCGCCGTGCAACTCTACCTGAACTCGATGGCCGAAGCG
GTAATCCGCGGCAAGGCTGCCACCAGCGCCGACGAGTTCGTCGAGGAAGCGCCGGCC---
------------------------------ATGCAAAACCAACAAATCCGGATTCGGTTG
AAGGCTTTTGACCATCGCCTGATCGATCAATCAACCCAGGAAATCGTGGAAACCGCGAAA
CGTACTGGTGCTCAGGTGCGTGGTCCAATCCCTCTGCCGACCCGCAAGGAACGTTTCACC
GTGCTGATCTCTCCGCACGTCAACAAAGATGCGCGTGATCAGTACGAAATTCGTACACAT
AAGCGTGTACTGGACATCGTCCAGCCGACGGATAAAACCGTCGATGCGCTGATGAAGCTC
GATCTTGCTGCAGGCGTTGAAGTACAGATCAGCCTCATGGCTAAGCTGACCAAGCGCCAG
AAGGCGATTGCCGAGAAAGTAGTTGCCGGCAAGCAGTACAGCTTCGAAGAGGCCGCCAAG
CTGCTGGCCGAGCTGTCCACCATCAAGTTCAAGGAGTCCGTGGACGTTGCCGTGAACCTC
GGCGTCGATCCGCGTAAATCCGACCAGGTCGTTCGTGGCGCCACCGTCCTGCCGAACGGC
ACCGGCAAGAGCGTCCGCGTTGCCGTCTTCACCCAGGGTCCGGCTGCCGAAGCCGCTCTG
GCTGCCGGCGCCGACAAGGTGGGCATGGACGAGCTGGCTGCCGAAATGAAAGGCGGCGAC
CTGAACTACGACGTTGTCATCGCTTCCCCGGATGCCATGCGTGTCGTCGGTCAGCTGGGC
CAGATCCTCGGCCCGCGTGGTCTGATGCCGAACCCGAAAGTCGGCACCGTGACTCCGGAC
GTCGCTACCGCCGTGAAGAATGCCAAAGCTGGTCAGGTACGTTTCCGTACCGACAAGAAC
GGCATCATCCACAGCTCCGTCGGTAAGGTCGATTTCGAACCGGCCAAGCTGCAGCAGAAC
GTTGAAGCGCTGCTGGCCGACCTGAAGCGCCTGAAGCCGTCCTCGTCGAAAGGCGTGTAC
GTCAAGCGCGTGACCCTGAGCACCACCATGGGTCCGGGCCTGCAGATCGACCTGGCTTCC
CTG---------------------------------------------------------
---------------------------------------------------------AAG
CCTGCCGCCGTGGAAGAACGCAAGAAGGAAGAGGCCGCGCCGCGCGCCCAAGCGGGACGA
TGACCGCCGCGACCGCAAGCACACCCAGCACCGTCCTCGGTC---AAGGAGAAGGAAAAG
GTTCCTGCTCCGCGCGTGGCTCCACGCAGCACCGACGAGGAAAGCGATGGTTACCGTCGC
GGCGGTCGTGGTGGCAAGTCGAAGCTGAAGAAGCGCAACCAGCACGGGTTCCAGAACCCG
ACAGGACCGATCGTGAACATCGGTGAGACCATCACCGTAGCCGAGTTGGCCGCCCAGATG
TCGGTCAAGGGCGCCGAAGTCGTCAAGTTCATGTTCATGGGCTCCCCGGTGACCATCAAC
CAGGTCCTGGACCAGGAGACCGCCCAACTGGTCGCCGAAGAGCTGGGCCACAAGGTCAAG
CTGGTCAGCGCCGAGTCCCTGAAGTTCGAAGGCGAGGCGGTCCGCGCGCCGGTCGTCACC
GTCATGGGCCACGTCGACCACGGCAAGACATCGCTGCTCGACTACATCCGTCGCGCCAAG
GTCGCCGCGGGCGAGGCCGGTGGCATCACCCAGCATATCGGTGCCTACCACGTCGAAGAG
GGCATGGTGACCTTCCTGGATACCCCCGGCCACGCCGCGTTCACCGCGATGCGTGCCCGT
GGCGCCCAGGCGACCGACATCGTGATCCTGGTGGTCGCGGCCGACGACGGCGTCATGCCG
CAGACCCAGGAAGCCGTGCAGCACGCGAAAGCGGCGGGCGTGCCGATCGTGGTCGCGGTG
AACAAGATCGACAAGCCCGAGGCCAACCCGGACAACATCAAGAACGGCCTGGCCGCTCTC
GACGTGATCCCGGAAGAGTGGGGCGGCGACGCTCCCTTCGTCCCGGTTTCGGCGAAGCTC
GGTACTGGCGTCGATGAACTGCTCGAAGCGGTCCTGCTGCAGGCGGAAGTGCTCGAACTG
AAAGCCACTCCGTCGGCCCCGGGCCGTGGCGTGGTGGTCGAGTCGCGCCTGGACAAGGGA
CGCGGCCCGGTGGCCACCGTGCTGGTCCAGGACGGTACCCTGCGCCAGGGCGACATGGTG
CTGGTCGGCATCAACTACGGTCGTGTCCGCGCCATGCTCGACGAGAACGGCAAGCCGATC
AAGGAAGCCGGCCCGTCGATCCCGGTCGAGATCCTCGGCCTGGACGGTACGCCGGATGCC
GGTGACGAGATGACCGTGGTCGCCGACGAGAAGAAGGCCCGCGAAGTCGCCCTGTTCCGT
CAAGGCAAGTTCCGTGAGGTGAAACTGGCGCGTGCCCATGCCGGCAAGCTGGAAAACATC
TTCGAGAACATGGGCCAGGAAGAGAAGAAGACCCTGAACATCGTCCTCAAGGCCGATGTG
CGCGGTTCGCTCGAGGCTCTGCAAGGCTCGCTCAGCGGCCTGGGCGACGAAGTGCAGGTC
CGCGTGGTCGGTGGCGGCGTCGGTGGCATCACCGAGTCCGACGCCAACCTGGCGCTGGCT
TCCAACGCGGTGCTGTTCGGCTTCAACGTGCGCGCCGACGCCGGCGCGCGCAAGATCGTC
GAAGCCGAAGGTCTGGATATGCGTTACTACAACGTGATCTACGACATCATCGAGGACGTC
AAGAAGGCCCTTACCGGCATGCTCGGCAGCGATCTGCGGGAGAACATCCTGGGCATCGCC
GAGGTGCGCGACGTGTTCCGCTCGCCGAAGTTCGGCGCGATCGCCGGCTGCATGGTCACC
GAGGGCATGGTGCACCGCAACCGTCCGATCCGCGTGCTGCGGGACGATGTGGTCATCTTC
GAAGGCGAGCTGGAGTCTCTCCGTCGCTTCAAGGACGACGTCGCCGAAGTGCGTGCCGGC
ATGGAGTGCGGCATCGGCGTGAAGAGCTACAACGACGTCAAGGTCGGCGACAAGATCGAA
GTGTTCGAGAAGGTCGAAGTCGCACGC---ATGCGCGTGCTGGGACTGGAAACGTCCTGC
GACGAAACCGGCGTCGCCCTTTACGGCCTGCTGGCCGACGCGCTGTTCAGTCAGATCGAC
CTCCATCGCGTCTACGGCGGCGTCGTGCCCGAGCTGGCCTCGCGCGACCACGTCAAGCGC
ATGCTGCCGCTGATCCGCCAGGTGCTCGACGAGTCCTGCACGCCGGCGGATATCGACGCG
ATCGCCTATACCGCCGGTCCCGGCCTGGTCGGCGCCCTGCTGGTGGGGGCTTCCTGTGCC
CAGGCGATGGCCTTCGCCTGGGGCGTGCCGGCGGTCGGCGTGCACCACATGGAAGGGCAC
CTGCTGGCGCCGCTGGAGCAGCCGCCGCCGTTCGTCGCCTTGCTGGTTTCCGGCGGTCAC
ACCCAGTTGGTGCGGGTGGACGGTATCCGCTACCAGTTGCTTGGCGAATCGGTGGACGAT
GCCGCCGGCGAAGCCTTCGACAAGACCGCCAAGCTGATCGGCCTGGGCTATCCCGGTGGT
CCGGAAATCGCCCGCCTGGCGACTCCTGGCCGCTTCGTGTTCCCGCGGCCGATGACCCTG
GACTTCAGCTTCAGCGGGCTCAAGACCTTTACCCTGAACACCTGGCAGCGTTGCGACGAC
AGCGAGCAGACCCGCTGCGACATCGCCCTGGCGTTCCAGACCGCGGTGGTCGAGACCCTG
CTGATCAAGTGTCGTCGCGCCTTGAAGCAGACCGGCAAGAACCTGGTGATCGCCGGCGGC
GTCAGCGCCAACCAGGCGCTGCGCAGCGGCCTGGAAAAGATGCTCGGCGAAAAGGGGCAG
GTGTTCTACGCCCGCCCGCGCTTCTGCACCGACAATGGCGCGATGATTGCCTACGCCGGC
TGCCAGCGCCTGGACGGCCCGGCGATCAGCGTCCAGCCGCGCTGGCCGATGATGGAAGTA
GCCGCTAAGCTGTCGGGCGCTCGTATCTCCGCCCAGAAAGCCCGCTTGGTCGCCGACCAG
ATCCGCGGGAAGAAGGTGGGCGAAGCGCTCAACCTCCTGGCTTTCAGCAGTAAGAAAGCC
GCCGAGATCATGAAGAAAGTGCTGGAGTCGGCCGTTGCCAACGCTGAGCACGAAGGCGCC
GATGTGGATGACCTGAAGGTCTCCACCGTCTTCGTCAACGAAGGTCGTTCGCTCAAGCGC
ATCATGCCGCGTGCCAAAGGCCGTGCTGATCGCATCGTGAAGCGGTCTTGCCATATCACG
GTCAAGGTTGCG------------------------------AATGTGAACGGC------
GCTCAGATCGAAGTCTCCGAGCGTACCTTTGGTGGCGAATTCAACGAGACCCTGGTGCAC
CAGGCAGTCGTGGCCTACATGGCTGGCGGCCGTCAGGGCAGCAAGGCGCAGAAGACTCGC
TCCGAAGTCTCTGGTGGTGGCAAGAAGCCGTGGCGTCAGAAGGGCACCGGTCGTGCTCGC
GCTGGCACCATCCGTAGCCCCATCTGGCGTGGGGGCGGCACCACTTTCGCCGCTAAACCG
CGTAGCCACGAACAGAAGCTGAACAAGAAGATGTACCGCGCAGCACTGCGCTCCATCCTT
GCCGAGCTCGTTCGTCTGGACCGTCTGGTCGTCGTTGCCGACTTCGCTGTCGATGCACCG
AAAACCAAGGGCCTGGTTGCCAAGCTGGACACCCTGGGTCTGAAAGACGTGCTGATCGTG
GATGGTGTCGACGAGAACCTGTACCTCGCTGCGCGCAACCTGGCGCACGTCGATGTACGT
GATGTCCAAGGTTCCGACCCCGTCAGCCTGATCGCCTACGACAAGGTGCTGGTCACCGTG
TCCGCCGTGAAGAAGTTCGAGGAG---ATGGCAATCGTTAAGTGCAAACCGACTTCCGCT
GGTCGTCGCTTTGTCGTCAAGGTGGTGAATCAGGAGCTGCACAAAGGCGCTCCCTACGCA
CCGCTGCTGGAAAAGAAATCCAAGTCTGGCGGCCGTAACAACAACGGTCGTATCACCACC
CGTCATATCGGTGGTGGTCACAAGCAGCACTACCGTCTGGTCGACTTCCGTCGCAACAAG
GATGGCATCCCTGCCATCGTTGAGCGCGTCGAATACGATCCGAACCGCACTGCACACATC
GCTCTGCTGAAGTATGCAGACGGCGAGCGTCGCTACATCATCGCCCCCAAGGGCGTTGCT
GCAGGTGACCAGCTGATCTCCGGTATCGGTGCGCCGATCAAGGCAGGCAACAGCATGCCT
CTGCGCAACATCCCGGTGGGTAGCACTGTTCATGGTATCGAGCTGAAGCCGGGTAAAGGC
GCTCAGATCGCTCGCTCCGCTGGCGCTTCCGCCCAGCTGGTCGCGCGTGAAGGTGCGTAC
GTAACCCTGCGTCTGCGCTCCGGTGAAATGCGTAAAGTCCTGGCTGAGTGCCGTGCGACC
CTGGGCGAAGTCTCGAACTCCGAGCACAGCCTGCGTTCGCTGGGTAAAGCCGGTGCTACG
CGCTGGCGTGGTGTTCGCCCGACCGTTCGCGGCGTGGCGATGAACCCGGTCGACCACCCG
CATGGTGGTGGTGAAGGCCGTACCTCTGCTGGTCGTCATCCGGTATCGCCGTGGGGTCTT
CAGACCAAGGGTAAGAAGACTCGC---TCGAACAAGCGTACCGATAACATGATCGTCCGC
CGCCGCAAG---------TCGGCGACTCAAAATTACGGCACTGGCCGTCGTAAGACCGCT
ACCGCTCGCGTCTTCCTGCGTCCGGGTACTGGCAAGATTTCCATCAACAACCGTGGTCTC
GATCAGTTCTTCGGTCGTGAAACCGCTCGCATGGTCGTGCGTCAGCCGCTCGAGCTGACC
GAGACCGTCGAGAAGTTCGACATCTTCGTTACCGTCGTTGGCGGTGGCGTAAGCGGTCAG
GCCGGTGCGATCCGTCACGGCATCACCCGTGCCCTGATCGAGTACGACGAAACCCTGCGT
AGCTCGCTGCGCAAGGCCGGCTACGTGACTCGCGATGCCCGTGAAGTCGAGCGTAAGAAA
GTCGGTCTGCGTAAAGCGCGTAAGCGTCCGCAGTACTCCAAGCGTATGACAATTGGTGTT
GTCGGTCGTAAATGCGGCATGACCCGCATTTTCACCGAGGAAGGTGTCTCTATTCCGGTT
ACGGTCATCGAGGTCGAGCCGAATCGCGTCACCCAGTTCAAGACTGAAGAAACCGATGGC
TACCGTGCAGTGCAAGTCACCGCCGGCGAGCGTGCTTCTCGCGTTACCAAAGCGCAAGCT
GGTCACTTTGCCAAGGCGAATGTCGCCGCCGGTCGCGGCGTGTGGGAATTCCGTCTGGGC
GAAGAGCAGTATGCCGCTGGTGACCAGATCACTGTCGATCTGTTCCAGGCAGGCCAGATG
GTAGACGTTACCGGCGAGTCCAAGGGTAAGGGCTTCGCGGGCACCATCAAGCGCTGGAAC
TTCCGTGGTCAGGATAACACCCACGGTAACTCCGTTTCCCACCGCGTCCCGGGTTCCATC
GGCCAGTGCCAGCCTGGTCGAGTGTTCAAGGGCAAGAAAATGTCCGGTCATCTGGGTGCG
GAGCGGGTAACCGTTCAATCCCTGGAGATCGTGCGCGTCGATGCTGAACGCAATCTGCTG
CTGGTCAAGGGTGCCGTTCCCGGCGCTACCGGCGGTGATGTGATCGTGCGTCCGGCAGCC
AAG---ATGAAATTCAGTGAAAAGTGGCTGCGGAGCTGGGTTTCCCATGACGAGCTGGTC
GCTCGCCTGTCCATGGTCGGCCTCGAGGTCGACGCCGACCTGCCGGCCGGCGCCTTCAGC
GGCGTGGTGGTCGGCGAGGTGCTCTCGACCGAACAGCATCCGGACGCCGACAAGCTGCGG
GTCTGCCAGGTCAGCAACGGCCAGGTCGTCTGCGGTGCGCCCAACGTACGCGCGGGCCTG
AAGATTCCCTTCGCCATGATCGGCGCCGAACTGTTCAAGATCAAGAAAGCCAAGCTGCGC
GGCGTCGAGTCCTTCGGCATGCTCTGCTCGGCCAAGGAATTGCAGATCAACGCCGGTCTG
CTCGAGCTGGTCGGCCAGGACGTCCGCACCTATCTGCTGGACGACTACACCATCGAGGTC
GGCCTGACCCCGAACCGCGGTGACTGCCTGTCGCTCGCCGGCCTGGCCCGCGAAGTCAGC
GCCATCGACGTACCGCTGCACGACGAGCGTCCGGTCGAACTCCCGGCCGCCTGCCCGCGC
TACCTCGGCCGGGTGATCCGCAACGTCGACAGCCGGCCGACCCCGTTGTGGATGGTCGAG
CGCCTGCGCCGTTCCGACATTCGCAGTATCGATCCGGTGGTCGACGTCACCAACTACGTG
ATGATCGAACTGGGCCAGCCGATGCATGCCTTCGACCTTGCCGAGATCGGCGTGCGCGTG
CGCATGGCCGAGGACGGCGAGAAGCTGGTCCTGCTCGACGGCCAGGAAATCACCCTGCGC
GCCGACACCCTGGTGATCGCCGACCACCAGCGCGCTCTGGCCATCGCCGGGGTGATGGGC
GGCGAGCACAGCGGCGTCAGCGACAGCACTCGCGACCTGTTCCTCGAAGCCGCGTTCTTC
GACACCATCGCCCTGGCCGGCAAGGCCCGCTCCTATGGCCTGCACACCGACTCCTCGCAT
CGCTTCGAGCGCGGCGTCGACAGCCAGTTGGCGCGCAAGGCCATGGAGCGCGCGACGCGC
CTGATCCTCGACATCGTCGGCGGTGAACCGGGGCCGATCGCCAGCGAAGCGCACCTGCCG
AAGGTCCCGATCACCCTGCGCGCCGAGCGCGTGACCCAGATGCTCGGCATGCCGCTGGAC
GCCGCCGAGATCGTGCGCCTGCTGCAAGCCCTGGAGCTGACGGTGGTAGCCTCGGTCGGC
GTACCGAGCCATCGCTTCGACATTGAAGTCGACCTGATCGAGGAGCTGGCCCGTCTCTAC
GGCTACAACCGCCTGCCGGTGCGCTACCCGCAGGCGAAC---AACAAGCCGGAAGCGCGC
GCCGCGCTGCCGTTGCTGCGGCGCCTGCTGGTCGCCCGCGGCTACCAGGAAGCGATCACC
TTCAGCTTCATCGATCCGGCCCTGTTCGAACTGCCGCTGACCCTGGCCAACCCGATCTCC
GCCGACATGGCGGCGATGCGTTCCAGCCTCTGGCCGGGCCTGGTCAAGGCGCTGCAGCAC
AACCTCAACCGCCAGCAGTCGCGGGTCCGCCTGTTCGAAAGCGGCCTGCGCTTCCAGGAA
GCCATGCTCGCCGGCGCCATCTGCGGCGAAGGCTGGGGCGTGGACTTCTTCGACGCCAAG
GCCGATGTCGAGGCAGTGCTGGCCAGTGCCGGTGCCCTCTTCAGCTTCGTGCTGCACCCG
GGGCAGACCGCGCGCATCGAGCGGGGCTACCTGGGCGCGCTGCATCCGGAACTGGCGAAG
AAACTCGACCTCCCGGTGTTCCTCTTCGAGCTGCTGTTGGCCGAAGTGGTC---AAGTTC
CGCGAGCTGTCGCGCTTCCCCGAAGTGCGTCGCGACCTGGCGCTGCTGGTGGACCAGGAC
GTGCCGGCACAAGACATCCTGACACAAATCCGTGCGGCGGCCCTGACGGACCTCAGGCTG
TTTGATGTGTATCACGGTAAAGGCATTGATCCGCATAGAAAAAGCCTTGCCGTCGGCTTG
ACCTGGCAGCATCCATCGCGCACTCTTAATGACGATGAAGTCAATAGCACGACGCAGAAC
ATCGTCACGTCGTTGGAAGAAAGGTTCAATGCCACGTTAAGGATGATTCAGACTCAATCC
ATGCTCGATGTCGCTGACAACAGCGGCGCGCGTCGTGTGATGTGCATCAAGGTGCTCGGC
GGTTCCCACCGCCGTTACGCCGGCATCGGCGACATCATCAAGGTCACCGTCAAGGAAGCG
ATTCCGCGCGGCAAAGTGAAGAAGGGCCAGGTCATGACTGCCGTGGTCGTTCGCACCAAG
CACGGCGTACGTCGTACCGACGGTTCCATCATCCGCTTCGACGGCAACGCCGCCGTCCTG
CTGAACAACAAGCAGGAGCCGATCGGCACCCGTATCTTTGGGCCAGTGACTCGTGAACTC
CGTACCGAGAAGTTCATGAAGATCGTCTCGCTCGCCCCCGAAGTGCTG---------AAC
AACGAGCAAAAGCGCGACGAAGGCTACATCGAGAAGCTGGTTCAGGTTAACCGCGTCGCC
AAAACCGTAAAAGGTGGCCGTATCTTCGCTTTCACCGCACTGACCGTGGTGGGTGATGGC
AAGGGTCGCGTTGGTTTCGGTCGTGGCAAGGCGCGTGAAGTGCCGGCCGCCATCCAGAAA
GCAATGGAAGCCGCTCGCCGCAACATGATCCAAGTGGATCTG---AACGGCACCCTGCAG
TATCCGACCAAGTCCGCCCATGGCGCCTCCAAGGTGTACATGCAGCCGGCTTCGGAAGGT
ACCGGCATCATCGCCGGCGGCGCCATGCGTGCCGTTCTGGAAGTGGCTGGTGTGCAGAAC
GTCCTGGCCAAGTGCTATGGCTCCACCAATCCGGTGAACGTGGTTTACGCCACCTTCAAG
GGCCTGAAGAACATGCAGGCTCCGGAAGCAGTAGCGGCCAAGCGTGGCAAGAGCGTCGAG
GAGATT---------CCACGTTCACTGAAAAAAGGTCCGTTTATCGATCTTCACCTGTTG
AAGAAGGTCGAAGTCGCGGTGGAAAAGAACCGCAAGCCGATCAAGACCTGGTCGCGTCGT
TCGATGATTCTGCCGCATATGGTTGGTCTGACCATCGCCGTGCACAACGGCCGTCAACAC
GTACCGGTTCTCGTCAACGAGGACATGGTCGGCCACAAACTGGGCGAGTTCGCCGCTACC
CGCACCTACCGCGGGCATGCTGCG---GACAAGAAAGCCAAG---ATGCCAAGACGTCGT
GTAGCGGCCAAGCGTGAAGTGCTGGCTGATCCGAAATACGGAAGCATCCTGGCCAAGTTC
ATGAACCACGTGATGGAAAGCGGCAAGAAAGCCGTTGCCGAGCGTATCGTTTACGGTGCG
CTGGACAAGGTGAAGGAACGCGGCAAGGCCGATCCCCTGGAAACCTTCGAAAAAGCTCTC
GATGCCATCGCTCCGCTGGTCGAAGTGAAGTCCCGCCGCGTAGGTGGTGCGACTTACCAG
GTTCCGGTCGAAGTCCGTCCGTCCCGTCGTAATGCCCTGGCCATGCGTTGGCTGGTGGAC
TTCGCCCGCAAGCGTGGCGAGAAGTCCATGGCTCTGCGCCTGGCTGGCGAGCTGCTGGAT
GCCGCTGAAGGCAAGGGCGCAGCAGTCAAGAAGCGTGAAGACGTGCACCGTATGGCAGAG
GCCAACAAGGCCTTCTCGCACTACCGGTTCATGCTGCAACCCAAGCGTACGAAGTTCCGC
AAACAAATGACCGGCCACAACCGTGGTCTGGCTCATCGTGGTAGTAAGGTCAGCTTCGGT
GAGTACGCACTGAAGGCCACTAGCCGTGGCCGCCTTACTGCTCGTCAGATCGAGTCCGCG
CGTCGTGCGCTGACCCGTCACGTGAAGCGTGGCGGCAAGATCTGGATCCGCGTATTCCCT
GACAAGCCTGTCACCAAGAAGCCCCTCGAAGTTCGTATGGGTAAAGGTAAGGGTGGGGTC
GAGTACTGGGTAGCCCAGATCCAGCCGGGCAAGGTCCTGTACGAGATCGAGGGTGTTTCC
GAAGAGCTGGCGCGTGAGGCTTTCGCCCTGGCTGCTGCAAAGCTGCCCCTCGCCACCTCC
TTTGTTAAGCGGACG------ATGGCCCGTATTGCAGGCGTCAACATTCCGGATAACAAG
CACACTGTTATCTCGCTGACCTACATCTATGGTGTTGGTCGCACTACTGCTCAGAGCATC
TGCGCAGCCACCGGCGTAAACCCGGCTGCCAAGATCAAGGACCTGAGCGACGAGCAGATC
GATCAGCTGCGTAACGAAGTCGCGAAGACCACCGAAGGTGACCTGCGTCGCGAAATCAAC
ATGAACATCAAGCGTCTGATGGACCTCGGTTGCTACCGCGGTCTGCGTCATCGTCGCGGT
CTGCCGGTTCGCGGTCAGCGTACCAAGACCAACGCGCGTACCCGCAAGGGCCCGCGTAAG
CCGATCCGC------------------GAAAACCTGGATGCGCTGGTCTCTCAAGCATTG
GAGGCTGTGCGACACACCGAAGACAATGCCCTGGAGCAGATCCGGGTTCACTACCTCGGC
AAGAAAGGCGAACTGACCCAGGTGATGAAGACCCTGGGCGACCTGCCGGCCGAAGAGCGG
CCGAAGGTCGGCGCGCTGATCAACGTGGCCAAGGAAAAGGTCCAGGATGCGCTGAACGCG
CGTAAGACCGAGCTGGAAGCCGCGCTGGCCGCCCGGCTGGCCGCGGAGCGCATCGATGTC
ACCCTGCCTGGCCGTGGCCAGCTGAGCGGCGGCCTGCATCCGGTCACCCGCACGCTGGAG
CGCATCGAGCAGTGCTTCAGCCGCATCGGCTACGAAGTCGCCGAAGGCCCGGAAGTCGAA
GACGACTACCACAACTTCGAAGCGCTCAACATTCCGGGCCACCACCCGGCGCGTGCCATG
CACGACACTTTCTATTTCAATGCGCTGCTGCGTACCCACACCTCACCGGTGCAGGTGCGG
ACCATGGAGTCCCAGCAGCCACCGATCCGCATTGTCTGCCCGGGGCGCGTCTACCGCTGC
GAC---TCCGACCTGACCCACTCGCCGATGTTCCACCAGGTGGAAGGCCTGCTGGTGGAC
GAGGGCGTCAGCTTCGCCGACCTCAAGGGCACCATCGAGGAATTCCTCCGCGCCTTCTTC
GAGAAGCAGCTCGAAGTGCGCTTCCGTCCGTCCTTCTTCCCCTTCACCGAGCCCTCGGCC
GAAGTGGACATCTGCGTGATCTGCAGCGGCAACGGCCAGGGCTGGCTGGAAGTCATGGGT
TGCGGCATGGTGCACCCGAACGTGCTGCGCATGTCCGACATCGATCCCGAGAAATTCCAG
GGCTTCGCCTTCGGCATGGGCGCCGAGCGCCTGGCCATGCTGCGCTACGGGGTGAACGAC
CTGCGTCTGTTCTTCGATAACGATCTGCGCTTCCTCGGACAATTC---ATGCAACTGAAC
GATCTGCGTTCCGCGCCGGGTGCCCGTCGCGAAAAGCACCGTCCGGGCCGTGGCATCGGT
AGCGGTCTGGGCAAGACCGGTGGCCGTGGTCACAAAGGTCTGACCTCCCGCTCCGGCAAG
GTCGCTCCGGGCTTCGAGGGTGGTCAACAGCCTCTGCACCGTCGCCTGCCGAAGTTCGGC
TTCGTTTCCAAGGCCATGGATCGTGCTGAAGTGCGCACCTCCGAACTGGCCAAGGTC---
GAAGGCGACGTCGTCAGCCTGCAGACCCTGAAGGATGCCAACCTGATCAACCAGCACGTC
AAAGTCATGCTGTCCGGCGAAGTTGGTCGTGCGGTCACCCTGAAAGGTATCGCCGCCACC
AAGGGTGCGCGTGCGGCTATCGAAGCAGCTGGCGGTAAATTCGAG---------TTCAAA
GTGCTGCTTGGTCCGCACATCTCCGAGAAAGCCACGGGTCTCGCGGACAAGCAATTCGTT
TTCAAGGTTGCCACCGATGCAACCAAGCTGGAAATCAAGAAGGCCGTAGAAAGCCTGTTC
AGCGTGAAGGTACAGCGCGTCACTACCCTGAACGTCAAGGGTAAGACCAAGCGCACCGGC
AAGCGTAACGACTGGAAAAAAGCGTACATCGCTCTCCAGCCGGGCGATGAT---------
------ATGTCTCGCGTTGCTAAGAACCCCGTCAAGCTGCCTGCCGGCGTTGAAATCAAA
CTGGCTGGTCAGCAACTGTCCATCAAGGGCGCCAAAGGTGCTCTGGAGCTCAAGGTCCAT
CCTTCGGTCGAAGTGATCCAGGACAGCGGTGAGCTGCGTTTTGCTGCGCGTAACGGCCAG
CAGACTCGCGCCATGGCTGGTACCACCCGTGCTCTGGTGAACAACATGGTAGTCGGCGTC
AGCCAGGGCTTCGAGCGCAAGCTCCAGCTGGTCGGCGTTGGTTACAAAGCGCAGGCCAAG
GGCCAAGTGCTGTCCCTGTCCCTCGGCTTCTCCCATCCGGTTGATTACGAACTGCCGGCC
GGCATCGTCGCTGAGACCCCCAGCCAGACCGATATCCTGATCAAGGGTATCGACAAGCAG
CTGGTCGGTCAGGTTGCTGCCGAAATTCGCGACTTCCGTCCGCCGGAGCCTTACAAAGGC
AAGGGCGTGCGTTACGCCGACGAAGTCGTCCGTCGTAAAGAAGCCAAGAAGATGGCTAAG
AAAATCCAGGCTTATATCAAGCTGCAAGTAAAGGCCGGTCAGGCCAACCCGTCGCCGCCG
GTCGGCCCTGCCCTGGGTCAGCACGGCGTGAACATCATGGAATTCTGCAAGGCGTTCAAC
GCCAAGACCGGCCAAGAGCCGGGCCTGCCGACTCCTGTGATCATCACTGTTTACAGCGAC
CGTAGCTTCACCTTCGAAACCAAGAGCACCCCGGCTGCCGTCCTGCTGAAAAAAGCAGCT
GGCATCACCAGCGGCTCCGCTCGTCCGAACTCCCAGAAAGTCGGCACCGTTACCCGTGCC
CAGCTGGAAGAGATCGCCAAGACCAAGCAGGCTGACCTGACCGCTGCTGATCTGGACGCT
GCTGTACGTACCATCGCTGGCTCCGCGCGCAGCATGGGCCTGAACGTGGAGATGGCACGA
TTGAAAGAAATTTATCGGAAGGAAATCGCGCCCAAGCTGAAAGAAGAGCTTCAGCTGGCG
AACGTGATGGAAGTTCCGCGCGTTACCAAAATCACCCTGAACATGGGTCTTGGCGAGGCG
GTCGGTGACAAGAAGATCATCGAGAACGCCGTAGCCGATCTGGAAAAGATCACTGGTCAG
AAGCCGGTCGTGACTTACGCTCGTAAGTCCATCGCAGGCTTCAAGATCCGTGAAGGCTGG
CCGATCGGCGTCAAGGTCACCCTGCGTAGCGACCGGATGTACGAGTTCCTGGATCGTCTG
CTGTCCATCTCCCTGCCGCGCGTGCGTGACTTCCGCGGCCTGAATGCCAAGTCCTTCGAT
GGTCGCGGCAACTACAGCATGGGCGTGAAAGAGCAGATCATCTTCCCGGAAATCGATTAC
GACAAGATCGATGCGCTGCGTGGCCTGGACATCACCCTGACCACCACCGCTCGTACGGAT
GACGAAGGTCGCGCCCTGCTGCGTGCTTTCAAATTCCCGTTCCGT---ATGGCAACTATC
AACCAGCTGGTGCGTAAGCCGCGCAAGCGCATGGTCGACAAGAGCGACGTGCCTGCGCTG
CAAAACTGCCCGCAACGTCGTGGCGTATGCACCCGCGTATACACCACCACGCCGAAAAAG
CCGAACTCGGCACTGCGTAAGGTATGCCGTGTACGTCTGACCAACGGTTTCGAGGTTTCC
TCGTACATCGGTGGTGAAGGTCACAACCTGCAAGAGCACAGCGTAGTGCTGATCCGTGGC
GGTCGTGTAAAGGACCTTCCGGGTGTGCGTTACCACACCGTGCGCGGTTCGCTGGACACC
TCGGGTGTCAAAGACCGTAAGCAGGGTCGTTCGAAGTACGGCGCCAAGCGTCCGAAG---
------AATGAACTTCGTGAAAAATCCGTTGAGCAGCTGAACGAGCAACTGCTCGGCCTG
CTGCGCGACCAGTTCAATCTGCGCATGCAGAAAGCAACTGGCCAGTTGGGGCAGTCTCAC
CTGCTCTCGCAGGTTAAGCGCGACATCGCTCGCGTTAAAACTGTGCTCAATCAGCAA---
------ATGGGTCAGAAAGTACATCCCAATGGCATTCGCCTGGGTATCGTCAAGGAGCAC
ACCTCCGTTTGGTACGCACGCAAGAACTATGCGGATTACCTGTTTGCCGACCTGAAGGTG
CGTGAGTACCTCCAAGACAAACTAAAAGCGTCCGTAAGCCGTATCGATATTCATCGTCCG
GCTCAAACCGCACGCATCACCATCCACACCGCTCGTCCCGGCATCGTGATCGGCAAGAAA
GGTGAAGATGTTGAGAAACTGCGCCAGGACCTGACCAAGCAAATGGGTGTGCCCGTGCAC
ATCAACATCGAGGAAATCCGCAAGCCGGAACTCGATGCCATGCTGGTTGCGCAGAGCGTA
GCCCAGCAGCTGGAGCGTCGCGTAATGTTCCGTCGCGCCATGAAGCGCGCCGTACAGAAC
GCCATGCGCATTGGTGCCAAGGGCATCAAGATTCAGGTCAGCGGTCGTCTGGGTGGGGCT
GAAATCGCCCGTACCGAATGGTATCGCGAAGGTCGTGTGCCCCTGCACACCCTGCGCGCC
GATATCGACTATGCCACCTACGAAGCGCACACCACTTACGGTGTGATCGGTGTCAAGGTT
TGGATCTTCAAGGGCGAGGTCATCGGTGGCCGCCAG------------------------
---------ATGGCAAAACCTGCTGCTCGTAAGAAAGTCAAAAAGACAGTGGTCGATGGG
ATCGCCCACATCCACGCGTCTTTCAACAACACCATCGTGACCATCACCGACCGTCAGGGC
AACGCACTGTCCTGGGCGACCTCCGGTGGTTCCGGTTTCCGCGGCTCGCGTAAGAGCACC
CCGTTCGCTGCCCAGGTAGCGGCCGAGCGTGCCGGCCAGGCTGCCCTGGAATACGGTCTG
AAGAACCTGGACGTCAACGTCAAGGGCCCGGGCCCGGGCCGCGAGTCCGCCGTTCGCGCT
CTGAATGCTTGCGGCTACAAGATCGCCAGCATCACCGACGTAACCCCGATCCCGCATAAC
GGCTGCCGTCCGCCGAAAAAGCGTCGCGTG------GAAGACAAGAAGGCCATCGTCGCT
GAAGTCAACGAGGCTGCCAAAGCTGCCCTGTCCGCTGTCGTGGCCGATGCCCGTGGCGTG
ACCGTAGGCGCCATGACCGGACTCCGTAAAGAGGCCCGCGAAGCTGGTGTGTACGTGAAA
GTCGTACGTAACACCCTGCTCAAGCGCGCCGTTGAAGGCACCCAGGTGCTCAACGACGTG
TTCAAAGGCCCGACCCTGATCGCTTTCTCCAACGAACATCCGGGCGCTGCCGCTCGTATC
TTCCGTGAGTTCGCCAAGGGTCAGGACAAGTTCGAGATCAAGGCGGCTGCCTTCGAGGGT
CAGTTCCTCGCAGCCAATCAGATCGACGTACTGGCAAGCCTGCCGACCTACGACGAAGCC
GTATCGCAGCTGATGAGCGTGATTCAGGGCGCTACCAGCCTGGCTCGTACT---------
---CTGGCGGCCATTCGCGAC------ATGAGTATGCAGGACCCGTTAGCAGACATGCTA
ACTCGCATCCGTAATGCCCAGATGGCTGAAAAGACCGTCGTAAGCATGCCGTCCTCGAAA
CTGAAAGCGGCGGTAGCCAAAGTCCTGAAGGACGAAGGCTATATTGCGGATTTCCAGATC
AGCTCGGAAGTAAAACCCCAGCTGTCCATCGAACTGAAGTAC------TTCGAAGGCCCT
GTCATCGAAGAGGTCAAGCGCATCAGCCGTCCTGGCCTGCGTCAGTACAAATCCGTTGAG
CAACTGCCGAAAGTTCGTGGCGGCCTCGGTGTGTCGATCGTCTCCACCAACAAAGGTGTG
ATGACCGATCGTGCTGCCCGTGCTGCTGGTGTTGGCGGCGAAGTGCTCTGCACTGTGTTC
------AGCGGCATCCTGGTGCTCGACAAGCCTCGCGGCATGAGTTCCAACCAGGCACTG
CAGAAAGTCCGCTGGCTGCTCAATGCCGAGAAGGCCGGCCACACCGGCAGCCTCGACCCG
CTGGCCACCGGGGTGCTGCCGCTGTGCTTCGGCGAGGCGACCAAGTTCTCCCAGTATCTT
CTCGATGCCGACAAGGGTTACGAGACGGTGATGCGCATGGGCATCACCACCACCACCGGC
GACGCCGAGGGCGAACTGCTCACCGTCGGTCGGGACGATCTCGAACAGGCCCTGCCGCGC
TTCCGTGGCGACATAGAGCAGGTGCCGCCGATGTACTCGGCGCTGAAGAAAGACGGACAG
CCGCTGTACAAGCTCGCCCGTGCAGGAGAGGTAGAGCGCGAGGCGCGTTCTGTTACTATT
ACGCGCCTGGATTTGCTCTCTTTCGAGGCGACCCTGGCCGTTTCCTGCAGCAAAGGCACC
TACGTGCGTACGCTGGTGGAAGATCTTGGCCAGGTCCTGGGCTGCGGCGCGCACGTCGCG
GCACTGCGGCGGACCCAGGCCGGGCCGTTCGCCCTGGCCCAGGCGATCCTCGAGACGGTG
CATTTCCTGATGCCGGAAGACAGCGGCCTGTTGCATTGGCCGGTGTTGCAGTTGTCCGAG
CACAGTGCGTACTACTGGCTGCACGGGCAGCCGGTGGCCCCGGAAGCGAAGTTCGGC---
------TGGTTGCGGGTGGATCACACAGGTCGTGGGCGTATCGCCCCGCGTCGA------
------------GTCAAGAAAGAAACCCGTCTGCGTCGCGCTCGCAAGGCACGCCTGAAG
ATGCGC---GAGCTGGAAACCGTACGCCTCTGCGTGTACCGCTCTTCCCAGCACATTTAC
GCCCAGGTCATTGCGGCCGACGGCGGCAAGGTCCTGGCCAGCGCCTCGACCCTGGACAAA
GACCTGCGCGAA---------AACATCGATGCAGCCAAGAAAGTTGGTCAACTGGTCGCC
GAGCGCGCCAAAGCGGCCGGCGTCACCCAGGTGGCGTTCGATCGTTCTGGCTTCAAGTAC
CACGGCCGTGTGAAAGCGCTGGCTGATGCCGCTCGTGAAGGCGGACTGGAGTTCATGGCA
CTGAGCGTTGAAGAAAAAGCGCAGATCGTTAACGAATACAAGCAAGCTGAAGGCGACACC
GGTTCCCCGGAAGTGCAGGTAGCCCTGCTGTCCGCCAACATCAACAAGCTGCAGGATCAC
TTCAAGGCCAACGGCAAGGATCACCATTCCCGCCGTGGTCTGATCCGTATGGTTAACCAG
CGCCGTAAGCTGCTGGACTACCTGAAGGGCAAAGACGTGTCTCGCTACACTGCCCTGATC
GGCCGTCTGGGTCTGCGTCGC---ATCCGCATCGCCACTCGCCAGAGCGCCCTCGCCTTG
TGGCAGGCCGAATACGTCAAGGCGCGCCTGGAGGGCCTGACCGTCACCCTGCTGCCGATG
ACCAGTCGCGGCGACAAGCTGCTCGACGCACCGCTGGCGAAGATCGGCGGCAAGGGCCTG
TTCGTCAAGGAACTGGAAACCGCCCTGCTCGAAGGCGCCGCCGACATCGCGGTGCATTCG
ATGAAGGACGTGCCGATGGACTTTCCCGAGGGGCTCGGCCTCTACACCATCTGCGAGCGC
GAAGACCCGCGTGACGCTTTCGTCTCGAACACCAGCCTCGAGCAACTGCCCGCCGGCAGC
GTGGTCGGCACCTCCAGCCTGCGCCGCCAGGCGCAGCTGCTGGCGCGCCGGCCGGACCTG
CAGATCCGTTTCCTGCGGGGCAACGTCAATACCCGCCTGGCCAAGCTGGATGCCGGCGAA
GACGCGATCATCCTCGCCGCCGCCGGCCTGATCCGCCTCGGCTTCGAGTCGCGCATCTCC
TCGATCAATGTCGACGACAGCCTGCCCGCCGGCGGACAAGGCGCCGTCGGCATCGAATGC
CGTACTGCCGACAGCGCCTTGCTGGAACCCTTGCACCATACCGACACGGCTCTGCGGGTC
ACTGCCGAGCGCGCGCTGAACAAGCGGCTCAACGGCGGTTGCCAGGTGCCGATCGCCTGC
TACGCCATCCTGTGGCTGCGCGGCCTGGTCGGCCAGCCTGATGGCCAGTTGCTGCGCGCC
GAGGGGCGGGCGGCGGAAGCCGAGGCGCTGGGCGTGCGGGTGGCCGAGGACCTGGGCGCC
GAAGCGATTCTC------CAGAAAACCCGTACGCTGACCGGCCGCGTCGTCAGCGACAAA
ATGGACAAGACCGTCACCGTACTGATCGAGCGTCGCGTCAAGCACCCGATCTACGGCAAA
TACGTCAAGCGTTCGACCAAACTGCACGCACACGACGAATCCAATCAGTGCCGCATTGGT
GACCTGGTCACCATTCGCGAAACCCGTCCGCTGGCCAAGACCAAGGCCTGGACCCTGGTT
GATATCGTTGAACGCGCG---ATGAAAACCTATACCGCGAAACCGGAAACTGTACAGCGC
GACTGGTTCGTCGTCGACGCTGCCGGCCAGACCCTGGGTCGTCTGGCGACCGAAATTGCC
CGCCGCCTGCGTGGCAAGCACAAGCCTGAGTACACTCCGCACGTTGACACCGGCGACTAC
ATCGTCGTCATCAACGCCGAGCAGGTGCGTGTGACCGGTGCCAAGACCACCGACAAGATG
TACTACCACCACTCCGGCTTCCCGGGCGGCATCAAGTCGATCAACTTCGAGAAGCTGATC
GCCAAGGCCCCTGAGCGCGTCATCGAGACCGCTGTAAAAGGCATGCTGCCGAAGAACCCT
CTGGGTCGCGATATGTATCGCAAGCTGAAGGTGTACAAGGGTGCCAGCCACCCGCACACC
GCTCAGCAGCCCCAAGAACTGAAGATT------------AATCTGGTGGAGGATGTCGCG
GGCGTCGACGAGGTCGGTCGCGGTCCGTTGTGCGGTCCGGTGGTCACCGCCGCGGTGATT
CTCGACCTC------GGCCTGAACGACTCGAAGAAGCTCAGCGAAGCTCGTCGCGAGGCG
CTGTTCGAAGAGATCCGCGAGGCCCTGGCCTGGTGCATCGCCCGCGCCGAGGTCGAGGAG
ATCGACCGGCTGAACATTCTGCATGCCACCATGCTTGCCATGCAGCGCGCGGTCACTCCG
CGGGCCCTGATCGACGGCAATCGCTGT---AGCGCGCCGGTGGTCAAGGGCGACAGCCAG
GTACCGGCAATCGCCGCGGCGTCGATCCTGGCCAAGGTCAGTCGCGACCGGGAAATGGTC
GAGCTGGACCGGGTCTATCCGGGCTATGGCATGGCCGGGCACAAGGGCTATCCGACCGCT
GTCCATCTCGAGGCGCTTTCCCGTCTCGGCCCGACGCCGATCCATCGACGCTCGTTTCCG
GTTCGCGAATTGCTG---------ATGCAAAAGATTCGTCGTGACGACGAAGTAATCGTC
ATTGCCGGCAAGGACAAGGGCAAGCGTGGCAAGGTGCTGAAGGTTCTCGCTGACGACCGT
CTGGTCGTCGGCGGGGTGAACCTGATCAAGCGCCACACCAAGCCCAATCCGCTCGGCCAA
CAGGGCGGTATCGTCGAGAAGGAGGCGCCTCTGCACGTCTCCAACGTCGCCATCTTCAAT
ACTGAAACCAAGGCTGATCGCGTTGGCTTCAAGGTAGAAGACGGTAAGAAAATTCGTGTC
TTCAAGTCGACCCAGAAACCG------
>Rhodococcus_ruber_strain_P14
ATGGCTGTCGTAACAATGAAGCAGCTGCTCGACAGCGGCGCCCACTTCGGTCACCAGACC
CGTCGCTGGAACCCGAAGATGAAGCGGTTCATCTTCACCGACCGCAACGGCATCTACATC
ATCGACCTGCAGCAGACCCTGACGTACATCGACAAGGCGTACGAGTTCATCAAGGAGACG
GTCGCCCACGGTGGCACCGTGCTGTTCGTCGGCACCAAGAAGCAGGCGCAGGAGTCCATC
GCGGAAGAGGCCACCCGGGTCGGGATGCCCTACGTGAACCAGCGCTGGCTCGGCGGCATG
CTCACCAACTTCTCCACCGTCCACAAGCGCCTGCAGCGCCTGAAGGAGCTGGAGTCGATG
GAGCAGACCGGTGGGTTCGAGGGTCGCACCAAGAAGGAAATCCTCATGCTCACGCGTGAG
AAGACCAAGCTCGAGCGCACCCTCGGTGGCATCCGCGACATGGCCAAGGTGCCGTCGGCG
ATCTGGGTCGTCGACACCAACAAGGAGCACATCGCCGTCGGCGAGGCCCGCAAGCTGAAC
ATCCCGGTCGTCGCGATCCTCGACACCAACTGCGATCCCGACGTCGTCGACTACCCGATC
CCGGGCAACGACGATGCGATCCGTTCGGCTGCGCTGCTGACCAAGGTCGTCGCCTCCGCC
GTCGCCGAGGGCGTGCAGGCCCGCGCCGGCCAGAGCGCCGACAAGGACGCCAAG------
------------------------------------GGACAAAAGATCCGCATCAGGCTC
AAGGCCTATGACCATGAGGCGATCGACGCATCTGCGCGCAAGATCGTCGAGACGGTGACC
CGTACGGGCGCTCGCGTGGTCGGCCCGGTGCCGTTGCCCACCGAAAAGAACGTGTACTGC
GTCATCCGCTCGCCGCACAAGTACAAGGACTCGCGCGAGCACTTCGAGATGCGGACTCAC
AAGCGGCTGATCGACATCCTCGACCCGACGCCCAAGACCGTCGACGCGCTCATGCGCATC
GACCTCCCGGCGAGCGTCGACGTCAACATTCAG---ATGGCAAAGCGCAGCAAGGCGTAC
CTCGCCGCCGCTGAGAAGATCGACGCCTCGACGCTCTACAGCCCCCTCGCGGCCGCTCGG
CTCGCGAAGGACACCTCGTCGAAGAACTACGACGCCACCGTCGAGGTCGCCATGCGCCTC
GGTGTGGACCCCCGCAAGGCGGACCAGATGGTCCGCGGCACGGTCAACCTGCCGCACGGC
ACCGGTAAGACCGCCCGCGTCATCGTGTTCGCGGTGGGCGAGAAGGCCGCCGAGGCCGAG
GCCGCCGGTGCGGACGCCGTCGGCGCCGAGGACCTGATCGAGCGGATCCAGGGCGGCTGG
CTGGACTTCGACGCCGCGATCGCGACCCCGGACCAGATGGCCAAGGTCGGCCGCATCGCG
CGTGTCCTCGGTCCGCGCGGTCTGATGCCGAACCCGAAGACGGGCACGGTCACCCCGGAC
GTCACGAAGGCCGTCGCCGACATCAAGGGCGGCAAGATCAACTTCCGCGTCGACAAGAAC
TCGAACCTGCACTTCGTGATCGGCAAGGCGTCGTTCGACGACGCGAAGCTGGTGGAGAAC
TACGCTGCCGCGCTGGACGAGGTCCTGCGTGCGAAGCCGTCCACCGCGAAGGGGCGTTAC
GTCAAGAAGGTCACCATCGCGACCACCACCGGCCCGGGCATCCCGGTGGATCCGTCGCGC
ACC---------------------------------------------------------
------------------------------------------------------------
------------------------------------------------------------
------------------------------------------------------------
------------------------------------------------------GCTCCG
CGCCGTGGCCGCAAGTCGAAGCGGCAGAAGCGGCAGGAATACGATTCGATGCAGGCACCG
TCGGTCGGCGGTGTGCGGCTGGCTCGCGGGGCGTCGCTGTCCGACTTCGCGGAGAAGATC
GACGCGAACCCGTCGGCCCTCGTGCAGGCGCTGTTCAACGGTGAGATGGTCACGGCCACT
CAGTCGGTGAACGACGAGACTCTCGAGCTGCTCGGCTCCGAGATGAACTACAACGTTCAG
GTCGTCAGCGGCGAGGACGAGGGCACCGAGGAAGACCTCGTGCGCCCGCCGGTGGTGACC
GTCATGGGTCACGTCGACCACGGCAAGACCCGCCTGCTCGACACGATCCGCAAGGCCAAC
GTCCGCGAGGGCGAGGCCGGCGGCATCACCCAGCACATCGGTGCCTACCAGGTGACCCAC
CGGCTGATCACCTTCATCGACACCCCGGGTCACGAGGCGTTCACCGCCATGCGTGCCCGT
GGCGCGAAGTCGACCGACATCGCGATCCTCGTGGTCGCGGCCGACGACGGCGTCATGCCG
CAGACGGTGGAGGCGATCAACCACGCTCAGGCTGCGGACGTGCCGATCGTGGTCGCGGTG
AACAAGATCGACAAGGAGGGTGCGAACCCTCAGAAGATCCGCCAGCAGCTCACCGAATAC
GGCCTGGTCACCGAGGAGTACGGCGGCGACACCATGTTCGTCGACATCTCGGCGAAGCAG
GGCCTGAACATCGACCAGCTGCTCGAGGCCGTGCTGCTCACCGCGGACGCGTCCGATCTG
CGGGCCAACCCGGACATGGAGGCGCAGGGCGTCGCGATCGAGGCGCACCTCGACCGTGGC
CGCGGCCCCGTGGCCACCGTCCTGGTCCAGCGCGGCACGCTGCGGGTCGGCGACTCGATC
GTCGCGGGTGACGCGTACGGCCGGGTCCGCCGCATGGTGGACGAGCACGGCGACGACGTC
CTCGAGGCGTCGCCCTCGCGGCCGGTCCAGGTCATCGGCTTCACGTCGGTGCCCGGCGCC
GGTGACAACCTCGTCGTCGTCGAGGAGGACCGCATCGCACGGCAGATCGCGGACCGCCGC
AATGCGCGCAAGCGCAACGCGCTGGCCGCCAAGAGCAAGCGGATCAGCCTCGAGGACCTC
GATGCCGCGCTCAAGGAG------CACAACGAGCTCAACCTCATCCTCAAGGGCGACAAC
GCCGGTACGGTCGAAGCCCTCGAGGAGGCCCTCATGGGTATCGAGGACGAGGTGCGGCTG
CGAGTCATCGACCGCGGTGTCGGTGGTGTGACCGAGACCAACGTCAACCTGGCTGCCGCG
TCCAACGCTGTGATCATCGGCTTCAACGTCCGCGCGGAGGGCAAGGCCACCGAGCTCGCC
AACCGCGAGGGTGTCGACATCCGCTACTACTCGATCATCTACCAGGCGATCGACGAGGTG
GAGAAGGCGCTCAAGGGCATGCTCAAGCCCATCTACGAGGAGGTCGAGCTCGGCCGCGCC
GAGATCCGGGCGATCTTCAAGTCGTCCAAGGTCGGCAACATCGCGGGCTGCATGGTCCAG
TCCGGCATCGTCAAGCGCAACGCGAAGGCCCGTCTGCTCCGCGACAACAACGTCGTCGCC
GAGGTCACCATCTCCTCGCTGCGGCGCGAGAAGGACGATGTGACCGAGGTGCGGGAAGGC
TTCGAGTGCGGTCTGACGGTC---ACCTACTCCGACATCAAGATCGGTGACGTGATCGAG
GCGTACGAGCTGCGCGAGAAGCCGCGC------ATCGTGATGGGGATCGAGAGTTCCTGC
GACGAGACGGGCGTGGGCATCGTCGACCTGCTCGCCGACGAGGTGGCCTCGAGCGTCGAC
GAACACGCCCGCTTCGGTGGCGTCGTCCCGGAGATCGCGTCCCGCGCGCACCTCGAGGCG
ATCGTTCCGACCATGCGACGGGCGCTGGCTGCCGCC------GTCACCAAGCCCGACGCC
GTGTGCGTGACGATCGGGCCCGGTCTCGCCGGCGCACTGCTCGTCGGTGTCGCGGCAGCC
AAGGCGTATGCGGCGGCGTGGGACGTGCCGTTCTACGCGATCAACCATCTCGGTGGGCAC
GTCGCCGTGGACATCGAACACCCGATGCCGTGCGTGGCGCTGCTGGTCTCCGGCGGGCAC
ACCCACCTGCTGCACGTCGAGGATCTCCCGATCGTCGAGCTGGGCACGACGGTCGACGAC
GCGGCCGGCGAGGCGTTCGACAAGGTCGCCCGGCTGCTCGGACTCGGTTTCCCGGGCGGT
CCCGCGCTGGACCGGGCCGCACAGAACGGTGACCGCACCTTCCCGCGGGGGATGACGCAC
GACTTCTCCTTCTCCGGGCTCAAGACGGCTGTCGCGCGGTTCGTCGAGGCGCGCTCCGGC
GAGCCGGTCCCGCTCGAGGACGTGGCGGCCGGTTTCCAGGAAGCGGTCGCCGACGTGCTG
ACGATGAAGGCGGTGCGGGCCGCGCAGGACGTGGGCGACACGCTGGTCCTCGGCGGTGGA
GCCACTGCCAATTCCCGCCTGCGTGAGCTCGCCGAGGAGCGCTGCGCCGCCGGGATCGCG
CTGCGGGTGCCGCGGCCGCGCCTGTGCACCGACAACGGGGTGATGATCGCCGCGCTGGGA
GCGCATCTGATCTCCGCGCTCACCGTCGGCACCGATCCCGGC---------------GCT
CGGGCTGTTGCGCGCCACGTGCGTGTGACCCCGATGAAGGCGCGTCGCGTCGTCGACATC
GTCCGGGGCAAGACCGTGGACGAGGCTCTGTCGATCCTGAAGTTCGCGCCGCAGTCCGCG
GCCGAGCCGGTCGCCAAGGTGATCGCGAGCGCCGCCGCGAACGCGCAGAACCTGGACCTC
GACCCGAGCACGCTCGTCGTCGCCACGGCGTACGTCGACGAGGGCGCGACCCTCAAGCGG
TTCCAGCCGCGTGCCCAGGGCCGTGCATTCCGCATCCGCAAGCGGACGAGCCACATCACC
GTGATCGTCGAGAGCAAG------------CTCGACGTCAAGGCCCCCGGCGGCCAGACC
AACGGCGTCGATCTCCCCGCCGAGATCTTCGACGCCCCCGCGAACATCGCGCTGCTCCAC
CAGGTGGTCGTCGCGCAGCTCGCCGCGGCTCGCCAGGGCACGCACGCCACCAAGACCCGC
GGCGAGGTCCGCGGCGGTGGCAGGAAGCCGTACCGCCAGAAGGGCACCGGCCGCGCCCGC
CAGGGCTCGACCCGCGCGCCGCAGTTCGCCGGCGGTGGCACCGTCCACGGCCCGCAGCCG
CGCGACTACAGCCAGCGCACGCCCAAGAAGATGAAGGCTGCCGCCCTCCGCGGCGCCCTC
TCCGACCGGGCTCGCAACGAGCGCATCCACGTGATCACCGAGCTCGTCGCCCAGGCGCCG
TCCACCAAGGGCGCGCGTACCTTCCTCGCGGAGCTGAAC------CTGCTCCTCGTCGTC
GGCCGTGAGGATCTCGCGGCGTGGAAGAGCGTGCAGAACCTGCAGAACGTGCACGCGATC
GCTCCGGACCAGCTGAACACCTACGACGTGCTCTACAGCGACGACGTCGTGTTCAGCGTC
GAGGCGCTCAACGCG------------ATGGCAATTCGTAAGTACAAGCCGACAACCCCG
GGTCGGCGCGGCGCGAGTGTCTCGGACTTCGCCGAGATCACCCGCTCGACGCCCGAGAAG
TCGCTGGTTCGCCCGCTGCACGGCCGCGGTGGCCGCAACGCGCACGGCCGCATCACCACC
CGGCACAAGGGTGGCGGACACAAGCGTGCCTACCGCCTGATCGACTTCCGCCGCGACAAG
GACGGCATCCCGGCCAAGGTCGCTCACATCGAGTACGACCCCAACCGCACCGCCCGCATC
GCCCTGCTGCACTACGTGGACGGCGAGAAGCGCTACATCATCGCCCCCAAGGGCCTGGTG
CAGGGTGCTCCGGTCGAGTCCGGCCCGCAGGCCGACATCAAGCCCGGCAACAACCTGCCG
CTGCGCAACATCCCGACCGGTACCACCATCCACGCGGTGGAACTGCGTCCGGGCGGCGGC
GCCAAGATGGCCCGCTCCGCCGGCGCCAGCATCCAGCTGCTCGGTAAGGAAGGCACCTAC
GCCACCCTGCGTATGCCGTCCGGTGAGATCCGTCGCGTCGACGTGCGCTGCCGCGCCACC
GTCGGCGAGGTCGGCAACGCCGAGCAGTCGAACATCAACTGGGGCAAGGCCGGCCGCATG
CGCTGGAAGGGCAAGCGCCCGACCGTCCGTGGTGTGGTCATGAACCCGGTCGACCACCCG
CACGGCGGTGGTGAGGGCAAGACCTCCGGTGGTCGCCACCCGGTCAGCCCGTGGGGCAAG
CCCGAG------GGCCGCACCCGC---AAGAACAAGGCGTCCGACAAGCTCATCGTCCGT
CGTCGCCGT------------------CCGGTGCAGACCGTCGGCCGCCGTAAGGAGGCC
GTCGTCCGCGTCCGCCTCGTGCCCGGCACCGGCAAGTTCGTGCTCAACGGCCGCACCATC
GAGGACTACTTCCCGAACAAGGTGCACCAGCAGCTCGTCAAGTCGCCGCTGGTCACGGTC
GAGCGCACCGAGCAGTTCGACGTGCACGCCCGCCTGCACGGCGGCGGCCCGTCGGGTCAG
GCAGGCGCCCTGCGCCTGGCGATCGCCCGCGCGCTGATCGAGGTCACCGCCGAGGACCGT
CCCGCGCTCAAGCGTGCCGGCTTCCTCACGCGTGACCCGCGTGCCACCGAGCGCAAGAAG
TACGGCCTGAAGAAGGCCCGTAAGGCACCGCAGTACTCCAAGCGC---------GGAATC
CTGGGCACCAAGCTCGGCATGACCCAGGTCTTCGACGAGAACAACCGGGTCGTTCCGGTC
ACCGTCGTCAAGGCCGGACCGAACGTGGTCACCCAGATCCGTACCGAGGAGCGCGACGGC
TACAGCGCCGTGCAGCTCGCCTACGGTGCGGACCCGCGCAAGGTCACCAAGCCGGTCGCC
GGCCAGTTCGCGAAGGCGGGCGTCACTCCTCGGCGCCACATCGTCGAGCTGCGTGTCGAC
GACACCGACATCGAGATCGGCCAGGAGCTCACCGCCGAGGTCTTCGAGGACGGCGCATTC
GTCGACGTCACCGGCACCTCCAAGGGCAAGGGCTTCGCCGGCACCATGAAGCGTCACGGC
TTCGCCGGTCAGGGCGCCTCGCACGGTGCGCAGGCTGTGCACCGTCGTCCGGGCTCCATC
GGTGGCTGCGCCCCGGGCCGCGTGTTCAAGGGAACCCGCATGTCCGGGCGCATGGGTAGC
GACCGCGTCACGACGCAGAACCTCTCGGTCCACAAGGTGGACGCCGAGAACGGCCTGCTG
CTGATCAAGGGTGCGATCCCGGGCCGCAAGGGCGGCGTCGTGATCGTCAAGACCGCAGTG
AAG------CGAGTAGCGCAGTCCTGGCTGACCGAGATCCTGCAGGCCGAGGAACTCGAC
GCGGGATTCGTCCGGGTCGGACTCGAGGTGGAGGAGGTCGACACC---GCGCGCATCGGC
CCCCTCGTCGTCGGCCGCGTCCTCGAGATCACCGAGCTCACCGAATTCAAGAAGATCCGA
TTCTGCCAGGTCGACGTCGGCGAGATCGTGTGCGGCGCCCGCAACTTCGCCGAGGGTGAC
CTGGTGGTCGTCGCACTGCCCGGCGCGGTGCTGTTCGCCATCGCCTCCCGTAAGACCTAC
GGCCAGGTCTCCGACGGGATGATCTGCTCCGTCGCCGAGCTCGGGGTCCACTCGGGCATC
CTCGTGCTCGCCGGCACCGACGCCAACGACCTCCTCCTCGGCGACACCGTCATCGAGCTG
AACATCACGCCCGACCGCGGCTACTGCTTCTCGTTGCGCGGCCTGACCCGCGAACTCGCG
TGCGGCGAGGCCGATGACGGCCCGGCGTACCCCATCCGGCTCGAACGCGGCGCCACCCGC
TTCGCTGCCCGCAAGGTCACCGGCATCGACCATGCCGTGTCCCCGTGGTGGCTGCAACGG
CGGCTGCTGCTGTCCGGCATCCGCCCGATCTCCCCGGCGGTCGACGTCACCAACTACGTG
CTGCTCGAGCTCGGCCAGCCGCTGCACGCCTTCGACGCCGCCACCCTCCGCCTCGTCGTC
CGGCGTGCGAAGGCGGGGGAGAAGCTGACGACACTCGACGGCGTCGAACGCACCCTTGAT
CCCGAGGACGTCGTCATCACCGACGACTCCGGGGTGATCTCCCTCGCCGGCATCATGGGC
GGCGCCGCGACCGAGGTGAGCGGCACGACCACCGAGGTCCTGCTCGAGGCCGCCACCTGG
GATCCGCTGGCCGTGTTCCGCAGCGCCCGGCGCCACAAGCTGGTGAGCGAGGCGGGCAAG
CGTTTCGAGCGCAACGTCGACCCCGAAGTGGCGCTGCCGGCCCTGGACCGGGCCGCGGCG
CTGCTCGTGGAGATCGCCGGTGGCCGCGTCGAGCCGGTCCTGACC---GACCTGTCCGTC
CCCGTCGAGATCCGCATGGACATCGACCTGCCCGACCGCACCGCCGGGGTCGCCTACCCG
ACCGGCACCGCCGCGCGCCGGCTCACCCAGATCGGGTGCGGCGTCGGCCAGGTGGTCACG
CCGCCGACCTGGCGTCCCGACCTGCCCGCCGACCTCGTGGAGGAGGTGCTCCGGCTCGAG
GGGCTCGAACAGATCCCGTCCGTGCTCCCGGCCCCGGCGGGCCGCCTGACCCCGAGCCAG
AAACGACGCCGCGCCGTGGGCCGCGCCCTGGCCGCCGACGGTCACGTCGAGGTGCTCGCC
CCCGTCTTCCTGCCGGCGCACGTATTCGACTGGACCACGACGGTCCTCAACCCGCTCGAG
GCCGATCGTCCCGAGCTGGCGACGACGCTGCTGCCCGGCCTGCTCGAGGTGCTCGCCCGC
AACGTGTCCCGAGGTCAGCGCGACCTGGCGCTCTATGCGATCGCGCAGGTCGTC------
------------------------------------------------------------
------------------------------------------------------------
------------------------------------------------------------
------------------------------------------------------------
------------------------------------------------------------
------------------------------------------------------------
------------------------------------------------------------
------------------------------------------------------------
---------------------------------------------ATCCAGCAGGAGTCG
CGACTGCGCGTCGCCGACAACACGGGTGCCAAGGAGATCCTCTGCATCCGCGTTCTCGGT
GGCTCGTCCCGTCGCTACGCCGGTATCGGTGACATCATCGTCGCCACCGTGAAGGACGCG
ATCCCCGGTGGCAACGTCAAGCGCGGTGACGTCGTCAAGGCCGTGATCGTGCGCACCGCC
AAGGAGCGCCGCCGGCCGGACGGCTCGTACATCAAGTTCGACGAGAACGCCGCCGTCATC
ATCAAGGGTGACAACGACCCGCGCGGCACCCGCATCTTCGGCCCCGTCGGCCGCGAGCTG
CGCGACAAGCGGTTCATGAAGATCGTCTCGCTCGCTCCGGAGGTGCTG------------
---CAGCGTGGTGGTCGCGACAACTACATCGAGCGTGTCGTCTCGATCAACCGTGTGTCG
AAGGTCGTCAAGGGCGGCCGTCGCTTCAGCTTCACCGCACTGGTGATCGTGGGCGACGGC
AACGGCCTGGTCGGCGTCGGCTACGGCAAGGCCAAGGAAGTTCCCGCGGCCATCCAGAAG
GGTGTCGAGGAGGCTCGCAAGGGCTTCTTCCGCGTCCCGCTCATC---GGCACGATCACG
CACCCGGTGCAGGGTGAGGCCGCGGCCGGCGTCGTCATGCTGCGCCCCGCCTCGCCGGGT
ACCGGTGTGATCGCCGGTGGTGCGGTGCGTGCCGTGCTCGAATGCGCGGGCATCCACGAC
ATCCTGTCGAAGTCGCTCGGCAGCGACAACGCCATCAACGTCGTGCACGCCACCGTGGCC
GCCCTCAAGCAGCTGCAGCGCCCCGAGGAAGTCGCGGCTCGCCGCGGTCTGGCCCTCGAG
GACGTC------ATGCCACGCAGCCTCAAGAAGGGCCCGTTCGTCGACGACCACCTCCTG
GCGAAGGTCGATACGCAGAACGAAAAGGGCACCAAGGTCATCAAGACCTGGTCGCGCCGT
TCCACCATTCTGCCCGACTTCATCGGTCACACGTTCGCCGTCCACGACGGTCGCAAGCAC
GTGCCGGTGTTCGTCTCGGAGTCGATGGTCGGCCACAAGCTCGGCGAGTTCGCGCCGACC
CGTACGTTCAAGGGCCACATCAAGGACGACCGGAAGAGCAAG---ATGCCACGTAAGGGT
CCCGCTCCGAAGCGTCCCCTGATCGCCGACCCGGTCTACGGGTCGCTGGTCACCCAGCTG
GTCAACAAGATCCTGCTGGACGGCAAGAAGTCCACCGCCGAGCGCATCGTCTACGAGGCA
CTCGAGCGGGCGCGCGAGAAGACCGGCACCGATCCGGTCGTCACCCTCAAGCGCGCGCTG
GACAACGTCAAGCCCGCTCTCGAGGTGCGCAGCCGCCGTGTCGGTGGCGCCACCTACCAG
GTGCCGGTCGAGGTTCGTCCCGGCCGGTCGACCACCCTCGCGCTGCGGTGGCTGGTCACC
TTCTCGCGTCAGCGTCGTGAGAAGACGATGGTCGAGCGTCTCGCGAACGAGCTCCTCGAC
GCCAGCAACGGCCTGGGTGCGTCCGTGAAGCGTCGCGAGGACACCCACAAGATGGCCGAG
GCCAACAAGGCGTTCGCGCACTACCGCTGGATGTTGATCCCACGGCGGGTCAAGCACCGC
AAGCAGCACCACCCGAGCCGCTCGGGTGCCGCCAAGGGTGGGACCCAGGTGACCTTCGGT
GACTACGGCATCCAGGCTCTCGAGCCGGCCTACATCACCAACCGGCAGATCGAGTCCGCT
CGTATCGCCATGACCCGGCACATCAAGCGTGGCGGCAAGATCTGGATCAACATCTTCCCG
GATCGCCCCCTCACCAAGAAGCCCGCCGAGACCCGCATGGGTTCCGGTAAGGGTTCGCCC
GAGTGGTGGGTCGCGAACGTCAAGCCCGGACGGGTGATGTTCGAGATGAGCTACCCGAAC
GAGGAGATTGCCCGCGAAGCCCTCCGGCGCGCGATGCACAAGCTCCCGTGCAAGTGCAGG
ATCGTGACGAGGGAGGAG---ATGGCACGTCTCGCAGGTGTCGATCTTCCCCGCGAAAAG
CGGATGGAGATCGCACTGACCTACATCTACGGCATCGGCCGTACCCGCTCGAAGGAGATC
CTCGAGGCCACCGGCGTGAGCCCGGATCTGCGCAGCAAGGACCTCTCCGACGAGGATCTC
GCCAAGCTGCGCGAGTTCATCGAGTACAAGGTCGAGGGTGACCTCCGCCGCGAGGTCCAG
GCGGACATCCGTCGCAAGATCGAGATCGGCTGCTACCAGGGCCTGCGACACCGTCGTGGT
CTGCCCGTGCGTGGACAGCGCACCAAGACCAACGCCCGCACCCGTAAGGGTCCGAAGCGC
ACCGTCGCAGGAAAGAAGAAG------GAGTCGCTCGCCGCGTCCACCCAGGCCGCACTG
AAGGCGTTCGCCGCCGCCACCGACGACGCACTCGCGCAGGCCAGGATCGACCACCTCGGC
GACAAGGCTCCCGTCTCCCTCGCCAAACGCGCCCTGGGTAGCCTGCCCGGCAACCAGCGC
GCCGACGCCGGCAAGCGGGTCAACGCCGCTCGCGGCGCTGTCACCGCGGCGTACGACGAG
CGCCGCGCCGTGCTCCTCGCCGAGCGCGCCGCGGTCCTCGTCGCCGAGGCCATCGACGTC
ACCCTCCCCGCCGGCCGCCGCCCCGCCGGTGCGCGGCATCCCATCACGATCATCTCCGAC
CAGATCGCGGACGTGTTCGTCGGCATGGGCTGGGAGATCGCCGAGGGCCCCGAGGTCGAA
ACCGAGCACTTCAACTTCGACGCGCTGAACTTCCTGCCCGACCATCCCGCCCGCACGATG
CAGGACACCTTCCACATC---GCGGTGCTGCGCACCCACACCTCGCCGGTGCAGGTGCGC
ACCATGCTGCACCGGGACATCCCCATCTACGTGGTGTGCCCCGGCCGCACCTTCCGCACC
GACGAGCTCGACGCCACGCACACCCCGGTGTTCTCCCAGATCGAAGGCCTCGCCGTGGAC
AAGGGCCTGACCATGGCCCACCTGCGCGGCACCCTCGACGCGTTCGCCCGCGCCCTGTTC
GGACCCGAGACCCGCACCCGGATGCGCCCGAACTACTTCCCGTTCACCGAGCCGTCCGCC
GAGGTGGACGTGTTCCCCAAGAAGAAGGGCGGCGCC---GGCTGGGTCGAATGGGGCGGC
TGCGGCATGGTCAACCCCAACGTGCTGCGCGCGAGCGGCATCGACCCGGACGAGTACACC
GGCTTCGCGTTCGGCATGGGCCTCGAGCGCACCCTGCAGTTCCGCAACGGCATCTCCGAC
ATGCGCGACATCGTCGAGGGCGACATCCGCTTCACC---------------AAGCTGCAT
CACCTCCGCCCGGCTCCGGGCGCGAAGACGGACAAGACCCGCGTCGGTCGCGGTGAGGGT
TCGAAG---GGCAAGACCGCCGGTCGCGGTACGAAGGGCACCAAGGCGCGCAAGAAC---
GTCTCGGCGGCCTTCGAGGGTGGCCAGATGCCGCTGCACATGCGGCTGCCGCTCAAGGGC
TTCAAGAACTTCCGCACCGAGTACCAGGTCGTCAACGTCGGCGACATCGCCCGTCTCTTC
CCCGAGGGGGGGGTCGGCGTCGACGAGCTCGTCGCCAAGGGCGCGGTTCGCCAGCTCGTG
AAGGTCCTCGGCGAGGGCGAGCTCACGGTGGCCGTGCAGGTGACCGCGAACAAGTTCTCC
GGCTCCGCCAAGGAGAAGATCACCGCTGCCGGCGGCACCGCGACC---------CGCGAC
ATCCTGCTGGCTCCGGTCATCTCCGAGAAGTCCTACGGGCTGATGGAGGAGACCTACACC
TTCCTGGTGCACCCGGACTCGAACAAGACGCAGATCAAGATTGCCGTCGAGAAGGTCTTC
GGCGTCAAGGTGACCAGCGTCAACACCGCCAACCGTCAGGGCAAGCGCAAGCGGACCGGC
AAGCGCAAGGACACCAAGCGCGCGCTCGTGACCCTGTCGGCCGACATCGAGATCTTCGGA
------ATGTCGCGTATTGGAAAGCTTCCGGTCACCGTCCCCTCGGGCGTCGAGGTGACC
ATCGACGGCCAGGACGTCGCAGTGAAGGGCCCCAAGGGCAACCTCTCGCTGACCATCGCC
GAGCCGATCACCATCGCCAAGGAGGACGGCGCGCTCAACGTGAGCCGTCCGAACGACCGC
CGCAGCCGCGCGCTGCACGGTCTGTCGCGCACCCTCGTGCAGAACCTCATCGTGGGTGTC
ACCGAGGGGTACACCACGAAGATGGAGATCCACGGCGTCGGCTACCGCGTCGCGCTCAAG
GGCAAGGACCTCGAGTTCTCGCTCGGCTACAGCCACCCGGTCCCGATCGAGGCCCCCGAG
GGCATCACGTTCGCGGTCGAGTCGCCGACGAAGTTCTCGATCTCGGGCATCGACAAGCAG
AAGGTCGGCCAGATCGCGGCCAACATTCGCCGGCTGCGCAAGTCCGACCCGTACAAGGGC
AAGGGCATCCGCTACGAGGGCGAGCAGGTGCGCCGCAAGGTCGGAAAGACG---AAGAAG
AAGATTGCCGGGCTCATCAAGCTCCAGATCCAGGCAGGTCAGGCCAACCCGGCTCCGCCG
GTCGGCCCCGCGCTGGGTCAGCACGGCGTCAACATCATGGAGTTCTGCAAGGCGTACAAC
GCGGCGACCGAGTCGCAGCGCGGCAACGTCGTGCCGGTCGAGATCACGGTCTACGAGGAC
CGCTCGTTCGACTTCAAGCTCAAGACCCCGCCGGCAGCCAAGCTGCTGCTGAAGGCCGCG
GGTGTGCAGAAGGGCTCCGGCGAGCCGCACAAGACCAAGGTCGCGAAGGTCACCATGGAC
CAGGTGCGCGAGATCGCCAAGACCAAGCAGGAAGACCTGAACGCCAACGACGTCGAGGCC
GCCGCGAAGATCATCGCCGGCACCGCGCGTTCGATGGGCATCACGGTCGAG------CGT
CTGAAGACCCGGTACCGCGAGGAGATCCGCGACGCGCTGAACGCGGAGTTCGACTACGCG
AACGTCATGCAGATCCCCGGCGTCGTGAAGGTCGTCGTCAACATGGGTGTCGGTGACGCC
GCCCGCGACGCGAAGCTGATCAACGGCGCCGTCGCCGACCTCGCTCTGATCACCGGTCAG
AAGCCGGAGATCCGCAAGGCCCGCAAGTCGATCGCCCAGTTCAAGCTGCGTGAGGGCATG
CCGATCGGCGCGCGCGTCACGCTGCGCGGCGACCGCATGTGGGAGTTCCTGGACCGCCTG
GTCTCCATCGCGCTGCCCCGTATCCGGGACTTCCGCGGCCTCAACGGCAACCAGTTCGAC
GGCAACGGCAACTACACGTTCGGCCTGAACGAGCAGTCGATGTTCCACGAGATCGACGTG
GACAAGATCGACCGTCCGCGCGGCATGGACATCACCGTCGTCACGACCGCCACCAACAAC
GAAGAAGGCCGTGCCCTGCTCAAGCACCTCGGCTTCCCGTTCAAG---ATGCCAACCATC
AATCAGCTGGTCCGCAAGGGCCGCCGCGACAAGGCCGCCAAGGTCAAGACCGCGGCCCTC
AAGGGCAGCCCGCAGCGTCGCGGCGTGTGCACTCGCGTGTACACCACCACCCCGAAGAAG
CCGAACTCGGCGCTCCGGAAGGTCGCCCGCGTGCGTCTGACCAGCTCCGTCGAGGTCACC
GCCTACATCCCGGGTGAGGGTCACAACCTGCAGGAGCACTCGATGGTGCTCGTGCGCGGT
GGTCGTGTGAAGGACCTCCCCGGTGTCCGCTACAAGATCATCCGCGGTTCGCTCGACACC
CAGGGTGTCAAGAACCGCAAGCAGGCGCGCAGCCGCTACGGCGCGAAGAAGGAGAAG---
---------GAGCTCCGCGAGCTGACCGAGGAAGAGCTGGTCACCAAGCTCCGCGAGGCG
AAGGAAGAGCTGTTCAACCTTCGTTTCCAGATGGCCACCGGCCAGCTGGACAACAACCGC
CGGCTGCGCGTCGTGCGCAACGAGATCGCCCGCATCTACACGGTGCTGCGTGAGCGCGAG
CTC---GTGGGCCAGAAGATCAACCCGCACGGCTTCCGTCTGGGCATCACCACCGACTGG
AAGTCGCGCTGGTACGCCGACAAGCAGTACGCGGAGTACGTGAAGGAAGACGTCGCGATC
CGCAAGTTCCTGGCCACCGGCCTCCGCGCCGGCATCGCCAAGGTCGAGATCGAGCGCACC
CGTGACCGTGTGCGTGTGGACATCCACACCGCGCGTCCGGGCATCGTCATCGGCCGCCGC
GGCGCCGAGGCCGATCGCATCCGCGCCGAGCTCGAGAAGCTGACCGGCAAGCAGGTTCAG
CTGAACATCCTCGAGGTCAAGAACGCCGAGTCCGAGGCCCAGCTGGTGGCGCAGGGCGTC
GCCGAGCAGCTCTCGAACCGTGTCGCGTTCCGTCGCGCGATGCGCAAGGCCATCCAGTCG
GCCATGCGTCAGAACGTCAAGGGCATCCGGGTGCAGTGCTCGGGCCGCCTCGGCGGCGCC
GAGATGTCCCGCTCGGAGTTCTACCGCGAAGGCCGCGTCCCGCTGCACACGCTGCGTGCG
GACATCGACTACGGCCTGTACGAGGCGAAGACCACCTTCGGCCGCATCGGCGTGAAGGTC
TGGATCTACAAGGGCGACATCGTCGGTGAGCGTCCGAGCCGTCCCCGTCGT---------
---------------ACCCAGAAGGCGCGCCGCAGGGACAAGAAGAACGTCCCGCACGGT
GCCGCTCACATCAAGAGCACCTTCAACAACACGATCGTGTCCATCACGGACCCGAACGGC
AACGTCATCTCCTGGGCGTCCTCCGGCCACGTCGGCTTCAAGGGTTCGCGCAAGTCGACC
CCGTTCGCCGCGCAGCTCGCCGCCGAGAACGCTGCCCGCAAGGCGCAGGAGCACGGTGTC
AAGAAGGTCGACGTCTTCGTGAAGGGCCCGGGCTCGGGCCGCGAGACGGCGATCCGTTCC
CTCCAGGCCGCGGGCCTCGAGGTCGGCACCATCTCCGACGTCACCCCCCAGCCGCACAAC
GGCTGCCGTCCGCCCAAGCGGCGTCGCGTC---AAGCCTGAGAAGGTTTCCGCGGTTGCG
GAGATCACCGAGCAGTTCAAGGACTCGACTGCCGCCGTGATCACGGAGTTCCGTGGTCTG
TCGGTGACCAGTCTGACGCAGCTGCGACGCGCTCTCGGAGAG---GGTGCCACCTACTCC
GTCGCCAAGAACACCCTGGTCAAGCGTGCCGCCGCAGAGGCGGAGGGCCTTGACGACCTG
TTCGTCGGACCGACCGCCATTGCGTTCATCAAGGGCGAGCCGGTCGACGCTGCGAAGGCC
CTGAAGACCTTCGCGAAGGACAACAAGGCGCTCGTCATCAAGGGCGGCTACATGGACGGC
GCTGCGCTGTCCGTGGAACAGGTCAACCAGATCGCGGACCTCGAGTCCCGCGAGGTGCTG
TTGGCCAAGCTCGCCGGCGCGATGAAGGGCAACTTGGCAGCCGCCGGCCTGTTCAACGCT
CCTGCGGCCGCTCTGCAGGAGAAG---ATGACCATGACCGACCCCATCGCAGACTTCTTG
ACGCGTCTGCGTAACGCCAACACGGCGTACCACGACGAGGTGAAGCTTCCCCACTCGAAG
ATCAAGGCGAACATCGCCGAGATCCTCAAGCGTGAGGGCTACATCGCCGACTTCCGCACC
GAGGATGCCGGC---AAGACCCTCGTCGTCAACCTCAAGTACGGCCCGTCCCGTGAGCGC
AGCCTCGCCGGTGTGCGCCGCGTGTCGAAGCCCGGCCTGCGCGTGTACGCGAAATCCACC
AACCTGCCCAAGGTCCTGGGCGGCCTCGGCGTGGCGATCATCTCCACGTCCTCCGGCCTG
CTCACCGATCGCCAGGCGGCCAAGCAGGGAGTGGGCGGGGAAGTCCTCGCCTACGTCTGG
---------GGTCTGCTCGTCGTCGACAAGGACGCGGGCATGACGAGCCACGACGTGGTG
GCCCGCTGCCGGCGACTGCTCGGCACTCGCAAGGTCGGTCACGCCGGCACCCTGGATCCG
ATGGCGACGGGCGTGCTCGTCCTCGGGGTGGAGCGCGCGACGAAGATCCTCGGTCTGCTC
GCCCTCACCACCAAGGCGTACGCGGCGACGATCCGGCTCGGCCAGAGCACCGTCACCGAC
GACGCCGACGGCGAGGTGGCCGCGGTCACGGACGAGGCGATCGCTACGGCCGTCGCCGCG
CTCACGGGGGACATCTCCCAGGTGCCCGCCAGCGTCAGCGCGATCAAGGTGGACGGCAAG
CGTGCCTACGCCCGGATGCGCGACGGGACCGTCGAGCTGGCGGCCCGCCCGGTCACGGTC
TCCCGTTTCGCGGTACTCGCCCGG------CGTGAGGAGGTGGAGTGCTCGTCGGGCACC
TACATCCGGGCGCTCGCCCGCGACCTGGGGTCCGCGCTGGGTGTCGGCGCGCATCTGACC
GCGCTCCGCCGCACCCGGGTCGGCCCGTTCGGGCTCGAGCACGCTCGC------ACGCTC
ACCGTGAGCCTGGACATCGACGCCGCGCGGACGGCGTTCCCGTGCCGGGACGTCACCGCC
GCGGAGGCGGCACTGCTCGCGAACGGCGACCCGGTGATCCCCGGCGTGGCGGCGATCTCC
GGCCGCGCCGCGGCGCTGCTCCAG------------------------------------
------------CGGCGTCGGCTGTCGAAGCAGCGTCGGCACTTCCGTCTGCGCAAGAAG
GTCGCCGGCACCGCCGAGCGTCCCCGTCTCGTCGTGAACCGGTCCTCGCGCCACATTCAC
GCCCAGCTGGTCGACGACCTGACGGGCACCACGCTGGCGGCGGCCTCGACCGTCGAGCCG
GACGTGCGTGCGGAGGGCGACAAGAAGGCGCGCGGCGCCAAGGTCGGCCAGCTGCTCGCC
GAGCGCGCCAAGGCCGCCGGCGTGGAGGCTGTGGTCTTCGACCGTGGCGGCCACACCTAC
AGCGGCCGGATCGCGGCCCTCGCAGACGCGGCTCGCGAAAGCGGGTTGAAGTTC---GCA
TTGACCACCGAGCAGAAGAAGCAGATCCTCGGCGAGTACGGCCTCCACGAGACCGACACC
GGATCGCCCGAGGCGCAGGTCGCGATGCTCACCAAGCGCATCCAGGACCTGACCGAGCAC
CTGAAGCAGCACAAGCACGACCACCACTCCCGCCGCGGCCTGCTGCTGCTGGTCGGTCGT
CGTCGCCGGCTGCTCAAGTACGTCGAGAAGGTCGACGTCAACCGCTACCGTTCGCTGATC
CAGCGTCTGGGTCTGCGTCGAACGCTGCGGATCGGAACGCGCGGCAGCCTGCTGGCGACG
ACGCAGGCGGGCACCGTCCGGGATGCGCTGGCCGGCCATCCCGCCGAACTGGTCGTCATC
ACCACCAAGGGTGAC---GTCACCGCGGGCCCGGTCGAGCGGATC---GGCGTCGGCGTC
TTCACCGCCGAGCTGCGTGAGGCGCTGCTCGCCGGCGACGTCGACCTGGCCGTGCATTCG
TACAAGGACCTTCCGACCGCGCAGGATCCGCGACTGGTGATCGCCGCCGTGCCGCCGCGT
GAGGATCCGCGCGACGCGCTCGTCGCCCGCCTGGTCCTCGGCGAGCTGCCGCCGGGCTCG
CGGGTGGGCACCTCCGCGCCGCGGCGGCGTGCCCAGCTCGCCGCCATGGGTCTGGGCCTC
GACATCCGGCCGCTGCGCGGGAACATCGACACCCGGCTCGGGAAGGTCGCGTCCGGCGAA
GACGCCATCGTCATTGCGCGCGCGGGACTTTCGCGTATCGGCCGCCTCGACCGGATCACC
GAGCTCGAACCGGTGCAGATGCTGCCGGCGCCCTCCCAGGGTGCTCTCGCGGTCGAATGC
CGCGCGGAGGACACCGCAATCCTCGCCGGTCTCGACGACCGCGCCAGCCGCGCGGCAGTC
GTCGCCGAGCGGGCGCTGCTCGCGGAGCTCGAGGCCGGCTGCACCGCCCCCGTCGGGGCC
GTTGCCGAACTGTCCGTGCGCGGCTGCGCCGCCGCCCTCGACGGCTCGGTGCTGCGCGCG
AGCGCCGTCGGCGCGCGCGCGGAGGAACTGGGCCGGGCGGTGGCTCGCGAGCTCGGTGCG
CGTGAGCTGATG------GCCAGCCGCAAGGTCCGCATCGGCTACGTCGTCTCCGACAAG
ATGGAGAAGACGATCGTGGTCGAGCTCGAGGACCGGGTGAAGCACCCGCTGTACGGCAAG
ATCATCCGCCGTACCACCAAGGTGAAGGCGCACGACGAGAACGGCGTGGCCGGCATCGGC
GACCGCGTGCAGCTGATGGAGACCCGTCCGCTGTCCGCGACCAAGCGGTGGCGTCTGGTC
GAGGTGCTCGAGAAGGCCAAG------ACGTACACACCGAAGGCCGGCGACGTGACCCAC
CAGTGGCACGTCATCGACGCCACCGACGTGGTGCTCGGCCGCCTCGCGGTGCAGGCGGCG
AACCTGCTCCGCGGCAAGCACAAGCCCACTTTTGCCCCCCACGTGGACGGTGGCGACTTC
GTCGTCATCATCAACGCGGACAAGGTTGCCGTCTCCGGCAACAAGAAGCAGGACAAGCTC
CTGTACAACCACTCCGGCTACCCGGGCGGCCTCCGTTCCCGCACCGTCGGTGAGGTTCTG
GAGAAGAACCCGGACCGTCTGGTGGAGAAGGCCGTAACCGGCATGCTCCCGAAGAACAAG
CTCGGTCGCGCGATCGCGAAGAAGCTGAAGGTCTACGCGGGCCCGAACCACCCGCACACC
GCGCAGCAGCCGGTGCCGTTCGAA------ATGGAGTCGACGCTCGTGCGATGCGTCGCG
GGGGTCGACGAGGCAGGCCGCGGCGCCTGCGCCGGGCCGCTCGTCGTCGCCGCGTGCATC
CTC---GAT---------CTCGACGACTCCAAGAAGCTCACCGAGAAGACCCGGGAGGAG
CTGTTCCCGATCATCCGACGCGCGGTGGCGTGGAGCGTGGTGATCGTGCCGGCTGCCGAG
ATCGACGCCATCGGTGTGCACGTGGCCAACATCGAGGGCATGCGCCGTGCGGTGATGCCC
GGGGTTCTCACCGACGGGTTCCGGGTCCCGTCGCTGCCGGTCATCGGCGGGGACGCCGCG
GCGGCCTGCATCGCGGCGGCGAGCGTGCTCGCCAAGGTCACCCGGGACCGGATCATGGTC
GACCTGGACGGCGAGCTGCCCGGCTACGGCTTCGCCGTCCACAAGGGTTACAGCACCGCC
GCGCACATGGCGGCGCTGCGCGATCTCGGCCCCAGCCGGGAGCATCGCCGATACGCCAAC
GTC------------------------ATGAAGGTGCACAAGGGCGACACCGTGCTCGTC
ATCTCGGGCAAGGACAAGGGTGCCAAGGGCAAGGTCATCGCGGCCTACCCGAAGGAGCGG
GTCCTCGTCGAGGGCGTGAACCGGATCAAGAAGCACACGGCGGTCTCGGCCGAGCGCGGC
GCCTCCGGCATCGTGACGCAGGAGGCCCCGATCCACGTTTCCAACGTCGCTGTCATCGAC
---TCGGACAACCCCACCCGCGTGGGCTACCGGTCCGAGGAAGGCAAGCGCGTTCGGATT
TCCCGGAAGAACGGGAAGGACATC---
>Nocardia_seriolae_strain_UTF1
ATGGCTGTCGTAACAATGAAGCAGCTGCTCGACAGCGGCGCGCACTTCGGTCACCAGACC
CGCCGGTGGAACCCGAAGATGAAGCGGTTCATCTTCACCGACCGCAACGGCATCTACATC
ATCGACCTGCAGCAGACGCTGACCTACATCGACAAGGCCTACGAGTTCGTCAAGGAGACC
GTTGCCCACGGCGGCACCGTCCTCTTCGTCGGCACCAAGAAGCAGGCCCAGGAGTCGATC
GCCGCGGAGGCGACCCGCGTCGGCATGCCCTACGTGAACCAGCGCTGGCTGGGCGGCATG
CTCACCAACTTCTCGACCGTCCACAAGCGGCTGCAGCGCCTGAAGGAGCTGGAGTCGATG
GAGCAGACCGGCGGTTTCGAGGGTCGCACCAAGAAGGAAATCCTCATGCTGACGCGTGAG
AAGAACAAGCTGGAGCGCACCCTGGGCGGCATCCGGGACATGGCCAAGGTTCCCTCGGCC
ATCTGGGTTGTCGACACCAACAAGGAGCACATCGCCGTCGGCGAGGCTCGCAAGCTGAAC
ATCCCGGTCATCGCGATCCTGGACACCAACTGCGATCCCGATCTGGTCGACTACCCGATC
CCGGGTAACGACGACGCGATCCGTTCGGCCGCGCTGCTGACCAAGGTCGTCGCGTCCGCC
GTCGCCGAGGGC------------------------------------------------
------------------------------------GGACAGAAGATCCGCATCAGGCTC
AAGGCCTACGACCATGAGGCGATCGACGCGTCTGCGCGCAAGATCGTCGAGACGGTGACC
CGTACCGGTGCCCGCGTCGTCGGCCCGGTGCCGTTGCCCACCGAGAAGAACGTGTACTGC
GTCATCCGTTCGCCGCACAAGTACAAGGACTCGCGCGAGCACTTCGAGATGCGTACGCAC
AAGCGGCTGATCGACATCCTCGACCCGACGCCGAAGACGGTCGATGCCCTGATGCGCATC
GATCTCCCGGCCAGCGTCGACGTCAACATTCAG---ATGGCAAAACGAAGCAAGGCTTAT
CTCGAGGCGGCCGCCAAGGTCGACCGCGCCGCGCTGTACTCCCCGCTGAGCGCCGTGCGC
CTGGCCAAGGAGACCGCGACCACCAAGACCGACGCGACCGTCGAGGTCGCCGTCCGTCTG
GGCGTCGACCCCCGCAAGGCGGACCAGATGGTCCGCGGCACGGTCAACCTGCCGCACGGC
ACCGGTAAGACCGCCCGCGTCATCGTGTTCGCGGTCGGCGACAAGGCCGCCGAGGCCGAG
GCCGCCGGTGCCGACGCCGTGGGCGCCGAGGACCTGATCGAGCGCATCCAGGGCGGCTGG
CTGGACTTCGACGCCGCCATCGCCACCCCGGACCAGATGGCCAAGGTCGGTCGTATCGCG
CGTGTCCTGGGCCCGCGCGGTCTGATGCCGAACCCCAAGACCGGCACCGTCACCCCCGAC
GTGACCAAGGCCGTTCAGGACATCAAGGGCGGCAAGATCAACTTCCGCGTCGACAAGCAG
GCCAACCTGCACTTCGTGATCGGCAAGGCTTCCTTCGACGAGAAGAAGCTGGCCGAGAAC
TACGGCGCCGCGCTCGACGAGATCCTGCGTGTCAAGCCCTCCACCGCGAAGGGCCGCTAC
GTCAAGAAGGTGACGTTCTCCACGAACACCGGACCGGGCATCCCGGTGGATCCGAACCGC
ACC---------------------------------------------------------
------------------------------------------------------------
------------------------------------------------------------
------------------------------------------------------------
------------------------------------------------------GCGCCC
CGCAAGGGTCGTAAGTCGAAGCGGGCGAAGCGCGCCGAGTACGAGAACCAGCAGGCGCCC
ATCGCCGGTGGCGTGCGGCTGGCCCGTGGCGCGTCGCTGTCCGACTTCGCCGAGAAGATC
GGCGCCAACCCGGCCTCGCTGGTGCAGGCGCTGTTCAACGGTGAGATGGTCACCGCCACC
CAGTCGGTGAACGAGGAGACCCTTGAGCTGCTGGGTTCGGAGATGAACTACGTCGTGCAC
GTGGTCTCCGGCGAGGACGACGGCGGCGAAGAGGATCTGATCCGCCCGCCGGTGGTGACC
GTCATGGGTCACGTCGACCACGGTAAGACCCGACTGCTGGACACGATTCGTAAGGCCAAC
GTCCGTGAGGGCGAGGCCGGCGGCATCACCCAGCACATCGGCGCCTACCAGGTCAACGAC
CGTCTGATCACCTTCATCGACACCCCCGGTCACGAGGCGTTCACCGCCATGCGTGCCCGT
GGTGCGAAGGCCACCGACATCGCGATCCTCGTGGTCGCGGCCGACGACGGCGTCATGCCG
CAGACGGTGGAGGCCATCAACCACGCGCAGGCCGCGGACGTGCCGATCGTGGTGGCGGTC
AACAAGATCGATAAGGAAGGCGCGAATCCGCAGAAGATTCGCCAGCAGCTGACCGAATAC
GGTCTGGTGGCCGAGGAATACGGTGGCGACACCATGTTCGTCGACATCTCCGCCAAGCAG
GGCACCAATATCGACCAGCTGCTCGAGGCCGTGGTCCTGACCGCGGACGCCTCGGATCTG
CGGGCGAACCCGAACATGGACGCGCAGGGTGTGGCCATCGAAGCCCACCTCGACCGCGGT
CGTGGTCCGGTGGCGACCGTGCTCATCCAGCGCGGCACGCTGCGCGTCGGCGACTCGATC
GTGGCGGGCGACGCCTACGGTCGCGTGCGCCGCATGGTCGACGAGCACGGCGACGACGTC
GAGGCGGCGCTGCCGTCGCGGCCCGTCCAGGTCATCGGTTTCACCTCGGTGCCGGGTGCA
GGCGACAACCTGCTCGTGGTCGAGGAAGACCGCATCGCGCGTCAGATCGCCGACCGCCGC
AACGCTCGCAAGCGCAACGCCCTGGCCGCGCGCAGCAAGCGGATCTCCCTGGAAGATCTG
GATGCCGCTCTGAAGGAG------ACCTCGGAGCTGAACCTGATCCTCAAGGGCGACAAC
TCCGGTACCGTCGAGGCCCTCGAAGAGGCGCTGCTCGGTATCGATGACGAGGTGCGCCTG
CGCGTCATCGACCGCGGTGTCGGTGGCGTCACCGAGACCAACGTCAACCTGGCGTCGGCC
TCCAACGCGATCATCATCGGCTTCAACGTCCGTGCCGAGGGCAAGGCGACCGAGCTGGCG
AACCGCGAAGGCGTGGACATCCGCTACTACTCGGTCATCTACCAGGCGATCGACGAGATC
GAGAAGGCCCTCAAGGGTCTGCTCAAGCCGATCTACGAGGAGCACGAGCTCGGCCGGGCG
GAGATCCGCCAGATCTTCCGCTCGTCGAAGTTCGGCAATATCGCGGGTTGCTGGGTGCTC
TCGGGCACGGTCAAGCGCAACGCCAAGGCGCGCCTGATCCGCGACAACGTGGTGATCTCC
GAGACCACCATCCAGTCGCTGCGCCGCGAGAAGGACGACGTCACCGAGGTCCGCGAAGGC
TACGAGTGCGGTATCACCGTG---GGCTTCAACGACATCAAGGATGGCGACATCATCGAG
GCCTACGAGCTGCGGGAGAAGCCGCGC---ATGATCGTCATGGGTATCGAAAGCTCCTGC
GACGAAACGGGAGTCGGCATCGTGCGCTTGCTCGCCGACGAGGTCGCCTCCAGCGTGGAC
CAGCACGCCTGCTTCGGCGGCGTGGTGCCCGAGATCGCCTCGCGCGCACACCTCGAGGCC
ATCGTGCCCGCCATGCGCCGGGCGGTGGCCGCGGCC------ATCAGCAAGCCCGACGCG
CTGGCCGTCACCATCGGGCCGGGTCTCGCCGGTGCGCTGCTGGCCGGGGTCGCGGCGGCG
AAAGCCTATGCGGCGGCTTGGGATATCCCCTTCTACGCGCTCAACCACCTGGGCGGGCAC
GTGGCCGTGGACCTCGAACACCCCATGCCCGCGATCGCGCTGCTGGTCTCCGGCGGCCAC
ACCCACCTGCTGCAGGTCACCGATCTCCCCATCACCGAATTGGGCAGCACCGTCGACGAC
GCCGCGGGCGAGGCCTTCGACAAAGTGGCCCGCCTGCTCGGCCTCGGCTATCCGGGCGGC
CCGGTGCTGGACGGCATTGCCGCCGACGGTGATCCGCACTTCCCACGCGGCATGACCTAC
GACTTCTCCTTCTCCGGTCTCAAGACCGCGGTCGCCCGCTATGTCGAAGCGCGCGAAGGC
CGCGAGCTGCCCATCCCGGATATCGCCGCCTCCTTCCAGGAAGCCGTCGCCGATGTGCTC
ACCATGAAGGCCGTGCGCGCCGCGCAGGACGTCGGCGACACCCTGGTGCTCGGCGGCGGC
GCGACCGCCAACTCCCGCATCCGCTCCATGGCCGAGGAACGCTGCGCGGCCGGAATCACC
CTGCGCGTCCCCAAGCCGCGCCTGTGCACCGACAACGGCGTCATGATCGCCACCCTCGGC
GCCCACGTGATCTCCGCCCTCACCGTCGCCACCGACCCGGGCCTC---------ACCGCG
CGCGCGACCGCCAAGCACGTTCGCGTGACGCCGATGAAGGCCCGCCGCGTTGTGGACATG
GTCCGCGGCCGTCGTGTCGAGGACGCGCTGAACATCCTGCGGTTCGCCCCGCAGGCCGCC
AGCGAGCCCGTGGCCAAGGTCGTGGCTTCGGCCGCGGCCAATGCCGAGAACCTCGGTCTG
AACCCGGCCACCCTGGTCATCTCGACGGCGTTCGTCGACGAGGGCGCGACCATGAAGCGT
TTCCAGCCGCGGGCCCAGGGCCGCGCGTTCCGGATCCGCAAGCGCACCAGCCACATCACC
ATCGAGGTCGAGAGC---------------CTCACGGTCAAGGCCGCCGGCGGCAAGACC
GAGGGCGTCGAGCTCCCCGCGGAGATCTTCGACGTGACCGCGAACATCGCGCTGATGCAC
CAGGTCGTCGTGGCCCAGCAGGCCGCGGCTCGCCAGGGCACGCACGCCACCAAGACCCGG
GGCATGGTCTCCGGCGGTGGCAAGAAGCCGTACCGCCAGAAGGGCACCGGCCGCGCGCGC
CAGGGTTCGACCCGTGCGCCGCAGTTCGCCGGCGGTGGCACCGTCCACGGCCCGCAGCCG
CGTGACTACTCGCAGCGTCTGCCCAAGAAGATGAAGGCCGCCGCGCTGCGTGGCGCCCTC
TCGGACCGGGCTCGCAACGAGCGCATCCACGTCATCACGGAACTGGTTGCGCAGACCCCG
TCGACCAAGGTCGCGAAGTCGTTCCTGTCGACCCGC------AAGAACATCCTGGTCGTC
GTCGGCCGCGAGGATGTCACCGCGAAGAGCGTGGCGAACCTGCAGGGCGTGCACCCGATC
GCTCCCGACCAGCTGAACACCTACGACGTCCTGAAGTCGGACGAGGTCGTGTTCTCGGTC
GAGGCGCTCAACGCCTTC---------ATGGCAATTCGTAAGTACAAGCCGACAACCCCG
GGTCGCCGCGGCGCCTCGGTCTCGGATTTCGCCGAGATCACCCGCTCGACCCCCGAGAAG
TCGCTGCTGCGTCCGCTGAGCAAGACCGGTGGCCGTAACGCGCAGGGTCGCATCACCACT
CGTCACAAGGGTGGTGGCCACAAGCGTGCCTACCGTCTGATCGACTTCCGTCGCGACAAG
GACGGCGTGCCGGCCAAGGTCGCTCACATCGAGTACGACCCCAACCGCACCGCCAACATC
GCGCTGCTGCACTTCGCCGATGGCGAGAAGCGCTACATCATCGCGCCCAAGGGCATCGCC
CAGGGCACGAAGATCGAGTCCGGCCCCGGCGCCGACATCAAGCCCGGCAACAACCTGCCG
CTGCGCTCGATCCCGACCGGTACCACCATTCACGCGGTGGAGCTGCGTCCGGGCGGTGGC
GCCAAGCTGGCTCGTGCCGCGGGCATGTCCATCCAGCTGCTGGGTAAGGAAGGCGCCTAC
GCCGTCCTGCGTATGCCCTCCGGTGAGATCCGTCGCGTCGATGTGCGCTGCCGCGCCACC
ATCGGCGAGGTCGGCAACGCCGAGCAGTCGAACATCAACTGGGGCAAGGCCGGCCGTATG
CGGTGGAAGGGCGTTCGCCCGACCGTCCGTGGTGTGGTCATGAACCCGGTCGACCACCCG
CACGGTGGCGGTGAGGGTAAGACCTCCGGTGGTCGCCACCCGGTCTCCCCGTGGGGCAAG
CCCGAG------GGCCGCACCCGTAAGCCCAACCGTCCCAGCGACAAGCTCATCGTCCGC
CGCCGC---------------------CCGGTGCAGACCGTCGGCCGCCGCAAGGAGGCC
GTGGTCCGCGTGCGCCTGGTGCCGGGTTCCGGCAACTTCGTGCTGAACGGCCGCACCATC
GAGGATTACTTCCCGAACAAGGTGCACCAGCAGCTGGTCAAGTCCCCGCTCGTCACCGTC
GAGCGCACCGAGACCTTCGACGTGCACGCCCGCCTGGTCGGCGGCGGCCCTTCCGGTCAG
GCCGGCGCCCTGCGCCTCGCCATCGCGCGTGCCCTCATCGAGGTCACCCCGGATGACCGT
CCCGCCCTCAAGCGTGCCGGCTTCCTGACCCGTGACCCGCGTGCCACCGAGCGCAAGAAG
TACGGCCTCAAGAAGGCCCGCAAGGCGCCTCAGTACTCGAAGCGC------GCGGGCATC
CTGGGCACCAAGCTCGGCATGACCCAGGTCTTCGACGACAAGAACCGCGTCGTTCCCGTG
ACCGTCGTCAAGGCGGGCCCGAACGTCGTTACCCAGATCCGCACCGTTGAGCGCGACGGC
TACTCCGCCGTTCAGGTCGCCTACGGCGCCGACCCCCGCAAGGTGAACAAGCCGGTCTCC
GGCCAGTTCTCCAAGGCCGGTGTCACCCCGCGTCGCCACATCGCCGAGCTCCGTCTCGCC
GATTCCAACCTCGAGGTCGGCCAGGAACTCGGCGCCGACATCTTCGAGGCGGGCGCCTAC
GTCGACGTGACCGGCACCTCCAAGGGCAAGGGCTTCGCGGGCACCATGAAGCGCCACGGC
TTCCGTGGCCAGGGTGCCTCGCACGGTGCGCAGGCCGTGCACCGCCGCCCGGGTTCCATC
GGTGGTTGCTCCCCGGGCCGTGTCTTCAAGGGCATGCGCATGTCGGGCCGCATGGGTAAC
GACCGCGTCACCACGCAGAACCTCTCGGTCCACAAGGTGGACGCCGAGAACGGCCTGCTG
CTGATCAAGGGCGCGATCCCGGGCCGCACCGGCGGCATCGTGATCGTCAAGAGTGCAGTG
AAG------CGAGTAGCGCAGTCCTGGCTGACGGACATCCTGCAGCCGGAGGAACTCGAC
GCGGGGTTCGTCCGGGTCGGTCTGGAAGTCGAAGAGGTCGACCCG---GAGGCCATCGGC
CCGCTGGTGGTGGGCCGGGTCGCCGAGATCGCCGAGCTGACCGAGTTCAAGAAGATCCGC
TTCTGCAAGGTGGACGTCGGTGAGATCGTCTGCGGTGCACGGAATTTCGCCGTCGGTGAC
CTGGTGGTCGTGGTGCTGCCCGGTGGCGTGCTGTTCAAGATCTCGTCGCGGAAGACCTAC
GGGCACACCAGCAATGGCATTATCTGCTCGGTCGCCGAGCTGGGCATCCACAGCGGCATC
CTGGTGCTGGCCGGCGCGGATGCCAATGAGCTGCTGCTGGGCGATACGGTCATCGAGCTG
GCCATTACGCCCGACCGCGGGTACGCCTTCTCGGCGCGCGGACTGGCGCGGGAGCTGGCT
TGCGGCCGGCTGCCCGACTCCGACGCATGGCCGATCAAGATCGAGGCGGATTCGACGCGG
TTCGCCGCGCGCCACGTTGTCGGCATCGACAAGGCCGTGAGCCCCTGGTGGTTGCAGCGT
CGGCTGCTGCTGTCGGGGGTGCGGCCGATCTCTCCGGCCGTGGACGTCACCAACTATGTG
ATGCTCGAGCTCGGACAGCCGTTGCACGCCTGGGACATTGCCAAGCTGGGGCTGGTGACG
CGTCGTGCCAACAAGGGCGAGACGCTGCGCACCCTCGACGATGTCGAGCGGGTGCTCGAT
GCCGAGGACGTGATCATCGCCGATGACTCCGGTGTGGTGTCGCTGGCCGGTGTCATGGGT
GGCGCGAGCACCGAGGTCGGTTCGGATACCACCGATGTGCTGCTCGAGGCCGCGACCTGG
AATCCGGTCGCCATCGCGCGGACCGCGCGGCGGCACAAGCTGTCCTCGGAGGCCAGCCGT
CGCTACGAGCGGATCGTCGATCCCGAGATCAATGTGATCGCGCTGGATCGCGCGGCCACG
CTGCTGGCCGAGATCGCCGGTGGCACGGTCGAATCCGTGCTG---ACCGACATTACGCCG
GGGCCGCAGATCGCCATGGACATCAACCTGGCCGACCGGACCGCGGGCGTGCACTATGCG
CCGGGCGCTGCGACTCGCCGGTTGCAGCAGGTGGGTTGCTCGATCGGGCAGGTGGTCACC
CCGCCGAGCTGGCGGCCCGACCTGCCCGCCGACCTGGTGGAGGAGGTGCTGCGGCTCGAG
GGGCTGGACAAGATCCCGTCGGTGCTGCCCGCTCCCGCGGGCCGCCTGACCGCCGAACAG
CGGCGGCGCCGCGCGGTGAGCAAGGCGCTGGCGTTCGAGGGTTGCGTCGAGGTGCCCGCA
CCGGTCTTCATGGCGGGCGGCGTCTTCGACTGGACGCTGCGCGTGCTCAACCCGCTCGAT
GTCGAGCGCGCCGAGCTGTCCTCGACGCTGCTGCCGGGTCTGCTGGAGATCGCGGTCCGC
AATATCTCTCGCGGTGAGCGCGACCTCGCCATCTACGGCATCGGCCAGGTC---------
------------------------------------------------------------
------------------------------------------------------------
------------------------------------------------------------
------------------------------------------------------------
------------------------------------------------------------
------------------------------------------------------------
------------------------------------------------------------
------------------------------------------------------------
---------------------------------------------ATTCAGCAGGAGTCG
CGACTGCGCGTCGCCGACAACACGGGTGCGAAGGAAATCCTCTGCATCCGCGTGCTCGGT
GGTTCGTCGCGTCGCTATGCCGGCATCGGCGACATCATCGTCGCCACTGTCAAGGACGCC
ATCCCCGGCGGCAACGTCAAGAAGGGCGAGGTCGTCAAGGCCGTCGTCGTGCGCACCGTC
AAGGAGCGTCGTCGCCCGGATGGCTCGTACATCAAGTTCGATGAGAACGCCGCGGTGCTC
ATCAAGGCGGACAACGATCCGCGTGGCACCCGCATCTTCGGCCCGGTCGGCCGTGAGCTG
CGTGAGAAGCGCTTCATGAAGATCGTCTCGCTGGCCCCGGAGGTGCTG------------
---------CGCGACGACAAGAACCAGCTCGAGCGCGTCGTCGCGATCAACCGCGTCTCC
AAGGTCGTGAAGGGTGGTCGTCGCTTCAGCTTCACCGCCCTCGTGATCGTCGGTGACGGC
AACGGTCTGGTCGGCGTCGGCTACGGCAAGGCCAAGGAAGTTCCCGCGGCCATCCAGAAG
GGTGTCGAAGAGGCTCGCAAGAACTTCTTCCGCGTTCCGATGATCGGCTCCACGGTCACC
CACCCGGTTCAGGGTGAGGCCGCGGCCGGTGTCGTCATGCTGCGTCCGGCTTCGCCCGGT
ACCGGTGTGATCGCCGGTGGCGCTTGCCGCGCCGTGCTGGAATGCGCGGGCATCCATGAT
GTTCTGGCCAAGTCGCTCGGTAGCGACAACGCCATCAACGTCGTGCACGCCACCGTTGCG
GCTCTGAAGATGCTGCAGCGTCCGGAAGAGGTCGCGGCCCGTCGTGGTCTGCCCCTCGAG
GACGTG------ATGCCACGCAGCCTGAAGAAGGGCCCGTTCGTCGACGAGCACCTCCTC
AAGAAGGTGGACGTCCAGAACGAGAAGGGCACGAAGGTCATCAAGACCTGGTCGCGTCGT
TCCACCATCATCCCGGACTTCATCGGTCACACGTTCTCGGTCCACGACGGCCGCAAGCAC
GTGCCGGTGTTCGTGTCCGAGAACATGGTTGGACACAAGCTCGGTGAATTCGCGCCGACT
CGCACGTTCAAGAGCCACGTCAAGGAAGATCGGAAGAGCAAG---ATGCCGCGTAAGGGT
CCCGCTCCCAAGCGTCCCCTGATCAACGACCCGGTCTACGGCTCCCTGGTGACGCAGCTG
GTCAACAAGATCCTGCTGGACGGCAAGAAGTCCACCGCCGAGCGCATCGTCTACGGTGCC
CTCGAGCAGGCTCGTGAGAAGACCGGCACCGACCCGGTCGTCACCCTCAAGCGCGCGCTG
GACAACGTCAAGCCCGCCCTCGAGGTCAAGCCCCGCCGCGTCGGTGGCGCCACCTACCAG
GTGCCGGTCGAGGTCCGTCCGGGCCGCGCCAACACCCTGGCGCTGCGCTGGCTGGTCAAC
TACTCCCGCGCCCGTCGCGAGAAGACCATGATCGAGCGTCTGGCCAACGAGCTGCTGGAC
GCCAGCAACGGCCTGGGCGCTTCGGTGAAGCGTCGTGAGGACACCCACAAGATGGCCGAG
TCGAACCGGGCCTTCGCGCACTACCGCTGGATGCTGATGCCCCGCAAGGTCAAGCACCGC
AAGCAGCACCACCCCGGCCGTTCCGGCATGGCGAAGGGCGGCACCGCGGTGACGTTCGGT
GAGTACGGCATCCAGGCTCTGGAGCCCGCGTACGTCACCAACCGTCAGATCGAGTCGGCG
CGTATCGCGATGACCCGCCACATCAAGCGTGGCGGCAAGGTCTGGATCAACATCTACCCG
GACCGCCCGATCACGAAGAAGCCGGCCGAAACCCGAATGGGTTCCGGTAAGGGTTCGCCC
GAGTGGTGGATCGCGAACGTCAAGCCCGGTCGGGTGATGTTCGAGATTTCTTACCCGAAC
GAGGAGACCGCTCGTGAGGCCCTGCGCCGCGCGATGCACAAGCTCCCGATGAAGTGCCGG
ATCGTGACCAGGGAGGAG---ATGGCACGTCTGATGGGCGTCGACCTCCCGCGCGAAAAG
CGCATGGAGATCGCGCTGACCTACATCTTCGGCATCGGCCGTACCCGCGCCAAGGAGATC
CTGGACCAGACCGGCGTCAGCCCGGACCTGCGTTCGAAGGACCTCAGCGACGACGACCTG
ACCAAGCTCCGCGACTTCATCGAAATGAAGGTCGAGGGTGACCTGCGCCGCGAGGTGCAG
GCCGACATTCGTCGCAAGATCGAGATCGGCTGCTACCAGGGCATCCGCCACCGTCGTGGC
CTGCCCGTGCGTGGCCAGCGGACCAAGACCAACGCCCGCACGCGCAAGGGTCCGAAGAAG
ACCGTCGCCGGCAAGAAGAAG------GAGTCGCTCTCCGCTGCCGCGGAAGCTGCTGAG
AAGGCGTTCGCCTCGGCCGCCACCGACGAGCTGGCGGCCGCCAAGACCGAGTACATGGGT
GGCAAGTCGCCGATCTCGCTGGCGCAGCGTTCGCTGGGCAGCCTGCCCAAGGAGGAGAAG
GCCGAGGCCGGCAAGCGCGTGAACGTGGCGCGCGGTCGCGTGTCCAGCGCGTTCGAGACG
CGGCAGGCCGAACTGCTCGCCGAGCGCGCGGCGGTGCTGGTCGCGGAGACCGTCGATGTG
ACGCTGCCCGCCCGCCGCCACGCCGAGGGTGCGCGGCACCCGATCTCGGTGCTGTCCGAG
CGGGTCGCGGATGTGTTCGTGGCCATGGGCTGGGAGGTCGCCGAGGGTCCCGAGGTCGAG
ACCGAGCACTTCAACTTCGACGCGCTGAACTTCCTGCCGGACCATCCGGCCCGCACCATG
CAGGACACCTTCCACATC---GCGGTGCTGCGCACGCACACCTCGCCGGTTCAGGTGCGC
TCCATGCTGTCTCGCGAGCTGCCCATCTACGTGGTGTGTCCGGGGCGGACCTTCCGCACC
GATGAGCTCGATGCCACCCACACCCCGGTGTTCTCGCAGATCGAGGGTCTGGCCATCGAC
AAGGGCCTGACCATGGCGCACCTCAAGGGCACCCTGGACTCGTTCGCGCGGGCGCTGTTC
GGTCCGAACACCACGACCCGCATGCGGCCCAGCTTCTTCCCCTTCACCGAACCCTCCGCC
GAGGTGGACGTGTTCGAGGACAAGAAGGGCGGC---CCCGGCTGGGTGGAGTGGGGCGGC
TGCGGCATGGTGAACCCGAAGGTGTTGATCGCCAGCGGCATCGATCCCGAGGTGTACAGC
GGTTTCGCGTTCGGCATGGGTCTGGAGCGGACCCTGCAGTTCCGCAACGGCCTGCCGGAT
ATGCGCGACATCGTCGAGGGCGACGTGCGCTTCACG---------------AAGTTGCAC
CACCTGCGTCCTGCCCCGGGCGCCAAGACCGAGAAGACCCGTGTGGGTCGCGGTGAGGGC
TCCAAG---GGCAAGACCGCGGGCCGCGGTACCAAGGGTACGAAGGCTCGCAAGCAT---
GTCCCGGTCCGCTTCGAGGGCGGTCAGATGCCGATTCACATGCGTCTGCCCCTCAAGGGC
TTCACCAACTTCCGCACCGAGTATCAGGTCGTGAACGTCGGTGACATCGCTCGCGTGTTC
CCCGAGGGCGGCATCGGCAAGGCCGAGCTGGTCGCCAAGGGCCTGGTTCGCGAGCTCGTG
AAGGTGCTGGCCGAGGGCGAAATCGCCGTGGCCGTGCAGGTTTCGGCCGACAAGTTCTCC
GGCTCCGCCAAGGAGAAGATCGTCGCTGCCGGTGGCACCGCCACC---------CGCGAC
ATTCTGCTCGCGCCGGTGATCTCCGAGAAGTCCTACGGGCTGATCGAAGACACCTACACC
TTCCTGGTGCACCCGGACTCGAACAAGACGCAGATCAAGATTGCCGTTGAGAAGGTTTTC
GGCGTCAAGGTGACCAGCGTCAACACCGCCAACCGTCAGGGCAAGCGTAAGCGGACCGGC
AAGCGCAAGGACACCAAGCGCGCGCTCGTGACCATCTCGGCCGACATCGAGATCTTCGGA
------ATGTCGCGTATCGGTAAGAAGCCGATCCCGGTTCCCGCCGGCGTCGAGGTGACC
ATCGACGGCCAGAACGTGACGGTCAAGGGTTCCAAGGGCACCCTGTCCCACGTTGTCGCC
GAGCCGATCACCGTCGCTCGCGAGTCCGGTGAGCTCGAGGTCGTTCGCCCGGACGAGCGT
CAGAACCGCTCGCTGCACGGCCTGACCCGCACCCTGATCAGCAACATGATCGAGGGTGTC
ACCAAGGGCTACGAGAAGAAGATGGAAATCTTCGGCGTCGGTTACCGTGTCGCCGCCAAG
GGCTCGAACCTCGAGTTCGCCCTGGGCTACAGCCACCCGGTTCCGGTCGACGCCCCCGAG
GGCATCACCTTCGCGGTGGAGTCCCCGACCAAGTTCTCGGTGTCCGGCATCGATAAGCAG
AAGGTCGGCCAGATCGCCGCGGTGATCCACGGCCTGCGTAAGCCCGATCCGTACAAGGGC
AAGGGCATCCGCTACGCCGGCGAGGTCGTTCGCCGCAAGGTCGGAAAGACG---AAGAAG
AAGGTCTCTGGGCTTATCACGCTCCAGATCCAGGCCGGTGCCGCTAACCCGGCCCCGCCG
GTCGGCCCCGCGCTGGGTCAGCACGGCGTCAACATCATGGAGTTCTGCAAGGCGTACAAC
GCGGCGACCGAGTCGCAGCGTGGCAACGTCATCCCGGTCGAGATCACGGTCTACGAAGAC
CGCTCGTTCGACTTCAAGCTGAAGACGCCGCCCGCCGCGCGTCTGCTGCTGAAGGCCGCG
GGAATCCAGAAGGGTTCGGCCGAGCCGCACCGCAACAAGGTCGCGCAGATCACCATGGAC
CAGGTCCGTGAGATCGCCAAGACCAAGCAGGAAGACCTGAACGCCAACGACATCGACGCC
GCGGCGAAGATCATCGCTGGTACCGCCCGCTCGATGGGTATCACCATC------CCGCGC
CTCAAGGCGCGCTACCGCGCCGAGATCAAGCCGGCTCTGAACGAAGAGTTCAACTACGCC
AACGTGATGCAGATCCCGGGCGTGGTGAAGGTCGTCGTGAACATGGGTGTCGGCGACGCC
GCCCGTGACGCGAAGCTGATCAACGGTGCGGTCGCCGACCTCACCCTGATCACCGGCCAG
AAGCCCGAGATCCGTAAGGCCACCAAGTCCATCGCGCAGTTCAAGCTGCGTGAGGGCATG
CCGATCGGCGCGAAGGTCACCCTGCGCGGCGACCGCATGTGGGAGTTCCTGGACCGCCTG
ATCTCCATCGCGCTGCCGCGTATCCGCGACTTCCGCGGCCTGTCGCCGAAGCAGTTCGAC
GGCAACGGCAACTACACCTTCGGTCTCTCCGAGCAGTCCATGTTCCACGAGATCGACGTC
GACAAGATCGACCGTCCGCGTGGTATGGACATCACCGTGGTGACCACGGCCACCAACAAC
GAAGAAGGCCGTGCCCTGCTCAAGCACCTCGGCTTCCCGTTCAAG---ATGCCAACCATC
AACCAGCTGGTCCGCAAGGGTCGCCGCGACAAGGTCGCCAAGACCAAGACTGCGGCCCTC
CAGGGGAGCCCGCAGCGTCGTGGCGTGTGCACCCGCGTGTACACCACGACCCCGAAGAAG
CCGAACTCCGCGCTGCGTAAGGTCGCGCGTGTTCGCCTGACCAGCGCGGTCGAGGTCACG
GCTTACATCCCCGGTGAGGGCCACAACCTGCAGGAGCACTCGATGGTGCTCGTCCGCGGC
GGTCGTGTGAAGGACCTCCCGGGTGTGCGCTACAAGATCATCCGCGGTTCGCTCGACACC
CAGGGTGTCAAGAACCGCAAGCAGGCCCGCAGCCGCTACGGCGCCAAGAAGGAGAAG---
------GCAGAGCTCCGCGAGCTCGACAATGAGGCGCTCGTCGCAAAGCTGCGCGAGTCC
AAGGAAGAGCTGTTCAACCTGCGCTTCCAGATGGCGACCGGTCAGTTGCAGAACAACCGT
CGCCTGCGTGTGGTCCGCCACGAGATCGCGCGCATCTACACGGTCATGCGCGAGCGCGAG
CTC---ATGGGACAGAAGATCAATCCCCATGGCTTCCGCCTCGGTATCACCACCGACTGG
AAGTCGCGTTGGTACGCGGACAAGCAGTACGCGGACTACGTGAAGGAAGACGTCGCGATC
CGCAAGCTCCTCGCCACCGGCATGCGGGCCGGCATCTCGAAGGTCGAGATCGAGCGCACC
CGTGACCGCGTGCGGGTGGACATCCACACCGCGCGTCCGGGCATCGTGATCGGCCGTCGT
GGCGCCGAGGCCGACCGCATTCGCGCCGAGCTGGAGAAGCTCACCAAGAAGCAGGTTCAG
CTGAACATCCTCGAGGTCAAGAACCCCGAGTCGGATGCGCAGCTGGTTGCCCAGGGTGTG
GCCGAGCAGCTGTCCAACCGTGTGGCGTTCCGTCGCGCGATGCGCAAGGCCATCCAGTCG
GCCATGCGTTCGAACGTCAAGGGCATCCGTGTGCAGTGCTCCGGCCGTCTCGGCGGCGCG
GAAATGTCGCGCTCGGAGTTCTACCGTGAGGGTCGCGTGCCGCTGCACACGCTGCGCGCC
GACATCGACTACGGCCTGTACGAGGCGAAGACCACCTTCGGCCGCATCGGCGTGAAGGTC
TGGATCTACAAGGGCGACATCGTC------------------------------------
---------------ACTCAGAAGTCGCGTCGCCGGGACAAGAAGAACGTCCCCCACGGC
AACGCGCACATCAAGAGCACGTTCAACAACACCATCGTGTCCATCACCGACCCGCAGGGC
AACGTCATCTCCTGGGCGTCCTCGGGCCACGTCGGTTTCAAGGGCTCGCGTAAGTCCACC
CCGTTCGCCGCGCAGCTCGCTGCCGAGAACGCTGCCCGCAAGGCGCAGGAGCACGGCGTC
AAGAAGGTCGACGTGTTCGTGAAGGGCCCGGGTTCGGGCCGTGAGACCGCGATCCGTTCG
CTCCAGGCCGCCGGCCTGGAGGTCGGCACGATCTCCGATGTCACTCCGCAGCCGCACAAC
GGCTGCCGTCCGCCCAAGCGGCGTCGCGTC---AACGCTGAGAAGATCACCGCCGTCGCG
GAGATCACCGAGCAGTTCAAGGAGTCGACCGCGACCGTCGTCACGGAATACCGTGGCCTG
TCGGTCAGCAAGATCACCGAGCTGCGTCGTGCCCTCGGTGCG---AACGCTACCTACTCC
GTCGCCAAGAACACCCTGGTCAAGCGTGCCGCCGCTGAGGCGGAAGGCCTGGATGACTTG
TTCGTCGGTCCGACCGCCATCACCTTCATCAAGGGTGAGCCGGTCGAAGCCGCGAAGGCG
CTGAAGGCGTTCGCCAAGGACAACAAGGCGCTCATCATCAAGGGCGGCTACATGGACGGC
GCCGCGCTGTCCGTGTCCGAGGTCGAGCGCATCGCCGACCTGGAGTCGCGCGAGGTGCTG
CTGGCCAAGCTGGCCGGCGCCATGAAGGGCAACCTGTCGGCTGCGGGTCTGTTCGCGGCC
CCCGGCGCCGCTCTGCAGGAGAAG---ATGACCATGACTGATCCCATCGCAGACTTCTTG
ACCCGTCTGCGCAACGCCAACTCGGCGTACCACGATCAGGTGAAGGCTCCGCACTCGAAG
CTCAAGGTGAACATCGCCGAGATCCTCAAGCGCGAGGGCTACATCGCCGACTACCGCATC
GAAGATGCCGGCAAGAAC---CTGATCGTCGACCTGAAGTACGGCCCCTCGCGTGAGCGC
TCCCTCCAGGGCGTCCGCCGCGTGTCGAAGCCGGGTCTGCGGGTTTACGCGAAGTCCACC
AACCTGCCCAAGGTGCTCGGCGGCCTCGGCGTGGCGATTATCTCCACGTCCTCCGGTCTG
CTCACTGACCGTCAGGCCAAGCAGCAGGGCGTGGGCGGCGAAGTCCTCGCCTACGTCTGG
---------GGGCTGGTCATCGTCGACAAGGACGGCGGCTGGACCAGCCACGATGTGGTG
GCCAAGTGCCGAGGTCTGTTGCGTACCAAGAAGGTCGGGCACGCGGGCACCCTCGATCCG
ATGGCCACCGGCGTGCTGGTGCTGGGCGTGGAGCGGGCCACCAAACTGCTCGGCCAGCTG
ATCCTGACCACCAAGGCCTATACCGCCACCATCCGGCTGGGACAGTCCACCATCACCGAT
GACGCCGAGGGCGAGGTGACCGCGCTCACCGACGCCGAGATCGCCGCGCGCATTGCCGAA
TTGACCGGCGACATCCAGCAGGTGCCCGCCACGGTCAGCGCCATCAAGATCAATGGTGAG
CGCGCCTACGCCCGCGCCCGCGCCGGTGAGGTGGAGCTGGCCGCCCGGCCGATCACCGTG
AGCCGCTTCGAGGTCCTCGCGCGC------CGTGATGAGGTGGAGTGCTCCTCGGGCACC
TACATCCGCGCCCTGGCCCGCGATCTCGGTGAGAAGCTCGGCGTCGGCGGGCATCTCACG
GCGCTGCGCCGCACCCGGGTCGGCCCGTTCACCCTCGAGCACGCCCGC------ACCCTG
GATCTGAGCCTGGATATCGACGCGGCCCGTGCCGCGTTCCCAGTTCGCGACATCACCGAC
GCCCAGGCCGGGGATCTGCGCAACGGCGAGCCGATTCTGCAAGGGGTCGCGGCCATCGCC
GGGCAGGCGGTCGCGCTACTG---------------------------------------
------------GCGCGTCGTCTGTCGAAGACGCGTCGTCACTTCCGTCTGCGCAAGAAG
GTCGTCGGCACCACCGAGCGTCCCCGCCTGGTGGTCAACCGCTCCTCGCGCCACCTGCAC
GCCCAGCTGATCGACGATTCCGCCGGCAAGACCATTGCCGCCGCGTCGACCATCGAGGCC
GATGTGCGCGCGGAGGGTGACAAGTCCGCCAAGGGCGCCAAGGTCGGCGAGCTCATCGCC
GCCCGCGCCAAGGCCGCCGGCGTCGAGGCGGTCGTGTTCGACCGTGGTGGTCACGACTAC
CACGGCCGTATCGCGGCCCTCGCCGATGCCGCCCGTGAAGGTGGGCTGAAGTTC---GCT
CTGACCACCGAGCAGAAGCAGGCCATTCTGGCCGAGTACCGGATCCACCCGACCGACACC
GGTTCCCCGGAGGCGCAGATCGCGCTGCTGTCGAAGCGGATCGCGGATCTGACCGAGCAC
CTCAAGACCCACAAGCACGACCACCACACCCGCCACGGTCTGCTGGCGCTGATCGGTCGT
CGTCGCCGGCTCTCGAAGTACCTGCAGGCCAAGGACATCGAGCGTTACCGCTCGCTGATC
GAGCGCCTGGGCCTGCGTCGC------CGCATCGGGACCCGCGGCAGTCTGCTGGCGCTC
ACCCAGGCCGGGCACGTGCGCGACGCCCTGATCGCCCAGCAGGCCGAACTGGTGATCGTG
AAGACCGCCGGTGACCGCAACGCCGAT---CCCGTGCAGAAGATC---GGCGTCGGTGTG
TTCACCGCCGCGCTGCGCGAGGAATTGGCCGCGGGCACCGTCGATATCGCGGTGCACTCG
TACAAGGATCTGCCGACCGCCCAGGACCCGCTGTTCGATATCGCCGCCATTCCGGGCCGC
CAGGATCCGCGCGACGCGCTGGTCGCCCGCCTGGTGCTGGGCGAGCTGCCCGCGGGCGCG
AAGGTCGGCACCTCCGCGCCGCGGCGCTCGGCGCAGCTGAAGGCGCTGGGCCTCGGCATC
GAGATCGTGCCGCTGCGCGGCAATCTCGACACCCGGATTTCCAAGGTTGTCAACGGTGAA
GATGCCGTCGTGGTGGCGCGGGCCGGGCTGGCCCGCATCGACCGCCTCGACGCCGTCACC
GAACTCGAACCGGTGCAGATGCTGCCCGCCCCGGCGCAGGGCGCGCTGGCGGTCGAGTGC
CGCAGCGCCGACACCGAAATCCTGTCCGCCCTCGACGATCCCGGCACCCGTGCCGCGATC
ACCGCGGAGCGGATGCTGCTGGCCGAACTGGAGGCCGGCTGTACCGCACCGATCGGTGCG
CTGGCCGAGTTGTCGCTGCGCGCCTGCGCGGCGGCGATCGACGGCTCGGTGATCCGGGCT
TCAGTAGTGGGCGCGGATGCCGAGGAACTGGGCCGAGCACTGGCGCGCGAGCTGGGGGCG
CGCGAACTGCTC------GGCTCGCGCAAGGTGCGCATCGGCTACGTCGTCTCCGACAAG
ATGACCAAGACCATCGTGGTCGAGCTGGAAGATCGCGTGAAGCACAAGCTTTACGGCAAG
ATCATCCGCACCACCTCGAAGGTGAAGGCCCACGACGAGAACGAGATCGCCGGTGTCGGC
GACCGCGTGCAGCTGATGGAGACCCGTCCGCTGTCCGCCACCAAGCGGTGGCGTCTGGTC
GAGGTCCTGGAGAAGGCCAAG------ACGTACAGCCCCAAGGGCGGTGACGTGACCCGC
AAGTGGTACGTCATCGACGCCACTGACGTAGTGCTCGGCCGTCTTTCCGTGCAGGCTGCG
AACCTGCTGCGCGGCAAGACCAAGCCGACCTACGCGCCGAACGTCGATGGTGGCGATTTC
GTCATCATCATCAACGCCGACAAGGTCGCCGTCTCGGGCAACAAGCGCGACGACAAGGTC
CTCTACACCCACTCCGGTCACCCGGGTGGTCTGAAGGGCCGTACCGTGGGCCAGATCCTG
GACACCCGCCCCGACCGTCTGGTCGAGCGTGCCGTCAAGGGCATGATCCCGAAGAACAAG
CTGGGCAACCAGATCATTCGCAAGCTGAAGGTCTACGCGGGCCCGAACCACCCGCACGCG
GCCCAGCAGCCCATCCCCTTCGAG---------GAGTCCGCGCTGATCCGCAGCGTCGCT
GGCGTGGACGAGGCCGGGCGCGGCTGCGCGGCCGGGCCGCTGGTGGTGGCCTCGTGTTTG
CTACCGCTG---GCCGGTCTCGACGACTCCAAGAAGCTCACCGCGAACGCCCGCGAGCAG
CTGTTCCCGATCATCGAACGGGCCCTGGCGTGGGAGGTGGTGGTGATCCCGGCCTGGGAG
ATCGACGCCATCGGCATTCACGTCGCCAATATCGAGGGCATGCGCCGGGCCGTGGTGCCC
GGTGTGCTGACCGACGGCTTCCGGGTGCCCTCACTGCCCGTGATCGGCGGCGATGCCTCC
GCGGCCTGCATCGCGGCGGCCAGCGTGCTGGCCAAGGTGACCCGCGATCGCATGATGGTC
GAGATGGACCGGCAGTATCCCGGGTACGGGTTCGCCGCCCACAAGGGCTACAACACCCCC
GAGCACAATGAGGCGCTGACCCGCCTCGGCATCACCCCCGAGCACCGTCGGTCGTGGAAC
GTCCGG---------------------ATGAAGGTGCACAAGGGCGACACGGTCATCGTC
ATCTCGGGCAAGGACAAGGGCGCCAAGGGCAAGGTCATCCAGGCCTACCCGGCGACCAAG
GTCCTGGTCGAGGGCGTGAACCGCATCAAGAAGCACGTCGCGAACTCCGCGCAGCGTGGC
GCCAGCGGCATCGTCACTCAGGAAGCGCCGATCCAGGCCTCCAACGTGATGGTCGTCGAC
---TCCGACAAGCCGACCCGCGTGGGCTTCCGCACCGAGAACGGCAAGCGGGTCCGCATC
TCCCGTCGCAACGGGAAGGACATC---
>Halopenitus_persicus_strain_CBA1233
------------CCCGTCGAGGAGTACCTCGGCGCCGGCGTCCACATCGGGACCCAACAG
AAG------ACGCAGGACATGGAGCGGTTCATCCACCGCGTCCGCGACGGCCTCTACGTG
CTCGACGTCTCGAAGACGGACGAGCGCATCCGCGTGGCCGCCGACTTCCTGTCCGGCTAC
GCCCCCGAG------CAGGTGCTCGTCACCTCCTCGCGACAGTACGGCCGCTTCCCGGCC
GAGAAGTTCGCTGACGCGATCGGCGCGCGCGCCCGAACCGGCCGGTTCATTCCGGGTACG
CTGACGAAC---------------------------------CCCGATTACGCCGGCTAC
ATCGAG------------------------------------------------------
---------------------------------------------------CCGGACGTC
GTGGTCGTCACGGACCCGATCGGCGACGCCCAGGCCGTCAAGGAGGCCATCACGGTCGGC
ATCCCCGTCATCGCGATGTGCGACTCAAACAACCAGCTGTCGAACGTCGACCTGGCGATC
CCGACGAACAACAAGGGTCGCCGCGCGCTCTCGGTCGTCTACTGGCTGCTCGCCAACGAG
ACGCTCGACCGCCGCACGGTCTACGCCCTCGAGGACTTCGAGGCCGAG------------
------------------------------------ATGCAGCAGGCACGCGTCCGCCTC
GCCGGCACCCGCCCCGAGGACCTCGACGACATCTGCGACGACGTCCGCGAGATCGCGGAC
TCGACGGGAGTCTCCCTGTCGGGTCCGATCCCGCTGCCGACGAAGACGCTGGAGATCCCG
TCCCGAAAGTCGCCGGACGGAGAAACGGCGACGTGGGAACACTGGGAAATGCGCGTTCAC
AAGCGTCTGATCGACATC---GACGCGGACGAGCGGGCGCTTCGCCAGCTGATGCGCATC
CAGGTGCCGAACGACGTCAGCATCGAGATCGTA---------------------------
---------------------------ACAATAGAGGAGGCAGTTTCTCGCGCACTCGAT
GAGGCACCCGAGCGG---------AACTTCCGTGAGACGGTGGACCTCGCGATCAATCTG
GATCTCGACCTCAACGATCCGTCGAATCGCGTCGACGAGTCAATCGTGCTGCCGGCTGGA
ACGGGACAGGAGACGCAAATCGTCGTCTTCGCGGAGGGCGAAACCGCCGTCCGCGCAGAG
GAGGTTGCCGACGAGGTGCTCGACAGCGATGACCTCGAGGACCTCGGCGACGCAAAGGAC
CTCGAGACGGACTTCTTCATCGCCGAGGCCAGCCTGATGCAGGACATCGGTCGGTACGGT
ACCGTCCTCGGTCCGCGCGGCAAGATGCCGACTCCACTC------CAGCCGGACGATGAC
GTCGTCGAAACGATCAACCGAATGAAGAAC---ACGGTGCAGCTCCGCTCCGGCGAACGC
CGGACGTTCCACACGCGCGTGGGGGCGGAGGACATGAGCGCCGAGGAGATATCGGACAAC
GTCGACGTCATCATCCGTCGTCTCGAGGCCGACCTCGAG---------AAGGGTCTCAAC
ATCGACGGGATCTTCGTCAAGACGACGATGGGTCCCGCCCAGGAGGTG------------
------------------------------------------------------------
------------------------------------------------------------
------------------------------------------------------------
------------------------------------------------------------
------------------------------------------------------------
------------------------------------------------------------
------------------------------------------------------------
------------------------------------------------------------
------------------------------------------------------------
------------------------------------------------------------
------------------------------------------------------------
------------------------------------------------------------
------------------------------------------------------------
------------------------------------------------------------
------------------------------------------------------------
---------------------------------------ATCGGCGAACTCTCCGACGCC
GGGTTCTCCGCGGACGACTTCCAGAAGAACATCGGCGTCGTGCCCGTCTCCGCGCTGACC
GGCGAGGGAGTGCCGGACCTACTGACCGTGCTGATGGGTCTGTCCCAGATGAAGGAGATG
GCGATCGACGTGTCGGGACCGGGCGTCGGGACGGTCCTCGAGGTGAAGGAGGAGCGGGGG
TTCGGAGCAACGGTCGACGCCGTGATGTACGACGGCGTGATCCGAACGGACGACCAGGTC
GTCATCGGCGGCCAGGACGAAGACATCCGTGCGCTGTTG------CAGCCGCAGCCGCTC
GCGGAGATC------CGGACCGAAAAACAGTTCGAAAAGGTCGATTCGGCCGCCGCCGCG
GGCGTGAAGATCGCCGCACCCGATCTCGAGGACGCGATGGCCGGAGCGCCGGTTCGGGTC
GTTCGCGACCGCGACCTCGACGACGTTGTCGCGGAGGTGACTGCGGAACTCGAGGAGATC
GACGTCGACACC---------------GCCGATGACGGCGTCGTGATCAAGGCGGACACG
CTCGGCTCGCTCGAGGCGATGGCGAGCGCGCTCGAGGAGGCGGAG------------ATC
CCGATCATGCGTGCCGAGGTCGGCGACATCGCGCCGCGGGACGTCGCGATCGCCGAGACC
AACCAGAAGGCGATCCTCGGGTTCAACGTCGACGTGCTCCCGAACGCCAGGGACGAACTC
GAGGTCGCCGACGTCAAGCTGTTCACCGACGAGGTCATCTACCAGCTCATCGAGGAGTAC
GACACCTTCGTCGAGGAGCGCCAACAGGAGACCGTCCTCGATAAGATCGTCAGGCCGGCA
CGCTTCCGGCACACCTTCCGCCAGAACGAC---CCCGCGGTCGTCGGCGTCGAGGTGCTC
GCTGGAACGCTCCAGAACAACCGGCACGTGGTCGCCTTCGAGAACGGCGAGCCGGACCGC
CGAGGTCAGCTCTCGGGGATCCAGAAACAGGGCGAGGACGTCGAGGAGGCTCGCGCCGGC
GAGCGGGTCAGCGTCGCCATCGACGGCGGCCGCCAGATCGAGGAGGGCGACGTCCTCTGG
ACGGAGATCCCCGAAAAGCACGCGAAG---ATGCGCGTTCTCGGGATCGAGGGTACCGCG
TGGTGTGCAAGCGCCGCCATCCACGACGCCACCGACGACGTCTTCATCGAATCCGACGCC
TACGAACCCGATAGCGGCGGCATTCATCCACGGGAGGCCGCCGAACACATGGCCGATGCG
CTTCCCGAGGTCATCGATGCAGCGCTCGAGGACGCCGCCGGCGCGGGGAGCATCGACGCG
GTCGCGTTCTCTCGGGGTCCCGGACTCGGCCCGTGCCTGCGAACCGTCGGCACCGCCGCC
CGTGCCGTCGCCGGCACGCTCGAGGTCCCGCTCGTGGGGGTCAACCATATGGTCGCTCAC
TTGGAGATCGGCCGCCATCGGTCCGATCCG---ATCTGTCTGAACGCCTCCGGCGCCAAC
GCACACGTCCTCGGCTATCACAACGGCCGGTACCGCGTGCTCGGCGAGACGATGGATACC
GGCGTCGGCAACGCGATCGATAAGTTCACCCGGCACGTCGGCTGGACCCATCCCGGCGGA
CCGAAGGTCGAACGGGCCGCGGCCGACGGCGAGTACGACCTCCCCTACGTCGTCAAGATG
GACTTCTCGTTTTCGGGAATTATGTCGGCCGCCAAGGACCTGTACGACGAGGGT------
------GTGCCGGTCGAGGACGTCTGTTTCTCGCTCCAGGAACACGTCTTCGCGATGTTG
ACGGAGGTCGCCGAACGGGCGCTCTCGCTGACCGGGGACCAGCTCGTGCTCGGCGGCGGC
GTCGGACAGAACGACCGGCTTCGGGAGATGCTGGCGACGATGTGTGCACAGGGCGTCGCG
TTCCACGCCCCGGAACCGCGCTTCCTCCGCGACAACGCCGGAATGATCGCGGTCCTCGGC
GCGCGGATGTTGGCGGCCTCCGAGTCCGCGATCGACCCGAACTAC---------------
------------------------------------------------------------
------------------------------------------------CCGGAGAAGGCC
TCGAAGGACTTCCTCAAGCTCTTAGAGAACGTCAAGAACAACGCGACCGAACAGGGCTTC
GACGGCGACCAGATGGTCGTTACACACGTCGCACCCCACAAGGTCGGCGAGCGACCGGGG
CGCCAGCCCCGCGCGTTCGGCCGTGCCTCGCCGTGGAACACGACGCTCTGTGACGTCGAG
CTCGTCATCGAGGAGGCC------ATGAAGGCAACAGTACGAGACCTGGACGGCGAGGAC
GCGGGCCTCGAGCTG---CCCGCCGTCTTCGAGACCGCGTTCCGCCCGGACCTCATCCGG
CGAGCGGTCTCCGTCGCACAGGCCAACCGAAAGCAGGCGTACGGCGCCGACGAGTTCGCC
GGGCTTCGAACCCCGGCC------GAATCGCCCGGCTCC---GGCCGCGGGATGGCACAC
ATTCAGGCACGCCGCGTTCCCAGCGCCGTCTCCGGTCGCCGTGCCCACCCGCCGAAGGCC
AAGGACCAGTCGAAGGACCTCAACGACAAGGAACGGCAGCTCGCCGTCCGCTCGGCCATC
GCGGCCACCGCG---GACCTCCCGCTCGTCGTCGCCGACGAGTTCGAG---GACCTCGAG
AAGACCCAGGAGGCGCTCGCGTTCCTCGAGGCGGTCGGCGCC------------------
------------------------------------------------------------
------------------------------------------------------------
------------------------------------------------------------
------------------------------------------------------------
------------------GGACAACGACGCGGACGCGGCGGCCCGACGTTCCGGGCCCCC
TCGCACCGCTACAAGGCGGAGCTGTCGCACAAACAG------------AACGAGTCGACC
GGCACGATCGACGGCGAGGTCGTCGGCATCGAGCACGACCCGGCCCGCTCGGCACCCCTC
GCGGAGGTCGAGTTCGAGGACGGGGACCGACGGCTCGTGCTCGCGCCCGAGGGCGTCTCG
ACCGGCGAGACGATCCAGGTCGGCGTGAGCGCGGAGATCAAGCCCGGGAACACGCTGCCC
CTCGCGGAGATCCCCGAGGGCGTTCCCGTGTGTAACGTCGAGAGCCAGCCGGGCGACGGC
GGCAAGTTCGCCCGCGCGTCGGGCGTCTCGGCCACCCTGATGACTCACGACCGCGACGTC
GCGGTCGTCCAGCTGCCGAGCGGACAGGTCAAGCGGCTCAACCCGCAGGCTCGCGCCACG
ATCGGCGTGGTCGCCGGCGGCGGTCGCACGGAGAAGCCGTTCGTGAAGGCCGGCAACAAG
CATCACAAGACGAAGTACCCGCGCGTTCGGGGCGTCGCGATGAACGCCGTCGACCACCCG
TTCGGTGGCGGCGGCCGACAGCACCCC---------------------------GGACAG
CCGAAGTCCGTCTCGCGGGACGCC---CCGCCGGGACGAAAGGTCGGCGACATCGCGTCC
AAACGCACCGGA------------------ACCAATACATCCGGCAAGAAGAAGACGGCC
GTCGCCCGCGCCACCGTGCGCGACGGCGAGGGTCGCGTGCGAATCAACTCCCGACCGGTC
GAGCTGATCGATCCG---GAGCAGGCACGCCTCAAGATGCTGGAGCCGTTCCGCATCGAG
GACCTCCGCGATCAGGTCGACATCGACGTCACCGTCGACGGCGGCGGGTTCAGCGGCCAG
GCGGACGCCGTGCGAACCGCGATCGCCCGCGGGCTGGTGCAGCACCTGGGCGACCTGCGC
GACGCCTACATGAGCTTCACGCTGCTGGTCAACGACGTTCGGCAGTCCGAGCCCAAGAAG
TGGGGCGGACCCGGCGCACGTGCCCGGTATCAGAAGTCCTACCGC---CTCCAAGGGTTC
GCCGGCTACAAGGCCGGAATGACCCACGTCGTCGTCAACGACGGGATGGAGGTCCCCGTC
ACCGTGGTGGAGACGCCGCCGATGTACGCGGTGGCCCTGCGCGCCTACGAGGACACGCCG
TACGGAAAGCAGCCGGTGACGGAG---GACGAGGACCGGACGCTCGACCTGCCGGAGGCG
GGCGACGTCGACGACGTTCGCATCACCCACACCCCGGACGTGATGGAGACCCGCGTCGGC
GGCGAGCGCGCCGAGTTCGGCGCCCACGAGTTCGGCGACGTCTTCCGTGCGGGCGAGTAC
GCCGACGTCTCCGGCGTCACGAAGGGCAAGGGAACCCAGGGTCCCGTCAAGCGATGGGGC
GTCCAAAAGCGGAAGGGCAAACACGCCCGCCAGGGATGGCGCCGACGGATCGGCAACCTC
GGTCCGTGGAACCCCTCCCGGGTCCGCTCGACGGTTCCCCAGCAGGGCCAGACCGGGTAC
CACCAGCGAACCGAGCTCAACAAGCGTCTGATCGACTTCGAGGTCGACGGGTCGTACGCG
CTCGTCAAGGGCTCGGTCCCGGGGCCGGACAAGCGACTGATCCGGTTCCGCCCGGCGATC
CGA---------------------------------------------------------
------------------------------------------------------------
------------------------------------------------------------
------------------------------------------------------------
------------------------------------------------------------
------------------------------------------------------------
------------------------------------------------------------
------------------------------------------------------------
------------------------------------------------------------
------------------------------------------------------------
------------------------------------------------------------
------------------------------------------------------------
------------------------------------------------------------
------------------------------------------------------------
------------------------------------------------------------
------------------------------------------------------------
------------------------------------------------------------
------------------------------------------------------------
------------------------------------------------------------
------------------------------------------------------------
------------------------------------------------------------
------------------------------------------------------------
------------------------------------------------------------
------------------------------------------------------------
------------------------------------------------------------
------------------------------------------------------------
------------------------------------------------------------
------------------------------------------------------------
------------------------------------------------------------
------------------------------------------------------------
------------------------------------------------------------
------------------------------------------------------------
------------------------------------------------------------
------------------------------------------------------------
---------------------------------------------CTCGAGAAGGGCTCG
CTCATCACGTGTGCTGACAACACGGGAGCGCGCGAGCTCAAGGTCATCAGCGTGCAGGGT
GGCACGAAGAACCGCCACGCGGGGATCGGCGACAAGGTGACCGTCTCGGTCACGAAGGGG
ACCCCG---------GAGATGCGACGCCAGGTGCTCGAGGCGGTGGTCGTCCGACAGCGG
AAGGCGATCCGCCGACCCAACGGCACCCGCGTCCGCTTCGAGGACAACGCCGCCGTCGTC
ATCGACGACCTCGAGGAGCCACGGGGCACGGAGATCAAAGGCCCCATCGCCCGCGAGGTC
GCCGAG---CGCTTCGGCAGCATCGCGTCCACCGCGACGGTGATC---------------
------------------CCGGGGCTGGAGGACGAGGTCCTCGACATCAACATGGTACAG
CGGATGACCGACTCGGGGCGCCGGGTGAAGTTCCGGTGCGTCGTCGTCGTGGGGAACCGC
GACGGCTATCTCGGGTACGCGCAGGCCCGCGACGAGCAGGTCGGCGGCGCGATCCAGAAG
GCGATCGAGGTCGCGAAGCTGAACGTGATCAAGGTCGACCGCGGCTCGGGGTCGCTGACG
CGGCGTGCTGAGGGGAAGGCCGGCTCGGTCACCGTCGAGATCAAGCCCGCTCCGCAGGGG
CTCGGCCTCGCCGCCGCCCCGACGGTTCGACACATCCTCGAGCTGGCCGGCGTGCAGGAC
GCCTGGACGAGCTCGAACGGCACGCGAACGACGGTCAACCTCGCGAAGGCGACGTTCAAC
GCGCTGGAGAACGCGGCGCAGTCGCGAACCCCCCAGCACGCACGCGAGGTCCACTACGAC
GAGGTG------CAGCGGCGAACCATCGAACGAGGAGGCACCGAACAGCGCAAGCTGCTC
GAGACCGCCCGCGATCGAACCGAGGAGGGGGCGGACCCGATCCGGACCCACCTCCGGGAC
ATGCCGATCCTGCCCGAGTTCGTCGGGCTGACCTTCGAGGTCTACACCGGCCAGAGCTTC
GAGCGCGTCCGCGTGCGGCCGGAGATGATCGGCCACTATCTCGGCGAGTTCCAGCTCACC
CGAACGTCGGTCGAACACGGACAGGCCGGCTCCTCG---------------------AAG
CGGCTCAACGTGACGCCGATCGCCCACACGATGCGTCACGCCTCCCTCGTCGAGCGGCTC
ATCAACCGGCTGATGCAGAACGGCAAGAAACAGCAGGCCACGCGGATCGTCCGTGACGCC
TTCGATCTCGTCCACGAGCGGACCGACGAGAACCCGGTGCAGGTCCTCGTGACGGCCGTC
GAGAACGCGGCCCCGCGTGAGGAGACCGTCCGCCTGAAGTACGGCGGCATCTCGGTCCCG
AAAGCCGTCGACGTCGCGCCCCAGCGCCGCGTCGACCAGGCCCTCAAGTTCATCGTCGAG
TCGGCGACGTACAAATCCACCACCACGGCCGCCGAGGCGCTGGCCAGCCAGCTCACCGGC
GCGGCCGACTACGACACGTACGCGATCTCCCAGAAGGAGGAGCGCGAACGCGTCGCGGCC
GCGGCCCGC---------------------------AAACCGGCCTCCATG---TACCGG
ACGATCAGCAAGACGCGGATCACGGGCATTCCGTCGAAGATCGCACAGCACAACATGGGG
GAGATCAGCCTCCGCGTCGAGGAGAAGCTCCAGATCCGCCACGGATCCCTCGAGAGCGCT
CGCCTCTCCGCCAACCGCCTCCTCAAGGAGCTCGGCAAGATGGTCCTCCGGAAGTTCCCC
CACCAGGTCATCCGGGAGAACAAGCAGGCGACCGGCGCCGGCGCGGACCGCGGTAAGCCG
GTCGGGACCGCGGCACGCATCAAGGACGGCGAGGCCGTCTTCACCGCCTACTGCGACCCC
GAGGACGCCGTCAAGGAGGCGTTCCGTCGCGCGTACAACAAGATGTCGCCCTCCTGCCGG
ATCGTCGAGCGCGAGAAG------GTTCGTATCGGGGGCGCGGACCTCGACGGAACGAAG
ACGGTCGAGCGAAGCCTGACAGACCTCAACGGAATCGGCACGCGCGCGGCGCGACTCGTC
GCGGAGACCGCCGACGTGGACCGCACGGCCACGTTCGGCGCGCTCGACGACGACGACATC
GATGCCGTCGTCGACGTCGTCGAGTTCTTCACCGGCACCGAACTCTCGGAGCAGCGACGA
CACGACATCAACCGCATGAAGATGATCGACTCCTACAAGGGAGTCCGACACAAGCGCGGA
CAGAAGGTCCGCGGACAGCGGACCAAGTCCACGGGACGGACC---GAGGGCACAATC---
------------------------------------------------------------
------------------------------------------------------------
------------------------------------------------------------
------------------------------------------------------------
------------------------------------------------------------
------------------------------------------------------------
------------------------------------------------------------
------------------------------------------------------------
------------------------------------------------------------
------------------------------------------------------------
------------------------------------------------------------
------------------------------------------------------------
------------------------------------------------------------
------------------------------------------------------------
------------------------------------------------------------
------------------------------------------------------------
------------------------------------------------------------
---------------------GACAAGAAGAACCGACAGCGCGGGTCCCGAACCCACGGC
GGCGGCACCAAGAACCGGCGTGGCGCCGGTCACCGTGGCGGCCGCGGCGCTGCCGGGCGG
TCG---------------AAACACGAGTATCACAACTACGAACCGCTCGGGAAGTACGGC
TTCAAGCGTGACGGCGACGACGTTCGAGAGGTGACCGTTCAGAAGCTCGACGAGGACGCG
------CTGTACGTCGCGGACGGCCTCGCCGAGGAGGACGGCGTCATCGACCGTGACGTC
AAGGTGCTCGGCGGCGGCCAGGTCCGCGGGCAGCTCCGCGTGACGGCCGACGCCTTCACC
GCCGGCGCGCGTGAGCTGATCGAGGAGGCGGGCGGCGAGGCCGTC---------------
ATCATCGAGCACCCGATCGTCACGGAGAAGGCGATGGACGAGATGGACAACAAGCTCCAG
TTCCTCGTCCACCTCGACGCGACGAAGGGCGACGTCCGCGACTCCATCGAGGACCGCTAC
GACGTCACGGTCACGAACGTGAACACGCAGATAACGCCG---------------ACGGGA
ACC------------AAGAAGGCGACGGTGACGCTGTCCGACGACGCCGAGGTC------
------------------------GTCGAAATCGACATTCCGGACGACGTCTCCGCGGAT
ATCGACCATCTCGACCTCACCGTCGAGGGTCCCAACGGCAGCGTCACGCGCCGCCTGTGG
CCCGACGTCGAGGTCACGGTCGAGGACGGCGCGGTCGTCATTGCGGCCGACGAGGACGCG
AAGACGAACGCGACCGTCGGCACCTTCGAGAGCCACGTCGCCAACATGGTCCACGGCGTG
ACCGAGGGCTGGGAGTACAGGATGGAGGTCTTCTACGCCCACTTCCCGATGCAGGTCACG
GGCGACGACGTGGTCATCGAGCTCGGTGAGAAGGCGGCCCGACGGACGCCGGTCCGCGGC
GACACGGACGTACAGGTCGACGGCGAG---GAGATCACGCTCTCCGGCCCCTCCAAGGAG
GACGTCGGACAGACCGCCGCCGACATCGAACAGCTCACACGCGTTTCCGACAAG---GAC
ACGCGCGTCTTCCAGGACGGCGTGTACATCGTCGAGAAACCC------------------
---------GGAACCATCGAAGTGCTCGTTCCGGGCGGGCAGGCCAATCCCGGCCCGCCG
CTCGGTCCCGAGCTCGGACCGACGCCCGTGGACGTGCAGGACGTCGTCAGCGAGATCAAC
GAGGAGACCGCCGCGTTCGACGGGATGGAGGTTCCCGTCACCGTCGAGTACGAGGACGAC
GGATCCTTCAGCATCGAGGTCGGCGTCCCGCCGACCGCCGAGCTGATCAAGGACGAGGCC
GGGTTCGACACCGGGTCGGGCGAGCCGCAGTCGGAGTTCGTCGCCGATCTCTCGGTCGAG
CAGGTCAAGACGATCGCCGAGCAGAAGTCCTCCGACCTGCTGGCGTACGACACGAAGAAC
GCCGCCAAGGAGATCGGCGGCACCTGCGCCTCCCTCGGCGTCACGATC------------
---------------------------------------------------------GCA
CAGGAGATGCGCGAGCCCTACATCGAGAAGGTCGTCGTCCACATGGGCGTCGGC------
---GAGGGCGGTGAACCCCTCGCGGACGCGGAGGAGATCATCGAGGCGATCACCGAGCAG
CAGTCGGTCCGCACGACGGCGAAGCGGACCGTCGGCGAGTTCGACATCCGCCAGGGCGAC
CCGATCGGAACCAAGGTGACGCTCCGCGGCGAGGACGCGGAGGCGTTCCTCGAGACCGCG
CTCGAACTGACC------------------------GAGCTCTCGAGTTCGCAGTTCGAC
GACCGCGGCAACCTGAGCTTCGGGGTCGACGACCACACCGACTTCCCGAGCCAGGAGTAC
AACCCGAACGTCGGCATCTACGGGCTCGACGTCACGGTAACGATC---------------
------------------------------------------------------GCGGCC
CGCAAGCTCAAACAGGACCGGCAGTCCGACTCCGAGTACGCTCGACGAGAGCGCGGGCTC
AAAGGCGCGCCGCAGGGCCGCGGCATCGTCCTGGAGAAGGTCGGTATCGAAGCCAAACAG
CCCAACTCCGCGATCCGGAAGTGCGTCCGGGTCCAGCTCATCAAGGGCAAGCAGGTCACG
GCGTTCTGTCCGGGCGACGGCTCCTTCATCGACGAGCACGACGAGGTCACGATCAAGGGT
CGCGCGATGGGCGACCTCTCCGGCGTCAACTACAAGGTCGAGAAG------GTCAACGGC
GTCTCGATGATCGAACTGGTTCGCGGCAAC------------GCGGAG------------
------GACGAGATCCGCGATATGACCGCGGCCGAACGCGAGGTCGAACTCGAGGAGCTC
GAGACCGAGTTGCTCAACCTGAAGGCCCAGCAGGCCGCCGGCGGGCCCGAGAGTCCGGGT
CGCGTCGGCGAGCTGAAGCGGACGATCGCCCGGATCAAGACGATCCAGGGCGAGGAA---
------------------------------------------------------------
------------------GAACACCAATTCATCGAGAACGGCCTACAGCGGGCCCAGATC
GACGAGTTCTTCGCTGACGAACTCCGTGCCGGCTACGGCGGGATGGACATCGCCAAGACG
CCGATGGGTACCCAGATCGTCCTCAAGGCCGAGAAGCCGGGGATGGTCATCGGCAAGGGC
GGAAAGAACATCCGGAAGATCACCTCGACGCTCGAGGAGCGGTTCGACATGGACCCGCAG
ATCGACGTCCAGGAGGTCGACGAGCCGGACCTCAACGCGCGGATCGTCGCCGACCGCCTC
GCGAACGCGCTCGAGCGCGGCTGGTACTTCCGGAAGGCCGGCCACACCACGATCGACCGG
ATCATGGAGTCCGGCGCGCTCGGCGCCGAGATCGTCCTGTCCGGAAAGGTCACCGGG---
GCGCGCTCGCGCGTCGAGAAGTTCAACCGCGGCTACATCAAACACGAGCCCGCCGAGGAC
GTCGTCGACGAGGGGCAGGGCGTCGCCGTGATGAAGCTCGGGACGATCGGCGTGACGGTC
AAGATCCCGCCGGGCGCGGAGCTGCCCGAC------------------------------
------------------------------------------GAAGACGGAAAGTGGGGA
ATCGCCCACGTCTACGCATCGTTCAACAACACGCTCATCACGGTGACCGACGAGACCGGC
GCCGAGACGATCGCGAAGTCGTCCGGCGGGACCGTGGTGAAACAGAACCGCGAGGCGTCG
CCGTACGCCGCCATGCAGATGGCCGAGGTCGTCGCCGAGGAGGTCAAGGCGGCCGGCCTG
GAGGGCGTGCACGTTCGCGTGCGCGGTCCCGGCCCCGGCGCCCAGGCGACGATCCGAGCG
CTCGCCCGCGCCGGCGTCGAGATCGGCCGGATCGAGGACGTCACCCCGATCCCGCACGAC
GGAACGAAGGCGCCGAAG---------------CCCGAGTGGAAAAAGGAGGAGGTCGAC
GAGCTCGTCGAGTTCATCGACTCCTTCGCCTCGGTCGGGATCGTCGGCGTGGCCGGCATC
CCGAGCCGCCAGCTCCAGCTGATGCGGCGCGAGCTGCACGGC---TCCGCGGACCTGCGG
ATGAGCCGGAACACGCTCGTCGTCCGCGCGCTCGAGGCGGTCGACGGCGTCGAGGAACAC
GTGAGCGGCCAGGTCGCGCTCGTCGGCACGAACGACAATCCCTTCGGGCTCTACAAGCAG
CTCGAG------------------------------------------------------
------------------------------------------------------------
------------------------------------------------------------
---------------------------ATGGCAGGCAACGATCCACTCTCCGACGCGCTC
GCCGGACTCGACAACGCCGAGCGGGTCGGACATCTGTCGTACACGGAGCCCGCCTCCAAC
GTCATCGGCTCCGTCCTCGAGGTCTTTTACGACCGCGGGTACGTCGACGAGTTCGAGTTC
GACGACGGCAAGTCGGGACGCTTCGAGGTCGAACTGAAAGGCGCGATCAACGAATGTGGC
GTCGTCAAGCCCCGCTACTCGGCGGGCGCCGACGAGTTCGAGAAGTGG---GAGAAACGA
TTCCTCCCCGCC------CGTGACTACGGGGCACTCATCGTGACGACGAGCCACGGCGTG
ATGAGCCATTACGAGGCCCGCGATCAGGGCATCGGTGGCCAAGTGATCGCATACGTATAC
---------GGCGCGGTCAACCTGGACAAGCCGGCCGGCCCCTCCTCCCACCAGGTGTCC
GCGTGGGTGCGGGACGGGATCAACATCGACGGCGTCGCTCACTCCGGGACGCTCGACCCG
AAGGTGACGGGCTGTCTCCCGACGCTCACCGGGACCGCCACGCGCGCGGCCCAGGTGTTT
CTCGAGGGGCACAAGGAGTACGTCGCCGAGCTGGAGCTGCACGCGGCCGCGCCGTCGGAC
---------------------------------------CTCGAAGCCGTCATCGCCGAG
TTCGAGGGGGAGATCTACCAGAAACCCCCGCGAAAGAGCGCCGTG---------------
---------------------------------AGTCGGCGGCTCCGAACGCGGACGATC
CACGATCTGGACGTCCTCGAGGTCGAGGACCTCCTCCGGGTTCGGTGTGAGTCGGGGACC
TACGTCCGCAAGCTGTGTCACGATCTCGGGCTCGCGCTGGGCACGGGCGGCCACATGGGC
GCGTTGCGCCGCACCGCGACCGACCCCTTCGACGACGCCGACCTCACGCTGCAGGACTGG
GCCGTCGTTCGGCCCGCCGAGGAGGCCCTCGAACACCTGCCCGCGATCACGATCGCCCCC
TCGGCGGCCGCGACCGTCGCGACCGGCGCGCCCGTCGCGCCCGGCGTG------------
------------------------------------------------------------
---------CCGATGCGCCGTCGTCGCGAGGTTCGGACGGATTACCACCAGAGGTTGCGC
CTGCTG---AAATCGGGCAAGCCTCGCCTGGTCGCCCGGGTGAGCAACGCTCACGTCAGG
GCGCAGCTGGTTGGACCGAACGGCGATGAGACCCACGTCGCGTCCTCGAGCGAGGACCTC
GATGCGTACGGCCCGACGGGGAACCTTCCCAGCGCGTACCTCACGGGGTACCTCCTCGGC
GGCCGCGCCGTTGCGGACGGCTTCGAGGAAGCCGTCCTCGACATCGGTCTCAACACGGCG
ACGAACAAGGTGTTCGCAGTACAGGAAGGAGCGATCGACGCGGGGCTGGAGATC------
------------------------------------------------------------
------------------TTCCGGAACCTCGTCGAGCGCGCGGTCCGGCTCCGTGAACAC
ATGGAGGAGAACCCGCAGGACCACCAGAACAAGCGGGCGCTCCAGAACACGGAGTCGAAG
ATCCGCCGGCTCGCCGACTACTACCGCGGCGACCAGCTCGCCACGTAC------------
------------------------CTTCGACTCGCGACCCGCGGATCCGACCTCGCCGTG
AAACAGGCGGCGACGGTCGCGGACGCGCTCGCGCGCCGGGAGGTCGAGACCCGAACGGTC
GAGACCCGCGGCGACCAGATCCCGGACGCGCTCATCCACGAGCTCGGGAAGACGGGCGCG
TTCGTCCGGTCGCTGGACGAGGAGGTGCTCGCCGGCGACGCCGACCTCGCGGTCCACTCG
CTGAAGGACGTCCCGACGGAGGGGCTCGACGACCTCGTCATCGCGGGCATCCCCGAACGC
GGGCCGGCCGGCGACGTCCTCGTGACGCCCCGTGACCTGGCCGACCTCGAGCCGGGATCG
ACGATCGGGACCGCCTCGCTGCGCCGCACCGCGGAGATCAAGGCCACCCGACCGGACCTC
GAGGTGGAACCGATCCGCGGCAACGTCGACACGCGGATCGAGAAGCTCGCGCCGGGC---
------------------------------------------------------------
------------------------------------------------------------
------------------------------------------------------------
------------------------------------------------------------
------------------------------------------------------------
------------------------------------------------------------
---------------------------CAGACCCGTGAGGGAACGGTCGTGTCGACGGAC
ATGGCAAAGACCGTCATCGTCGAGCGGGAATACGACGTCTTCGTACCGAAATACGATCGG
TACATGAAGCGTCGCTCGCGCATCCCGGCCCACGTGCCGGGCGTGCTCCTCGAGGTCGGT
GACGAAGTAACGATCGCGGAGACGCGACCCCTCTCGAAGACGAAGTCCCACGTCGTCGTC
GAAGTGCTG---------------------------------------------------
------GTCGTCGTCGACGCCCGCGACTGCATCCTCGGTCGCGTCTCATCCATCGTCGCC
CAGCGCGCGCTC------------------------------------GAGGGCGAGCGC
GTCGCCGTGGTCAACGCGGAACACGCCGTGATCACCGGCAACGAGGAGGACACGATGGAC
ACCTACCAC---ACGCGTGCGGGCCTCGGGTCGGACAGCGGTCCGTACTACCCG------
---AAGCGTCCCGACCGGATCTTCAAGCGAACGATCCGCGGGATGGTGCCGAAGAAACAG
CACGGCCGTGAGGCGTTCGAGAACGTTCGCGTGTACGTCGGCGATCCCTAC---------
---------------------------------------------------------ATC
GGCGTCGACGAGGCCGGCAAGGGCCCCGTGCTCGGACCGATGGTCGCCGCCGCCGTCCGG
GCTGACCCCCCGGACGGGATCGACGACTCGAAACGACTCACGTCCGAGCGCCGCGCCACG
CTCGACGAGCGACTGCGGCCCGCCGTCGACGTCGGGGCCGCGGCGATCGAGCCCGCCGAG
ATCGACGACACCGATATGAACACGCTCACCGTCTCGGCACAGGCGCGCGCGGTTCTGGAT
CTCCTGGCGTCGTCCGGA------------------------------------------
------------------------------------------------------------
------------------------------------------------------------
------------------------------------------------------------
------------------------AACGTCCGCGTCAACGCGGGCGATACGGTCGAGATC
CTGCGCGGCGACCACGCCGGCGAGGAGGGCGAGGTCGTCGACGTCGACCTCCGCGCCACC
ATCACGGTCGAGGAGGTCACCGTCGAGAAGTCCGACGGCGAG------------------
---------------GAGGTTCCTCGCCCGCTTCCGGCGAGCAACGTCCGAGTGACGGAC
CTGGACCTGGAGGACGACCGCCGCGAGGCGCGGCTCCGGGAG------------------
---------------------------
>Synechococcus_sp_WH_8102
ATGGCTGTTGTCACCCTCGCCGAGATGATGGAGGCGGGTGCCCATTTTGGGCACCAGACC
CGTCGTTGGAACCCCAAGATGTCGCGCTACATCTACTGCGCGCGCAATGGTGTTCACATC
ATCGATCTCGTGCAGACCGCCGTCTGCATGAACAACGCCTACAAATGGACCCGTTCCGCT
GCCCGCAGCGGCAAGCGTTTCCTGTTTGTCGGCACCAAAAAGCAGGCCTCTGAAGTAGTT
GCACTCGAGGCAGCTCGCTGCGGAGCCGCCTATGTGAACCAGCGCTGGCTGGGCGGCATG
CTCACCAACTGGACCACGATGAAAGCCCGGATCGACCGCCTCAAGGATCTTGAGCGGATG
GAGTCCAGCGGCGCCATCGCGATGCGCCCCAAGAAGGAGGGTGCTGTGCTGCGCCGGGAA
CTGGAACGGCTCCAGAAGTACCTGGGTGGTCTCAAGACGATGCGTCGTCTCCCCGATGTG
GTGGTGCTGGTGGACCAGCGCCGCGAGTCCAACGCCGTTCTCGAAGCGCGCAAACTGGAC
ATCCCTCTGGTGTCCATGCTCGATACCAACTGCGATCCGGACCTCTGTGAGGTGCCCATC
CCCTGCAACGACGACGCTGTGCGTTCGGTGCAACTGGTGTTGGGGCGTCTCGCCGATGCC
ATCAACGAGGGCCGCAACGAGCAGCGC---------------------------------
---------------------------------GCTCAGCAGAAGATCCGCATTCGCTTG
AAGGCGTTTGACCGCCGCATGCTGGATCTCTCCTGCGACAAGATTATTGAGACGGCCGAT
CAGACCGCTGCAACAGCGATCGGCCCCATCCCTCTCCCCACCAAACGCAAGATCTACTGC
GTTCTGCGTTCTCCTCACGTGGACAAGGATTCCCGCGAGCATTTCGAGACCCGGACCCAC
CGCCGCATCATCGACATCTACAGCCCATCGGCGAAGACCATCGATGCCTTGATGAAGCTG
GACCTCCCCAGTGGTGTCGACATTGAAGTGAAGCTCATGCCCAAACTCTCCAAGCGACTG
GCAGGTCTTGCCAGCAAGATCGAG---GATCGCGTCTACGAACCCCTCGAGGCGATTGCC
CTGGTGAAGGACAACGCCACCGCCAAGTTCGACGAAACGATGGAGGCCCACGTGCGCCTC
GGCATCGACCCCAAGTACACCGACCAGCAGCTGCGCACCACCGTGGCGCTGCCCAATGGA
ACTGGCCAGACCGTTCGCATCGCGGTGGTGACCCGTGGTGAGAAGGTTGCCGAAGCCAAG
GCCGCCGGTGCCGAACTGGCCGGTGATGAAGATCTGGTGGAGACCATCGCCAAAGGCGAG
ATGGAGTTCGACCTGTTGATCGCCACTCCGGACATGATGCCCAAGGTGGCGAAACTGGGT
CGTGTCCTCGGTCCCCGGGGCTTGATGCCGAACCCTAAGGCCGGAACGGTGACCATCGAT
CTGGCCGGAGCTATCCAGGAATTCAAGGCCGGCAAATTGGAATTCCGAGCTGACCGCACC
GGTATCGTCCACGTCCGCTTCGGCAAGGCGAGCTTTACTGCCGAAGCTCTGCTGCAGAAC
CTCAAGACCCTGCAGGAGACCATCGACCGCAACAAGCCCAGCGGTGCGAAGGGCCGCTAC
TGGAAGTCTCTGTATGTGACGTCCACCATGGGCCCGTCCGTGGAGGTGGACTTCTCCGCA
CTT---------------------------------------------------------
------------------------------------------------------------
------------------------------------------------------------
------------------------------------------------------------
---------AAGGCCGCTCCCAAGCCGATGGCGGCGATGCGGAAGCGGAAGAAGGAAACC
ACCCGTCAACGCCAGCGGCGTCGGGCGATGGAACTGCGCGCTGCCCGCGAGGCCAAGCAG
GTGCGGCCGGAAATGATCGTTGAGGACAACCTCACGGTGCAGGAGCTCGCCGACATGCTC
AGTGTCGAAAGCTCCGAGATCATCAAATCTCTGTTCTTCGGAATCATTGCCACGGTCACC
CAGACCCTGGACATGAACACCATCGAGACGGTGGCCGAAGAATTCGGCGTGGTGCTCCAG
GACGACGTGATGATCGAAGAGGCCGACAAGGAACACCTCCGTCGTCCACCCGTGGTCACG
GTCATGGGTCACGTCGACCACGGCAAAACGAGCCTTCTCGATGCGATCCGCAAGGCGCGG
GTGGCTGCCGGCGAGGCCGGCGGCATCACCCAGCACATCGGTGCTTATCAGATCGACCAC
AACAAGCTCACCTTCCTCGACACCCCGGGCCACGAAGCCTTCACGGCCATGCGGGCCCGC
GGCACCAAGGTGACGGATGTGGCCGTTCTGGTAGTCGCCGCTGACGACGGCGTGCGTCCC
CAGACGCTGGAAGCCATCAGCCACGCCAGGGCTGCAGAGGTACCGATTGTGGTAGCGATC
AACAAAATCGATAAGGAAGGGGCTTCCCCTGACCGGGTGAAGCAGGAGCTGTCCGAGCAG
AACCTTCTGGCGGAAGACTGGGGCGGCGATGTGGTGATGGTGCCGGTGAGCGCCATCAAG
GGCGAGAACATCGACAAGTTGCTGGAGATGCTCCTGCTGGTCACCGAAGTGGAAGACCTG
CAGGCCAATCCGGATCGCCTGGCCCGCGGCACTGTGATCGAGGCTCACCTCGACAAGGCC
AAGGGTCCTGTGGCCACACTGCTGGTGCAGAACGGCACCCTCAAGACCGGCGATGTCGTG
GCGGCCGGGCCGGTGCTTGGCAAGGTGCGAGCCATGGTCGACGACAACCGCCAACGTCTC
AAAGAGGCTGGTCCTTCGTTTGCCGTTGAGGCTCTCGGTTTCAGCGAGGTTCCGACCGCT
GGCGACGAATTCGAGGTGTATCCCGACGAGAAATCGGCACGGGCTGTTGTGGGAGATCGT
GCGTCGGATGCACGCGCCACACGCCTGGCGCAGCAGCGCCGGGTGTCGCTCACAGCGATG
TCAGGTCAGGCCAATGAAGGCGAGCTGAAGGAGCTGAACTTGATCCTGAAGGCGGATGTC
CAGGGCTCTGTGGAAGCAATCCTTGGCTCCCTTGAACAATTGCCCGACGAGGTCCAGGTT
CGTGTGCTGCTCTCGGCACCGGGTGAGGTCACCGAAACAGACGTCGACCTGGCGGCCGCC
TCCGGCGCCGTGATCGTTGGCTTCAACACCTCGATGGCCTCGGGCGCCAAGAAGGCAGCA
GATGCCACCGGCGTGGATGTGCGCGATTACGACGTGATCTACAAGCTGCTGGAGGACATC
CAGTTGGCGATGGAGGGCTTGTTGGAGCCCGAACTGGTGGAGGAAGCCCTCGGCGAAGCC
GAAGTGCGGGCGGTGTTTACCATTGGTAAG---AGCGCTGTTGCGGGCTGCTACGTCACC
ACCGGCAAGTTGCAACGCAACTGCAAGGTGCGTGTCCATCGCGGCTCCCAGGTGGTGTAC
GACGGCGACCTCGACTCGTTGCGCCGCAACAAGGACGACGTCAAGGAGGTGGCCACCGGC
TTCGAGTGTGGTGTCGGCACCGATCGCTTTGCCAACTGGGAAGACGGCGACCGGATTGAG
GCCTTCAAGATGGTCACCCAGCGCCGC------TCAGTCCTAGCCCTCGAAACAAGTTGT
GACGAGTCGGCAGCGGCCTTGGTCTGGGTTTCCTCGGCACGCATTGCCTCTCAGGTTGAA
GAGCACGCCCGCTGGGGTGGTGTTGTGCCGGAGATCGCGTCGCGTCGTCACGTGGAAGCA
TTGCCGGGGTTGATCCAGCAGGTGCTGGACGAGTCGTCCACCCTCGCCGAGGTGGATGCG
ATTGCCGCCACGGTGACGCCAGGGTTGGCTGGCGCACTGATGGTGGCCTCTGTGACCGGA
CGCACACTGTCAGCGCTGCGTGATCGCCCCTTCCTGGCGGTGCACCATCTCGAAGGACAT
CTGGCATCGGTGCTGGAGCATCCCCAACCCTACTTGGTGCTGCTGGTGAGCGGTGGGCAC
ACCGAACTGATCCGCGTCGAAGCGGATGCGATGGAGCGGCTTGGCCGCAGCCACGACGAT
GCTGCGGGGGAGGCCTTCGACAAAGTGGCCCGCTTGCTTGGCCTTGGCTACCCGGGTGGA
CCGGCCATTCAGGCCGCGGCGGAGGGGGGTGATGGCAAGTTGCCAAAGGGCCGTATCTAT
GACTTCTCGTTCAGCGGGCTGAAAACGGCCATGCTGCGCACCGTGGAGGCTCCG------
------CTGCCGACGGCTGATCTGGCGGCCAGTTTTGAGCAGGTGGTGGTGGACGTTCTG
GTGGAGCGCAGTTTGCGCTGTGCCATGGACCATGGCGAAGAGCTGGTGATGGTGGGTGGT
GTGGCGGCCAATCGCCGGTTGCGACAAACCCTGGAACAGCGCTCCAACGCCGGGGTGCGG
GTCTCGGTGGCACCGCTGGCGTATTGCACCGATAACGCCGCCATGATCGGTGCCGCTGCC
CTGTTGCGCTGGGACGGCTGTTCCTTGAGGGTGTCAGCGCGCTGG------------GCA
CAGGCCCACGGACGCTTCATCCGGGGCTCCGTGTCGAAGGTGCGCCGTGTTCTCGATCAG
ATCCGAGGTCGCACCTACCGCGACGCCCTGATCATGCTCGAGTTCATGCCGTATCGCTCC
ACCGGACCGATCACCAAGGTGCTCCGGTCCGCTGTGGCCAATGCCGAGCACCTGGGTCTT
GATCCCGCCTCCCTGGTGATCTCCAGTGCCAGTGCCGACATGGGACCGTCCATGAAGCGC
TACCGCCCCCGGGCTCAGGGTCGCGCTTTCCAGATCAAGAAGCAGACCTGCCACATCAGC
ATTGCTGTGGCG---------ATGGCTGACTGCGTGATTCGCGACTGGCAGGGGAAGGAA
GCCGGCGCGACCCTCGATCTGAAAGTGGCCAAGGAGACCACGGCCAACGACCTGATGCAC
CGTGCGGTTCTGCGCCAGCAGGCCCACGCCCGTCAGGGAACCGCTTCCACCCTCACCCGA
TCCGAGGTGCGCGGTGGTGGCCGTAAGCCTTACAAGCAGAAGGGAACCGGCCGAGCCCGT
CAGGGTTCGATCCGCACACCTCTGCGCCCCGGCGGCGGCATCGTCTTCGGGCCGAAGCCC
CGCACCTACAACCTTGCGATGAACCGCAAGGAACGTCGTCTGGCCCTGCGCACCGCGCTC
ATGGCCCGCGTTGAAGAC------GTAACGGTGGTGAAGGACTTCAGCCTCGAAGCCCCC
AAGACCAAGGAGATCACGGACGCCCTCGGCCGGCTTGGCATCGCCAAGGTGCTGATTGTG
CTC---------GATGTGGTGCGCCGCTCCGTGCGCAACCTCGAAAAGGTGAAGCTGATC
GCCGCCAATCAGCTCAACGTCTTCGATCTGCTCCACGCCAACGCCCTGGTGCTCGGCGAG
GACGCCCTTGCAACCATCCAGGAGGTCATGGCAATCCGTAACTTCCGCCCCTACACCCCC
GGTACCAGAACCCGGGTGGTCACCGACTTCAGTGAGGTCACCGGCCGCAAGCCGGAACGG
TCCCTGGTGGTGTCCAAACACCGCCGCAAGGGCCGCAACAACCGTGGTGTGATCACCTGC
CGCCATCGCGGTGGCGGTCACAAACGGCTGTACCGCGTGGTGGACTTCCGCCGTAACAAG
CACGGCATCACCGCCAAGGTGGCTGCCATCCACTACGACCCCCATCGCAACGCCCGTCTG
GCGCTGCTCTTCTACGCCGACGGCGAGAAGCGCTACATCCTTGCCCCGGCAGGGGTTCAG
GTGGGGCAGACCGTGGTCTCCGGACCCGACGCCCCGATCGAGAACGGCAACGCCATGCCG
CTGTCGGCCGTGCCCCTGGGTTCCAGCGTTCACTGCGTTGAGCTCTATGCCGGCCGCGGT
GGCCAGATGGTCCGCACCGCTGGTGCCAGCGCTCAGGTTATGGCCAAAGAAGGCGACTAC
GTCGCCCTCAAGCTGCCTTCCACCGAGGTGCGCCTGGTCCGCCGTGAGTGCTACGCCACC
CTCGGTGAAGTGGGCAACTCAGAAGTCCGCAACACCAGCCTTGGCAAGGCCGGTCGTCGC
CGCTGGCTGGGGCGTCGTCCCCAGGTTCGAGGCAGTGTGATGAACCCCTGCGACCACCCC
CACGGTGGTGGTGAGGGTCGGGCACCGATTGGCCGCGGCCCGGTGACCCCTTGGGGCAAA
CCCGCCCTCGGTCTCAAGACCCGCAAGCGGAACAAGCCCAGCAACCGATACGTGCTCCGG
AAGCGTCGCAAG---------TCCGTCGTCTACTGGGGCACTGGTCGCCGCAAGACATCC
GTCGCCCGTGTGCGCCTCGTCCCCGGCAACGGCACGATCACCATCAATGGTCGTCCCGGT
GACAACTATTTGTACAACCCCGCCTACATCGCAGCGGTGAAAGCTCCCCTCGAGACCCTT
GGTCTCGGTACGGAATACGACATCCTGGTGAATGTCCACGGAGGCGGGCTCACCGGTCAG
TCCGGTGCCATCAAGCAAGGTGCGGCCCGTGCTCTCTGTGAGTTGTCAGCTGACAACCGC
AAGCCCCTCAAGACCGAAGGCCACCTGAGCCGCGACCCGCGTGCCAAGGAACGCCGCAAG
TACGGTCTCAAGAAAGCTCGTAAGGCTCCTCAGTTCTCCAAGCGCATGTCAATCGGCATT
CTCGGGAAGAAGCTGGGCATGTCCCAGTTCTTCGACGAGCAGGGCAGAGCCGTCCCCGTC
ACCTTGATCGAGGCCGGTCCCTGCCGCATCACCCAACTCAAAAGCAGCGACACCGATGGC
TATGCCGCGGTGCAGATCGGCTTTGGCGACCGCGAAAAGCTGATCAACAAGCCTGCCAAG
GGTCACCTCAACAAAACCGGTGAAACCCTCCTCCGCCACCTGCGTGAATACCGCGTTGAT
CTGGACGGTTTCGAACTGGGCGGATCGATCACCGTCGGTGATTTCGAAGCCGGCCAGAAG
GTTGATGTCAGCGGTGACACGATCGGCCGTGGTTTCTCCGGTTATCAGAAACGCCACGGT
TTCAGCCGTGGACCGATGACCCACGGTTCC---AAGAACCACCGCGAGCCCGGTTCGATC
GGACCCGGCACGCCTGGTCGCATCTACCCCGGCAAGCGCATGGCCGGTCGCTACGGCGGC
AAGAAGATCACTACCCGCGGCCTGACCATCCTCAAGGTGGACAGCGAGCGCAACCTACTG
GTGGTGAAAGGGTCGGTCCCCGGCAAGCCGGGCGCCCTGCTGAACATCCGACCCGCCCTG
CGG---ATGCGGGTCTCCCTCTCTTGGCTCAAGCAACTGGTTCAGGTGACGGACTTGGCC
CATCGTCTGTCGATGGCGGGATTCGAGGAGGAAGAGATTGAGGATCTCGCCCGGGCCAAG
GGCGTCGTCGTGGGTTTCGTCAAAGATCGGGAGAAACATCCCAACGCCGACAAGCTCAGC
GTCTGTCAGGTGGATATCGGTCAGATCGTCTGCGGCGCCAAGAATGTCCGGGCGGGTCTG
CATGTGCCGGTCGCCATGGTGGGCGCGGAGTTGCTCACGATCAAATCGGGGGAACTCCGG
GGGGTGAGCAGCAACGGGATGATCTGCTCCCTGTCTGAACTGGGGCTGTCCGATGGCATC
GCTGAACTCCCGGGTGCGCCGGTTGCTCCGATGCTCCTTGATGACACGGTTCTCGAGCTG
GCGATCACCGCCAACCGTCCGGATGGTCTGTCGATGGTCGGGATCGCCCGGGAGGTGGCC
GCCCTGACGCTTAAGCCTGCCCATGAACTCGCCATGCAGGCC---------GGTGGCCTT
TACGGCATCACGCTGATCGAAGGCGTTGACTCCCAGGTTTCTCCGACTTGGGTGCAACAG
CGTCTGGAACGGGCCGGGATCAATCGTGTGAATGCCGTTGTGGACATCACCAACGTGGTG
ATGTTGGAGCAGGGACAACCCCTGCATGCCTTTGATGCCGATGCCCTCGAATTCGGCTTG
CGACAGGCCCGCGAGGGTGAAGCTTTCATCGGCCTGGATGGCAGGGAGTTGAGCCTCGTT
GCCCGTGCCCAGGTGGTGACCTGTCACGACCTGCCGATCGCTCTGGCCGGTGTCATGGGG
AGCAAGGCCAGTGGTGTGACAGCCGCAACGGGGCGGATTTGGCTGGAGTCCGCCATGTTC
AGCCCTGCTGCTGTCCGCACGACGGCCCGCTCCGTTGGACTGCGTACGGATGCCAGTGCT
CGATTTGAGAAGGGTTTGCCGAAGGAGATGACCCTGGCCTGTTCAATCCGTGCTCTGGAG
CTGCTGAAAGAGCTGTTTCCCTGTGAAGCCAAGGGCCTCTGGGTCGGTGACAGCGCTGCT
GACGCCTCCGTGTTGTTGCGCCGTAACGCCCTGCATCAGTTGCTGGGAATCGAGGAGGGC
AGTTCCGACGTCGAGCAATGTCTGACGGCCCTCGGTTCTGAACTCAGCTGGAATGTCATT
GCTCCTTCGCGACGGCTCGACCTGGAGATCGATCTGATTGAAGAGGTCGCACGCCTCGTG
GGATTTGATCGCTTCGGCGCCCATCTGCCGGATTTGGCCCCAGGACTGACGCCGGCACAG
CAGGCGGAACGCCGTCTCCGAACGCTCTTCTGCGGTGCCGGTCTGCAGGAGATCACAACA
CTGTCGTTGGTGAGTGCCAGCGATAGCGAT---CGCATCGCTATCAGCAATCCTCTGCTG
GCCGAAACCAGTCATCTGCGGACAAACCTCTGGGAAGAGCACCTTGCGGTTTGTGTCCGC
AACCTGAAGGCCTCCCAGCCCGGATGCTGGATTTTTGAACTGGGCACCACCTACGAGTCG
AGGCTTCTTTCCGGAGTGATCTGCGGTGAGCGTTGGACCCCCGATTACTACGCCGCTCGT
GGACGACTGACGGAGGTGATGCAGGCCTTGAAGCTCGATCTCACTGACGACCTCCATCCC
GGTCGGGCGGCCACCCTGGAGGGAGGCTGCTTCGGCCAATTGCACCCGGAATTGGCGCAA
AACCTCCCGGAGGCCACCTTTCTGTTCGAACTGGATCTGACCCGTTTGGTGGAGTCGTTC
AAGGCCTTCCCAACCGTTCCGGCTAGTGAACGTGATCTGGCGGTGGTGGTGGATCGTTCG
CAGGCCGCTTCAGACCTGATGCAGTCGATCCGGAAGGGTAAGCTCGAAGCCGTTACGTTG
ATCGACCGGTTCGAGGGTGACCAACTCGGCGAGAACAAGGCCAGCCAGGCCTTCCGCCTT
CGTTACCGGCACCAGTCGGAGACCCTGACCGATGACCAGGTGCAACCGGTCCATGACAAG
GTCCGCAATGCCCTCGTGAAACAGCACGGTGCCGAGCTCAGGATGATCCAGCAGGAGAGC
TATCTGAGCGTCGCCGACAACAGCGGCGCCAAGCGCATCCAGTGCATCCGTGTGCTGGGC
---ACCAACCGTCGCTACGCCCATGTGGGCGATGTAATCGTCGCTGCCGTGAAGGACGCC
ATGCCCAACATGGGTGTGAAGAAGTCCGATGTGGTGAAAGCCGTGGTGGTTCGCACCAAG
GCAACCCTCCGTCGCGACACCGGTAACTCCATTCGGTTCGACGACAACGCAGCGGTGATC
ATCAACGCTGACAACAACCCCAAAGGCACCCGCGTCTTCGGACCGGTGGCCCGTGAATTG
CGCGAGCGCAACTTCACGAAAATCGTGTCCCTCGCTCCGGAGGTGATC------------
GATCGACGAAATCAGGAGCGCGACTGGCAGGAGCGCGTGGTACAGATCCGCCGCGTCTCC
AAGACCGTCAAGGGCGGCAAGAAGATGAGCTTCCGGGCCATCGTCGTTGTCGGCAACGAG
AAAGGCCAAGTCGGCGTCGGTGTCGGCAAGGCCGGTGATGTGATCGGTGCTGTCCGCAAG
GGCGTCGCCGATGGCAAGAAGCACCTGGTCAAGGTGCCGCTAACCCGTAACTCGATCCCG
ACCCTCTCCAATGGCCGTGACGGTGCCGCCAGCGTGCTGATCCGTCCCGCCGCACCCGGT
ACCGGTGTGATTGCGGGCGGCTCGATCCGCACCGTGCTCGAGCTGGCCGGCATCAAGAAT
GTCCTGGCCAAGCGTCTGGGCAGCAAGACCCCCCTCAACAACGCCCGGGCTGCCATGGTG
GCCCTGTCGCTTCTCCGCACCCACAAGGAGACGGCCAAGGAACGGGGAATCTCCCTCGAA
CAGATCTAC---ATGGGACGTTCACTCAAAAAAGGTCCGTTTATTGCCGACAGCCTGCTT
CGCAAGGTTGAAAAGCAGAACGACACCGATGACAAGGTGATCAAGACCTGGTCTCGGGCC
TCCACGATCCTGCCGATGATGATCGGCCACACGATTGCCGTTCACAACGGCAAGTCCCAC
GTGCCGGTGTTCATCACCGAGCAGATGGTGGGTCACAAGCTGGGGGAGTTCGCTCCCACC
CGCACCTTCAAGGGCCACATCAAAGACAAGAAA------------ATGTCCCGCCGCAAC
GCCGCTGAAAAACGTCCGGTTCTTCCTGATCCGCAGTTCAACAGTCTGGCCACGATGATG
GTGTCCCGTCTGATGCAGCACGGCAAGAAGTCCACGGCGCAGCGGATCCTGTCCGATGCG
TTCGGTTTGATCAACGAGCGCACTGGTGGTGACCCTCTCGAACTGTTCGAGACGGCGGTG
AAGAACGCCACGCCCCTGGTCGAAGTCCGTGCCCGTCGCGTCGGTGGCGCGACCTACCAG
GTTCCGATGGAAGTACGTCAGGAACGTGGCACCGCCATGGCCCTGCGCTGGCTGGTGAGC
TTCTCCCGCGCCCGCAACGGCCGGAGCATGGCTCAGAAGCTCGCCGGCGAATTGATGGAT
GCAGCCAATGAGGCCGGAAGCGCGGTTCGCAAGCGCGAAGAAACCCACAAGATGGCTGAA
GCCAACAAGGCTTTCGCCCACTACCGCTATATGCTGAGTCCAAAACGCGTCAAATTCCGG
AAAATGCAGCGAGGCCGCATGCGCGGCGTCGCCACCCGGGGCAACACCATCGCCTTCGGT
GAATTCGCACTGCAGGCCCAGGAATGCGGCTGGATCACCTCGCGCCAGATCGAGGCCAGC
CGTCGCGCCATGACCCGCTACGTCAAGCGTGGCGGCAAGATCTGGATCCGGATCTTCCCG
GACAAATCGATCACCATGCGCGCCGCCGAAACCCGGATGGGTTCCGGTAAGGGCAACCCA
GAATTCTGGGTGGCGGTGATCAAGCCAGGTCGCATCCTCTTTGAGATGGGCGGTATCACC
CCCGAAATCGCCAAGGAGGCCATGCGTCTGGCGCAGTACAAGCTGCCCGTGAAGACCAAG
TTCATCGCT---------------GCACGGATCGCCGGCGTTGACATTCCCCGCGACAAG
CGGGTTGAAGTGTCCCTCACCTACATCTATGGAGTCGGCCCGACCCGGGCTCGCACCATC
CTGGCTCAGACCGGTGTGAGCCCCGACATCCGGGTCAAGGATCTGGAGGATGGTGACCTT
CAGAAACTGCGCAACGCCGCCGACTTCACCCTCGAGGGCGATCTGCGCCGACAGGAAGGC
ATGGCCCTGAAGCGCCTGCAAGACATCGGCTGCGTGCGCGGACGTCGTCATCGCATGAGC
TTGCCCGTCCGTGGCCAGCGCACACGGACCAATGCCCGTACCCGTCGGGGCGCGCGCAAA
ACCGTGGCCGGCAAGAAGAAG------GATCAGCTGGATGCGCTCGAGCAGCAGGCCACA
ACCGAAATCTCCGCCTCCGATGCCGCAGCCCTCGAACAATTGCGGGTAGGTCTGCTGGGC
AAAAAGGGACGGATCTCGGGGGTGCTCTGGGCCATGGGCAAGCTGCCGGGCAGTGAACGA
CCGCTGGTGGGTCAGCGGGCCAATGTGCTCAAAACCCAGGTGCAGAGCCTGCTGGCTGAG
CGTCTTGCGGCGGTGAAGCAGGCGGCGGCGGAACGCATCGCCCGCGAAAGCATTGATGTG
ACGGCGCCGGCGTCGGGGATCCCGATGGGGCATCGCCACCCCTTGATCACCACCACCGAG
GAGATCGTCGATCTGTTTCTCGGCCTCGGATACAGCGTTGCCGAAGGGCCCGAGGTGGAG
AAGGACTACTACAACTTCACGGCGCTGAACATTCCCGAGGATCATCCAGCCCGGGACATG
CAGGACACCTTCTACCTGCAGGGTCTGCTGCGGACCCACACCTCACCGGTGCAGATCCGC
CACTTGGAACAGAACCCCCCACCGGTGCGCATCGTCGCCCCTGGACGGGTGTATCGACGC
GATGCCGTCGATGCCACCCACTCGCCGGTCTTCCATCAGGTGGAGGTGCTGGCCATTGAT
GAGGGACTCGACTTCAGCCACCTGCGCGGCACGGTGATGGCCTTCCTCAAGGCTTTCTTC
GGTGAT---CTGCCGGTGCGTTTCCGGGCCAGTTACTTCCCGTTCACGGAGCCTTCAGCC
GAGGTGGACGTG------------CAATGGAGGGGA---CGATGGCTGGAGGTAATGGGC
TGCGGCATGGTTGATCCCGCTGTGCTGGAAGGTCTCGGCCTCGATCCCGAGCGCTACAGC
GGCTTTGCTGCAGGTCTCGGCGTTGAACGCTTCTGCATGGTGCGTCACGGCATTGATGAC
ATCCGCCGGCTTTACACAAGCGATCTGCGCTTCCTCGAACAGTTC------CGACTCGAA
TCCCTCAAAGCCAACAAGGGCGCCCGTCGCCGCAAATTGCGCAAGGGCCGCGGCATCGCC
GCCGGCCAGGGCGCCAGCTGCGGCTTCGGCATGCGTGGCCAGAAATCCCGCTCTGGCCCC
ACGCGCCCAGGTTTTGAGGGTGGCCAGATGCCGCTCTACCGCCGGGTGCCGCTCAAGCAC
TTCCTGGTCAACCCCAAGCACTTCACGGTGCTCAACGTCTCGGCTCTCAACAGCCTC---
AAGGACGGCACCGTGAACCTGGATTCCCTCGTCAAAGATGGGGTTGTCACCCATCCCCTG
AAGATTCTCGGCAACGGTGATCTGACCGCCAAGCTGACGGTTCAGGCCGCTGCCTTCACT
GCATCAGCCCGCACCAAAATCGAAGCCGCCGGCGGCAGCTGCGAAACC------GCTGAC
GTGATCCGTCGGCCGCTGATCACCGAGAAGGCCACCCGGGCCCTCGAGAACCAGTACACC
TTCGAGGTGGACCACCGCGCCGCAAAACCCGACATCAAGGCCGCTATCGAGCAGCTCTTC
GATGTGAAGGTGACCGGCATCAGCACCATGAATCCCCCCCGTCGCACGCGTCGGGCCGGC
AAACGAGCCCAGGTGAAGAAAGCCGTGGTGCGCCTGGCGGAGGGCATCCAACTCTTCCCT
------ATGTCACGCATCGGCAAAAATCCTGTTCCTGTACCCGACAAGGTGACCGTCTCC
CTCGACGGCCTCACCGTGAAGGTCAAGGGACCGAAGGGCGAACTGGAACGCACCCTTCCT
GACGGCGTCAGCGTCAGCCAAGACAACAACTGCATCGTGGTGGCTCCATCCACCAGCAAG
CGCTCCCGCGAACGCCACGGCCTGTGCCGCACCCTCGTCGCCAACATGATCGAGGGCGTC
AACAACGGCTACAGCAAGAGCCTCGAAATTGTGGGCGTGGGTTCGAGGGCCCAGGTCAAA
GGCAAGACCCTGGTGGTCAGCGCCGGCTACAGCCACCCCGTTGAAATGGAGCCGCCTGAG
GGCATCACCTTCAAGGTGGAAAACAACACCAAGGTGATCGTCTCCGGAATCGACAAGGAA
CTGGTGGGCAACGAGGCCGCCAAAGTCCGCGCCATTCGCCCGCCCGAGCCTTACAAGGGC
AAGGGCATCAAGTACGAGGGCGAGCGCATCATGCGCAAGGCGGGCAAG---ATGGCCAAG
AAAGTCACCGCTGTTATCAAGCTGGCCCTCCAGGCCGGCAAAGCCAACCCCGCGCCGCCG
GTGGGCCCTGCCCTCGGTCAGCACGGTGTGAACATCATGATGTTCTGCAAGGAGTACAAC
GCTCGGACGCAGGACAAGGCCGGTTTTGTGATTCCGGTGGAGATCTCGGTCTATGAAGAC
CGCAGCTTCACCTTCATCACCAAGACGCCCCCGGCGTCGGTGTTGATCACCAAGGCCGCC
AAGATCGAGAAAGGTTCCGGCGAGTCCGCCAAGGGCAATGTTGGATCGATCAACCGAGCT
CAGCTCGAGGAGATCGCCAAAACCAAGCTTCCCGATCTCAACTGCACAAGCGTTGAGTCC
GCGATGCGGATCATCGAAGGAACCGCCCGAAACATGGGCGTGTCCATC---------TCA
CTCAAGAAGCGCTACCGGGAGACCATTCAGCCCAAGCTGCAGAAGGATCTCTCCCTCACC
AACATCCACGAAGTCCCCAAGGTGGTGAAAGTCACCGTCAACCGGGGCCTCGGCGAAGCC
GCAGCCAACGCCAAGTCCCTCGAGGCCTCGGTGAACGAGCTGGCACAGATCACCGGTCAG
AAAGTGGTCGTCACCCGTGCCAAGAAGGCCATTGCCGCCTTCAAAATTCGCCAGGGCATG
CCGATCGGTTGTGCCGTCACCCTGCGCGGTGACCGGATGTATGCGTTCCTGGAGCGCCTG
ATCAACCTGGCGCTGCCCCGCATCCGCGACTTCCGCGGGGTGAGCCCGAAGAGCTTTGAC
GGGCGCGGCAACTACACCCTGGGGGTGCGGGAGCAGATCATTTTTCCTGAGATCTCCTTC
GACAAGATCGATGCCATTCGTGGCATGGACATCACCATCGTGACCACCGCCCGTTCAGAC
GAAGAGGGCCGGGCCCTCCTCCGCGAGATGGGAATGCCGTTCCAG---ATGCCAACCATC
CAACAGCTGATCCGCACGGAGCGTTCACGCCTCAAGGCCAAGACGAAATCGCCGGCCTTG
AAGTCCTGCCCAGAACGCCGCGGGGTCTGCACCCGTGTGTACACCTCCACGCCAAAGAAG
CCCAACTCGGCGCTGCGCAAGGTGGCTCGTGTACGCCTCACCTCCGGCTTCGAGGTCACC
GCCTACATCGGCGGCGTCGGACACAACCTTCAGGAGCACTCCGTGGTGCTGATTCGCGGC
GGTCGTGTCAAGGACCTGCCAGGTGTCAGGTACCACATCATTCGAGGCACCTTGGACACC
GCTGGCGTCAAAGACCGCCGGCAGTCTCGCTCGAAGTACGGCGCCAAGACTCCGAAG---
------GCCGAGGTCCGCCAGCTGTCCGATACGGACATCACTGAACAGATCAATGGTCTT
CGCCGCGAACTGTTTCAGCTCCGCTTCCAGCAGGCCACCCGCCAACTGGCCAATACGCAC
CGTTTCAAAGAGGTCCGCATCAAGCTGGCCCAGCTGATGACGGTGCAATCGGAGCGTCAG
CGC---ATGGGACACAAGATCAACCCAACCGGTCTGCGCCTGGGGATCACCCAGGAACAC
CGGTCACGCTGGTACGCCTCCAAGAGTTATCCGGCCCTCCTTCAGGAGGACGATCGGATT
CGCAAGTTCATTCACAAGAAATACTCTGCCGGCATCAGCGATGTGCTGATCGCCCGCAAG
GCCGATCAACTCGAAGTGGAGCTCAAAACCGCACGCCCCGGCGTGCTGGTGGGCCGCCAG
GGCAGCGGAATCGAGGAACTCCGTTCCGGAATCCAGAAGACGGTCGGCGATCGCGTTCGG
ATCAATGTCGTCGAAGTGGAGCGCGTTGACGGTGACGCCTTCCTGCTGGCTGAGTACATC
GCCCAGCAACTGGAAAAACGTGTGGCGTTCCGCCGCACCATCCGCATGGCCGTCCAGCGC
GCCCAACGCGCTGGTGTTCTCGGCCTGAAGATCCAGGTGTCCGGCCGCCTCAACGGCGCC
GAGATCGCCCGGACCGAGTGGACCCGAGAAGGTCGCGTTCCCCTGCACACCCTGCGGGCG
GACATCGATTACGCCACCAAGGTGGCCAGCACGACCTACGGCGTGCTGGGCATCAAGGTG
TGGGTCTTCAAGGGTGAAGTGCTGGGCGACGAAGCC------------------------
---------ATGGCCAAACCCGCCAAGCCCAAGAAGGCCAAACGCAACGTCCCGAACGGC
GTTGCCCACATCCAGAGCACCTTCAACAACACGATCGTGTCGATCACCGACACGTCTGGC
GAAGTCATCTCCTGGTCATCCGCTGGTGCCAGCGGCTTCAAGGGTGCTCGCAAAGGCACG
CCCTTCGCTGCCCAGACGGCTGCAGAAGCAGCGGCACGTCGAGCACTTGATCAAGGCATG
CGCCAGATCGAAGTGCTGGTGAAGGGTCCTGGATCCGGTCGTGAGACCGCAATTCGTGCC
TTGCAGGTGGCTGGTCTTGAGATCACCCTGATCAGAGACGTCACTCCGCTGCCCCACAAC
GGTTGCCGGCGGCCCAAGCGCCGTCGCGTC---CTGGAGAGCAAGCAGCAGATCGTCGGA
GAGCTCAAAGAGCTCCTCGCCGAGTCCGAACTAGCGCTGGTTCTTGATTACAAGGGCCTC
TCCATCAAGGAAATGTCCGACCTGCGGGATCGTCTGCGGGCTGGTAACGCGGTGTGCAAG
GTGACCAAAAACACCTTGATGCGCCGTGCCATTGATGGTGACTCGAATCTCGACTCTCTT
CTGACAGGCACCAATGCCTTCGTCCTGATCAAGGGCGATGTCGGTGCCGGTGTGAAGGCC
GTTCAGGCGTTCCAGAAGGAGACCAAGAAGTCCGAAACCAAAGGCGGCCTTTTCGAAGGC
AAGCTGCTGTCCCAGGACGAGATCAAGGCCATTGCCGATCTCCCCTCCAAAGAGCAGCTC
ATGGCTCAGATCGCCGGTGCGATCAACGCTGTGGCCACCGTTGCTGTGGGCATCAACGAG
GCGCTCAAGCAGCACGCC---------ATGGCCAACCACGACCCCATTTCCGACATGCTC
ACCCGCATTCGCAATGCGAGTGAAAAGCGTCACGAGACCACCAAGATCCCTGCATCCCGC
ATGACCCGCAGCATCGCCAAGGTGCTGCAGCAGGAGGGCTTCATCTCCGAGATCAGCGAA
GGCGAAGGCGTGCGCACCGAACTGGTGCTCTCCCTTAAGTAC------AGCGGCAAGCCC
ACCATCCGCTCCATGCAGCGGGTGAGCAAGCCAGGTCTGCGCATTTACAAGAACACCCGT
GGCCTGCCCAAGGTCCTCGGCGGTCTTGGCGTTGCGATCATCTCCACCTCCAAGGGTGTG
ATGAGTGATCGCGATGCCCGCCGCGAGGGCGTCGGGGGCGAGGTGCTCTGTTACGTCTAC
---------GGCTTCGTGGTGATCGACAAACCCGCCGGCCACACCTCCCACAGCTGCGTC
AGCCGTCTACGGCGCTGCTATGGCCTCAAACGGGTGGGCCACGGCGGCACCCTGGACCCT
GCGGTGACAGGGGTTCTGCCGATCGCCCTCGGCCCCGCCACGCGGTTGCTGCCCTACCTC
---CCCGGGGACAAGACTTACCGGGGGGTGATCCAGCTCGGCAGCATCACCAGCAGCGAC
GACCTGGAGGGGGAGCTGCTGCGC---CAGGCCGAGGAGCTGGAGGTCGCCCTTGCCCCG
TTCCGTGGCCCGATCCAGCAACGCCCTCCCCAGGTATCGGCCGTTCATGTGGACGGCGAA
CGGGCCCACGCCCGCGCCCGGAGAGGGCAGATGGTCCTGCCGCCGCGGCCGGTGACCATC
CATCGCCTCCAGCTGTTGAACCAGGGACAGCTGACCGAGGTGCACTGCTCCGCCGGCACC
TACATCCGCTCCCTCGCCAGGGATCTCGGCGAGCAACTGGGCTGCGGAGGCTGCCTGGCC
CAGCTGCGCCGCACCCAGGCCCTCGGCTTCTTGGAATCCCAGGCCGCCCTGCCGGAGGCG
GACGCCACACCACCGCTGCTG---GCCCTGGAGCACCTGCCCCGCCGTCAGCTCACTGAC
AGCGAGGAGGCCGACTGGCGCTGCGGCCGGCGACTC------------------------
------------------------------------------------------------
------AAACTGTCCCGCAAACAGCAGACGCAGAAACGCCACCGGCGCCTGCGTCGCCAC
CTCACCGGCACCTCCGACCGTCCGCGGCTGGCGGTGTTCCGCTCCAACAATCACATCTAC
GCCCAGGTCATCGACGACGACGCTCAGAGCACCCTGTGCTCGGCTTCGACCGTCGACAAA
GAGCTGCGTGCCGGCGGCGGCAGCTGTGATGCATCCGTCGCCGTTGGCGAACTGGTCGCC
AAGCGCGCCATCGCCAAGGGGATCCAAAGCGTGGTCTTCGACCGTGGCGGCAACCTGTAC
CACGGCCGGATCAAGGCCTTAGCCGATGCCGCCCGGGAAGCGGGCCTTCAGTTCATGTCG
CTTGATACCACCGAGAAGCAACAGCTGATCAACACCCACCAGACCCACGGCACCGACACC
GGTTCCGCGGAGGTCCAGGTCGCCATGCTGAGCGAGCGGATCAGCCGTCTCAGCAGCCAC
CTCCAGAACAACATCCACGACTTCTCCTCGCGCCAGGGGTTGCTGAAGATGATTGGTCGC
CGTAAGCGCCTGCTCAGCTACATGCGCAACAAGAGCGAGCAGCGGTACACCGAGATCATC
GCCAAACTGGGCATCCGC------CTGCGCATCGCCTCACGTCGCAGTCAGCTGGCGATG
GTGCAGACCAACTGGGTGAAGGCGGAATTGGAGAAGCTCACCATCACGGTGGAGGCGATG
GCCACGCAGGGGGACAAGATCCTGGATGTGGCCCTGGCCAAGATTGGCGACAAGGGCTTA
TTCACCAAGGAACTGGAAGCGCAGATGCTGGTGGGACGCGCGGAGATCGCCGTCCATTCT
CTGAAGGATCTGCCCACCAACCTGCCTGAAGGCCTGATGCTGGGCTGCATCACTGAACGG
GAAGATCCAGCTGATGCTCTGGTGGCCAACCACAAACTCGACACCCTGCCGGAGGGTGCC
GTGGTGGGCACCAGCTCCCTGCGCCGGCTGGCCCAGCTGCGGCATCACTACCCACATCTG
AGCTTCAAGGACGTTCGCGGCAACGTGATCACGCGCCTGGAGAAGCTCGACTCAGGCGAT
GACTGCTTGATCCTGGCGGCAGCAGGCTTGGAGCGCCTGGGATTCGGCAACCGGATCCAC
CAGATCCCGGGTGACATCTCTCTTCATGCCGTTGGCCAGGGCGCCCTCGGCATCGAATGC
GTGGAAGACAAGCTGGAAATCATCAAGGTGCTGGAGCACACCACCACCTCACGCCGCTGT
CTGGCGGAACGCGCCTTCCTGCGAGAGCTGGAGGGGGGCTGCCAGGTGCCGATCGGTGTC
AACAGCGAACTCACCCTCACGGGCATGGTGGCCAGCCTGGATGGCAAGCTGATCCGCGAT
GAGGCCAGTGAC------CCCGAGTCCATTGGCATCGAGCTGGCTGGCAAA---------
---------------------------AAGGAAAGGGTCGGCACCGTCGTCAGCGACAAG
ATGGAAAAAACGGTGGTTGTGGCGGTGGAAAGCCGCTTCCCCCATCCCATCTATCAAAAG
ACGGTCAGCCGCACCACCCGTTACAAAGCCCACGACGAAGACAACTCCTGTCGCGTCGGA
GACCGTGTTCGCATCACGGAAACCCGTCCGATGAGCCGGCACAAGCGCTGGGCCATCGCC
GAGGTCCTGAGCCAC---------AAGACCTCCCTTCCTCAGATTGATTCTCTCGAACGC
CAGTGGTATCTGGTGGACGCTGAGAACAAGACCCTCGGTCGCCTGGCCACCGAGGTTGCC
GCCGTTCTGCGCGGCAAGAACAACCCGAGCTTCACTCCCCATTTGGACACCGGCGATTTC
GTCGTGGTAGTGAATGCCGAGAAGATCCGGGTGAGTGGCAGCAAGCCCACTCAGAAGCTG
TATCGCCGTCACTCCGGGCGTCCCGGCGGCATGAAGACCGAAACCTTCGAGGCGCTGCAG
GACCGCATTCCCGAGCGAATCGTTGAAAAAGCGATCAAGGGCATGCTTCCCCACAACGCC
CTGGGCCGTCAGATGTTCCGCAAGCTCAAGGTGTACAAGGGCAGCGAGCATCCCCATGCC
GCCCAGAAGCCTCAGCCTCTTCAG---------------------------------GCC
GGGGTGGATGAAGTGGGACGGGGCTGCCTGTTTGGCCCCGTCTTTGCTGGGGCTGTTGTG
TTGGAGGCT------GGGCTCACAGACAGCAAACGGTTGTCCGCACGCCGGCGAGGGGAC
TTGGTACCGTTGATTGAAGAGGCAGAAGCCTGGGGGCTGGGCCAGTCGTCAACCCGAGAG
ATCGACCGCCTTGGGATCCGTCCTGCCACCGAGTTGGCCATGCTGAGGGCGCTGCTACCG
CTGGTGTTGGTGGATGGCAAT---CTGCCTCAGCGCAGCATCGTGGCCGGCGACCAACAT
TCATTGGCGATCGCTGCTGCCAGCGTGATCGCCAAACAGTGCCGGGATGCATTAATGCAG
CGTCTGTCGCAGCGGTTCCCGGGCTATGGCCTGGAACGCCACGCCGGTTACGGCACGGCC
CTGCACCGTGCAGCCCTGCTCGATCTCGGACCGTCAGCTCTGCATCGCCGCAGTTTT---
CTC------------------------ATGCGCATCCGCAAAGGCGACACCGTTCAGGTG
ATCGCCGGCAAGGACAAGGGCAAAACCGGCGAGGTGCTGCGCACCCTGAACGAGAACCGC
TTAATCGTGGAGGGCGTCAACATGCGCACCCGCCACGAGAAGCCCACCCAGGAAGGTGAG
ACCGGACGCATCGTCAACGAGGAAGCATCCCTGCATGCCTCCAACGTGATGCTCTATTCC
ACCGCCAAGGTGGCGAGCCGCGTCGAGATCGTCGTCGAAAAGGGCAGCAAGAAGCGCAAG
CTCAAGAAAACCGGTGAAGTC------
>Alteromonas_sp_SN2
ATGGCAAATGTTTCAATGCGTGACATGCTGAAAGCCGGTGTGCATTTCGGTCACCAAACT
CGTTACTGGAACCCTAAGATGAAACCATACATCTTTGGCGCACGTAACAAAGTTCATATC
ATCAACCTTGAAAAAACAGTTCCACTTTTCAACAACGCTCTTAACTACCTATCAAGCGTA
GCATCTAAGAAAGGGAAAATCCTTTTCGTAGGTACTAAGCGCGCTGCTGGCGATGCGGTA
AAAGATGCAGCTGTTAAATGTGACCAGTTTTACGTTAACAAGCGTTGGTTAGGTGGTATG
TTGACTAACTGGAAAACAGTTCGTCAATCAATCAAGCGTTTGAAAGAACTTGAGCAGAAA
AGCCAAGACGGTACTTTCGAAAAGCTGACCAAAAAAGAAGCCCTAATGCTTCAGCGTGAA
ATGGAAAAGCTTGAAAACAGCCTTGGCGGTATCAAAGATATGGGCGGCTTGCCAGACGCT
ATCTTTGTTGTCGATGCAGACCACGAGCACATTGCTATCACAGAAGCACGTAACCTGGGT
ATTCCAGTTGTTGGTGTTGTGGATACTAACTCTAACCCAGATGGTGTTGATTACATCATT
CCTGGTAACGACGATGCAATCCGCGCAGTTCAACTTTACTTGGATGCCGCTGCTAACGCT
GTGATTGAAAGCAACCTTGAAGCACAAGCTGAGCAA------------------------
------------------------------ATGCCAAATCAAAGAATTCGTATTCGTTTG
AAAGCGTTTGATCACAAGTTGATCGATCAGTCTACGGCTGAAATCGTTGAAACGGCGAAA
CGTACTGGTGCTCAGGTCAGCGGTCCTATTCCTCTGCCTACTCGCAAAGAACGCTATACA
GTATTGACATCTCCTCACGTAAATAAAGATGCACGTGATCAATATGAGATTCGTACTCAC
AAGCGTTTAGTAGACATCATTGAGCCAACTGATAAAACAGTTGACGCGTTGATGCGTTTG
GACTTGGCTGCCGGTGTTGATGTTCAAATCAGCCTGATGGCTAAATTATCTAAACGCGCT
CGCATTATCCGCGAAAAAACAGACGCGACTAAAGAATACGAAATCAACGAAGCAGTTGCT
TTGCTTAAAGAATTAGCGACAGCTAAATTCGCTGAAAGCGTTGATGTTGCAGTAAACCTT
GGTATCGACGCTAAGAAATCTGACCAAAACGTTCGTGGTGCTACTGTACTACCTAACGGT
ACTGGTAAAGACGTTCGCGTTGCAGTATTTACTCAAGGTGCTAACGCTGAAGCCGCTAAA
GAAGCTGGTGCTGACATCGTTGGTATGGAAGACCTTGCTGAGCAAGTGAAGAAAGGCGAA
ATGAACTTTGACGTTGTTGTTGCCAGCCCAGACGCTATGCGTGTTGTTGGTCAACTAGGT
CAAATCTTAGGTCCACGTGGCCTAATGCCTAACCCTAAAACGGGTACAGTAACGCCAGAC
GTTGCTACTGCTGTTAAGAACGCTAAAGCTGGTCAGGTTCGCTACCGTAACGATAAGAAC
GGTATCATCCATGCTAGCATTGGTAAGATTGCGTTCGAAACAAACCAAATTCAAGAGAAC
CTTGAAGCATTACTAGAAGCATTGAAGAAAGCTAAGCCTTCTTCTGCTAAAGGTACTTAT
ATCCAGAAGATTAGCCTAAGCACCACTATGGGCGCTGGCGTATCTCTAGATAAAGCTTCA
------------------------------------------------------------
------------------AAGGCTCAGGAAGAAGAAGCACAGAAGAAGCTTGAAGAAGAT
GCTAAGAAAGCCGCTGATGAAGCGCGTAAATTAGCAGAAGAAAACGAGCGT------CGT
TGGAAAGAAGAAGCTGAAGCTCGTAAGAAAGCGGAAGCTGAAGAAGTGCATTTACATTCA
AATCGCTATGCTCAAGAAGCAGAAGACGAGCAAGACGCGCAAGTTGAGCGTTCTTCACGT
CGTCGCAGAAAGTCTAAGCGAAATGCAGGTGAGCACTTGAAGCAAGGCTTCAACAAGCCA
GCTCAACCTGAGGTTAAGCTAGGTGAAACTATCACTGTTGGCGAACTTGCTAGCAAGTTA
GCGATTAAGTCGAACGAAGTTATCAAAACCATGATGAAAGGTGAGATGGCGACAATTAAC
CAAGTTCTTGACCAAGACACAGCAGTACTTGTTGTTGAAGAAATGGGTCACAAATTTGAA
CTGGTTAACTTGGCTGATGATGGCGGCGGTGATAAAACTTCACGTGCACCTGTAGTTACC
ATCATGGGTCACGTTGACCACGGTAAAACATCACTACTTGATTACATTCGTCGCGCGAAA
GTGGCTGACGGTGAAGCCGGTGGTATTACCCAGCATATCGGTGCTTATAAAGTACAAGAT
GGCGAAATTACCTTCTTAGATACGCCTGGACACGCCGCGTTTACTGCAATGCGTGCTCGT
GGAGCAACGGCTACAGATATCGTTATCTTGGTTGTTGCGGCAGATGATGGCGTAATGCCA
CAAACGAAAGAAGCGGTTCAACATGCTCGAGCAGCGGGTGTACCGTTAATCATTGCCGTG
AACAAGATGGATAAAGAATCAGCCGATCCAGATCGTGTTAAAACGGAGCTTTCTCAACTG
GAAGTTATTTCAGAAGAGTGGGGCGGTGAGCACCAGTTCTGTAACGTTTCTGCTAAAACC
GGTATGGGTGTTGATGGTCTTTTAGAAGCCATTAACCTTCAAGCTGAGTTACTTGACCTA
CAAGCGGTAGCTAAAGGTCCTGGTCGCGGTATCGTTATTGAATCACGCCTTGATAAAGGT
CGTGGTCCAGTAGCTTCAGTACTTATCCAAGAAGGTGAGCTGAAAGCCGGTGATATCCTG
CTATGTGGCGAAGAGTACGGACGTGTTCGTGCAATGCGCGATGAGCATGGTCAAGAGCTT
AAGCTAGCTGGTCCTTCTACCCCTGTTGAAGTACTAGGTTTATCTGGTGTTCCAGTAGCT
GGTGAAGATGCAGCGGTAGTGAAAGACGAGCGTAAAGCCCGTGAAGTAGCGGCTAAACGT
CATCAGAAGAAGCGTGAGCTTAAACTAGCTCGTCAGCAAAAAGCCAAGCTTGAAAACATG
TTTGCGAACATGGAAGCAGGTGACGTTAGCGAACTTAACATTGTACTTAAAGCTGACGTA
CAAGGTTCTGTTGAAGCAATTGCTGAATCGTTGATTAAACTATCAACGGAAGTTAAAGTG
AACATTGTTGGTAGCGGCGTAGGTGGGATCACTGAAACTGATGCGACATTGGCAGCAGCT
TCTGGCGCTATCGTACTTGGCTTTAACGTTCGTGCCGATGCAACTGCACGTCGCGTACTA
GAAGCTGAAGAAATTGATTTACGCTACTACAGCGTTATCTATAGCCTAATCGACGAAGTG
AAAGCAGCAATGAGCGGCATGCTTGCGCCAGAGTTCAGACAAGAAATTATTGGTCTGGCT
GAAGTGCGTGATGTATTTAAATCGCCTAAGCTTGGTGCTATCGCTGGTTGTATGGTTACA
GAAGGTGTGGTTAAGCGTAGCAATCCAATCCGTGTACTTCGTGAAAACGTAGTAATCTAT
GAAGGTGAACTAGAATCTCTTCGTCGCTTCAAAGATGACGTACAAGATGTACGTAACGGT
ATGGAATGTGGTATCGGCGTTAAGAACTACAACGACGTAAAAGTTGGAGACCAAATCGAA
GTCTTCGAAATCGTTGAAGTTAAACGC---ATGCGTATATTAGGAATAGAAACTTCTTGT
GATGAAACGGGTATCGCCGTTTATGGATTATTGTCACACGAATTATACAGCCAAGTGAAA
TTACACGCCGATTACGGTGGTGTAGTGCCTGAACTTGCGTCACGGGATCATGTTAGAAAA
ATTATCCCGCTTATCGAAAAAGCGCTTAGTGATGCTAACACCCCTAATGAATTAGACGGC
GTAGCCTTCACCCAAGGCCCAGGCCTTATTGGTGCGTTACTAGTGGGTTCTTCCGTGGGG
CGTTCTCTAGCTTACGCGTGGGGGGTACCCGCAGTAGGTGTACATCATATGGAAGGGCAT
TTACTCGCCCCCTTAGATAACGCGCCTCCTTTTATTGCATTACTAGTTTCTGGCGGCCAC
TCTATGTTGGTAAAAGTAGAAGGCATAAGCTACGAAGTTCTCGGTGAGTCGATAGATGAC
GCAGCCGGTGAAGCCTTTGATAAAACGGCCAAACTACTGGGGCTTGATTATCCAGGCGGG
CCTTTATTAGCCAAGCTGGCAGAAAAAGGCGAGCCAAAATTCCCAAGGCCAATGACATTA
GATTTCAGCTTCAGCGGCTTGAAAACTTTTGCCGCTAATACCATCGCGGATGAC------
AACGAGCAAACCAAAGCTAATATTGCATACGCATTTCAAGAAGCGGTTATCGACACGCTT
ATTATTAAGTGTAAGCGTGCACTCAAGCAAACGGGTAAGCGCTTAGTGATTGCCGGTGGC
GTAAGTGCGAACACCATGTTGCGTACACAAATGAAAACCTTGATGGACGACCGTGGTGAG
GTTTTCTATCCTAACTTAGCGTACTGTACCGACAACGGCGCCATGATAGCTTATGCAGGT
ATGCAGCGTTTGAAAGGGCTTTCTTCACAAGCTAAGCCTCGCTGGCCGCTGATGGAAGCA
TTAGCTAAACACCGTTTTGCCCGCTCGTCTGCTCAAAAAGCACGCTTGGTAGCGGATCAA
ATTCGCGGTATGCACGTTGAGAAAGCTCTTGAGCTACTTACGTACAGCCCGAAGAAAAGC
GCAGCGCTGGTTAAGAAAGTTTTGGAATCTGCGATTGCAAATGCAGAACACGAAGGCGCT
GACATCGACGAATTAGTCGTTGCCAAAGTTTTCGTTGACGAAGGTCCAACTATGAAACGT
ATCAAGCCACGTGCCAAAGGCCGTGCAGATCGTATCTTTAAGCGTAGCAGTCACATCACT
GTGGTTGTAGCGGAT------------------------------------------GCG
CAAAGCCTTGAAGTATCCGAAGCGACCTTTGGACGTGAATTCAACGAAGCCTTGGTACAC
CAAGTCGTTGTAGCTTACGGTGCAGGTGCTCGTCAGGGTACAAAGGCGCAGAAGACTCGC
GCTGAAGTACGTGGTGGTGGTAAGAAGCCATGGCGTCAAAAAGGCACAGGCCGTGCTCGT
GCTGGTACTATCCGAAGCCCAATTTGGGTTGGTGGTGGTCGTGCATTCGCAGCCAAGCCT
CGTGACTTTGATCAAAAAGTTAACAAGAAAATGTATCGTGGTGCTATCAAAAGCATCTTG
TCTGAACTAATCCGTCAAGACCGTTTGGTTGTGGTAGAGAAGTTTGGTGTGGAAGCACCT
AAGACAAAAGAACTTATTGCTAAGCTTAACGACTATGAACTAAATGATGTTCTTATCGTT
GCTGATGTTGATGAGAACTTGTTCCTAGCGGCACGCAACTTGTACAAAGTTGACGTACGT
GATGTTGCAGGCATCGACCCAGTAAGTTTGATTGCATTTGAAAAAGTGCTAATTACAGCT
GATGCGGTTAAACAACTTGAGGAG---ATGCCATTATTGAAAGCTAAGCCAACTTCTGCC
GGTCGTCGTCACGTTGTTCAGGTTACTAACCCTGACCTTCACAAAGGCGCGCCTTACGCA
CCTTTGCTTGAAAAGAACAGCAAATCTGGCGGTCGTAACAACCATGGTCGTATTACAACT
CGTCATATTGGTGGTGGTCATAAACAACACTACCGTTTGATTGACTTTAAACGCAACAAA
GACGGCATTCCAGCCGCTGTTGAGCGTTTAGAATACGATCCTAACCGTTCTGCTAACATT
GCACTAGTATTGTATGCAGATGGTGAGCGTCGTTACATTCTGGCTCCAAAGGGTATGAAA
GCGGGTGATGCAATCCAGTCTGGTTCGGATGCTCCGATCAAGTCTGGTAACACATTGCCA
ATGCGTAATATCCCAGTAGGTTCTGTTGTACACGCAATTGAAATGAAGCCTGGTAAAGGT
GCACAAATTGCACGTTCTGCCGGTGCTTATGCTCAGATCCTAGCACGTGACGGAAACTAC
GTTACCTTGCGTCTACGTTCTGGCGAAATGCGTAAAGTACTATCTGATTGCCGCGCCACC
ATTGGTGAAGTAGGCAATGCAGAGCACATGCTGCGTTCACTGGGTAAAGCCGGTGCAACC
CGCTGGCGTGGTGTTCGTCCTACAGTTCGTGGTGTTGCCATGAACCCAGTAGACCACCCA
CACGGTGGTGGTGAAGGACGCACGTCGGGTGGTCGTCATCCAGTATCTCCTTGGGGTGTT
CCTACTAAAGGTAAGAAAACCCGA---AGTAACAAGCGTACCGATAAACTTATCGTACGT
CGTCGTAATAAG------GCAGATACTCAATACTACGGCACCGGCCGCCGCAAAAGTTCT
ACCGCTCGTGTGTTCCTGCGTCCAGGCTCAGGTAACATTCAAGTAAACAAACGTGCTCTA
GACGAGTACTTTGGTCGCGAGACTGAGTGCATGGTTGTTCGTCAACCTCTAGAACTTGTT
GAAATGTTGGAAAAGTTTGACCTATACGTCACTGTTAAAGGTGGTGGTTCTAACGGTCAA
GCTGGCGCAATTCGTCACGGCATCACTCGTGCTCTTATGGAGTACGATGAGACGTTACGT
CCTGCTCTACGTAAAGCTGGCTTCGTTACTCGTGACGCTCGTCAAGTTGAACGTAAGAAA
GTGGGTCTACACAAAGCACGTAAGCGTCCACAATTCTCAAAACGTATGGCGATTGGTCTA
GTCGGTCGTAAAGTGGGTATGACTCGCATCTTCACTGAAGATGGTACGTCTATCCCTGTG
ACTGTTATTGAAGCGACCCCAAACCGTGTGACTCAGTTACGTACTGAAGAACTTGACGGT
TATCGCGCTCTTCAGGTTACTACTGGAAGCAAGACGAACCGCGTTAACAAAGCTGAAGCA
GGTCATTTTGCCAAAGCTGGTGTTGAAGCAGGTCGTGCTCTAGTAGAATTCCGCCTGGAA
GATGAAGGTATTGAAGTAGGCAGTGAAATCACTGTTGAAATCTTTAACGACACTAAAAAG
ATTGATGTCACTGGTACATCAAAAGGTAAAGGTTTTGCTGGCGCGATCAAACGTTGGAAC
TTTAGTTCACAACGTATGACTCACGGTAACTCTTTGTCTCACCGTGCACCTGGTTCGATT
GGCCAAAACCAACCTGGTAAAGTTTTCAAAGGTAAGAAAATGGCTGGTCAGCTTGGTAAC
AAGCAAGTGACTACCCAATCTTTGGAAGTAGTACGTGTAGACGTAGAAAATAGCTTAATC
CTTGTTAAAGGTGCCGTACCTGGCGCAACTGGCGGCGATGTAATCGTTAAGCCAGCTGTT
AAA---ATGAAATTCAGTGAAAAGTGGTTAAGAGAATGGGTTTCGGCTAACGAACTGTCT
GAACAGTTAAGCATGGCTGGCCTTGAAGTTGATGGTGTTGAACCTGTTGCTGAATTTAGC
GGCGTATTAGTAGGTGAGGTGGTTGAATGTGGCCAGCACCCGAATGCCGATAAATTACGT
GTTACTAAAGTAAACGTAGGTGACATTGTTTGCGGTGCCCCGAATTGCCGTGAAGGCATT
AAAGTAGCCGTTGCTGTAGTAGGCGCGGTACTGTTTAAAATTAAAAAAGCAAAACTACGT
GGCGAACCTTCTATGGGTATGTTGTGTAGTTTTTCTGAGCTAGGCATTAGCGACGGCATT
ATTGAATTGGTAGGCACGAACATTCGTGAATACCTACTAGACGATACTTCTATTGAAGTT
GATTTAACCCCTAACCGAGCAGACTGCTTAGGTATTCGTGGTATTGCCCGCGAAGTAGGC
GTGTTGAACTTA---ACTATTGACGATATTAACTTAAGCGCGCCAGAAGCGTGCCCACGT
TATGTAGGTCGTGTGCTGCGTAACGTTAATGCAGCCGCTACGCCGCTATGGTTAAGCGAA
AAGCTTCGCCGCTGTGGTATTCGTAGCATCGACCCTATTGTAGATGTCACCAACTTTATC
TTGTTAGAGCTTGGCCAACCTATGCACGCGTTTAACCTTGCGTCTATTAGCGTAAACGTG
CGTATGGCGAATAAGGGTGAAACCCTTACGTTGCTAGATGAAACCGAAGCTAAGCTTAAC
GACGATACCTTGGTGATTGCTGACGACAACAAAGCCCTTGCTATGGCGGGTATTTTTGGT
GGTTTACATTCAGGTGTAAACACAGAAACCAAAGATATTTTGCTAGAAAGTGCGTTCTTT
AGCCGCGATGCCATTATGGGCCGTGCACGTCAGTATGGTTTACATACCGATGCGTCGCAC
CGCTACGAGCGTGGCGTAGACTCACAACTTCAACGTAACGCTATGGAGCGTGCTACTGCC
CTTATCTTAGATATTTGTGGTGGTGAAGCAGGGCCGGTTGTTGAAGCCGACAAATTGCCT
AAGCAGAGTGTTTTATTACGACGTGATCGTTTAGCCCGCGTGTTGGGTATAACCATTGAT
GATGCTCAAGTGCTTGAAATGCTTGAACGTCTTGGTTTAGACGTTGTCCAAACCGCGAAG
GCGCCAAGCTATCGTTTCGACATTGAAGAAGACTTAATAGAAGAAGTAGCGCGTGTGTAT
GGCTATAACAACATTCCACATGTTGCGCCAACCATGTTGCCTTCT---CAAGAAGCGGTG
TTGCCGATTAACACCATGAAGTCGTTATTATTGAGCCGTGGCTATAATGAAGCGATTACA
TATTCGTTTGTCGACCCTAAAATTCAAGCGAAAAGCATGGTATTGCCGCATCCTATTTCG
TCAGACATGTCTGTGATGCGTGTTAGCTTGTGGCCTGGGTTACTAGGTGCAACGGCTTAC
AACCAAAAGCGTCAACAGGGCAGAGTACGTTTGTTTGAAACTGGATTACGCTTTCAACAG
CAGGTTATTGGTGGTGTTGTAGCAGGGCGTCACTGGGACGTAGATTTCTTTGATGCAAAA
GCAGATGTAGAGGCATTACTGGCCTTAACGGGTAAAACCGGTGAGTTTAGTTTGCATCCA
GGTATGACTGCAAAAATTGAAGTTGGCTATATTGGTGCTATACATCCACAGTTTACAAAA
TTGTTGGGTGTTGGTGTATTTGTGTTCGAGCTTGAAGTGGAAGCTGTTCCG---TCTGCC
GCGCCTGTATCGCGCTTCCCATCGAACCGCCGTGATATTGCTATTACGGTGAAAGATGAA
GTGAGTGTAGGAAATATTCTTTCTTACATAGAAAAAATTGGCCTAGTTGGCTTAAACTTG
TTTGACGTGTACAAAGGCAAGGGAATTGAACCTGGTTACAAGAGCCTTGCTTTGTCACTT
CACTTACAAGATCCGGAAAAAACCTTGGAAGAAGCTGAAATTCAGCAGGCTGTAGATACT
GTGGTTAAAGGTCTGGAATCTGAGTTTGAGGCCGCGTTAAGAATGATCCAAATGCAAACT
AACCTGGACGTTGCAGACAACAGCGGCGCTCGCAGGGTTCAGTGTATTAAGGTTCTTGGT
GGCTCGCATCGCCGTTATGCAGGTATCGGTGACATCATCAAAGTTACTGTGAAGGAAGCA
ATTCCTCGCGGTAAAGTTAAAAAAGGTGACGTACTGAATGCAGTGGTGGTGCGTACTAGA
AAAGGCGTTCGTCGTGCAGATGGTTCATCCATTCGTTTTGACGGCAACGCAGCTGTTTTG
CTTAACGCAAACAAGCAACCAATTGGTACGCGTATCTTTGGACCGGTAACCCGTGAGTTG
AGAAGTGAAAACTTCATGAAAATCATCTCATTGGCCCCAGAGGTACTA------------
---CAAGAAGTTCAGAACGGTGAACTATTAGAGAAATTGATTGCTGTTAACCGCGTATCT
AAAGTGGTTAAAGGTGGTCGTATCTTTAGTTTTACTGCATTGACAGTAGTGGGTGACGGT
AATGGTCGCGTAGGTTTCGGTTATGGTAAAGCACGTGAAGTGCCTGCTGCAATCCAGAAA
GCTATGGAAAAGGCACGTCGCAACATGGTTGACGTTGACCTT---AACGGCACGTTACAG
CACCCAATTAAAGGTCGTCACTCTGGCTCTAAAGTCTACATGCAACCAGCATCAGAAGGT
ACCGGTATCATCGCCGGCGGTGCAATGCGTGCAGTACTTGAAGTAGCTGGTGTACAGAAC
GTACTTTCAAAATGTTACGGTTCTACGAACCCAATCAACGTTGTTCGTGCAACAATCAAC
GCGCTGACAGAGATGAATTCTCCAGCGAAAGTTGCTGCGAAACGTGGATTGTCTGTATCA
GAAATTTTG---ATGCCACGTTCTCTCAAGAAGGGTCCATTTATTGACCTTCACTTGCTG
AAGAAGGTAGAGGCTGCAGTGGAAAAGAACCGTAAACCAATTAAGACTTGGTCTCGTCGT
TCTATGATCATCCCAGATATGATTGGGTTGACCATTGCGGTCCATAACGGTCGCCAGCAC
GTTCCAGTCATCATCAGCGATGAAATGGTCGGCCACAAGTTGGGCGAATTTGCGCCAACG
CGTACTTACCGCGGCCATGTCGCGGATAAGAAAAGCAAA------ATGCCAAGAAGAAGA
GTCGTAGGTCAACGTAAAATCCTACCAGAGCCAAAATTTAGCTCACTGCTTGCAAAATTC
ATGAATGTCGTAATGCTTGACGGCAAGAAGTCAGTCGCTGAAAAAATCGTTTACGGTGCG
CTCGATATTGTTGCTGAAAAAACCAGCAAAGCTCACCTAGATGTATTCGAAGAAGCACTT
GATAACATCCGTCCTACTGTAGAGGTTAAATCTCGTCGTGTAGGTGGTTCAACTTATCAA
GTACCAGTAGAAGTTCGTCCAGTTCGTCGTAATGCCCTAGGTATGCGTTGGTTGGTAGAT
GCTGCTCGTAAACGTGGCGAGAAGTCAATGGCTCAACGCCTGGCTGCTGAAATGATTGAT
GCATCAGAAAACAAAGGTTCTGCGGTTAAGAAACGTGAAGACGTTCACCGTATGGCCGAA
GCAAACAAAGCGTTTGCTCATTACCGTTGGATGTTACAACCAAAGCGTACGAAATTTCGT
AAAATGCATAAAGGTCGTAACCGTGGTCTTGCCATTGCGGGGAGCAAGGTAAGCTTCGGT
ACTTATGGCCTGAAAGCAGTTGGCCGTGGTCGTATGACCGCTCGCCAAATCGAAGCAGCG
CGTCGTGCTATGACTCGTCACGTTAAGCGTCAAGGTAAAATTTGGATTCGAGTTTTCCCT
GACAAGCCAATTACTGAGAAGCCTCTTGAAGTGCGTCAAGGTAAAGGTAAAGGTAACGTT
GAGTACTGGGTATGCCAAATTCAACCTGGACGTGTTCTTTATGAGATGGAAGGTGTTCCT
GAATCTCTAGCACGCGAAGCGTTTGAATTGGCAGCGGCTAAACTGCCATTTAAGACAACC
TTTGTAACTCGGACG------ATGGCCCGTATCGCTGGCATTAACATTCCTGAGCACAAG
CATGCTGTAATCGCTATCCAAGCGATCTATGGCGTTGGTCCTACACGTGCTAAAAGCATT
TGTGTAGGTGCTGGTGTTGCAGAAGATACAAAGATCAAAGAGCTAGACGAAGCGACTATT
GATAAGCTTCGTGACGAAGTGGCTTTTACCGTTGAAGGTGATTTACGCCGTGAAGTCTCT
ATGAGCATCAAACGTTTGATGGACCTGGGTTGCTTCCGTGGTATTCGCCACCGTCGTAGC
TTGCCTCTACGTGGTCAGCGCACTAAAACAAATGCGCGTACCCGTAAAGGTCCTCGTAAG
CCAATTAAG---------------------GAGCTTGACGCTATTATCAATCAGGCAAAA
GAACTGATTGACGCTGCACAAGATGCAACACTAGACCAAGTTAGGGTCGAATTCATGGGT
AAGAAAGGTAAACTTACCGACTTACTTAAAGGGCTTGGGAAGCTTTCTAACGAAGAGCGC
CCAGCGGCTGGTCAAAAAATTAACGTGGCCAAACAGCAAATTCAACAAGCTATTTCTGCA
AAAGGCGAAGCCCTGCGCAGTGAAGAGAACAAGAAGCTTGCTGAAGAAGCCATTGATGTT
ACGTTACCTGGCCGTACTGAAGCGCCGGGCAACTTGCATCCGGTTAGCCGTACCATTGCG
CGTATTGAATCGTTCTTTGGCGAGTTGGGTTTTGCGGTTAAAACCGGCCCTGAAATTGAA
GATGGTTTTCATAACTTCGATGCCTTGAACATTCCGGCTAATCACCCAGCGCGTGCCGAT
CACGACACCTTCTATTTTAATCCAATGCTGCGTACCCAAACATCGGGTGTTCAAATTCGT
ACTATGGAAGCTGAACAGCCGCCGCTACGTATTATTTCACCTGGGCGTGTTTATCGTAAC
GAT---TACGATCAAACCCATACGCCTATGTTCCATCAGGTTGAAGGCTTGATGGTAGAC
AAAAACGTTAGCTTTACCGACCTTAAAGGTATTTTGCACGACTTCTTGCATCACTTCTTT
GAAGAGTCGCTTGAAGTGCGTTTTCGTCCGTCTTACTTTCCGTTTACCGAACCGTCTGCC
GAAGTAGATGTG------------GGTAAAAACGGT---CAGTGGTTAGAAGTATTAGGT
TGCGGAATGGTACACCCAAATGTACTTAAGGCCGTAAACATCGACCCTGAAGAATACACT
GGCTTTGCCTTTGGTATGGGCGTAGAGCGTTTAACCATGTTGCGCTATGGCGTGAATGAT
TTGCGTTCGTTTTTTGAAAACGATCTTCGTTTCCTTAAACAGTTC---ATGCGTTTAAAT
ACTATTGCTCCTGCTCCAGGAGCTAAACATTCTGGTAAGCGTACTGGTCGTGGTATCGGT
TCAGGTCTAGGTAAAACAGGTGGCGCAGGTCACAAAGGTCAAAAAAGCCGTTCAGGTGGC
GTTAAGCCAGGATTTGAAGGTGGTCAGATGCCACTTCAGCGTCGTCTTCCTAAATTCGGT
TTCACATCAAAGAGCTTCGTTACTGACGAAGTAACTCTTGCAGAAATCGCAAAGGTTGAT
---GGTGATACAGCATCTCTAGAAACTTTAAAAGCAGCTGGTCTTGTGAAAAAAGAGGTT
AAAGTTATCAAGAGCGGTGAAGTATCACGCGCTGTTACAGTAAGCGGTTTAAAGGTTACT
AAAGGCGCTAAAGAAGCGATTGAAGCTGCTGGCGGTAAAGTAGAG---------CTGAAG
GTGCTTTTAGCACCGCATGTTTCAGAAAAGTCTACTATGGCTGCTGAAAACACGGTTGTA
TTTAAAGTAGCGAAAGATTCGAACAAAGCTGAAATCAAAGCTGCAGTTGAAAAACTGTTT
GAAGTTGAGGTTGAAGGTGTTCGTACTGTAAACGTTAAGGGTAAAACCAAGCGTCACGGT
AAACGCAGTGACTGGAAAAAGGCCTACGTGGTTCTTAAAGAAGGTGACGACTTTGTC---
------ATGTCACGAGTAGCAAAAGCCCCAGTAGACTTGGTTTCAGGTGTAGATATTTCT
ATCGCTGGCCAAGAAATTACCGCAAAAGGTAGTAAAGGCACTTTGACCCGCGTTTTTAAC
GACGCTGTAGAAGTTGTACAAGAAGAGAACCAATTGAAAGCACTTCCTCGCGAAGGTGCT
GACGCTTGGGCACAGGCTGGTACTGTACGCTCTCTTCTTAACGCAATGGTTCAAGGTGTT
TCACAAGGTTTTGAGAAAAAGCTTCAGTTAAATGGTGTTGGTTACCGTGCGCAAGCACAA
GGTAGCAAACTAAACCTGACGCTTGGTTTCTCTCACCCAGTAGTATACGAGATGCCTGAA
GGCATTACCGTTGAAACGCCTACGCAAACTGAAATCGTCGTGAAAGGCGCCGATAAGCAG
GTTGTAGGACAGGTTGCGGCGAACATTCGCGCTTACCGTCCACCAGAGCCTTACAAAGGC
AAAGGTGTACGTTACGCTGACGAACATGTACGTCGTAAAGAAGCTAAGAAAATGGCTAAA
AAAGTAAGCGGTATTATTAAGCTTCAGGTTGCAGCAGGCGCTGCTAACCCAAGTCCACCA
GTTGGTCCTGCACTAGGTCAACACGGTGTGAACATCATGGAATTCTGTAAAGCGTTTAAC
GCAAAAACAAGCCTTGAGAAAGGTGCTCCGGTACCTGTAGAAATTACGGTTTATGAAGAT
CGTTCTTTCACATTCGAAACTAAGACTCCTCCTGCGTCTTACCTGCTTAAGAAAGCAGCG
GGCATCAAGAGCGGTTCTGGCCGTCCTAACACTGAAAAAGTGGGTACTGTTACTCGCGCT
CAGTTGGAAGAAATCGCCAAAACTAAAGAACCAGACTTAACTGCAGCTGACCTAGATGCA
GCGGTTCGCACTATCGCGGGTTCTGCTCGCTCAATGGGCTTGAACGTAGAGATGGCGAAA
CTGCATGATTTCTATAAAGAAACAGTAGTAGCTGAACTTGCTAAGCAGTTCGGGTACAAA
AGCGTCATGCAAGTCCCTCGGATTGAAAAAATCACTCTAAACATGGGTTTAGGTGAAGCA
ATTGCTGACAAGAAGGTGCTTGAAAATGCTCAAGCTGACATGGCGGCTATCGCCGGTCAG
AAGCCGATTGTTACAGTTGCTAGAAGATCAGTAGCGGGCTTTAAAATCCGTGAAGGTTAT
CCGATTGGCTGTAAAGTAACCTTACGCGGCGAGCGTATGTGGGAATTCCTTGAGCGTTTG
ATTTCAATCGCTATCCCACGTGTTCGCGACTTCCGTGGTTTGAACCCTAAGTCATTCGAC
GGTCGTGGTAACTACAGCATGGGCGTGCGTGAGCAAATCATTTTCCCTGAAATCGATTTC
GATAAAGTGGATAAAGTTCGTGGTATGGATATTACTATCACTACCAGTGCGGACTCAAAT
GAAGAAGCACGTGCTCTGCTGGACGCGTTCAACTTCCCATTTAAAAAGATGGCAACAGTT
AACCAGTTAGTCCGCAAGCCGCGCAAAAAGCCCGTTGAAAAAAGCAACGTAGCTGCATTG
CAAGCTTGTCCTCAAAGACGCGGTGTATGTACTCGTGTATATACTACTACGCCTAAGAAA
CCAAACTCTGCACTACGTAAAGTATGTCGTGTACGTCTAACTAACGGTTTTGAAGTTTCT
TCATACATCGGTGGTGAAGGTCACAACCTACAAGAGCACAGTGTAGTACTTATCCGTGGT
GGTCGTGTTAAAGATCTACCAGGTGTTCGTTATCACACAGTTCGCGGTACATTAGACTGC
GCAGGTGTAAACGATCGTAAGCAAGCCCGTTCTAAGTACGGTGCGAAGAAGCCTAAG---
---------GAACTGAAAGAAAAAAGCGTAGAAGAGCTGAACGCAGAGTTGATTAACCTG
CTACGCGAACAGTTCAACTTGCGCATGCAGCACTCAACTGGTCAACTTGAAAAGACTGAT
CAATTGAGAACTGTACGTCGTAACATCGCGCGTGTTAAAACCATTCTGACTCAAAAG---
------ATGGGACAGAAGGTACATCCTACAGGTATACGCCTGGGTATCAGTAAACCATGG
ACTTCTACCTGGTACGCTACTGGTGACTATGCGGATAACCTGTATAACGATCATCAGGTA
CGTAAGTATCTGACTAAACAGCTTAGCGCTTCACTTTCTAAAATCGTGATCGAGCGTCCT
GCTAAGAGCATCCGTGTGACTATTCACACTGCTCGTCCAGGCGTTGTAATCGGTAAAAAA
GGTGAAGATGTAGAGAAGCTTCGCGCCTATGTTTCTAAGCTAGCCGGTGTGCCAGCTCAG
ATTAACATTGCAGAAGTTCGCAAGCCTGAGCTTGACGGACAACTGGTTGCCGACAGTATC
TCTAGCCAGCTAGAACGTCGTGTAATGTTCCGTCGTGCTATGAAGCGCGCGGTACAAAAC
GCAATGCGTCTTGGTGCTAAGGGTATTAAAGTTGAAGTAAGCGGCCGTTTGGGCGGAGCA
GAAATTGCTCGTTCTGAATGGTACCGTGAAGGTCGCGTACCTCTGCACACTTTCCGTGCA
GATATCGATTACGCAACTTCAGAAGCTGCAACTACCTACGGTATTATTGGTGTGAAGGTA
TGGATCTTCAAAGGTGAAGTTCTGGGCGGTTTGCCTACAACTCAAGAG------------
---------ATGGCTAAAGCACCAACGCGTAAGCGCGCTAAACGTCAGGTTGCAGACGGT
ATGGCTCATATCCATGCGTCTTTCAACAACACAATTGTGACTATTACAGACCGTCAAGGC
AATGCATTAGCATGGGCGACATCTGGTGGTTCAGGTTTCCGTGGTTCACGTAAATCTACC
CCATTTGCTGCACAGGTTGCTGCAGAGCGTGCAGGTGTTGCTGCACAAGAATACGGTCTT
AAAAACCTAGAAGTGTTTGTAAAAGGTCCAGGTCCAGGCCGTGAGTCTGCGATCCGTGCT
CTTAACGCTACTGGTTATAAGATCACAAATATTACCGATGTGACACCAATTCCTCACAAC
GGTTGTCGTCCACCGAAAAAACGTCGCGTT------GCAGCAAAAAAAGAGATCGTAGCA
GAAGTTTCTGAAGTTGCGTCTCGCGCTCTATCCGTTGCCGTCGCTGAATACCGTGGGATG
GAAGTTGCAGAACTGACTGACCTTCGCGTAAAAGCTCGTGAGCAAGGCGTATACCTTAAG
GTTATACGTAACACTCTAGCTAAGCGTGCATTGGCAGACAGTAAAGACTTAGATAGCGCC
CTTACTGGTCCTCTTATCTACGGCTTCTCAGTTGAGGCACCTGGTGGTGCAGCACGTCTT
TTCAAAGACTTTGCGAAGCAAAACGATAAGTTGAACGTAACAGCTCTATCTATTGGTAGT
GGTCTTCTTGGTCCAGATAAATTGGACGCAGTTGCTTCACTTCCTACTCGCGACGAAGCG
CTTGCAAAACTTCTTGCAACCTTCAAAGCACCGGTTAAATTCGTTCGAACTATCAACGAA
GTATTGGCGGCGATCAAAGACGAG---ATGAGCATGCAAGATCCTATCGCGGATATGTTT
ACCCGCATCCGTAACGGCCAAATGGCAGAGAAAGTTTCTGTAGTTATGCCTTCTTCTAAA
CTTCGCGTAGCAATTTGTGAAGTATTAAAGTCTGAAGGTTATATTACTGACTTCGCTGCA
TCTGGTGACGTTAAGCCTGTTTTAGAAGTTACGCTTAAGTAC---------TTCGAACAA
GTAATTGACACTATTGAGCGTGTAAGCCGCCCAGGTCTGCGAATCTATAAGAAAAAAGAT
GAGCTTCCTAAAGTAATGGGTGGATTGGGTGTCGCGATCGTGTCGACTTCTAAAGGTGTG
ATGACTGACCGTGCAGCGCGTAACGCTGGCATGGGCGGTGAGATCATCGGTTATGTA---
---ATTAACGGCATAGTATTGCTAGATAAGCCATTAGGCGGTTCTTCAAACCAACTTCTT
CAAAAGGTACGTTGGTTGTTCAAAGCTTCAAAAGGTGGCCATACGGGCGCGCTAGACCCT
TTGGCCAGCGGTATGCTGCCTTTGTGTTTAGGTGAAGCCACTAAATTTTCTCAATTCTTA
TTGGATGCGGAGAAAACCTATGAAGTCACCGCAACCTTAGGGATTCGCACCACCACTTCT
GATGCTGACGGTGAAGTCGTTGAAGTGGATGAAGAAACAGTTCGAAACACGTGTTTGCAA
TTCTTAGGGAAGAGTAAACAAGTCCCTTCTATGTTTTCGGCGCTAAAACACCAAGGCAAA
CCTCTTTATCATTATGCCCGTCAGGGAACGGTTGAGCGTGAAGCGAGAGATATTGAAATA
TTTGAACTTGAAGTCACGCGAATTGCGTTGCCAGAACGCGTTAAATGCAGTAAAGGCACT
TATATTCGCTCATTAGTAGACGATATTGGTCAAATTCTTAAGTGCGGCGCTTACGTTACT
CGCTTACATCGCACTGAAGTGGCCGATTATCCAACCGATAAAATGGTG------TCTCTT
GATACGCTAATTCCCATGGATACCGCCGTCAGTAGGTTGCCTTTGGTCTGTATTAACGAG
GCTGAAAAGCATCGCTTTGATAACGGTCAAAGTGTTGGTCAGCCTTACCGGGTTTATCAA
GGTTTGTTTTTAGGCGTTAAAGATCCAAAGGACAAC------------------------
------------GATAAGAAAACAGCTCGCATTCGTCGCGCTACACGCGCACGAGCAAAA
ATTCGT---GAACTGGCCGCGCATCGCTTGGTAATTAACCGTACACCTCGCCACATCTAT
GCTCAGTTAATCGCTCCTAGCGGTTCTGAAGTATTAGCAGCGGCTTCTACTGTAGATAAA
GAACTTGCAAAATCAACAGGTAACGCTGAAGCAGCGGCGATAGTCGGTAAAGCAATTGCA
GAACGCGCTAAAGAGAAAGGCATTGAAAAAGTGGCTTTCGATCGTAGTGGTTTTAAATAC
CACGGTCGCGTTAAGGCATTAGCTGATGCAGCTCGCGAAGCTGGCCTTCAGTTCATGTCA
CTAACTAAAGACGAAACTGCAACAATCATTGCTGATTATGGCGTAAAAGAAGGTGATACT
GGTTCACCAGAAGTTCAAGTTGCGTTGTTAACTCACAACATCAACAAGCTTCAAGGCCAT
TTTGCTGATCATAAGAAAGACCACCACTCACGTCGCGGTCTTCTACGTATGGTTAGCCAG
CGTCGTAAGCTTCTAGACTACCTTAAAGGCAAGAACGCTGAGCGTTATCTTGACCTAATT
AAGCGTCTTGGCCTACGTCGA---ATTCGCATCGCTACACGCAAAAGCGCGCTGGCGCTG
TGGCAAGCAGAATACGTGAAAGCGAAACTGGATGGGATAGCGGTTGAGTTGGTGCCTATG
AGCACTCAGGGCGATAGAATACTTGATACGCCGCTGGCGAAAATTGGTGGTAAAGGCTTG
TTTATAAAAGAGCTTGAAGTCGCCATGTTAGAAGGCAGAGCCGATATTGCCGTGCATTCA
ATGAAAGATCTACCGGTTGAATTCCCAGAAGGCTTTGGCCTTCACGCTATTTGTGAACGC
GAAAACCCATTTGATGCCTTTGTTTCAAATGATAATTTAGACGCGTTACCAGAAGGTGCT
GTGGTGGGTACCTCGAGCCTTCGCCGCCAATGCCAAATTCGTAAGCATCGTCCAGATCTG
AAAATTAAAGACTTACGCGGCAACGTGAATACCCGCCTCGCCAAACTAGATGCGGGTGAA
GATGCCATCATTCTTGCCTCTGCGGGCCTCATACGTTTGGGCATGGAAGAGCGCATTAAA
GGCTTGCCGGCTTCGGTATCACTTCCTGCCGTTGGGCAAGGTGCGGTAGGTATTGAGTGT
CGTGATGCCGAGCTTGCGTTACTTCAAGCGCTGAACCATGGTGAAACTCAAACCCGAGTG
AGCGCAGAGCGTGCTATGAATGAACGCTTAGAAGGCGGTTGCCAAGTACCTATTGGTAGT
TTTGCTACCCTTACCTTAACCGGCATGGTCGGACAGCCAGATGGCTCATTATTGTTCGCT
TCTGCAACAGGCAAAAATGCGAAGAGTATTGGCGTAGAAGTCGCCGAGGCATTGGGTGCA
GGGGAAATT------------AAAGTTCGTACAGTGCAAGGTCGTGTGGTTAGCAACAAG
ATGGATAAAACCATTACTGTTGTTGTTGAGCGTTTTGTAAAACACCCTATCTACGGGAAG
TTCATCAAACGTTCTACTAAACTTCACGCCCACGATGAAGAAAACGTATGTAACCAAGGC
GACGTAGTCACTATTAGTGAATGTCGTCCATTGTCTAAAAGCAAAAATTGGACATTGGTT
AGCGTTGTAGAAAAAGCT---ATGAAAACTTTTGTTGCAAAGCCAGAAACGGTACAACGT
GACTGGTACGTGGTTGACGCCACAGACAAAACTCTAGGCCGTTTGGCTTCAGAAATCGCA
TTGCGCCTTCGTGGTAAGCATAAGCCAGAGTACACGCCTCACGTGGACACTGGTGATTAC
ATTGTAGTTATCAATGCTGATAAAATTACGGTTACTGGCCGTAAAGCATTGAACAAAATC
TATTATGCACACAGTGGCTATCCAGGTGGTCTGAAAGAAACTAACTTTGAAAAGCTGCTA
GCTTTCAAACCAGAAATGGTTATTGAGAAAGCAGTGAAAGGAATGCTGCCAAAAGGTCCT
CTAGGCCGTGCAATGTTCCGTAAAATGAAAGTTTACGCTGGTGCTGAACATAAGCACGCA
GCACAGCAACCACAAGTTTTGGACATC---------------------------ATAGCC
GGCGTAGATGAAGTTGGAAGAGGCCCACTTGTTGGGGATGTGGTAACCGCCGCCGTTATA
CTCGACCCT------GGGTTAACCGACTCTAAAAAGCTCAGCGAAAAAAAACGTATTGCG
TTAGCCGCTGAAATAAAAAAAGCGCTTTATTGGCATATAGGGCGCGCCACACCAGAAGAA
ATCGACACCCTCAATATTCTCCATGCTACCATGTTAGCCATGAAGCGTGCTGTGACGCCA
GACGTTCGGGTTGATGGTAATCGAGCT---GCAGAAGCTGTGGTTAAGGGCGATAGTCTA
TACGCTGAAATTTCTGCCGCTTCCATCATTGCCAAAGTAGAACGTGACAACGATATGCTG
GCATTGGATGAATTACATCCAGAATATGGTTTTGCTGGCCATAAAGGTTATCCTACAAAA
GCGCATTTTGAAGCACTCGCCACCCACGGCGTGATTGATGGTTATCGCAAAAGCTTTAAA
------------------------GCTAATAAAATTCGTCGTGATGATGAAGTAGTCGTA
TTAGCGGGTAAAGACAAAGGCAAACAAGGCAAAGTCCTTAAAGTGCTTGCTGATAACCGT
GTAATTATAGAAGGTGTTAATCTTATCAAGAAGCACACTAAGCCAAACCCATTGGGTGTA
GCTGGTGGAATTGTTGAGAAAGAAGCTTCTATTCACGTTTCTAATGTTGCGATTGTTAAC
CCGGCAACGAAAGCAGATCGCGTTGGTTTCCGTTTCGAAGATGAGAAGAAAGTTCGTTTC
TTCAAATCTAACGGCGAA---------
>Vibrio_harveyi_strain_QT520
ATGGCAACTGTATCAATGCGCGATATGCTGAAAGCTGGTGTTCACTTCGGTCACCAAACT
CGTTACTGGAACCCAAAAATGAAGCCATTCATCTTTGGTGCTCGTAACCGCGTTCACATC
ATCAACCTAGAAAAAACTGTACCAATGTTCAATGAAGCTCTAGCTGAGCTTGCTAAAATT
GGCGAGAAAAAAGGTAAAGTTCTTTTCGTAGGTACTAAGCGCGCTGCATCTGAAGCTGTT
AAAGAAGCTGCAATCGCAAGCAACCAATACTACGTAAACAACCGTTGGTTGGGCGGCATG
CTAACGAACTACAAAACAGTTCGTCAGTCTATCAAGCGTCTAAAAGATTTCGAAGCACAG
TCTCAAGACGGTACTTTCGACAAGCTAACTAAGAAAGAAGCTCTAATGCGCACTCGTGAA
ATGGAGAAGCTAGAGAAATCTCTTGGTGGTATCAAAGATATGGGCGGTCTACCAGACGCT
CTATTCGTAATCGACGCTGATCACGAGCACATTGCAATTAAAGAAGCTAACAACCTAGGT
ATTCCAGTATACGCTGTGGTAGATACTAACTCTAACCCAGACGGCGTTGACTACATCATT
CCAGGTAACGACGACGCGATCCGCGCAGTTCAACTATACCTAAACGCTGCTGCATCTGCA
GTAACTGAAGGTCGCAACAAAGACGTTGCAGCAGTT------------------------
------------------------------ATGCAGAACCAACGTATCCGTATCCGCCTA
AAAGCATTCGATTACAAACTAATCGACGCTTCTACAGCGGAAATCGTTGAAACAGCTAAG
CGCACTGGCGCACAGGTTCGTGGTCCAATCCCACTACCAACTCGTAAAGAGCGTTTCACA
GTTCTTATCTCTCCACACGTTAACAAGAAAGCACGTGACCAGTACGAAATCCGTACTCAC
AAGCGTCTAATCGACATCGTTGAGCCAACAGACAAAACTGTTGATGCTCTAATGCGTCTA
GACCTTGCTGCGGGCGTTGACGTTCAAATTAGCCTAATGGCTAAACTAACTAAGCGCATG
CGCGTAATCCGCGAAAAAGTTGACGTAACTAAAGAGTACGAAATCAACGAAGCTGTTGCT
CTTCTTCAAGAACTAGCTACTGCTAAATTCGTAGAGTCTGTTGACGTTGCTGTTAACCTA
GGCATCGATGCTCGTAAATCTGACCAGAACGTACGTGGTGCAACTGTACTACCTCACGGT
ACTGGCCGCGAAATCCGCGTTGCAGTGTTCACTCAAGGTGCAAACGCTGAAGCAGCTAAA
GAAGCTGGCGCAGATATCGTTGGTATGGAAGATCTTGCTGAGCAAGTTAAGAAAGGCGAA
ATGAACTTCGACGTAGTTGTTGCTTCTCCAGATGCAATGCGCGTTGTAGGTCAACTAGGT
ACTATCCTAGGTCCTCGCGGTCTAATGCCAAACCCTAAAGTTGGTACTGTAACTCCTAAC
GTTGCTGAAGCAGTTAAGAACGCTAAAGCTGGTCAGGTTCGTTACCGTAACGACAAAAAC
GGCATCATCCACACTACTATCGGTAAAGCAAACTTCTCTGCTGAGCAGATCAAAGAGAAC
CTAGAAGCTCTTCTAGTTGCTCTGAAGAAAGCTAAGCCATCTTCAGCGAAAGGTACTTTC
CTGAAGAAAGTAAGCATCTCTACTACTATGGGTGCTGGTGTTGCTGTTGATCAGGCTAGC
CTG---------------------------------------------------------
------------------------------------------------------------
------------------------------------------GAAGAAGCTCGTAAGCTT
GCAGAAGAGAACGAAGCTCGTTGGTCTGAAGAAGAGACTAAGAAGAAAGAGCTAGAGAAC
CGTGAAGCTGAAGATGCAGCTGACCGTCAACAAGAAGGCGGTGCACGTCGTGGTGGCAAG
GGCCGTAACAAAGGCAAACTTGCTAAACCAACTTCTATGCAACACGGTTTCGACAAGTCT
GCGACTGTAGCGAAAGTAATTGGTGAGACAATCGTTCTTTCTGAACTTGCTAACAAGATG
TCGGTTAAAGCGACAGAAGTTATCAAAGTAATGATG---GGCGCTATGGCGACTATCAAC
CAAGTGATCGACCAAGAAACAGCACAACTTGTTGCTGAAGAAATGGGTCACAAGGTAGTT
CTTCGTAAAGCAGTACTATCTGAT---CGTGATGCAGTGCCTCGCGCTCCAGTTGTAACA
ATCATGGGTCACGTTGACCACGGTAAAACGTCAACACTTGACTACATCCGTCGTACTCAC
GTTGCTTCAGGCGAAGCGGGCGGTATCACGCAGCACATCGGTGCGTACCACGTTGAAGAC
GGCATGATCACGTTCCTTGATACTCCTGGACACGCGGCGTTTACCGCTATGCGTGCTCGT
GGTGCTCAAGCGACAGATATCGTTGTTCTTGTAGTAGCAGCAGACGATGGCGTGATGCCA
CAAACAGTTGAAGCGATCCAGCACGCGAAAGCGGCAGGCGTTCCTCTGATTGTTGCTGTG
AACAAGATCGATAAAGAAGACGCGAACCCAGACAACGTTAAGAATGAGCTAGCTCAATAC
GACGTAATCCCTGAGGAATGGGGTGGTGAGAACATGTTCGTTCACATCTCTGCTAAACAG
GGTACAAATATCGACGGTCTTCTAGAAGCAATCCTTCTTCAGTCTGAAGTTCTAGAGCTT
ACAGCTGTAGCAGAAGGCATGGCGTCTGGTGTTGTTGTTGAATCTCGTCTAGATAAAGGT
CGTGGTCCAGTAGCAACTGTACTTGTTCAATCAGGTACGCTAAACAAAGGCGACATCGTT
CTTTGTGGTCAAGAGTACGGCCGTGTTCGTGCAATGCGTGACGAACTAGGTAAAGAAATC
ACAGAAGCTGGTCCATCTATCCCTGTAGAGATCCTAGGTCTTTCAGGCGTACCATCTTCA
GGTGACGAAGCAACAGTAGTACGTGACGAGCGTAAAGCACGTGAAGTAGCGAACTACCGT
GCTGGTAAGTTCCGTGAAGTGAAACTTGCTCGTCAGCAGAAATCTAAACTAGAGAACATG
TTCTCTAACATGACTGCTGGTGAAGTTGCTGAGCTAAACGTAGTTCTTAAAGCAGACGTA
CAAGGTTCTGTGGAAGCGATTGCTGACTCACTACTGAAACTGTCTGACGAAGTGAAAGTA
AACATCGTTGGTTCTGGTGTTGGTGGTATTACAGAAACTGATGCAGTTCTTGCAGAAGCT
TCTAACGCAATCATCCTTGGCTTTAACGTACGTGCTGACGCATCTGCTCGTCGTGCGATT
GAAGCAGCAAGCGTTGATCTACGTTACTACTCAATCATTTACCAATTGATTGACGAAGTT
AAACAAGCAATGGGCGGTATGCTTGCTCCAGAATTCAAGCAAGAAATCATTGGTCTTGCT
GAAGTACGTGACGTATTTAAGTCACCGAAACTGGGCGCAATCGCTGGTTGTATGGTTACT
GAAGGTCTAATTAAGCGTAACAACCCAATCCGCGTTCTACGCGACAACGTTGTTATCTAC
GAAGGTGAGCTAGAATCACTTCGTCGCTTTAAAGATGACGTTCAAGAAGTTAAGAATGGC
TACGAGTGTGGTATCGGCGTTAAGAACTACAACGACGTTCGCGTGGGCGACCAGATCGAA
GTATTCGAAATCGTTGAAGTAAAACGTACTATGCGCATTATTGGTATTGAAACCTCTTGT
GACGAGACTGGCATCGCGATTTATGGTCTTTTATCACACAAGCTTTACAGCCAAGTAAAA
CTTCACGCAGATTACGGCGGCGTGGTGCCTGAGTTGGCTTCACGTGACCATGTTAAGAAA
ACCATTCCTCTTATTAAAGAGGCTCTGAAAGAAGCGCTGACTTCCAAAGACATCGACGGT
GTTGCATACACGGCAGGTCCGGGTTTGGTAGGTGCATTGCTTGTCGGTGCCACTATCGGT
CGCAGTATTGCTTATGCTTGGGGTGTGCCTGCGGTGCCTGTTCACCATATGGAAGGTCAC
CTACTGGCGCCTCTAGATAACCCACCACCATTTGTGGCGGTATTGGTATCGGGTGGTCAC
TCAATGATGGTTGAAGTTAAAGGCATCGAGTACAAAATCCTAGGCGAATCTATTGATGAT
GCGGCGGGTGAAGCATTCGATAAGACTGCGAAGCTAATGGGCTTGGATTACCCTGGTGGT
CCACTGTTATCTAAGTTGGCTGAAAAAGGTACTCCGAAATTCCCACGTCCAATGACGTTG
GACATGAGTTTCTCAGGTCTAAAAACTTTCACGGCAAACACGATTGCTGGTGAT------
GATGAACAAACTCGCGCTGATATCGCTTACGCATTCGAAGAAGCGGTATGTGCTACGCTG
GCAATTAAATGTAAGCGCGCACTTGAGCAAACGGGTAAGCGCATTGTTATTGCTGGCGGT
GTAAGTGCTAACCGTCGTCTGCGTGCTGAGCTTGAAAAACTGGCGAAGAAAGGTGGTGAA
GTTTACTACCCACGCACTGAGTTCTGTACGGACAATGGCGCGATGATCGCATACGCAGGT
ATGCAACGCCTGAAAAACATGTCGGTAGAAGCGCGTCCGCGTTGGCCT---ATGGAAGCT
ATTGCTAAACATAACTTTGCTCGCATTTCGCCTCAGAAAGCTCGCTTAGTTGCGGATCTA
ATTCGTGGTAAATCTGTTGACCAAGCTCTAGAAATTCTAACGTTCAGCAACAAAAAAGCT
GCTGCTCTAGTTAAGAAAGTTCTAGAGTCTGCTATCGCTAACGCGGAGCACGAAGGTGCA
GATATTGACGATCTGAATGTCGCAAAAATCTTTGTAGATGAAGGCCCAACCATGAAGCGT
ATTATGCCTCGTGCTAAAGGTCGTGCGGATCGTATCTTGAAGCGTTCAAGCCACATCACT
GTTGTTGTAGCAGAT---------------------------------------------
GCTGATCTAACTGTTTCCGAAACTACTTTCGGACGTGAGTTTAACGAAGCTCTTGTACAC
CAAGTAGTTGTTGCGTTTGCAGCAGGTGCTCGTCAAGGTACACGTGCTCAAAAAACACGT
TCAGAAGTTTCTGGCGGTGGCGCTAAGCCATGGCGTCAAAAAGGTACTGGCCGTGCGCGT
GCTGGTACAATCCGTAGCCCAATCTGGCGTACAGGTGGTGTTACTTTTGCTGCGAAACCA
CAAGATCACAGCCAAAAAGTAAACAAAAAAATGTACCGCGGTGCTATGAAGAGCATTCTT
TCTGAGCTAGTTCGTCAAGAGCGTCTAATCGTTGTTGATAACTTCTCAGTTGAAGCGCCA
AAGACTAAAGAGCTAGTTGCTAAGCTTAAAGAGCTTGAGCTAACTGACGCTCTAATCGTG
AGCGAAGTAGATGAGAATCTATTCCTAGCTGCTCGTAACCTATACAAAGTTGACGCACGT
GACGTTGCTGGTATCGACCCAGTTTCACTAATCGCGTTCGACAAAGTTGTAATGACTGCT
GAAGCAGTTAAGCAAGTTGAGGAGATGATGGCTATTGTTAAATGTAAGCCGACTTCCCCT
GGTCGTCGTCACGTTGTTAAAGTTGTTAACGCTGACCTACACAAGGGCAAGCCATACGCA
CCACTTCTAGAGAAAAACTCTAAGAACGGTGGTCGTAACAACAACGGTCGTATCACAGTA
CGTCACATCGGCGGTGGTCACAAGCACCACTACCGTGTAGTTGACTTCAAACGTACTAAA
GACGGTATCCCAGCGACAGTTGAGCGTCTAGAATACGATCCAAACCGTAGCGCAAACATT
GCTCTAGTTCTTTACAAAGACGGTGAGCGTCGCTACATCCTAGCACCTAAAGGTGTTCAA
GCTGGTGATGTTATCCAATCTGGTGTTGATGCACCGATTAAAGCTGGTAACACTCTACCA
ATGCGTAACATCCCAGTAGGTTCAACTGTACACAACGTTGAACTAAAACCTGGTAAAGGT
GGTCAGCTAGCTCGTTCGGCTGGTGCTTACGCTCAAATCGTTGCTCGCGACGGTGCGTAC
GTAACTATCCGTCTACGTTCTGGCGAAATGCGCAAAGTTCTTTCTGAAGGCCGTGCAACA
ATCGGTGAAGTTGGTAACTCTGAGCACATGCTACGTGAACTTGGTAAAGCTGGTGCTTCA
CGCTGGCGCGGCGTACGTCCAACCGTACGTGGTGTAGTAATGAACCCGGTTGATCACCCA
CACGGTGGTGGTGAAGGTCGTACTTCTGGTGGCCGTCATCCAGTATCTCCTTGGGGTATG
CCAACTAAAGGCTTCAAGACTCGT---AAGAACAAACGCACTGACAAGTACATCGTACGT
CGTCGTAACAAG---ATGGCAGAGAATCAATACTACGGCACTGGCCGTCGCAAAAGCTCA
GCTGCACGTGTTTTCATCAAACCAGGCAGCGGCAACATCGTAATCAACAAGCGTAGCCTT
GATGAGTACTTCGGTCGTCCAACTTCTCGCATGGTTGTTAAACAACCTCTTGAGCTAGTT
GAACTAACTGAGAAGCTAGACCTATACGTTACTGTTAAAGGTGGCGGTATTTCTGGTCAA
GCTGGTGCTATCCGTCACGGTATCACTCGCGCTCTTATGGAGTACGATGAGTCTCTACGT
CCTACTCTACGTGCAGCTGGTTACGTTACTCGTGACGCTCGTTGCGTTGAACGTAAGAAA
GTTGGTCTACGTAAAGCACGTCGTCGTCCACAGTTCTCTAAGCGT---ATGATTGGTCTA
ATCGGTCGTAAAGTGGGCATGACCCGCGTATTTACTGAAGACGGCGTTTCTATCCCAGTA
ACAGTTGTTGAAGTTGAAGCAAACCGTGTTTCTCAAGTTAAAACTCTTGAGACAGATGGC
TACGCTGCAATCCAGGTAACTGCTGGTTCTAAGGCTAACCGCGTAAACAAAGCTGAAGCA
GGTCACTTTGCTAAAGCTGGCGTTGAAGCTGGTCGTGGTCTTTGGGAATTCCGTTTGGAA
AACGAAGAGTTCGCAGTTGGCGCTGAGCTAACAGTTGAACTATTCAACGAAACTAAGAAA
GTAGACGTTACTGGTACATCTAAGGGTAAAGGTTTCCAAGGCGCTGTTAAGCGTTGGAAC
TTCCGTACTCAAGATATGACTCACGGTAACTCATTGTCTCACCGTGCACCGGGTTCAATT
GGCCAATGTCAACCAGGTCGCGTATTTAAAGGCAAGAAAATGGCAGGTCACATGGGTGCT
GAGCGTGTAACGACTCAAAACCTAGAGATCGTACGTGTTGACGCTGAGCGCAATCTGCTT
CTTATCAAAGGTGCAGTACCAGGCTCAACAGGTGGCAACGTGATCGTTAAACCAGCTGTT
AAA---ATGAAATTCAGCGAATCATGGCTTCGTGAGTGGGTTAGTACTGACGAACTAACT
CACCAAATTACAATGGCGGGTCTAGAAGTTGATGACGTGCTACCTGTAGGTTCGTTCAAC
GGCGTTAAAGTTGGTCACGTTGTTGAATGTGGTCAACACCCAGATGCAGACAAACTGCGC
GTTACTAAAGTAGACGTGGGTGACATTGTTTGTGGCGCACACAACTGTCGCCAAGGTCTG
AAAGTTGCAGTAGCAACGGTTGGTGCTGTTCTTTTTAAAATCAAAAAAGCAAAACTACGT
GGTCAACCATCTCACGGCATGCTTTGTTCGTTCACTGAACTAGGTATCTCAGATGGCATC
ATGGAGCTAATCGGTACCGATTTCCGTGAATTCCTACTAGACGACGTAACAGTAGACGTA
GACCTAACAGCAAACCGCGCTGACTGTTTCAGCATTCGTGGTCTAGCTCGCGAAGTTGGC
GTACTAAACATCGAAGATAAAGTGTCTATCGAAGTGAAAGCGCCAGCTGCGTGTCCACGT
TACCTAGGTCGCGTTGTTAAGAACGTAAACCAAGCTGAAACGCCACTATGGATGCAAGAG
AAGCTGCGCCGTTGTGGTATTCGTTCTATCGACCCTGTAGTAGACATCACTAACTACGTT
CTTTTAGAGCAAGGTCAACCAATGCACGCATTCGATCTAGCGAAGATCGGCATCGTAGTT
CGTATGGCTGAGCAAGGTGAGAAGCTAACACTTCTTGACGGTAGCGAAGCAGAACTAAAC
GCAGATACACTAGTTGTTGCTGACCACAACAAAGCACTTGCAATCGCAGGTATCTTTGGT
GGTGAAGAGTCTGGTGTAACAACGGAAACTAAAGACGTTCTACTAGAGTGTGCATTCTTT
GCACCTGACCACATCCGTGGTCGCGCACGTAGTTACGGTCTTCACACTGATTCTTCAATG
CGTTTTGAACGTGGTGTGGATTACGCACTACAAGTGAGCGCAATGGAGCGCGCAACTCAG
CTTCTTGTTGAGATCTGTGGCGGTGAAGTCGCACCTGTTGTTTCTGAAGCAGACCTACCT
AAGCCAAAAGTTGCTCTACGTCGTACTAAGCTAGACAACCTATTAGGTCACCACATCGCT
GATGCTGACGTGGTAGAAATCCTAGAGCGCCTAGGTTTGATAGTTGAAGCTTCTGCAGTA
GCACCAACATGGCGTTTCGATATCGAGCAAGACTTGATTGAAGAAGTTGGTCGTATCTAC
GGTTACGACAACATTCCTAACCAACACCCAGCAGCAGCAAACCAC---GTTGAAGCGGAT
CTTCCACTGAAACGCGTTCGTGATCTTCTTGTTGACCGTGGTTACCACGAAGCAATCACA
TACAGCTTCGTTGAGCCTGAGCAACAAGAGCTACCTCTAGTGCTTCCAAACCCAATTTCT
GCAGACATGTCAGCAATGCGTCTTGGTCTTATCCAAGGTCTGCTGAACACGGTTGTTCAC
AACCAGAAGCGTCAACAGCCACGCGTTCGTCTGTTTGAATATGGTCTACGTTTCCAAGAG
CCAATGCTTGCCGGTGTTATCGCAGGTACTCATTGGACTGTTGATTTCTTCGACCTTAAA
GGCGATCTAGAAGCAATTCTAGAGCTATCTGCTAACGAATACTCTTTCGCACTTCACCCA
GGTCAATCTGCGGCAATCGATGGTGGTGTGATCGGTACTGTTCACCCAGAACTTGAGCGT
AAGTTCGGTCTACGTACTATCGTCTTCGAAATCGAATGGTCTGCAATCAAC---GAAGCG
GTAGCACTTTCTAAATTCCCTTCAAACCGTCGTGATATCGCGGTAGTCGTGGATGAAGCT
GTTGCATCTGGTGATATCGTTAACGCTTGTCTAGAGCAAGGTCTTAAAGATGCGAAGCTG
TTCGACGTTTACGTAGGTAAAGGCGTTGAAGAAGGTAAGAAGAGCCTAGCAATCGCTCTG
ACTCTACAGTCACTTGAGCGTACTCTGGAAGATGCAGATATCGCTGGTGCGGTTGACGCT
ATCGTTGCTCACGTTTCTGAGAAGTTTGGTGCGTCTCTACGTATGATCCAAATGCAAAGT
ATGCTGGACGCAGCTGATAACTCAGGCGCACGCAGCGTAATGTGTATTAAGGTTCTGGGT
GGCTCTCACCGCCGTTATGCACATATCGGTGACGTTATCAAAGTTACTGTTAAGGAAGCA
ATTCCTCGCGGTAAAGTTAAAAAAGGTGACGTTCTGAAGGCGGTGGTAGTGCGCACCCGT
AAAGGCGTACGTCGTCCTGACGGTTCTGTCATTCGCTTCGACCGAAATGCTTGTGTATTG
TTGAACGACAACGAGCAACCAATCGGTACACGTATCTTTGGTCCTGTGACACGCGAACTT
CGTGGCGATAAGTTCATGAAGATCGTTTCACTGGCTCCAGAAGTTCTG------------
AAAGAACAACAACAAGCGAATGATTTGCAAGAAAAGCTAATCGCAGTTAACCGTGTTTCT
AAAACGGTTAAAGGCGGTCGAATCATGAGCTTCACTGCACTAACAGTAGTTGGTGACGGT
AACGGTCGTGTAGGTTTCGGTTACGGCAAAGCTCGTGAAGTACCTGCAGCGATTCAAAAA
GCAATGGAAAAAGCGCGTCGTAACATGACTACTATCGCGCTAAACGAAGGCACTCTTCAC
CACCCAGTGAAAGGTCGCCATTCGGGCTCTAAAGTTTACATGCAGCCTGCTGCAGAAGGT
ACTGGTGTTATCGCAGGTGGTGCGATGCGTGCAGTACTAGAAGTTGCTGGCGTACACAAC
GTACTATCTAAAGCATACGGTTCTACGAACCCTATCAACATCGTTCGTGCAACGATCGAT
GCACTAGGTAGCATGAAGTCGCCAGAAATGGTTGCTGCTAAACGTGGTCTAACTGTTGAA
GCTATT------ATGCCACGTTCTCTCAAGAAAGGTCCATTTATTGACCTACACTTGCTG
AAGAAGGTAGAGAAAGCGGTGGAAAGCGGAAAAAAGCCACTTAAGACTTGGTCCCGTCGT
TCAATGATCATCCCATCGATGATCGGTTTGACCATCGCTGTCCATAATGGTCGTCAGCAC
GTACCTGTTTTCGTAACCGAAGAAATGATCGGTCACAAACTAGGTGAATTCGCACCAACA
CGTACTTACCGCGGTCACGCTGCG---GATAAGAAAGCTAAG---ATGCCACGTCGTCGC
GTCATTGGTCAGCGTAAGATCCTTCCAGATCCAAAGTTCAAATCTCTGCTGGCAAAATTC
GTTAACATCCTAATGGTTGACGGTAAAAAATCTACTGCAGAAAAAATCGTTTACACTGCA
CTAGATTCTATGGCTGAAAAGTCTGGTAAAGACCACTTAGCTATTTTTGAAGAAGCTCTT
GAAAATGTTCGCCCAGCGGTAGAAGTTAAATCTCGCCGTGTAGGTGGTTCAACTTACCAA
GTACCTGTAGAAGTACGTCCGGTTCGCCGTAACGCACTTGCTATGCGTTGGTTGGTTGAA
GCTGCGCGTAAGCGTGGTGAAAAATCTATGGCTCAACGCCTAGCTGCTGAAATGCTAGAC
GCGTCTGAGAACAAAGGTACTGCGGTTAAGAAACGTGAAGACGTTCACCGCATGGCTGAC
GCAAACAAAGCGTTTGCTCATTACCGTTGGATGCTACAACCTAAACGTACTAAGTTCCGT
AAGGTTCAGACAGGTCGTAACCGTGGTCTAGCT---AAAGGTACTGATGTAAGCTTCGGC
GAATTCGGTCTTAAAGCTGTTGGCCGTGGTCGTCTAACTGCTCGTCAAATTGAAGCGGCA
CGTCGTGCAATGACACGTCACGTTAAGCGTCAAGGTAAAATCTGGATCCGTGTGTTCCCA
GACAAACCAATCACAGAAAAACCACTTGAAGTTCGTCAAGGTAAGGGTAAAGGTAACGTT
GAGTACTGGGTAGCCCAAATCCAACCTGGTAAGGTTATGTACGAAATGGGTGGTGTACCT
GAAGAATTGGCTCGTGAAGCGTTCCGCCTAGCGGCTCGTAAACTGCCATTCAAAACTACA
TTTGTAACTAAGCAG------ATGGCCCGTATAGCAGGCATTAACATTCCTGATCAGAAA
CACGCTGTAATCGCTCTAACGGCGATCTACGGCATCGGTAAAACTCGCTCTCAAGCTATC
CTAGCTGAAGTGGGTATTGCTGAAGATGTTAAGATCAGTGAACTAACTGAAGAGCAGATC
GATCAACTGCGTGATGGTGTAGCTTACACTGTAGAAGGTGATCTACGTCGTGAAGTATCT
ATGAACATCAAGCGTCTTATGGACCTTGGCTGTTACCGTGGTCTTCGTCATCGTCGCAGT
CTACCACTACGTGGACAGCGTACTAAAACCAACGCTCGCACCCGTAAGGGTCCGCGTAAG
CCGATCAAG------------------CAACATCTAGAAGAGATCATTGCTAACGCGAGT
GCAGCAATTGAAGCTGCAGAATCGGTCGTACTTGATGAAGTGCGTGTTCAGTATCTAGGT
AAAAAAGGTGAGCTAACTGCTCAACTTCAAAGCCTAGGTAAACTACCACCAGAAGAACGC
CGTGAAGCGGGTCAAGAGATCAACAAAGCGAAAGGCGTAGTTCAGCAAGCTATCGCAGCT
CGTAAAGACGCACTACAACGTGCACTTGAAGCGAAGCTAGCGGCAGAAACGATCGACGTA
ACATTACCAGGTCGTCGTATCGAGAACGGTGGTCTACACCCAGTTACTCGTACTGTAGAG
CGTATTGAGAAGTTCTTTGGTGAACTTGGCTTTAACACTGAGTCTGGTCCAGAAATCGAA
GATGCATTCCACAACTTTGATGCACTAAACATCGCAGCTGATCACCCAGCGCGTACTGAC
CATGATACTTTCTTCTTCAACCCAATGCTTCGTACTCACACGTCAGGCGTACAGATCCGT
ACGATGGAAAATGGCCAACCACCATTCCGTTTCATCGCACCTGGTCGTGTATACCGTAAC
GAC---TACGACCAAACGCACACGCCAATGTTCCACCAAGTGGAAGGCATGCTGGTTGAT
GAGAACGTAAACTTCGCACAGCTGAAAGGCATCCTGCACGATTTCCTATGCAACTTCTTC
GAAGAGGAAGTGGAAGTACGTTTCCGTCCATCTTACTTCCCGTTCACTGAGCCTTCAGCT
GAAGTTGATGTG------------GGTAAAAACGGT---AAATGGCTAGAAGTACTAGGC
TGCGGTATGGTTCACCCGAACGTACTACGTAGCGTAGGCATTGATCCTGAAAAATACTCT
GGTTTCGCATTCGGTATGGGTGTTGAGCGTCTAACAATGCTTCGTTACGGCGTAAACGAC
CTACGTGCGTTCTTCGAGAACGATCTTCGTTTCCTAAAACAGTTCAAGATGCGTTTGAAT
ACTCTTGCACCGGCTGCTGGCTCTAAGCACGCTCCTAAGCGTGTAGGTCGTGGTATCGGT
TCTGGCCTAGGTAAAACTGGTGGCCGTGGTCACAAAGGTCAAAAATCACGTTCTGGCGGT
GTTCGTCCAGGTTTCGAAGGCGGTCAAATGCCTCTGAAACAACGTCTACCAAAATTCGGT
TTCACTTCTAAGAGCCTAGTGTCTGCTGAAGTTCGTCTAGCTGAGCTAGCGAAAGTTTCT
---GGTGACGTGGTTGATCTAAACAGCCTTAAAGCTGCTAACATCATCAACATCGAAGTA
AAAGTTGTTCTTTCTGGTGAGATTAACAAAGCAGTGACTGTTAAAGGTCTACGTGTGACT
AAAGGCGCTAAAGCTGCAATCGAAGCTGCAGGCGGTAAAATCGAG---------CTAAAA
GTTCTACGTGCTCCGCACATCTCTGAAAAAGCAACTATGGCAGCTGAGAACACTATCGTT
TTCAAAGTAGCTAAAGATGCAACTAAAAAAGAGATCAAAGCAGCTGTAGAAAAGCTTTTT
GAAGTTGAAGTTAAGTCTGTAAATACTCTTATCACTAAGGGTAAGACCAAACGCCAAGGT
CGCCGCAGCGACGTTAAGAAAGCGTACGTTACTTTGAAAGAAGGTGATGACTTT------
------ATGTCTCGTGTTGCTAAAGCACCTGTCGCTATTCCAGCTGGCGTAGAGGTGAAA
CTAAACGGCCAAGAAATCACTGTAAAAGGTGCTAAGGGCGAACTATCTCGCGTTCTTAAC
AACGCTGTAGTAATCGCTCAGGAAGAAAACAACCTAACTTTCGGTCCTAAAGAAGGTGCT
AACGCATGGGCACAAGCTGGTACAGCTCGCGCTCTAGTTAACAACATGGTTGTTGGTGTT
ACTGAAGGCTTTACTAAGAAGCTAACTCTTAAAGGTGTTGGTTACCGTGCTGCTATCAAA
GGCAACGCTGTAGGTCTAACACTAGGCTTCTCTCACCCAGTTGAGCACGAGTTGCCAGCG
GGTATTAAAGCTGAATGTCCAAGCCAAACTGAAATCATCATCACTGGTTGTGATAAGCAA
CTAGTTGGTCAAGTTGCGGCTGACATTCGTTCTTACCGTCAACCTGAGCCTTACAAAGGT
AAAGGTGTTCGTTACGCAGATGAAAATGTGCGTACTAAAGAAGCTAAGAAGATGGCTAAG
AAAGTTGAAGCTTACATCAAGCTACAAGTTGCAGCTGGTATGGCGAACCCAAGTCCACCA
GTTGGTCCTGCACTAGGTCAACACGGTGTTAACATCATGGAATTCTGTAAAGCGTTCAAC
GCGAAAACATCTCTAGAGAAAGGTCTACCTACTCCTGTTGTTATCACTGTATACAACGAC
CGTTCTTTCACGTTCGTAACTAAGACTCCACCTGCTGCTGTTCTTCTTAAGAAAGCTGCT
GGCGTTAAGTCTGGTTCAGGTCGTCCAAACACTGAAAAAGTGGGTACTGTAACTGACGCT
CAAATCCAAGAAATCGCAGAAACTAAAGCTGCTGATATGACTGGTGCTGACATCGAAGCA
ATGAAGCGTTCAATCGCTGGTACTGCTCGTTCAATGGGCCTAGTGGTAGAGATGGCGAAA
CTGCATGATTACTACAAGTCGTCTGTAGTCGCTGAACTGACCAAACAGTTTAGCTACACA
AGCGTCATGCAAGTCCCTAGAATCGAGAAAATCACCCTAAACATGGGTGTTGGTGAAGCA
ATCAACGATAAGAAACTGCTAGAAAACGCAGCTGCTGATATGGCAACGATCTCTGGTCAA
AAGCCACTTATCACTAAAGCTCGTAAATCTGTTGCAGGTTTCAAAATCCGTGAAGGCTAC
CCTATCGGTTGTAAAGTAACCTTGCGTGGCGAACGTATGTGGGATTTTCTTGAGCGTCTA
ATTTCGATCGCTCTTCCACGAGTACGTGACTTCCGTGGTGTTAGCGCTAAGTCTTTTGAC
GGTCGCGGTAACTACAGCATGGGCGTTCGCGAGCAAATCATCTTCCCGGAAATCGACTTT
GATAAAGTTGATCGAGTACGCGGTCTAGACATCACTATTACGACGTCTGCTGGTACTGAT
GAGGAAGGCCGTGCTCTGCTGGCTGCCTTTAACTTCCCATTCCGTAAGATGGCAACTATT
AACCAGTTGGTACGTAAGCCACGTGCAAAGCAAGTTGTTAAAAGCAACGTGCCTGCACTA
GAAGCGTGCCCACAAAAACGTGGTGTATGTACTCGTGTTTACACTACTACACCTAAAAAA
CCTAACTCAGCACTTCGTAAAGTTTGTCGTGTACGTCTGACAAACGGCTTCGAAGTTACA
TCGTACATCGGCGGTGAAGGTCACAACCTTCAAGAGCACAGTGTTGTACTAATCCGTGGC
GGTCGTGTAAAAGACCTTCCGGGTGTACGTTACCACACTGTTCGCGGTGCACTTGACTGT
GCTGGCGTTAACGACCGTAAACAAGGTCGTTCTAAGTACGGTGTGAAGCGTCCTAAG---
------CAAGATCTACGCGAGAAAAGCGTTGAAGAGCTTAACGCTGAGCTATTGAATTTG
CTACGTGAACAGTTCAACTTGCGCATGCAAGCTGCAACTGGTCAGCTACAGCAAACTCAT
ACTCTGAAAGCTGTACGCCGTGATATCGCACGTGTGAAAACTGTTTTGACTGAGAAGGCA
------ATGGGTCAAAAAGTACATCCTAATGGTATTCGTCTTGGCATCGTTAAGCCTTGG
AATGCTACATGGTTTGCTAACAAAGATTTCGCTGACAACCTAGACGGCGACTTCAAGGTA
CGTCAGTTCCTAACTAAGGAACTACAAGCGTCTCTTTCACGCATCGTTATCGAGCGTCCT
GCTAAGAGCATCCGTGTGACTATTCACACTGCTCGTCCAGGCGTTGTAATCGGTAAGAAA
GGTGAAGACGTTGAGAAACTACGCGCAGCTGTAGCAAAAATTGCAGGTGTACCAGCGCAA
ATTAACATCGCTGAAGTACGTAAGCCTGAACTTGATGCACAACTTGTTGGTGACAGCATC
GCGTCTCAACTAGAGCGTCGTGTTATGTTCCGTCGTGCTATGAAGCGCGCGGTACAAAAC
GCAATGCGTCTAGGTGCTAAAGGCATCAAAGTAGAAGTAAGCGGTCGTCTAGGCGGCGCT
GAAATCGCACGTTCTGAGTGGTACCGTGAAGGTCGTGTACCTCTACACACTCTACGTGCA
GACATTGATTACGCAACTTCTTCGGCTCACACTCAATACGGTGTGATCGGCATTAAAACT
TGGATCTTCAAAGGTGAGATCCTAGGTGGTATGCCAGCAGCTGCT---------------
---------ATGGCTAAACAACCAACTCGCAAGCGCGTACGCAAGCAAGTTGCAGATGGC
GTTGCGCACATCCATGCTTCTTTCAATAACACAATCGTAACCATTACTGACCGTCAAGGT
AACGCTCTAGCTTGGGCTACTGCAGGTGGTTCTGGTTTCCGTGGTTCTCGTAAGTCTACT
CCGTTCGCTGCACAGGTTGCTGCTGAGCGTTGTGCTGAAATGGCTAAAGAATACGGTCTA
AAGAACTTGGAAGTTATGGTTAAGGGTCCTGGTCCAGGTCGTGAATCTACTGTTCGCGCT
CTGAACGCTGCTGGTTTCCGCATCACAAACATCGTTGATGCTACACCAATCCCTCATAAC
GGTTGTCGTCCACCTAAGAAACGTCGCGTA---CTTCAAGACAAAAAAGCAATTGTTGCT
CAAGTCAACGAAGCTGCCAGTGGTGCACTTTCTGCAGTTGTAGCTGATTCTCGTGGCGTT
GAAGTTGGCGCGATGACTTCTCTACGTAAACAAGCTCGCGAAGCGGGTGTTTACATGAAA
GTCGTGCGTAACACTCTAGCACGTCGTGCGGTTCAGGGTACAGAGTGTCTAACTGACACT
TTCACTGGTCCTACTCTAATCGCGTTCTCTAACGAGCACCCAGGTGCTGCAGCGCGTCTT
TTCAAAGACTTCGCTAAAGAGAACAAAGATTTCGAGATCAAAGCTGCTGCATTTGAAGGC
GCTTTAACTGACGCTGAA---------GTACTAGCAACACTACCAACTTACGACGAAGCA
ATCGCACGCCTAATGATGTGCATGAAAGAAGCTTCTGCTGGC------------------
---------------------------ATGAGCATGCAAGATCCGATTTCGGATATGCTG
ACCCGTGTTCGTAACGGTCAGGCAGCAAACAAAGTTGCTGTTAAAATGCCTTCTTCAAAG
CTTAAAGTTGCAATCGCTGCACTACTAAAAGCTGAAGGTTACATCGTTGACTTCGCTGTT
GAAGGCGAAGCAAAACCTGAGCTAGAAGTTACTCTTAAGTAC------TTCCAAGCTCCA
GTAATCGAGCAACTTAAACGTGTTTCTCGTCCAGGTCTACGTGTTTACAAGAAGAAAGAT
CAACTTCCTTCTGTAATGGGTGGTCTTGGTATTGCTATCGTTTCTACTTCCAAGGGTCTT
ATGTCAGACCGCGCTGCACGTAAAGCAGGTCTTGGTGGTGAAATCATCTGCTACGTA---
------AATGGCGTTATCTTGTTGGATAAACCAACAGGTATTTCTTCAAATGATGCACTG
CAAAAAGTAAAGCGTATCTACTTTGCTGAGAAAGCGGGTCATACGGGTGCATTGGACCCA
TTAGCGACGGGCATGTTGCCAATCTGCTTAGGCGAAGCAACCAAGTTTTCTCAGTTCTTG
TTGGATTCAGACAAGCGCTACCGTGTAATCGCAAAACTGGGTGAGCGCACTGATACGTCT
GACTCTGATGGCGAAGTGGTAGAGGTGAATCTGGAGAAGCTAGAAGCGTGCATTGATACG
TTCCGTGGTGAATCAGACCAAGTACCTTCGATGTTCTCAGCATTGAAATACCAAGGCAAG
CCGTTGTACGAGTACGCTCGCAAAGGCGAAGTACCACGTGAATCTCGCAAGATCACGGTA
TATGAAATCGTACTTCACCGTTTTGAAGGTGATGAAGAAGTGCACTGCTCAAAAGGTACT
TACATCCGTACAATTGTTGATGACCTAGGTGAGATGCTTGGTTGTGGCGCACACGTGACT
ATGCTTCGTCGTACTGGTGTTGCTAAATACCCGTACGAAAAAATGGTGGCACCAAAACTT
GATCTGCTACTGCCAATGGACACTGCCGTTGAAGATTTACCCGAGGTAAACCTAAACGCA
GAGCTGACTAACCTAGTACAACACGGTATGCCCGTGCCAGAGGGTACGCCAATTGAAGAG
AAGCTGTTTATCGGTGTAGAAGTTAACGACGATGGAAAAGTAGCACCAAAACGTTTGGTG
------------GATAAGAAAGCATCTCGCATCCGTCGTGCTACACGTGCACGTCGTAAG
ATTGCA---GAACTGGGTGCGACTCGCCTAGTTGTACACCGTACTCCTCGTCACGTGTAC
GCACAGGTTATCGCGGCTAATGGCTCTGAGGTTATCGCAGCAGCTTCTACTGTAGAAAAA
GCGATCCGTGAGTACACTGGTAACGTTGATGCAGCTAAAGCAGTAGGTAAAGCTGTTGCT
GAGCGCGCTCTTGAAAAAGGCGTAACTGCAGTTGCATTTGATCGTTCTGGTTTCCAATAC
CACGGTCGAGTAGCGGCGCTAGCAGAATCTGCTCGCGAAGCTGGTCTGAAATTCATGTCT
CTGAATGCAGAAACTAAAGCAGCAATCGTTGCAGAATACGCACAAGGCGAAGGCGACACT
GGTTCACCAGAAGTTCAAGTAGCTCTACTTACAGCTTCTATCAACCACCTACAAGGTCAC
TTCAAAGCACACAAAGGCGATCACCACAGCCGTCGTGGTCTTCTACGTATGGTTTCTCGT
CGTCGTAAGCTTCTAGATTACCTAAAAGGTAAAGATCTAGCTCGCTACCAAGACCTAATC
AAGCGTCTAGGCCTACGTCGC---ATTCGCATTGCAACTCGAAAAAGCCCTCTTGCCCTA
TGGCAAGCTCACTATGTAAAAGATGCACTTCAAGCCCTGGAAGTTGAGCTGGTTACTATG
GTGACCAAAGGCGACATCATTTTGGATACACCGCTAGCCAAAGTCGGTGGTAAAGGCTTG
TTTGTGAAAGAGCTAGAAGTGGCAATGCTTGAAGGTCGTGCAGACCTTGCGGTGCACTCA
ATGAAAGATGTACCAGTAGACTTCCCTGAAGGTCTTGGCTTGGTGACGATTTGTGAACGT
GAAGACCCACGTGATGCATTCGTTTCTAACAACAACATTGATGAACTGCCACAAGGCGCA
GTTGTAGGTACTTGTAGCCTGCGTCGTCAGTGTCAGTTAAAAGAATACCGCCCAGACTTA
GTTATCAAAGAGCTGCGTGGCAACGTAGGTACTCGTCTAGGTAAGCTAGATGCAGGTGAA
GATGCAATCATTCTTGCTGCTGCAGGTCTGAAACGCCTTGAGCTAGAAGAGCGCATCCGT
AGCATCGAGCCAGAGCAATCGCTACCAGCAGTAGGCCAAGGTGCAGTAGGTATTGAGTGC
CGTGACGAACGTCTTAAACTGCTTGAGCCACTAAACCACCAAGATACGGCAGATCGCGTA
CGCTGTGAGCGCGCGATGAACCTCACCCTTGAAGGCGGCTGCCAGGTGCCTATCGGCAGT
TACTCACTGATCTGGCTACGCGCATTGGTTGGTGAACCAGACGGCAGCATTGTGCGTGGT
GAAATTAGCGGTCACCGCGCCGAAGCACTCGGTGTTCAACTGGCTAACGAGCTAGGTGCA
CGCGACATCCTA------AGCGAAAAACGTACTCAACAAGGTCGTGTTGTTAGCGACAAG
ATGGACAAGTCTATCGTAGTTGCTATCGAGCGCATGGTTAAACACCCAATTTACGGTAAA
TTCGTAAAGCGCACGACTAAAGTACACGCACACGACGAGAACAACGAATGTGGCCTAGGC
GACAAAGTTGAAATCGCAGAGTGTCGTCCACTGTCTAAGACTAAGTCTTGGACTTTGGTT
AAAGTTGTAGAAAAGGCGAAGATGAAAACTTTCGTTGCTAAACCAGAAACTGTAAAACGC
GACTGGTACGTTGTAGACGCAGAGGGTAAAACTCTTGGCCGTCTAGCAAGTGAAATTGCA
TCTCGCCTACGTGGCAAACACAAAGCTGAATACACTCCTCACGTTGACACTGGTGATTAC
ATCATCGTTATCAACGCTGAGAAAGTTGCTGTAACTGGTAACAAAGCTAAGAACAAAGTG
TACTACCGTCACTCTGAATTCCCAGGTGGTCTAAAATCTATCACTTTTGAAAAGTTGATC
GATCGTAAACCTGAGATGGCTCTTGAGCTTGCAGTTAAAGGCATGCTTCCACGTGGTCCT
CTAGGCCGTGCTATGTACCGTAAGCTTAAAGTTTACGCGGGCGCTGAGCACAACCATGTT
GCTCAACAACCACAAGTACTAGACATC------------------------CAAGTTGCC
GGTGTTGATGAGGTAGGACGCGGTCCTTTGGTTGGCGATGTCGTGACTGCGGCAGTGATC
TTAGATGAG------GGTTTGAACGATTCTAAAAAACTGAGCGAGAAAAAACGCATGGCG
CTGCTGCCAGAAATCAAAGAGGCGTTGGCTTGGTCAGTAGGGCGCTGCTCTCCAGAAGAA
ATTGACGAGCTAAACATCCTGCAAGCGACGATGGTTGCTATGCAACGTGCGATCGCTCCA
GACTTACTTATCGACGGCAACCGTTGC---TCGCAAGCCGTCGTGAAGGGCGATTTGCGT
GTTGCTGAAATCAGTGCTGCTTCTATCATTGCGAAAGTCGTTCGTGACCAAGAAATGGAA
GAGTTAGACAAGCAATACCCACAATTTGGTTTTGCTAAGCACAAAGGTTACCCAACCAAA
GCGCACTTTGAAGCAATTGAACAACACGGTGTGATCAGTGAGCATCGTAAGAGCTTCCCA
GTAAAGAAAGCGCTC---------GCAGCTAAAATCCGTCGTAATGACGAAGTAATCGTT
CTTGCTGGTAAAGACAAAGGCAAGAAAGGTAAAGTAACTAAGGTCCTAGCAACTGGTAAA
GTTATCGTTGAAGGTATCAACCTTGTTAAGAAACACCAGAAACCTGTTCCTCTAGGTATC
CAAGGCGGTATCGTAGAGCAAGAAGCAGCAATCGACGTTTCTAACGTGGCGATCTTTAAC
GCAGCTACTAAAGCTGACCGTATCGGTTTCCGTTTTGAAGATGGTAAGAAAGTTCGTTTC
TTTAAGTCTAACAACGAAATC------
>Oscillibacter_valericigenes_Sjm1820
------ATCGTATCCATGAAGTCCCTGCTGGAGGCGGGTGTCCACTTTGGTCATCAGACC
CGTCGCTGGAACCCCAAGATGGCTCCGTATATCTATACCGAGCGCAACGGCATTTATATC
GTGGATTTGCAGAAGACTGTCCGCAAGCTGGAAGAGGCATACAACTTCGTGCGCGATCTG
TCCGCTGACGGCAAGAGCCTTCTGTTCGTGGGCACCAAGAAGCAGGCGCAGGATGCCATC
CGTGAGGAAGCCCAGCGCTGCGGACAATACTTTGTCAACGCCCGTTGGCTGGGTGGCATG
ATGACCAACTTCAAGACCATGCGCACCCGCGTGGACCGGCTGCATCAGCTCAAGACCATG
CAGGAGGACGGCACTTTCGATATGCTGCCCAAGAAGGAAGTCATGAAGCATTTGGGCGAA
ATCGCCAAGCTTGAGAAATATCTGGGCGGTGTGGAGAATATGAAGACGCTCCCCGGCGCG
CTGTTCATCGTGGACACCCGCAAGGAGCGCAACGCCATCGCCGAGGCTCATAAACTGGGT
ATTCCCGTGGTCGCCATTGCCGATACCAACTGCGACCCCGATGAGATTGATTACGTCATT
CCCGGCAACGACGACGCCATCCGCGCCATCAAGCTGATCTCCTCTATCATGGCCAACGCC
ATGCTGGAAGGAAAGCAGGGCGAGCAGATGGAGGAGGCT---------------------
---------------------------------CAAAAGCAAATGATTCGCATTCGTCTG
AAGGCCTATGACCATCAGGTCATCGATCAGAGTGCAGAGAAGATCGTCGAGACTGCCAAG
CGCACCGGCGCAGAGGTCTCCGGCCCCATCCCTCTGCCCACACGGAAAGAGGTTGTCACC
ATTTTGCGCGCCGTCCACAAATATAAGGACAGCCGCGAACAGTTTGAGCGCCGCACCCAC
AAGCGTCTCATTGACATCACCCGCTCCACACCCAAGACCGTGGAAGCGCTGATGGCTCTG
GAGCTGCCCGCGGGCGTTGAGATCGAGATCAAGCTG---------AGAGGCAAGAAGTAT
ACCGACAGCGCAAAGCTGATCGATAAAGGCACTTTTTATGAAGCGGCGGAGGGCATGGAT
CTGGTCTGCAAGAGCGCTACCGCCAAGTTCGACGAGACGGTCGAGCTGCATGTGAAGCTG
GGCGTGGACTCCCGGCATGCCGACCAGCAGGTTCGCGGCGCCATCGTTCTGCCCCACGGC
ACCGGCAAGACCGTCCGCGTGCTGGTTTTCGCCAAAGGCGACAAGGCCGACGCCGCCAGA
GAAGCCGGCGCGGATTATGTGGGCGACATGGACATGGTGGAGAAAATCCAGGAAAACTGG
TTTGACTTTGACGTGGTCGTTGCCAGCCCCGATATGATGGGCGTTGTTGGCCGCCTCGGT
AAGGTGCTGGGTCCCAAGGGCCTGATGCCCTCCCCCAAGGCCGGTACCGTCACGCCGGAT
GTTGCCAAGGCTGTCAAGGAAGTCAAGGCCGGCAAGATCGAGTACCGTCTGGATAAGACC
AACATCATCCACTGCCCCATCGGCAAAGCGTCTTTCGGCCCTGAGAAGCTGACTGAGAAC
TACAACGCCATCATGGGCGCCATCGTCAAGGCCAAGCCCGCCGCCGCCAAGGGCCAGTAT
ATCCGCAGCTGCGTGGTGGCCTCCACCATGGGCCCCGGCGTGAAGATGAACGCCGCCAAG
------------------------------------------------------------
------------------------------------------------------------
------------------------------------------------------------
------------------------------------------------------------
------------------CACAACAATAATAACCGGCGTCCCGCCCCCGGTATGACTTTT
TCCAACAAACGGCGTCAGGACGAGAAGGAGAAGATGCGCCGCCTCCAGCTGGAGATTGCC
AAGAAGGCGCCGCTGAAGATTCCCGATGAGATCAGCGTGGGCGAGCTGGCCTCCCGCATG
AAGAAAACCGGTGCTGAGGTGGTCAAAGTGCTGATGAAAGGCATTATGGCCTCTTTGCCC
CAGATCATCGACTATGACACCGCCACTTTGGTGGCACTGGAGTTCAACTGCAAGGTGGAG
CACGAGGTCTTGATCGACACCCACGAGGACGAGGATTTGTCCCGCGCCCCCGTGGTGGTG
GTCATGGGTCACGTGGACCACGGCAAGACCTCCCTGCTGGACACTATCCGCAACACCTCG
GTTGCCGAGGGAGAGGCCGGCGGCATCACCCAGCATATCGGCGCGTATCAGCTGGACGGT
AAGCCCATCACCTTCCTGGACACCCCGGGCCATGAGGCATTCACCTCCATGCGCGCCCGC
GGCGCTATGATTACGGATATTGCCATTCTGGTGGTGGCGGCGGACGACGGCATTATGCCC
CAGACCGTGGAATCCATCAATCACGCCAAAGCCGCGGGTATTCCCATTGTGGTGGCCATC
AACAAAATTGATAAGCCCAACGCCAATCCGGAAAAGGTCAAGCAGCAGCTGACGGAGTAC
GGTCTGGTGACCGAGGACTGGGGCGGCGATACCATCTGCTGCCCGATTTCCGCCAAGAAA
AACATAGGAATCGACAAGCTGCTGGAAATGGTGCTCCTGACTGCCGAAATGGCGGAGCTG
AAGGCCAATCCGAACCGCGCCGCCTCCGGTACGGTGATTGAGGCGAGGCTGGACAAGGGC
CGCGGTCCCATCGCAACGCTACTGGTCCAGAACGGCACCCTGAAACAGGGCGATACCATC
ATTGCCGGCACTGCCGTGGGCCGCGTGCGGACCATGACCAATTCCAAGGGCAAGCGCATG
GAAGAGGCCGGTCCCTCTGTCCCCGTGGAGATCGCGGGCCTTTCCGAAGCGCCTGCGGCT
GGCTGCACCTTCAATGTGGTCGCCGATGAGCGCATGGCCAGAGAGCTGGTGGAGCAGCGC
AAGACGGAGGAGAAGCTGAAGGCTGCCGCGCCAATTCAGAAGGTGTCTCTTGAGAATCTG
TTTGACCAAATCCAGGCCGGTGAGCGCAAGGAACTGGCTCTGATCGTCAAAGCCGACGTA
CAGGGCAGCGTGGAGGCTGTTCGGGCTTCTTTGGAAAAGCTCAGCGAGGAGGTCGGCGTT
CGGGTCATCCACGGCGGCGTGGGCGCTATCAACGAATCCGATGTGATGTTGGCCGCTTCT
ACCGGTGCCATTATCGTGGGCTTTAACGTCCGTCCGGACGCCGCCGCCCGAGACGGCGCG
GTGCGGCAGAACGTGGATATGCGGATGTACCGCGTGATCTACGACTGTATCGATGAGATC
GAGGCTGCCATGAAGGGTATGCTGGCCCCCAAGTTCAAGGAAGTGGTCCTGGGTCACGCG
GAGGTTCGCCAGACTTACAAGGTCTCCTCCGTGGGCACAGTCGCAGGTTGCTATGTGCAG
GACGGCAAACTGACCCGCGACTGCGACGTGCGTGTGGTGCGGGACGGCATCGTGATCCAC
GAGGGCAAGCTGGGCTCTTTGCAGCGGTTCAAGGACTCCGTTAAGGAGGTTACCATCAAC
TACGAGTGCGGATTGACGGTGGAGAGATTCAACGACCTCAAAGAGGGCGATATCATCGAG
GGCTTTACCATGGAGGAA------------ATGAAAATTCTGGCTTTTGAGTCCTCCTGC
GACGAGACTGCCGTGGCGGTGGTGGAGATTTTATCGGACACCATCGCCTCTCAGGCGGAC
ATGCATGCGCTGTACGGCGGCGTAGTACCGGAAATCGCCTCCCGGAAGCATGTGGAAGTT
ATCGCAGCCCTGTCGGCGCAGGCGTTGCGGGACGCATGCGAAAAAAAAGACATCGACGCG
GTGGCCGTCACCTATGCGCCGGGGCTGATCGGCGCCGTGCTGGTGGGTCTGAGTTTTGCG
AAATCCGTGGCTTTCGCCTGGGGGAAACCACTGATCCCCGTCCACCATGTCCGGGGGCAT
ATCGCCGCCAACCTGTTTCCGCTGGAGCCGTTTCTGGCTCTGGCCATCTCCGGCGGCAAC
ACGCTGATCGTGGATGTGCGGGATTATGACTTGCGCATCCTGGGCGCCACACGGGATGAC
GCCGCCGGGGAATGCTTTGATAAGGCCGCCCGGGTGCTTGGTCTCCCCTACCCCGGCGGA
AAACCGCTGGACGAGTTGGCCGAAGGAGGCATATATACGCTCCCCCGCGCCCATGTGCTG
GACATGAGCTTTTCCGGGCTGAAAACCGCGGTGGTCAATCTGGCTCACCGCGCGGAGGGC
CGGCCTCTGGACCGGGCAGCGCTGGCGCGGGACTTTACCAACGCCGTCAGCGGAGAGCTG
GTTCCCCGTGCCATGAAGGCCCTCACCCTGACGGGTTACAAGTTGTGCGCCGCCGGAGGC
GTGGCCGCCAACTCCATTATCCGCGCCGATTTGAAGGCCTCATGCAAAGAGAGTTGCAAG
CTTTACCTTCCGCCGCTGAGCCTCTGCGGGGACAACGGGGCCATGATCGGCGCGCAGGGT
TACTACGAATTCCGCGGTATGGATTTGAACGCCTAT------------------GAAGCA
AAAGCCTATCTGCGCTATGTCCGCATCGCTCCCCGCAAGATTCAGATCGTCTGCGATCTG
ATCCGCGGCAAGGATGTGGGCACCGCTATGGCGATCCTGATGCAGACCCCCAAGGCCGCC
TCTGAGCCTCTTATGAAGCTTCTCAAGAGCGCCGCCGCCAATGCGGAGAACAATGCCATG
GACCCCGGCAAGCTGTACGTCAGCGAGGTCTTCGCCACCCCCGGCCCCATCCTCAAGCGG
ATGATGCCCCGGGCGCAGGGCCGCGCGTACCGCATCAATAAAAGAAGCTCGCACGTCACG
TTGACCGTGGCGGAAAAG---ATGCCTAATGTTGAAGTTTTGAATATGTCCGGCACAAAG
GTCGGCGTTACTCTGAGCGATGCCGTCTTCGGCATCGAGCCGAATGAAGCCGTTGTCCAC
GAGGCTGTGAAAAACCACCTCGCCAACTGCCGGCAGGGTACCCAGAGCGCCCTGACCCGC
GCCGAGGTTTCCGGCGGCGGCAAAAAGCCCTGGCGTCAGAAGGGCACCGGCCATGCCCGT
CAGGGTTCCACCCGTGCCCCCCAGTGGACGCATGGTGGCATCGTGTTTGCCCCGAAGCCC
CGGGATTACAGCTACGTCTTGAACAAGAAGACCCGGCGCCTGGCGCTGAAGTCTGTTTTG
TCCGCCAAGGCTGCGGACGGCGAGATCATCGTAGTGGACGCCATTAAGATGGACGCTATC
AAAACCGCGGACTTCCGCAAGTTCCTGGACGCCGTCAAGGCTGACGGCAAGGCCATGGTG
GTC------GATGACGCCGTTGTCAAGAGTGCCCGGAACATCCCCGGCGTTTCCACCACC
ACCGCCACCATCCTGAGCGTCTACGACATTTTGAATGCCAAGAAGCTGGTCATTGACCAG
AATGCGCTCGCCAAAATCGAGGAGGTG---------------------------------
---------------ACGGTTTCCGGTTTCGACGGCATTGACAAGAAAAAGCCCGAGTCC
AGCCTCATTGAGTCTCTGAAGAAGTCCTCCGGCCGCAACAGCTATGGCCACATCACCGTC
CGCCACCGCGGCGGCGGCAACAAGCGCAAGTACCGCGTCATCGACTTCAAGCGCGACAAG
CAGGGAACT---GCCGCCGTCCTGCGCCTGGAGTACGATCCCAATCGCAGCGCCAACATT
GCCCTGATCCAGTATGAAGATGGTGAGAAGCGCTACATCCTGGCTCCTGTGGGCATGAAA
GCCGGCCACAAGATCATGACCGGTCCCGACGCCGATATCCTGCCGGGCAACGCGCTGCCC
ATTGAGAAGATTCCCGTGGGTACCATTATCCACAACATTGAGCTTCATCCCGGCAACGGC
GCCCAGATGGTGCGCTCCGCCGGCACTGCCGCTCAACTGATGGCTAAGGAGGGCGGCGAC
GCTCAGATCCGTATGCCCTCCGGCGAAGTTCGGATCGTGCGGACCAACTGCCTTGCGACG
ATTGGTCAGGTGGGCAACATCGAGCACGAGAACATCAACATCGGCAAGGCCGGCCGCAAG
CGCCACATGGGTTGGCGTCCCACGGTCCGCGGCTCTGTCATGAACCCCAACGACCACCCC
CACGGCGGCGGCGAGGGCCGCGCGCCCGTCGGCCGGGGCCCTGTGACGCCTTGGGGCAAG
CCCGCCATGGGTTACAAGACCCGCAAGGGCAAGAATCCGACCAGCAAGTTTATCGTCAAG
CGTCGGAACGAGAAG------AAGCCCTATCTGTACGGCACCGGCCGGAGAAAGTCCTCC
GTTGCACGCGTCCACCTGTTCCCCGGCACCGGCTCTATCACGGTTAATGGCCGCGGCATC
GACGAGTATTTTGGTCTGGACACCCTGAAAATGGTGGTGCGTCAGCCTCTGGAGGCCACC
GACAACATCGGTAAGATGGACATTGTCGCAACCGTCACTGGCGGCGGCGTGTCCGGACAG
GCTGGGGCTCTGCGGCATGGTATTGCCCGCGCCCTGTTGCTGGCCAGCGAGGACAACCGT
CCCATTCTGAAGAAGGCCGGGTTCCTGACCCGTGATCCCCGTATGAAGGAGCGCAAGAAG
TACGGTCTGAAGGCCGCAAGACGCGCGCCCCAGTTCTCCAAGAGA------AAAGCAATC
ATCGGCAAAAAAGTTGGCATGAGCCAGATCTTTGATGAAAGCGGTCACGTGATTCCCGTC
ACTGTGATCGAAGCCGGCCCCTGCGTCGTCACGATGAAGAAGACCGCTGAGAAGGACGGT
TATGAGTCTGTTCAGCTGGGCTTTGAAGACCCCGAGCGGAAGCTCAACAAGCCCGAGATG
GGTCATCTGACCAAGGCAGGCGTCAGCCCCAAGAAGCACCTGCGGGAGTTCAATCTGGAG
AACGCCGCATTGAACGTGGGCGACCTTGTCAAGGCCGACACTTTTAAAACCGGCGATTTT
GTGGATGTGACTGGCACCAGCAAGGGTCACGGCTACGCCGGCGTCATCAAGCGCTGGGGC
GCTCAGCGCACTCCCACCAGCCACGGCGGCGGCCCTGTTCACCGTCACGCGGGCTCCATG
TCGTCTTCCGATCCCTCCAAGATTTTCAAAGGTAAGATCGGCGCCGGCCATATGGGCGTG
GATCAGGTTACCGTGCAGAATCTGAGCGTCGTGAAGGTGGACCCCGAGCTGAATATGCTG
GTGGTCTGCGGCGCCGTCCCCGGCCCCAAGGGCAGCCTTGTCACAGTCAAGAGCACGGTC
------------------------------------------------------------
------------------------------------------------------------
------------------------------------------------------------
------------------------------------------------------------
------------------------------------------------------------
---------------------------------------------ATTTCGGATGGCATC
TGGGTCATCCCCGGCGACGATGTGGCAAAACTGATCGGCGACGATCACGTTGTGGAGTTC
GAAATCACGCCCAACCGGCCGGACTGCCTCAGCGTCATCGGCCTCGCCCGGGAGGCCGCC
GCCACCAAGCTCCACACCCTGGTAGACATCGAGATCGAGGACCCTGAGCTTTGCCCCCGG
TACACCGCCCGAATGGTGAAAAACGTAAAAATCAAACCGTCCCCCGCCTGGATGCGGGAG
CGGCTGCGCAACTCCGGCGTCCGCCCCATCAACAACATCGTGGACATTACCAACTATGTC
ATGCTGGAATACGGCCAGCCGATGCACGCCTTTGACTTCTCCTGTGTGAAAATCATCGTC
CGAACCGCCCGCGAGGGCGAGACCATCCAGACTCTGGATGGAAACCAGCGGAAGCTGACG
ACCAGTATGCTGTGCATCTGCGACGAGCGCAAGCCCGTGTGCGTCGCCGGCGTCATGGGC
GGCGCCAACAGCGAGATCGTGGGCGACACCGCCCAGGTCCTGTTTGAATCCGCCAACTTC
AACGGCGCGTCCGTTCGCCGCACCGCTCTGGCGCTGAACATGCGCTCCGAGGCCTCCTCC
CGCTATGAAAAGGGTCTGGACCCCATGAACACCATGAAGGCCGTCCAGCGGGCCTGCGAA
CTGGTGGAACTGCTGGGCGCCGGCGAGGTGGTGGACGGCGTGATGGACGTCATTGCCAAA
CCTGCCACCGTAAAGCTGGAACCGGAGCGGATCAATGCCCTGCTTGGCACAGACGTGCCC
GAAGCCGAAATGCGCACCATTCTGGAAAAGCTGGACTTTCGGCTGGACGGCGACGTCACC
GTCCCCTCCTGGCGAAGCGACGTAATGGCCGACATCGCTGAGGAGGTTGCCCGGTTCCAC
GGTTATAACAACATCCCCATCACCCTGATGTCCGCTCAGGGCGGTTATACCCCCATTCAG
CAGGCGGAGCGCACTGCGGGCGCGCTGTGCCGGTCTCTTGGGTACGACGAGATCATCACC
TACTCATTCATCAGTCCCACCTACGACAAGATCTCCCTGAAAATTCTGAATCCTCTGGGC
GAAGACACCTCTATCATGCGCACCACAACCCTCCCCTCCATGCTGGAGATCCTCACACGG
AACTACAATTTCCGCAACAAGTCCGCCTATCTCTACGAGCTGGGCCGCACCTATGAGCCG
AAAGTACTGTCTCTGGGGGCCTACGGT------------GTGGACTTTTTCTCCCTGAAG
GGCGCGGTGGAGACGATTCTGGAGGGCCTGCGCATCGACGGTGCAGTCTTTTATCACCCC
GGCCGCTGCGCGAGAGTTGGGGAAGGCGTCTTTGGCCAGATCCACCCCGACGTCGCCGTG
AACTACGGCTGCGAGCTGTACGCCGCCGAGCTGAGCTTTGACGCGCTCTTCGCCGCCTAT
CATGCCCTTCCCAAGTTCCCCGCCGTAGCGCGTGACATCGCCGTGGTGTGCGACAAATCC
GTCACCGTGGGCGCGCTGGAAGCCTGTATCCGCAAAGGTCTTTTGAAAGAGGTCTCCCTG
TTCGATATCTATACCGGTGCCGGAATAGCGCTGGGCCGGAAGAGTGTGGCGTTCAACCTG
ACGCTTCGGGCGGACGACCGCAGTCTCACCGCCGCCGAGGCGGACGAGGATGTATCCAGC
ATTCTGTCCCTGCTGAAAAGCGAACTGGGCGCGGTACTGCGTATGATCCAACAGGAAAGT
TATTTGAAGGTTGCCGATAATACCGGCGCCAAAGAGATCAAGTGCATCCGTGTCTTGGGC
GGTTCCACCCGTAAGTTCGGAAATATCGGCGATGTCATCGTGGCGTCTGTCCGAAAGGCC
CTGCCCGGCGGTACCGTGAAGAAGGGTGAAGTGGTCAAGGCCGTCATCGTCCGCAGCGCC
AAGGGCGTCCGCCGCAACGACGGCACCTATGTCCGCTTCGACGACAACGCCGCCGTCCTC
ATCAAGGACGACCAGAATCCCAGAGGGACCCGTATCTTTGGGCCGGTTGCACGCGAGCTG
CGCGACAAGGATTATATGAAGATCCTGTCCCTGGCTCCCGAAGTGATT------------
------GAAAGAGAGCCCAGCGAGTATGCCGAGAAGGTTGTTGCCCTCAACCGAGTTTCC
AAGACTGTCAAGGGCGGCCGCGTGATGAAGTTCTCCGCTCTGGTCGTCGTGGGCGATCAG
AAAGGCAAAGTCGGCTATGGCCTGGGCAAGGCCGCCGAAGTTCCCGAGGCCATCCGTAAG
GGGCTGGAATCCGCCAAGAAGAACATGATTACCGTGACTCTG---TCCGGTACCATCCCT
CATGAGGTGATTGGCGCTGCTGGCGCCGGACGCGTGCTGATGAAGCCCGCTGCCCCCGGT
ACCGGCGTGATTGCCGGCGGCGCTGTCCGTGCCGTCGTCGAGGCGGCCGGAATTAAGGAC
ATTCGTACCAAGTGTCTGCGCTCCAACAACGCCAATAACGTGGTTGCCGCCGCCTTCGAG
GGCCTGAGGTCCATGCGCGGGCCGGAAGAGGTGGCCCGCGTCCGCGGCAAGAGCGTCAGC
GAAATTGTG---ATGAGCAGATCTGTCAAAAAAGGCCCGTATGTTGCCCCGGAGCTTCTC
AAACGGGTCGAAGAAATGAACAAGAAGAACGAAAAGGTGCTGAAGACCTGGAGCCGCAGT
TCCACCATCTTCCCCGCTTTTGTGGGCCACACCATTGCCGTTCACGACGGCCGGAAGCAT
GTGCCTGTCTATATCCAGGAGGACATGGTCGGTCACAAGCTGGGTGAGTTCGCCCCCACC
CGGACCTTCCGCGGCCAC------------------------------CCGAGAAGAGGT
AACGTTCCCAAAAGAGAGGTTCTGCCCGATCCCGTCTATGGTTCCCTGGTGACTAAACTG
GTCAACAGTGTAATGCTGGACGGCAAAAAGGGTGTGGCTCAGAAGGTGGTCTACACAGCC
TTCGATCAGATCAAGGAGAAGACTGAAAAGGACCCCGTTGAAGTGTTTGCTCAGGCTATG
GAGAACATCATGCCAAGCCTTGAAGTCAAAGCCCGCCGTGTCGGCGGTGCGACCTATCAG
GTCCCCCTGGAGGTTCGTCCCGCCCGCCGTCAGACCCTGGGTCTGCGGTGGCTGACCGCT
TATGCCCGCACCCGCGGTGAGCGCACCATGGCGGAGCGTCTGGCCAGCGAGATCATGGAC
GCGTCCAACAATACCGGCGCCGCTGTAAAGAAGCGCGAGGAAGTCCATAAGGCTGCCGAG
GCTAACAAGGCGTTCGCGCACTTCCGCTATATGCTTCTGCCCAAGAGAGTTAAGTATCGC
CGTGTGCACCGCGGCCGCATGACCGGTAAGGCCACCCGCGGAAACACGGTCACTTACGGA
GAGTTCGGTCTCCAGGCTCTGGAGCCCGGCTGGATCACCAGCAACCAGATCGAAGCGGCC
CGTATCGCCATGACCCGCTATACCAAGCGCGGCGGTCAGGTCTGGATCAAGATATTCCCT
GACAAGCCCGTGACCAAGAAGCCTGCCGACACCCGCATGGGTTCCGGTAAAGGTTCCCCC
GAGTTTTGGGTTGCAGTTGTGAAGCCCGGCCGTATCATGTTTGAGATCGCCGGTGTTCCC
GAAGAGACTGCCCGTGAGGCTCTGCGTCTGGCCAGCCACAAGCTGCCCATCAAGACGAAG
TTGGCCGTCCGCGAG------ATGGCACGTATCGCCGGCATTGACCTGCCGAAGGATAAG
CGGATCGAGATCGGACTGACTTATATCTACGGAATCGGCAGAAAGAGCGCCAAGGACATC
TTGGCGCAGACGGGCATCAACCCCGACACCCGCGTGAAGGACCTGACGGACGCTGATGAG
CAGAAGATCCGCGACGCCATCAGTTATTCCGTGGAAGGCGACATGCGTCGCCAGACCGCG
CTGGACATTAAGCGCCTGACGGAGATCGGATGCTATCGCGGTATCCGTCATCGCAGAGGT
CTGCCTGTCCGCGGACAGCGCAGCAAAACCAACGCGCGCACCCGCAAGGGTCCCAAGAAG
ACCATTGCGAACAAGAAGAAGATGAAGGAACAACTGGAAGCGATCCGCAAAAGCGCGCTG
GAGTCCGTGGCCGGTACGAAGGCCGCCGAACTGGAAGCTCTGCGGGTGAAGTATCTGGGC
AAAAAAGGCGAATTGACCGGCCTTCTCAAGCAGATGGGCGGTCTTTCCGCCGAGATGCGC
CCCATTATGGGCCAGATGGCAAATGAGGTTCGCGCCAGCCTGGAGGACGCCATTGAAACG
CAGTCCGCCATCTTGGAACGCAGGGTCGAAATCCGGCTGGAGAAAGAGGCCCTGGATGTG
ACCATCCCCGGCAAAAAGCTGCGCATAGGCCATAAGCACCCCATGTACAGCGTGCTGGAC
GAAATCAAGGATATCTTCATCGGCATGGGCTTTGAAATTCTGGACGGGCCGGAGGTGGAA
CTGGCGGATTACAACTTTACCAAGCTGAATACGCCCGACGACCATCCCGCCCGGGAGTGG
TCGGACACCTTCTATCTG---ACGCTGCTGCGGACGCAGACCTCCAATATGCAGATCCGC
GCTATGGAAACCCGGGAT---CCCATCCGGGTCATGTCCCCCGGCCGGGTATACCGCAAG
GACGAGGTAGATGCCACGCACTCCCCCATGTTCCACCAGATCGAGGGCATCGTGGTGGAT
AAGGGTATCACCATGGGCGATTTGAAGGGGACTCTGAACGCCGTCATCCGCAAAATCTAC
GGCGAACACACCGTCACCCGGTTTCGCCCCCACCACTTCCCGTTCACGGAGCCCAGCTGC
GAAATGGACATTTGCCACAAGTGCGGCGGCGTGGGCGGCGGCTGGATCGAGGTGCTGGGC
GCGGGCATGGTCCATCCCAAGGTGCTGAGAACCTGCGGCATCGACCCTGAGGTCTACTCC
GGTTTTGCCTTCGGCATGGGTCTGGAGCGGCTGGCGCTGGGCCAGTACAAAATCAGCGAC
ATGCGGCTGATCTTTGAAAACGACGTGCGGTTCCTGGAACAATTT---ATGAAACTAAAT
GAACTGTCTCCCGCCGAAGGCTCCGTCCAGCAGGCTTACCGCAAGGGCCGGGGTGCCGGC
AGCGGTAACGGCAAGACCGGCGGCCGCGGCCATAAGGGCCAGAAAGCCCGTAGCGGAGGC
GTCCGCGTCGGATTCGAAGGCGGCCAGATGCCTCTGGCCCGCCGCATTCCAAAGCGCGGC
TTCAACAACTTTGCAAAGCCCCTGGAGATCATCAATCTCAGCGCGCTGAAC---GCCTTT
GACGACGGCACCGTCACGGCGGAAGCGCTGCTCAGCAAGGGCATCCTTAAGTATGGATTC
AAGGTGCTGGGCAACGGCACCGTCACCAAGAAGGTGACCGTGCAGGCCTCTGCCTTCTCC
GCGTCTGCCAAGGAGGCAATCGAGGCAGCCGGCGGAAAGGCCGAGGTG------TATGAC
ATCATTATCCGCCCGATCATCACCGAACGCGCCATGTCCGGTACCTCCAAGAAGTACGTC
TTTGAAGTCGCCAAGGACGCGGGCAAGGTTGAGATCAAGAAGGCCGTTGAGAAGATTTTC
GGCGTCAAGGTCAAGAGCGTCAACACGCTGACCGTTCCCGGCAAGGAAAAGCGCGGCGGC
ATGACCAAGACTTGGAAAAAGGCCTATGTCCAGCTGAGCGACGAATCC------------
------ATGTCTAGAATCGGTAGAATGCCCATTACCATTCCCGCCGGCGTTACCGTCAAC
GTTGAAGGTAATGTGGTCACCGTCAAGGGCCCAAAGGGTGAGCTCACCCGGGCTCTGCGT
CCCGAAATGATCATCAAGCAGGACGGAAACACGATCACCGTGGACCGTCCCTCCGAGAAA
CTGCACAAGTCGCTGCATGGCCTGACCCGCACTCTGCTCCACAACATGGTGGAGGGCGTG
ACCCATGAGTTCACCAAGGAGCTCGAGGTCAACGGCGTGGGTTACCGTGTCGCCAAGGAG
GGCAAGAACCTGGTTATGAACCTTGGTTTTTCCCATCAGGTGATCGTTTCTGAGATCGAG
GGCATCGCCATCGACGTCCCCGCTCCCAATAAAATTATTATTCGCGGCTGCGACAAGCAG
GCTGTGGGCCAGTTTGCCGCAGAGGTGCGCGAGAAGCGTCCTCCCGAGCCTTATAAGGGC
AAGGGTATCAAGTATGCTGACGAGGTCATCCGCCGCAAGGTCGGTAAG------GCACAG
AAAATTACCGGTTATGTAAAACTGCAGATCCCCGCGGGCAAAGCGACTCCCGCGCCTCCC
GTCGGCCCCGCTCTGGGCCAGCACGGCGTCAACATCGCCGCATTTACCAAGGAGTTCAAC
GAGCGCACCAAGAATGACATGGGTATGATTATTCCTGTCGTCATCACGGTGTATGCCGAC
CGCTCCTTCTCCTTCATCACTAAGACGCCCCCTGCGGCGATCCTGATCAAGAAGGAGTGC
AACATTGAAAAGGCCTCCGGCGTGCCCAACAAGAACAAGGTGGCGACCATCTCCAAGGCA
TCCGTCCAGAAGATTGCTGAGATCAAGATGCGCGACCTGAACGCCGCCAATCTGGACAGC
GCCATGAGCATGATCGCCGGCACCGCCCGTTCCATGGGCGTCGTGGTG------------
CTGAAGGAAAAGTACAACGCCGAAGTCGCTCCCGCGCTCATGAAGCAGTTCAGCTACAAG
AGCGTCATGCAAATCCCCAGAGTCGACAAGATTGTTGTGAACGTCGGCTGCGGTGAGGCC
CGTGAGAATTCTAAGGTTCTGGAAAATGTGGTGGGCGATTTGGCCCAGATTACCGGCCAG
AAGCCCATCATCACCAAGGCCCGCAAGTCCATCGCAAACTTCAAGCTCCGTGAGGATATG
CCCATTGGCGCAAAGGTCACCCTCCGCGGTCAGAAGATGTGGGAGTTCCTGGACCGTCTG
TTTAACGTGGCCCTGCCCCGTGTCCGTGATTTCCAGGGCATCAACCCCAACTCTTTTGAC
GGTCGCGGCAATTATGCCCTGGGCATCAAGGAGCAGTTGATCTTTCCAGAGATCGAGTAT
GACAAGATCGACAAGATCCGCGGCATGGATGTGGTTATCTGCACCACCGCAAAGACCGAC
GAGGAAGCCCGCGCTCTTCTGGAGCAGGTTGGCGCTCCCTTT------ATGCCTACTTTT
AACCAGCTGGTCCGTAAAGGACGGGAGCAGGCCACCTACAAGTCCGCTTCCCCCGCGCTT
CAGCCCTCCCCTCAGAAGAGAGGCGTCTGCACCGCTGTGAGAACGGCTACCCCCAAGAAG
CCCAACTCCGCTCTGCGTAAGATCGCCCGTGTTCGCCTGACCAACGGCTATGAGGTCACC
GCTTATATCCCCGGTGTGGGTCACTCCCTGCAGGAGCACTCCGTCGTCATGATCCGCGGC
GGCCGTGTGAAGGATCTGCCCGGCGTCCGTTACCACATTATCCGTGGTACTCTGGATACC
CAGGGTGTGTCCGGCCGTATGCAGGCCCGTTCCAAGTACGGCGCCAAGCGGCCCAAG---
------AGTGAAGTTCGCAAGATGAATGCCGAGCAGCTCAACGAGAAGCTGACCGGACTG
AAGAAGGATCTGTTTTTCCTGCGTATGCAGCACGCCACCAATCAGCTTGATAATCCCCTG
AAGATTCGGGAGACCAAGCACGACATTGCCCGAGTCAAGACCGTGTTACGGGAG------
------ATGGGACAGAAAGTTAATCCCCACGGTATGCGCGTGGGCGTCATCAAAGACTGG
GATTCCCGTTGGTATGCCAGTGAGAAAGTCGGCGATCTGATTGTTGAGGATCGGAAGATC
CGCAAGTACCTGAAGAAGACCTACAATGCAGGAGTTCCCAAGATTGAGATTGAGCGCAGC
AGCGACGTGGTCACCATCTTCCTGCACTGTGCCCGTCCGGGCATGGTGATCGGCAAGGGC
GGCGAACAGATCGAACAGTATCGTCTGGCCGTTGAGAAGCTGATCGGCAAGAAGGTCAAG
CTGAACATCGTCGAGGTCAAGAGCCCGGATATGGACGCACAGCTGGTGGCCGAGAACATT
GCCCAGCAGCTGGAGAAGCGTATCTCTCACCGCCGTGCCATGAAGAATTCTATGGCTCGC
GCCATGCGTGCCGGTGCCAAGGGCATTAAATGCTGCTGCTCCGGCCGTTTGGGCGGCCGC
GAGATTGCCGGTGTTGAGCATTATCACGAGGGCACCATTCCCCTGCAGACCATCCGCGCC
GACATTGACTACGGCTTTGCGGAGGCTGCCACCACCTTTGGCCGCATTGGCGTAAAGGTG
TGGGTGTACAAGGGCGAGGTCCTCTCT---------------------------------
---------------------------CGCCGCCGCGAGAAGAAGAATATCGAGCGTGGC
CAGGTCCATATCCGTTCTTCTTTCAACAATACTATGGTGACTATCACCGATACGCAGGGC
AATGCGCTCTCCTGGGCTTCCTCCGGTGGCCTCGGTTTCCGCGGAAGCAAGAAGTCCACG
CCTTTCGCAGCGCAGACCGCGGCTGAAACCGCCGCCCGTGCCGCTATGGAGCACGGACTC
AAGACCGTCGAGGTCTTCGTGAAGGGACCCGGTCAGGGCCGTGAGGCCGCCATCCGGGCG
CTGCAGGCCGTGGGCCTGGAAGTGACGATGATCAAGGACGTCACTCCCATCCCTCACAAC
GGCTGCCGTCCCCCGAAGCGTCGCCGTGTC------AGTGCAAAGCAGGCGATTGTCACA
GAGCTGACCGACAGAATCCAGAAGGCTACCGCCGGTGTCATTGTGGACTATAAGGGTATC
ACCGTTGAGGAGGATACCGCCCTGCGCAAGGAGTGCCGTGAAAACGGCGTGGATTACGCG
GTGGTCAAGAACACCATGCTCCGTTTCGCGTTCAACAACGTCGGAGAGCTGGATGGTTTG
CTGAACGGCACCACTTCTCTGGCTCTGTCC---GATGATGTTGTGGCTCCCGCCCGCATC
ATGAGCAATTGCGCCAAGAAGCTGAACAAGTTCGAAATCAAGGGCGGCTTTATGGACGGC
AAGGTGGTCGATCTGGCTACGATCCAGTCCCTGGCGTCTATTCCCGCTCTGCCCGTCCTG
CAGGCGCAGGTTCTGGGCACTATGCTGGCTCCCATCACGCTGGCTGTGGTATTGAAG---
---------CAGATTGCG---------ATGCATATCACAGATCCTGTTGCGGATATGCTG
ACTCGCATCCGCAACGCCAACGGCGCAAAGCACGACACCGTTGATGTTCCCGCCTCCAAC
ATGAAAAAGAGCATTGCTCAGATCCTGCTGGACGAGGGCTATGTCAAGAGCTTCCAGGTG
GAGGATGGCCTTCAGGGCATGCTTCACATCACCCTGAAGTACAATGCTGGCAAGGAGAAG
GTCATTACCGGCCTCCGCCGTGTCAGCAAGCCTGGTCTGCGCGTTTATGTGGGCGCCGAA
GAGCTGCCCCGTGTGCTCCGCGGCCTGGGTATCGCGATCATTTCCACGTCAAAGGGCATC
ATGACCGACAAGAAGGCCCGCGAAGCCCATGTCGGCGGCGAAGTCCTGGCGTTCGTCTGG
---CCCAACGGAATCATCATCATCGACAAGCCCGCGGACTGGACCAGCATGGATGTATGT
GCGAAGCTCCGCGGTATCCTGCGGGAAAAACGGGTGGGCCACAGCGGAACACTGGACCCC
ATGGCCACCGGCGTCCTGCCCGTCTTTGTGGGACAGGCCACCCGGGCGGTGGAGTTTGCG
GAGAGCGGGAAAAAAGAGTACGTGGCGGGACTTCGGCTGGGGCTGGTCACCGACACGCAG
GACGTGACCGGAACCACGATCGAGGTCTCACGGGAGATGCTGGCGGCTGTTCTGCCCCAA
TTTACGGGGGACATTCAGCAGCTTCCGCCCATGTACTCCGCCATTAAAATTCACGGCAGA
AAGCTGTGCGACGTGGCCCGAAAGGGCGAGGTGGAGCGGAAGCCCCGGGGCATCACCATC
TATGAGCTGGAAATTCTGGGACAGGCTGGTACTCTGCGGTGCGTTTGCTCCAAGGGTACC
TATATCCGTACGCTTTGCCACGACATCGGCCGGGCGCTGGGCTGCGGCGGATGCATGGCG
TCTCTGCGGCGGACCATGGCGGCCGGATTCACGCTTTCCCAGGCAGTGCGGGGCGAA---
GCGCTGTTGCTGCCGACAGACCAGTATTTTGCTAATTATCCCGCCTACACGATTGCCGCA
CAGCAGGAGAGGCGCTGTCGGAACGGAAATCCAGTGGCCCCCGACTGTCGCGTTTATGGA
GGCGAGTTCCTCTGCCTCAGGGCGGCAAACGGCGTATTGACGTCTATAAAG---------
------------AATACCAATGCCCAGCGCATGAAGCGCCACAAGAGAGTGCGTTCCAAG
ATCTCCGGCACTGCCGTTGCTCCCCGTCTGAACGTATTCCGCAGCGAGGCCAACATCTAC
GCCCAGATTATCGACGACGTGAAAGGCGAGACCCTGGTCGCCGCGTCCTCCCTGGATAAA
GAGATCGCCGGTTACGGCGGTAATATCGCCGCAGCCTCCGCCGTGGGCAAGCTCGTTGCT
GAGCGTGCCAAGGCGAAGGGAATCGAAAACGTGGTCTTTGACCGCGGCGGCTATCTGTAC
CACGGCCGTGTCCAGGCACTGGCCGACGGCGCCCGCGAGGGCGGTCTGAAGTTT------
TTGCGCAAAGAAGAGAAAACTGCCATTATCGATGCCAATCGTACCCACGCCACGGACACT
GGCTCTCCCGAGGTACAGATCGCCATTCTGACCAAGCGGATCAACATGCTCACCGAGCAC
ATGAAGGCAAACCCTCAGGATAAGCACTCCAACCGCGGCCTCATTATGATGGTTGGTAAA
CGCCGCAACCTGCTGGACTACCTGCAGAAAAAGGACGTTGAGCGCTACCGCGCCCTGATC
GCAAAGCTTAACATCCGTAAG---------------------------------------
------------------------------------------------------------
------------------------------------------------------------
------------------------------------------------------------
------------------------------------------------------------
------------------------------------------------------------
------------------------------------------------------------
------------------------------------------------------------
------------------------------------------------------------
------------------------------------------------------------
------------------------------------------------------------
------------------------------------------------------------
------------------------------------------------------------
------------------------------------------------------------
------------------TCCTCCCGGAAGACCAGAATCGGCAAGGTCGTGTCCGACAAG
ATGGATAAGACCGTGGTCGTGGCAATCGAAGACCGCGTGGCCCATCCCCTGTATAAGAAG
ATTGTCGGCCGTACCTACAAGCTGAAGGCCCACGACGAGGAAAACGCCTGCGGCATCGGC
GATAAGGTGAAGGTAATGGAGACCCGCCCCCTCAGCAAGGACAAGCGGTGGCGCGTGGTC
GAAATCATTGAAAAAGCGAAGATGTCCACTTTTATGGCGAATGCGTCCAATATTGAACGC
AAGTGGTACATCCTGGACGCCGCCGGCAAGCCCTTGGGCAAGACGGCCGTCCGGGCTGCC
GATATTCTGCGCGGCAAGACCAAACCCACTTTCACTCCCAACGCCGACTGCGGCGACTTT
GTCATTATCATCAACGCCGGCAAGGCGGTGCTGACCGGCGACAAGGGAAATCAGAAGATC
TACCGGACTCACTCCGGCTGGATCGGTGGCCTGAAGGAGACTCCCTACCGCATCCTGATG
CAGGAGAAGCCGGAACTCGCCATGCGCGAAGCCGTCCGTGGTATGCTGCCCAAGAACAGC
GTTGGCCGCACTTCCCTGACCCGTCTGCACATCTATGCAGACGAAAACTACGAGCAGCAG
GCACAGAAGCCCGTGGCGCTCGAC---------------------------GCGGTGTGT
GGTGCGGACGAGGCCGGGGCCGGTCCTCTGGCGGGACCGGTGTACGCTGCAGCGGTGATA
TTGCCCCGGATTGAGGGGTTGAACGACTCCAAAAAGCTGAGCGCCAGGAAGCGGGAGGCG
CTGTTTGAGACCATCGCGGAGGCCCGGGACTACTGCGTGGCGTGGGTGGAGGCGGAGGAG
ATCGACCGCACCGACATCCTCAGCGCCCGGATAAAAGCCATGCAGCTGGCCATCAAGCCG
GATGCGCTGATTGACGGGAACCGTGAC---CATGAAACCGTGGTCGGCGGAGACGGAAAG
AGCGCGTCCATCGCGGCGGCGTCAATTCTGGCGAAGGTCAGCCGGGACCGGTTCATGACG
GAGTTGGATCGGGAGTACCCGCGCTATCAGTTCGCAAAGCACAAGGGGTACGGCACAAAG
CTGCATTACGAAATGCTGGATGCCTACGGACCCTGTCCGGCCCATCGGAGGAGCTTC---
---------------------------ATGAATATCAAAAAGGGCGACACCGTGGTCGTC
CTCTCCGGCAAGGACCGGGGCAAGCAGGGCAAGGTCATGAGCGTACCCAAGACCAGCAAG
GTCGTCGTGGAAGGCATCAACATGGTGACCTGCCATGTCAAGCCCCGCAAGCAGGGCGAG
ACTGGCGGCATCATAAAGCGCGAAGCGGCCATCGCCTCCAGCAAGGTGCAGGTGGTGTGC
CCTAAGTGCAAGGGAACCCGTGTTGCCCACAAGATTGAAAACGGCAAGAGCGTCCGCGTG
TGCAAGCACTGCGGCGCCGCG------
>Alteromonas_macleodii_str_English_Channel_673
ATGGCTAATGTTTCTATGCGTGACATGCTGAAAGCAGGTGTGCATTTCGGTCACCAAACT
CGTTACTGGAACCCAAAGATGAAGCCTTTCATCTTCGGCGCTCGTAACAAAGTTCATATC
ATCAACCTTGAAAAAACGGTTCCACTTTTCAACAACGCACTTAACTACCTTTCAGGTGTT
GCGTCTAAGAAAGGTAAAATCCTTTTCGTTGGTACTAAGCGCGCAGCTGGCGAAGCAGTT
AAAGATGCTGCTCTTAAGTGCGACCAGTACTACGTAAACAAGCGTTGGTTAGGTGGTATG
CTGACTAACTGGAAAACAGTACGTCAGTCAATCAAGCGTCTTAAAGATCTTGAGCAGCAA
AGCCAAGACGGTACGTTTGAGAAGCTAACTAAGAAAGAAGCACTTATGCTTCAGCGCGAA
ATGGACAAGCTTGAAAACAGCCTTGGCGGTATCAAAGACATGGGCGGTCTTCCAGACGCG
ATCTTTGTTATCGACGCAGATCACGAGCACATTGCTGTAACAGAAGCTCGTAACCTAGGT
ATTCCTGTTGTTGGTGTTGTTGATACTAACTCTAACCCAGACGGTGTTGATTACATCATC
CCTGGTAACGACGATGCTATCCGCGCTATCCAACTTTACTTGGATGCTGCTGCAAACGCT
ATCAACTCAGGTCGCCTTGAAGTACAAGCTGAGCAA------------------------
------------------------------ATGCCAAATCAAAGAATTCGCATTCGTTTG
AAAGCGTTTGATCACAAGTTGATCGATCAGTCTACGGCTGAAATCGTTGAAACTGCGAAA
CGCACTGGTGCTCAGGTAAGTGGTCCTATTCCTCTACCTACTCGCAAAGAACGCTATACA
GTTCTGATTTCTCCGCACGTTAACAAAGACGCGCGTGATCAATATGAAATCCGTACTCAC
AAGCGTTTGGTAGACATCATCGAGCCAACTGATAAAACAGTTGACGCGTTGATGCGTTTG
GACTTGGCTGCTGGCGTTGATGTTCAAATCAGCCTGATGGCTAAATTAACTAAACGCGCT
CGCCTAATTCGCGACAAAGTTGACTCTACTAAAGAGTACGAAATCAACGAAGCAGTAGCG
CTTCTTAAAGAACTAGCAACAGCTAAGTTCGCAGAAAGCGTAGACGTATCTGTTAACCTT
GGTATCGATGCGAAGAAATCTGACCAAAACGTTCGTGGTGCAACTGTACTACCTAACGGT
ACTGGTAAAGACGTTCGCGTTGCAGTATTCACTCAAGGTGCAAATGCTGAAGCGGCTAAA
GAAGCTGGTGCAGACATCGTTGGTATGGACGACTTAGCTGAGCAAGTTAAGAAAGGCGAA
ATGAACTTTGACGTAGTAGTTGCTAGCCCAGACGCGATGCGTGTTGTTGGTCAACTAGGT
CAAATCTTAGGTCCACGCGGCCTTATGCCTAACCCAAAAACTGGCACTGTAACGCCTGAC
GTTGCAACGGCAGTTAAGAACGCTAAAGCTGGTCAGGTACGCTACCGTAACGATAAGAAC
GGTATCATCCACGCTAGCATCGGTAAGATTGCGTTCGAAGCGAACCAAATTCAAGAAAAC
CTTGAAGCGCTACTTGAAGCATTGAAGAAAGCTAAGCCTTCTTCTGCGAAAGGTACATAC
ATCAAGAAGATCAGCCTAAGCACTACAATGGGTGCTGGTGTTGCTCTTGATAAGGCTTCT
------------------------------------------------------GCTGAA
GCTGCGCGTCAGGAAGAAGAGCGTCTGCGTAAAGCGCAAGAAGAAGAAGCGCAGAAGAAG
CTTGAAGAAGACGCGAAGAAAGCGGCTGACGAAGCGCGCAAACTAGCTGAAGAAAACGAG
CGTAAAGAAGAAGAAGAGCGTCGTAAAAAAGCAGAAGCTGAAGAAGTTCACTTGCACTCT
AACCGTTACGCGCAAGAAGCGGAAGACGAAGAAGACATGCAGGTTGAGCGTTCATCACGC
CGTCGTCGTAAGTCGAAGAAAAACGCGGGTGAGCATCTTAAGCAAGGCTTTAACAAGCCA
GCTGCACCTGTAGTTAAGCTTGGCGCAACCATCACCGTTGGCGAACTAGCAAGTAAGCTT
GCTATTAAGTCTAACGAAGTTATCAAAACGATGATGAAGGGCGAGATGGCAACCATTAAC
CAAGTACTAGACCAAGATACTGCGGTACTAGTGATTGAAGAAATGGGCCATAAGTATGAG
CTTGTTAACTTGGCAGATGGCACTGGCGGTGAAAAAACCACTCGTGCACCTGTTGTAACC
ATCATGGGTCACGTTGACCACGGTAAAACGTCATTGCTTGACTACATTCGTCGCGCGAAA
GTTGCAGACGGTGAAGCCGGTGGTATTACCCAGCACATTGGTGCATATAAAGTAGAAGAA
GGCGAAATCACGTTCCTAGATACACCTGGACACGCCGCATTTACCGCAATGCGTGCTCGT
GGTGCTACGGCGACGGATATCGTTATTCTTGTTGTTGCTGCAGATGACGGCGTAATGCCT
CAAACGAAAGAAGCGGTACAGCACGCTCGTGCTGCTGGCGTACCTCTTATCGTTGCAGTG
AACAAAATGGATAAAGAAACAGCTGATCCTGATCGCGTTAAAACTGAGCTATCTCAACTA
GAAGTTATCTCAGAAGAGTGGGGCGGTGAGCACCAGTTCTGTAACGTTTCTGCGAAAACA
GGTATGGGCGTAGACGAATTGCTTGAAGCTATCGTTCTACAAGCTGAAGTTCTTGACCTT
AAAGCAGTAGCTGAAGGCCCAGGTCGCGGTATTGTTATTGAATCTCGCCTTGATAAAGGT
CGTGGTCCAGTAGCATCTGTATTGGTTCAAGAAGGCCAATTACGCGCTGGTGACATCCTA
CTTTGTGGTGAAGAGTACGGCCGTGTTCGTGCAATGCGTGACGAAAACGGTAATGAAATT
AAGATTGCTGGTCCTTCTACGCCTGTGGAAGTACTTGGTCTGTCTGGTGTTCCGGTAGCG
GGTGAAGACGCAGCCGTTGTTAAAGACGAGCGTAAAGCGCGTGAAGTAGCAGCGAAACGT
CATCAGAAGAAACGTGAACTTAAACTTGCTCGTCAGCAAAAAGCGAAACTTGAAAACATG
TTTGCGAACATGGAATCAGGTGACGTTAGCGAACTTAACATCGTACTTAAAGCTGACGTA
CAGGGCTCTGTAGAAGCGATTTCTGAATCATTGGTTAAGCTTTCTTCTGAAGTAAAAGTG
AATATTGTAGGTAGTGGTGTAGGTGGTATCACTGAAACTGACGCAACCCTTGCGGCTGCA
TCAGGCGCTATCGTACTAGGCTTTAACGTTCGTGCCGATGCTACAGCGCGTCGCGTACTA
GAAGCTGAAGAAATTGATTTACGTTACTACAGCGTTATCTATAACCTAATTGACGAAGTG
AAAGCGGCCATGAGCGGTATGCTTGCACCGGAATTCAAGCAGGAAATCATTGGTCTTGCA
GAAGTACGTGACGTATTTAAGTCACCGAAACTGGGCGCAATTGCGGGCTGTATGGTGACT
GAAGGTAACGTTAAGCGTAGCAACCCAATCCGTGTACTTCGCGACAACGTAGTTATCTAC
GAAGGTGAACTAGAATCACTGCGTCGCTTTAAAGACGACGTTCAAGAAGTACGTAACGGT
ATGGAATGTGGTATCGGCGTTAAGAACTACAACGACGTGAAAGTAGGCGACCAAATCGAG
GTCTTCGAAATCGTTGAGGTTAAGCGC---ATGCGTATTTTAGGAATAGAAACATCTTGT
GACGAAACTGGCATCGCCGTTTACGGGTTGCTGTCGCACGAACTATATAGCCAAGTAAAG
CTGCACGCAGACTACGGTGGTGTTGTGCCTGAACTTGCGTCACGGGACCACGTGAGAAAG
ATCATTCCTTTAATTGAAAAGGCTATGGAAGACGCTAACACCCCATCAGAGATCGACGGC
GTTGCTTTTACCCAAGGTCCCGGTTTAGTGGGCGCATTGTTAGTGGGTTCGTCTGTCGGG
CGTTCATTGGCCTACGCGTGGAATGTGCCAGCAGTGGGCGTTCATCATATGGAAGGGCAT
TTATTAGCGCCTCTTGACGACGCACCTCCTTTCGTTGCTTTATTGGTTTCAGGTGGCCAC
TCAATGCTAGTTAAAGTCGAAGGCATTCAATATGAAGTACTTGGTGAGTCTATTGATGAT
GCCGCTGGTGAAGCCTTTGATAAAACCGCCAAGTTACTTGGCCTTGATTACCCAGGCGGC
CCTCTTTTAGCAAGATTGGCTGAAAAGGGAGAAGCGAAGTTTCCTCGCCCAATGACCCTA
GATTTCAGTTTCAGTGGTTTAAAGACCTTTGCGGCGAACACTATTGGTGGTGAT------
GCTGAGCAAATTAAAGCCAATATTGCCTACGCGTTTCAAGAAGCCGTCGTTGATACGCTT
ATTATAAAATGTAAGCGAGCATTAAAGCAGACTGGTAAGCGTTTGGTTATTGCTGGCGGC
GTAAGTGCAAATACAATGTTGCGCAGTGAGATGAAAGCCCTGATGCAAGAGAAAGGTGAG
GTGTTTTATCCTAGCTTAGCGTATTGTACAGACAATGGTGCCATGATTGCCTATGCGGGC
ATGCAGCGTTTGAAAGCCTTGTCTTCACAAGCCAAGCCGCGCTGGCCCCTTATGGAAGCA
TTAGCTAAACACCGTTTTGCCCGCACGTCGGCTCAAAAGGCACGCTTGGTTGCGGATCAA
ATTCGCGGAATGCACGTTGAGAAAGCTCTAGAGCTTCTTGCGTACAGCCCGAAGAAAAGC
GCAGCGCTAGTAAAGAAAGTATTGGAATCTGCGATTGCTAACGCAGAGCACGAAGGCGCA
GACATCGACGAGTTACGCGTGTCTAAAGTTTTCGTTGACGAAGGTCCAACTATGAAACGT
ATCAAGCCACGTGCTAAAGGCCGTGCTGATCGTATCTTCAAGCGCAGCAGTCACATCACT
GTGGTTGTAGCGGAT------------------------------------------GCG
CAAAGCCTTGAAGTATCCGAAGCGACCTTTGGACGTGAATTCAACGAAGCCCTGGTACAC
CAGGTAGTTGTAGCTTACGGTGCAGGTGCTCGTCAGGGTACAAAAGCGCAGAAAACTCGC
GCTGAAGTTCGTGGTGGCGGTAAGAAGCCATGGCGTCAAAAAGGTACTGGCCGTGCTCGT
GCTGGTACAATCCGTAGCCCAATTTGGGTTGGCGGTGGCCGTGCTTTCGCAGCAAAGCCT
CGTGACTTTGACCAAAAAGTTAACAAGAAAATGTATCGCGGTGCGATCAAGAGCATCCTG
TCTGAACTAATCCGTCAAGACCGTTTGGTTGTTGTAGAGAAGTTCGGTGTAGACGCACCT
AAGACTAAAGCTCTTATTTCTGCACTTAACGAATATGAACTAAATGACGTTCTAATCGTT
CCTGAAGTTGATGAGAACTTGTTCCTAGCGGCGCGCAACTTGTACAAAGTTGACGTACGT
GACGTAGCAGGCATCGACCCAGTGAGCTTGATTGCATTTGAAAAAGTGCTAATGACTGCT
GATGCGGTTAAACAACTTGAGGAG---ATGCCATTATTGAAAGCTAAGCCAACTTCTGCC
GGTCGTCGTCACGTTGTTCAGGTCGTAAATCCTGACCTGCACAAAGGTGCACCGTACGCA
CCTTTGCTTGAAAAGAACAGCAAATCTGGCGGTCGTAACAACAATGGTCGTATTACCACT
CGTCACATTGGTGGTGGTCATAAGCAACACTACCGTGTAATCGACTTTAAACGCAACAAA
GACGGCATTCCAGCTAAAGTTGAGCGTTTAGAATACGATCCAAACCGTTCTGCAAACATT
GCACTAGTATTGTACGCAGACGGTGAACGTCGTTACATTCTGGCTCCTAAGGGTATGCAA
GCAGGTGATGCAATCCAGTCTGGTTCGGACGCTCCGATCAAGTCTGGTAACACTCTACCT
ATGCGTAACATCCCTGTAGGTACTGTTGTACACGCAATTGAAATGAAGCCTGGCAAAGGT
GCACAAATCGCACGTTCTGCTGGTGCTTATGCTCAGATCCTAGCACGTGACGGAAACTAC
GTTACCCTACGTCTACGCTCTGGCGAAATGCGTAAAGTTCTATCTGATTGCCGCGCCACT
ATCGGTGAAGTTGGCAATGCAGAGCACATGCTTCGTTCACTAGGTAAAGCTGGTGCTACA
CGCTGGCGTGGTGTTCGTCCTACCGTTCGTGGTGTTGCCATGAACCCGGTTGATCACCCA
CACGGTGGTGGTGAAGGTCGTACATCAGGCGGTCGTCACCCAGTAACTCCTTGGGGTGTT
CCTACCAAAGGTAAGAAAACCCGA---AGCAACAAGCGTACTGATAAGCTTATCGTACGT
CGTCGAAACAAG------GCAGATACTCAATACTACGGCACAGGCCGCCGCAAAAGTTCT
ACTGCTCGTGTGTTCCTACGTCCAGGCACAGGTAGCATTAAAGTAAACCAACGCGCTCTT
GACGAGTACTTTGGTCGTGAAACAGAGTGCATGGTTGTTCGTCAGCCACTTGAACTTGTT
GAAATGACTGAAAAGTTCGACGTATACATCACTGTTAAAGGTGGTGGTTCTAACGGTCAA
GCGGGTGCAATCCGTCACGGTCTTACTCGTGCTCTTATGGAGTATGATGAAACACTACGT
CCAGCACTTCGTAAAGCTGGCTTCGTTACTCGTGACGCACGTCGCGTTGAACGTAAGAAA
GTTGGTCTACACAAAGCGCGTAAGCGTCCACAATTCTCAAAGCGTATGGCGATTGGTCTA
GTCGGTCGTAAAGTGGGTATGACTCGCATCTTCACTGAAGATGGTACGTCTATCCCTGTG
ACTGTTATTGAAGCGACCCCAAACCGCGTTACTCAGCTTCGTACTGAGGAAACTGACGGT
TATCGCGCTCTTCAGGTTACTGCTGGAACTAAGGCTAACCGCATCAACAAAGCTGAAGCA
GGTCACTTTGCTAAAGCTGGTGTTGAAGCTGGACGCACTCTAGTAGAATTCCGCCTAGAA
GAAGAAGGTATTGAAGTAGGCAGTGAAATCACTGTTGAAATCTTTAACGACACTAAGAAA
ATTGATGTAACTGGTACATCAAAAGGTAAAGGTTTCCAAGGTGCTATCAAGCGCTGGAAC
TTCAGTTCTCAGCGTATGACACACGGTAACTCTTTGTCACACCGTGCTCCTGGTTCAATT
GGTCAAAACCAACCAGGTAAAGTATTCAAAGGCAAGAAAATGGCTGGTCAGCTTGGTAAC
AAGCAAGTGACTACTCAGTCTTTGGAAGTTGTACGTGTTGACGTAGAGAACGGCCTTATC
CTAGTTAAAGGTGCCGTACCTGGCGCAACTGGCAACGATGTAATCGTAAAGCCAGCTGTT
AAA---ATGAAATTCAGTGAAAAATGGTTAAGAGAGTGGGTTTCGGCACATGAGCTGTCT
GAACAGTTGAGCATGGCTGGCCTTGAAGTAGACGGTGTTGAGCCAGTAGCAGATTTTAAA
GGCGTGCTAGTAGGTGAAGTTGTTGAGTGTGGTCAGCACCCGAACGCCGACAAACTGCGC
GTAACTAAAATAAACGTAGGTGATATCGTTTGCGGTGCGCCTAACTGCCGTCAGGGCATT
AAAGTAGCAGTTGCTGTTGTTGGTGCTGTATTGTTTAAAATTAAGAAAGCAAAGCTTCGC
GGCGAGCCGTCATTCGGTATGCTATGTAGCTTCTCTGAGCTAGGTATTAGCGACGGTATT
ATCGAGCTTATTGGCGCAGACATTCGCGATTACCTTCTTGATGACAACGCAATCGAAGTA
GATCTGACACCAAACCGTGCAGACTGCTTGGGTATTCGCGGCATTGCCCGTGAAGTTGGC
GTTCTTAATCTT---ACTATTGAAGATATTACGCTAAGCGCTGACGACGCATGCCCACGT
TATCTGGGCCGTGTGGTTAAGGGCGTTAACAAAGCTGCATCGCCACTGTGGTTAGTTGAA
AAGCTACGTCGCTGCGGCATTCGCAGCATCGACCCCATTGTTGACGTGACTAACTTTGTA
TTGTTAGAGCTTGGTCAACCAATGCACGCGTTTAACCTTGCCAGCATTAACGTTAACGTG
CGTATGGCAAAAGAAGGCGAAACGCTTACGCTACTTGACGAAACCGAAGCTAAGTTACAA
AGCAATACTTTAGTTATTGCTGATGACAACAAAGCGTTAGCTATGGCAGGTATTTTCGGC
GGCTTACATTCTGGTGTTACCACCGAAACCCAAGATATTTTACTTGAAAGTGCTTTCTTT
AGCCGTGATGCGATTATGGGCCGTGCCCGTCAGTACGGTTTGCATACCGATGCGTCGCAC
CGTTACGAGCGTGGTGTAGACCCACAGCTTCAGCGTAAAGCCATGGAGCGCGCTACTGCA
CTGGTACTAGAAATTTGCGGTGGTGAAGCTGGCCCTGTTGTGGCTGAAGACAAGCTACCC
AAGCAGACGGTTACGCTTCGTCGCGAACGTTTGTCTCGTGTACTAGGCATTAGCATTGAC
GATGCAAAAGTAACCGAAATGCTAAACCGCCTTGGTTTAGACGTAACGCAAACCGCGGTT
GCGCCAAGCTATCGTTTCGATATTGAAGAAGATTTGATTGAAGAAATTGCGCGCGTATAC
GGTTACAACAACATTCCAAACGTGGCACCAGCAATGCTGCCTTCG---CAAGAAGCCAAG
CTTCCGTTAAACACAATGAAGTCATTGCTTCTAAGCCGTGGCTACAATGAAGCAATTACC
TATTCGTTTGTAGACCCTAAAATTCAAGTAAAAGGTATGGTGTTACCACACCCAATTTCA
TCTGATATGTCGGTAATGCGTGTAAGTTTATGGCCGGGATTAGTTGGTGCTACTGCTTAT
AATCAGAAGCGTCAGCAACAACGTGTTCGCATGTTTGAAACCGGATTACGCTTTCAACAG
CAAGTAATTGGTGGTGTAGTAGCAGGGCGTCATTGGGACGTTGATTTCTTCGATGCAAAA
GCCGATGTTGAGGCGTTATTGGCACTTACAGGCAGAACCGGTGAGTTCCAGTTACACCCT
GGCATGACGGCAAAAATTGAAGTTGGCTATATTGGTGCTATACACCCGCAGTTCACTAAA
TTGCTTGGTGTTGGCGTATTTGTGTTCGAACTAGTGGTAGATGCCATTCCG---TCAGCC
GTACCAGTATCGCGCTTCCCATCGAATCGCCGTGATATTGCTATTACGGTTAAAGATGAA
GTGCGTGTAGGGAATGTTCTTTCTTACATAGAAAATATTGGCCTAGTTGCTCTAAACTTG
TTCGATGAGTACAAAGGCAAGGGAATTGAGCCTGGCTATAAGAGCCTTGCTTTGTCACTT
CATTTACAAGATCCGGATAAAACCTTGGAAGAAGCTGAGATTCAGCAAGCTGTAGATACT
GTGGTTAAAGGTCTGGAATCTGAGTTTGGGGCCGCGTTAAGAATGATCCAAATGCAAACT
AACCTGGACGTTGCAGACAACAGCGGCGCTCGCAGGGTTCAGTGTATTAAGGTTCTTGGT
GGCTCGCATCGCCGTTATGCAGGTATCGGTGACATCATCAAAGTTACTGTTAAGGAAGCA
ATTCCTCGCGGTAAAGTTAAAAAAGGTGACGTACTGAATGCAGTGGTGGTGCGTACTAGA
AAAGGCGTTCGTCGTGCAGATGGTTCTACCATTCGTTTTGACGGTAACGCGGCTGTTATG
CTTAATGCTAACAAGCAACCAATTGGTACGCGTATCTTTGGCCCGGTTACCCGTGAGTTG
AGAAGTGAAAACTTCATGAAAATCATCTCATTGGCCCCAGAGGTACTA------------
---CAAGACGTTCAAAATGGTGAATTTCTAGAGAAATTGATCGCCGTAAACCGCGTATCT
AAAGTGGTTAAAGGTGGTCGTATCTTTAGTTTCACTGCATTGACAGTAGTGGGTGACGGT
AACGGTCGCGTTGGTTTTGGTTACGGTAAGGCACGTGAAGTACCTGCTGCAATCCAAAAA
GCAATGGAAAAGGCACGTCGCAACATGGTTGACGTAGACCTT---AACGGTACGTTACAG
CACCCGATTAAAGGTCGTCACTCTGGCTCTAAAGTTTACATGCAGCCAGCATCTGAAGGT
ACCGGTATTATTGCCGGTGGTGCGATGCGTGCAGTACTTGAAGTAGCTGGTGTACAAAAC
GTACTTTCAAAATGTTACGGCTCTACAAACCCAATCAACGTTGTACGTGCAACAATCAAC
GCGCTGACAGAAATGAACAGCCCGGCGAAAGTTGCTGCGAAGCGTGGATTGTCTGTAGAA
GAAATTTTG---ATGCCACGTTCTCTCAAGAAAGGTCCTTTTATTGACCTTCACTTGCTG
AAGAAGGTAGAGGCTGCAGTGGAAAAGAACCGTAAACCAATCAAAACTTGGTCTCGTCGT
TCTATGATCATCCCAGATATGATTGGGTTGACCATTGCGGTCCATAACGGTCGCCAACAT
GTACCTGTCATTATTAGTGACGAAATGGTCGGCCACAAGTTGGGCGAATTTGCGCCAACG
CGTACTTACCGCGGCCATGTCGCGGAT---AAGAAAGCTAAA---ATGCCAAGAAGAAGA
GTCGTAGGTCAACGTAAAATCCTACCAGAGCCAAAATTTGGTTCACTGCTTGCGAAATTC
ATGAATGTCGTAATGCTCGACGGCAAAAAGTCAGTCGCTGAAAAAATCGTTTACGGTGCG
CTTGATATTGTTGCTGAAAAAACCGGCAAAGCACACCTAGATATCTTCGAGGAAGCGCTT
GATAACATCCGCCCAACAGTAGAGGTTAAGTCTCGTCGTGTTGGTGGTTCAACTTATCAG
GTTCCAGTTGAAGTACGTCCAGTTCGTCGTAACGCGCTAGGTATGCGTTGGATGGTTGAA
GCTGCACGTAAACGTGGCGAAAAGTCTATGGCACAACGCCTAGCGGCTGAAATGCTAGAC
GCAGCAGATAATAAAGGTTCAGCGGTTAAGAAACGTGAAGACGTTCACCGTATGGCCGAA
GCAAACAAAGCGTTTGCTCACTACCGTTGGATGTTACAACCAAAACGCATGAAGTTCCGT
AAGATGCACAAAGGTCGCAACCGCGGCTTAGCA---GCGGGTAATACTGTTGCCTTTGGT
ACTTACGGCCTTAAAGCAGTTGGTCGTGGTCGAATGACTGCGCGCCAAATCGAAGCAGCG
CGTCGTGCTATGACTCGTCACGTTAAGCGTCAAGGTAAAATTTGGATTCGAGTTTTCCCT
GACAAGCCAATTACTGAGAAGCCTCTAGAAGTGCGTCAAGGTAAAGGTAAAGGTAACGTT
GAGTACTGGGTATGCCAAATTCAGCCTGGTCGTGTGCTATACGAGATGGAAGGTGTTCCT
GAAAATCTTGCACGCGAAGCGTTTGAATTGGCAGCGGCTAAACTGCCATTTAAAACAACC
TTTGTAACTCGGACG------ATGGCCCGTATCGCTGGCATTAACATTCCTGAGCACAAG
CATGCTGTAATCGCTATCCAAGCGATCTATGGCGTTGGTCCCACACGTGCGAAAAGCATT
TGTGCGGGTGCTGGTGTTGCAGAAAATACAAAAATCAAAGAGCTAGACGAAGCTACTATT
GATAAGCTTCGTGACGAAGTGGCTTTCACCGTTGAAGGTGACCTACGCCGTGAAGTCTCT
ATGAGCATCAAACGTTTGATGGACCTGGGTTGCTTCCGTGGTATTCGCCACCGTCGTAGC
TTGCCTCTACGTGGTCAGCGCACTAAAACTAATGCGCGTACCCGTAAAGGTCCTCGTAAG
CCAATTAAG---------------------GAGCTTGACGCTATTATCAATCAGGCACAA
AGCCAGATTGACGCTGCACAAGATGCAACATTAGACCAAGTTAGGGTCGAATTCATGGGT
AAGAAAGGTAAACTTACCGACTTACTTAAAGGGCTTGGAAAGTTATCTAACGAAGAACGT
CCTGCCGCAGGCCAAAAGATTAACCAAGCTAAACAGGTTATTCAGCAAGCTATTTCTGCT
AAAGGTGAGTTTTTACGCACTGAAGAGAACAAGAAGCTAGCAGAAGAGGCAGTAGATGTA
ACTTTGCCTGGCCGCACAGAAAAGCCAGGAAATTTACACCCGGTTAGCCGCACGATTGCA
CGTATCGAATCTTTCTTTGGCGAGCTTGGCTTTTCGGTTAAAACTGGCCCTGAAATTGAA
GATGGTTTTCACAACTTCGACGCGCTGAACATTCCTGCGAATCACCCAGCGCGTGCCGAC
CACGATACGTTTTACTTCAACCCAATGCTTCGTACGCAAACCTCTGGTGTTCAAATTCGT
ACTATGGAAGCAGAAAAGCCACCATTGCGTATTATCTCGCCAGGCCGTGTGTATCGTAAT
GAC---TACGATCAAACCCACACCCCGATGTTCCACCAAGTGGAAGGTTTGATGGTTGAT
AAGAATGTCAGCTTTACCGATCTTAAAGGTATTTTGCACGACTTCTTACATCACTTCTTT
GAAGAGTCACTAGAAATTCGCTTCCGTCCGTCTTACTTCCCGTTTACTGAGCCTTCAGCT
GAAGTAGACGTT------------GGTAAAAACGGT---CAGTGGCTTGAAGTATTGGGT
TGCGGCATGGTGCACCCAAATGTACTTAAAGCTGTGGGTATTGACCCAGAAGAGTACACA
GGCTTTGCCTTTGGTATGGGCGTAGAGCGCTTAACTATGCTTCGTTACGGTGTTAACGAC
TTACGCGCGTTCTTTGAAAACGATCTTCGTTTCCTTAAGCAGTTC---ATGCGTTTAAAT
ACAATTTCTCCAGCCGAAGGTTCAAAGCCTACTGGTAAGCGTTCTGGTCGTGGTATCGGC
TCAGGTCTTGGTAAAACGAGTGGCCACGGTCACAAAGGTCAAAAAAGCCGTTCAGGTGGC
GTTAAGCCAGGATTCGAAGGTGGTCAGATGCCTATCCAGCGTCGTCTTCCTAAGTTCGGT
TTCACTTCAAAGAGCTTTGTTACTGATCAAGTAACTCTTGCTGAAATCGCGAAGGTTGAT
---GGTGATACTGCGTCTCTTGAGACTTTAAAAGCAGCTGGTATCGTTAAGAAAGAAGTT
AAAGTTGTTAAGAGCGGTGAAGTTTCACGCGCTGTTACAGTAAGCGGGTTAAAGGTTACT
AAAGGCGCTAAAGAAGCGATTGAAGCTGCTGGCGGTAAAGTAGAG---------CTGAAG
GTGCTAGTAGCACCTCACGTTTCAGAAAAGTCTACAATGGCTGCTGAAAACACAGTTGTA
TTTAAAGTAGCTAAAGACGCGAACAAAGCCGAAATCAAAGCTGCAGTTGAAAAACTGTTT
GAAGTTGAAGTTGAAGGTGTTCGTACTGTGAACGTTAAGGGTAAAACCAAGCGTCACGGT
AAGCGCAGCGACTGGAAAAAGGCCTACGTGGTTCTTAAAGAAGGTGACGACTTTGTC---
------ATGTCACGTATAGCAAAAGCCCCAGTAGACGTTGTATCAGGTGTAGAAGTTTCT
ATCTCTGGTCAAGAAGTTACTGTTAAAGGTAGTAAAGGCACTTTGACCCGCGTTTTCAAC
GACGCTGTAGAAGTTGCACAGGAAGAGAACCAACTTAAAGCACTTCCACGTGAAGGCGTT
GACGGTTGGGCACAGGCTGGTACTGCGCGCTCTATCCTTAACGCAATGGTTCAAGGTGTT
TCAGAAGGTTTTGAGAAAAAACTTCAGTTGTTAGGTGTTGGTTACCGTGCACAAGCACAA
GGTAACAAACTAAACCTTACACTAGGTTTCTCTCACCCTGTAGCATACGAAATGCCTGAA
GGCATTACGGTTGAAACTCCTAGCCAAACTGAAATCGTCGTTAAAGGCGCCGATAAGCAG
GTGGTTGGTCAGGTTGCGGCGAACATTCGTGGTTACCGTCCACCAGAGCCTTACAAAGGT
AAAGGTGTACGTTACGCTGACGAACACGTACGTCGTAAAGAAGCTAAGAAAATGGCTAAA
AAAGTAAGCGGTATTATCAAGCTTCAGGTTGCAGCAGGCGCTGCTAACCCAAGTCCACCA
GTTGGTCCTGCACTAGGTCAACACGGTGTAAACATCATGGAATTCTGTAAGGCTTTCAAC
GCGAAAACAAGCCTTGAGAAAGGCGCTCCAGTACCAGTAGAAATTACTGTATACGAAGAT
CGCTCTTTCACATTCGAAACTAAGACTCCTCCTGCGTCTTACCTGCTTAAGAAAGCAGCG
GGCATCAAGAGTGGTTCTGGCCGTCCTAACACTGAAAAAGTGGGTAAAGTTACTCGCGCT
CAGTTGGAAGAGATTGCTAAAACTAAAGAGCCAGACCTTACTGCAGCTGATCTAGATGCA
GCGGTACGCACTATCGCGGGTTCTGCTCGCTCAATGGGCTTGAACGTAGAGATGGCGAAA
CTGCATGATTTCTATAAAGAAACAGTAGTAGCTGAACTTGCTAAGCAGTTCGGATACAAA
AGCGTCATGCAAGTCCCTCGGATTGAAAAAATCACTCTAAACATGGGTTTAGGTGAAGCA
GTTGCTGACAAAAAGGTACTTGAGAATGCTCAAGCTGACATGACGGCTATCGCCGGTCAG
AAGCCTGTTGTTACAGTTGCTAGAAAATCAGTAGCGGGTTTTAAAATCCGTGAAGGTTAT
CCGATTGGCTGTAAAGTAACCCTACGCGGCGAGCGTATGTGGGAATTCCTAGAGCGTTTG
ATTTCAATCGCTATCCCACGTGTTCGCGACTTCCGTGGTTTGAATCCTAAATCATTCGAC
GGACGTGGTAACTACAGCATGGGCGTGCGTGAGCAAATCATTTTCCCTGAAATCGATTTC
GATAAAGTGGATAAGGTTCGCGGTATGGATATCACTATCACTACCAGTGCGAATACAAAT
GAAGAAGCACGTGCTCTGCTGGACGCGTTTAACTTCCCATTCAAAAAGATGGCAACAGTT
AACCAGTTAGTGCGCAAGCCGCGTAGAAAGCCCGTTGAAAAAAGCAACGTAGCTGCTCTA
CAAGCTTGTCCACAAAGACGTGGTGTATGTACTCGTGTATATACTACTACGCCTAAGAAA
CCAAACTCTGCACTACGTAAAGTATGTCGTGTACGTCTAACTAACGGTTTTGAAGTTTCT
TCATACATCGGTGGTGAAGGTCACAACCTACAAGAGCACAGTGTAGTACTTATCCGTGGT
GGTCGTGTTAAAGATCTACCAGGTGTTCGTTATCACACAGTTCGCGGTACTCTTGACTGC
GCAGGTGTAAACGATCGTAAACAAGCCCGTTCTAAGTACGGCGCGAAGAAGCCTAAG---
---------GAACTGAAAGAAAAGAGCGTAGAAGAGCTGAACGCAGAGTTGATTAACCTG
CTACGCGAACAGTTCAACCTACGCATGCAGCACACAACAGGTCAGCTTGAAAAAACTGAT
CAGTTGAGAAAAGTACGTCGTAACATCGCGCGTGTTAAAACCATTCTGACTCAAAAG---
------ATGGGACAGAAGGTACATCCTACAGGTATACGCCTGGGTATCAGCAAACCATGG
ACTTCTACCTGGTACGCTACTGCAGACTATGCAGACAACCTGTATAACGATCATCAGGTA
CGTCAGTATCTGACTAAGCAACTAAACGCTTCACTTTCTAAAATCGTGATCGAGCGTCCT
GCTAAGAGCATCCGTGTGACTATTCACACTGCTCGTCCAGGCGTTGTAATCGGTAAGAAA
GGTGAAGACGTAGAGAAGTTGCGTAACTACGTATCTAAGCTAGCCGGCGTGCCAGCTCAG
ATCAACATCGCTGAAGTACGTAAGCCAGAGCTAGATGGCCAGCTAGTAGCTGACAGCATC
TCTAGCCAGCTAGAGCGTCGTGTTATGTTCCGTCGTGCTATGAAGCGCGCAGTACAAAAC
GCAATGCGTCTAGGCGCGAAAGGTATCAAAGTTGAAGTTAGCGGCCGTTTGGGCGGAGCA
GAGATTGCACGTTCTGAATGGTACCGTGAAGGTCGCGTTCCTCTGCACACTTTCCGTGCG
GATATCGATTACGCAACCTCTGAAGCGTCAACTACTTACGGTATCATCGGCGTTAAAGTA
TGGATCTTCAAAGGTGAAGTTCTAGGTGGTCTACCTACAACTCAAGAGCAACCAGCT---
---------ATGGCTAAAGCACCAACGCGTAAGCGCGCTAAACGTCAGGTTGCAGACGGT
ATGGCTCATATCCATGCGTCTTTCAACAACACAATTGTGACTATTACAGACCGTTCAGGC
AATGCACTAGCATGGGCGACATCTGGTGGTTCAGGTTTCCGTGGTTCACGTAAATCTACC
CCATTTGCTGCACAGGTAGCTGCTGAGCGTGCAGGTGTTGCTGCACAAGAATACGGTCTT
AAGAACCTTGAAGTTTTCGTTAAAGGTCCAGGTCCAGGCCGTGAGTCTGCGATCCGTGCT
CTTAACGCTACAGGTTATAAGATCACAAACATTACCGATGTGACCCCTATTCCTCACAAC
GGTTGTCGTCCACCGAAAAAACGTCGCGTT------GCAGCAAAAAAAGAGATCGTAGCA
GAAGTTTCTGAAGTTGCGTCTCGCGCTCTATCCGTAGCCGTTGCTGAATACCGTGGGATG
GAAGTTGCAGAACTGACTGACCTACGTGTTAAAGCTCGTGAGCAAGGCGTATACCTAAAG
GTTGTACGTAATACTCTTGCAAAGCGTGCTCTAGCAGACAGTCAAGACTTAGACAGCGCC
TTAACTGGTCCGCTTATCTATGGTTTCTCTATCGACGCACCAGGCGGTGCGGCACGTCTT
TTCAAAGACTTCGGTAAGACTAACGATAAGCTAAAAGTTACAGCACTATCTATTGGTAGC
GGTCTTCTTGGTCCAGAGAAATTGGACGCAGTTGCAGCACTACCTACCCGCGACGAAGCG
CTTGCGAAACTACTTGCAACCTTCAAAGCACCAGTTAAATTCGTTCAAACAATCAACGAA
GTATTGGCGGCGGTCAAAGACACC---ATGAGCATGCAAGATCCTATCGCGGATATGTTT
ACCCGCATCCGTAACGGCCAGATGGCACAGAAAGTTTCTGTAACTATGCCTTCTTCAAAA
CTTCGCGTTGCAATCTGTGAAGTATTGAAAGCTGAAGGTTATATTACTGACTTCGCTGCT
TCTGGTGACGTTAAGCCTGTTTTAGAAGTTACGCTTAAGTAC---------TTCGAACAA
GTAATTGACACTATCGAACGTGTAAGCCGTCCTGGTCTGCGCATCTATAAGAAAAAAGAT
GAGCTTCCAAAGGTTATGGGTGGTTTAGGCGTAGCTATCGTGTCGACTTCTAAAGGTGTG
ATGACTGACCGTGCAGCGCGTAACGCTGGCATGGGCGGTGAGATCATCGGTTATGTA---
---ATTAACGGCATAGTATTGCTTGATAAACCGCTTGGTGGGTCATCTAACCAACTGCTT
CAAAAAGTGCGCTGGCTGTACAAAGCTGCGAAGGCTGGGCATACAGGCGCACTTGATCCA
CTTGCCAGTGGCATGTTGCCGCTCTGCTTGGGTGAAGCTACGAAGTTTTCTCAGTTTCTT
CTGGATGCAGAAAAGACCTACGAGGTAACTGCTCAACTAGGTGTTCGCACCACCACGTCT
GACGCCGATGGCGAAGTGGTTGAAGTAAGCGAAGAACAAGTACGTGATGCGTGCTTGGCG
TTTCTAGGTAAGAGTAAACAAATCCCGTCCATGTTTTCAGCGCTTAAACATCAAGGTAAG
CCACTTTATCACTATGCACGTCAAGGTGAGATTGAGCGTGAACCTCGTGATATTGAAGTG
TATGAATTAGATGTACTGCGTATTGAACTGGTAGAACGCATTAAATGCAGCAAGGGCACT
TATATTCGCTCTATCGTAGATGATTTAGGTCAGAACCTTGGCTGTGGCGCCTACGTGACT
CGCTTACACCGTACGGAAGTAGCAGACTATCCTACGGATAAAATGGTC------TCGCTG
AACAAGTTAATTCCTATGGATACCGCCGTAAGTCGGTTGCCATTTGTGACCATTAACGAC
GCTGAAAGAAACCGTTTTGATAACGGCCAATCTGTAAGTGAAGGCGTGCGCGTTTACAGT
GGTATATTCTTAGGGGTTCTTGACCCGAAAGAC---------------------------
------------GATAAGAAAACAGCTCGCATTCGTCGCGCTACTCGCGCACGAGCAAAA
ATTCGT---GAACTGGCCGCGCATCGCTTGGTAGTTAACCGTACACCTCGCCACATCTAC
GCTCAGCTAATCGCTCCATGCGGTTCTGAAGTGTTGGCAGCGGCTTCAACTGTTGAGAAA
GATCTTGCAAAATCTACAGGTAACGCTGAAGCAGCGACGGTAGTCGGTAAAGCAATCGCA
GAGCGCGCGCTTGAGAAAGGCATTAAAACAGTGGCTTTCGATCGCAGTGGTTTCCAATAC
CACGGTCGCGTTAAAGCATTAGCTGATGCAGCTCGCGAAGCTGGTCTTCAGTTCATGTCA
CTAACTAAAGCAGAAACCGCAAAAATCATTGCTGAGTACGGCGTTAAAGAAGGCGACACT
GGTTCACCAGAAGTTCAAGTTGCTTTGCTTACTCACAACATCAACAAGCTTCAAGGTCAC
TTTGCTGATCACAAGAAAGATCACCACTCTCGTCGTGGTCTTCTACGTATGGTTAGCCAA
CGTCGTAAGCTTCTAGACTACCTTAAAGGCAAGAACGCAGAGCGTTACCTTGACCTTATC
AAGCGTCTAGGTCTACGTCGA---GTTCGAATTGCTACTAGAAAAAGTGCTTTAGCGCTT
TGGCAAGCAGAGTATGTGAAGGCAAAATTGCCGTCAATGACCGTTGAGCTTGTACCTATG
AGCACGCAGGGCGACAAAATTTTAGATACACCTCTGGCGAAAATTGGTGGTAAAGGACTT
TTCATAAAAGAGCTTGAAATTGCCATGCTTGAAGGCCGCGCCGATATTGCCGTGCACTCT
ATGAAAGACGTACCGGTTGAATTTCCTGAAGGTTTTGGCCTTCACGCTATTTGTGAGCGA
GAAAACCCGTTCGACGCTTTTGTTTCAAATAACAGTTTAGATGCCCTACCCCAGGGCGCA
GTAGTAGGTACGTCTAGCCTTCGCAGACAGTGCCAAATTCGCAAGTATCGCCCTGACCTT
ATCATCAAGGACCTGCGCGGAAACGTGAATACTCGTCTAGCCAAGCTAGACGCAGGTGAG
GACGCCATTATCTTAGCTTCTGCTGGCCTTATTCGCCTTGATATGGAATCTCGTATTCGC
ATGCCGTTACCCGCTATTTCACTACCCGCCGTTGGACAAGGTGCCGTAGGTATTGAGTGC
CGTAACGACGATGAAGAGCTAATTAAGGCGCTGAACCATACGGACACCAATACACGCGTT
ACTGCGGAACGCGCCATGAACGAGAGATTGGAAGGCGGCTGCCAAGTACCTATTGGTAGC
TTTGCCGTGCTGACACTAACCGGTATGGTTGGTAAGCCAGATGGTTCAGAACTGTCTGCT
ACAGCGTCGCGAGAAAAAGCCGCAGATATTGGTGTTGAAGTAGCGGAATCCCTTGGTGCC
GGTGAAATCTTA------------ATTCGTACAGTACAAGGTCGTGTGGTTAGCAACAAG
ATGGATAAGTCTATCACTGTTGTAGTTGAACGTTTTGTTAAGCACCCAATCTACGGGAAG
TTCATCAAGCGCTCTACTAAGCTTCACGCCCACGACGAAAACAACGTATGCAATAAAGGT
GACGTAGTAACAGTACGTGAATGTCGCCCACTATCTAAGAGCAAATCTTGGATGCTAGTT
GACGTTGTTGAGAAAGCT---ATGAAAACTTTTGTTGCTAAGCCAGAAACGGTACAACGT
GACTGGTATGTGGTAGACGCCACAGACAAAACTCTAGGCCGTTTGGCTTCTGAAATCGCA
CTACGCCTTCGTGGTAAGCACAAGCCAGAGTACACACCTCACGTGGACACTGGTGATTAC
ATCGTAGTAATCAATGCTGAGAAAGTTGCGGTAACAGGCCGTAAAGCGCAAGACAAAATG
TACTATGCGCACTCTGGTTACCCAGGTGGTCTTAAAGAGACAAACTTTGAAAAACTAATT
GCTCACAAGCCAGAAATGGTTATTGAAAAAGCAGTTAAAGGCATGTTGCCAAAAGGCCCT
CTAGGTCGCGCAATGTTCCGTAAAATGAAAGTTTACGCAGGTGCAGAGCACAAGCACACC
GCACAGCAACCACAAGTTTTGGACATT---------------------------ATTGCC
GGCGTTGATGAAGTAGGTCGTGGCCCGTTAGTCGGTGATGTGGTCACCGCCGCGGTCATT
CTCGACGAA------GGGCTAACCGACTCTAAAAAACTGAGTGAAAAAAAGCGCGTAGCG
CTAGCCCAAGAAATTCGTGAAGCACTCTACTGGAATATCGGCAGAGCGAGCCCAGAAGAA
ATAGACAAGCTTAATATACTGCACGCTACCATGCTCGCTATGATCCGCGCAGTGAGGCCT
GACGTGCGCGTAGACGGCAACCGGGTT---TCTGAAGCGGTAGTGAAAGGCGATAGCCTG
CACGCAGAAATTTCAGCGGCTTCCATTATTGCCAAAGTAGAGCGAGATAACGATATGATT
TCGCTTCACGAGGCCTACCCGCAATATAACTTTGCCGGGCACAAAGGTTACCCCACAAAA
GCACACTTTGAAGCCATCGCTGAATATGGCATCTTAGATTGCTATCGAAAAAGTTTTAAA
------------------------GCTAATAAAATTCGTCGTGATGATGAAGTAGTCGTA
TTAGCGGGTAAAGACAAAGGCAAACAAGGCAAAGTCCTTAAAGTGCTTGCTGATAACCGT
GTAATTGTAGAAGGCGTTAATCTCGTTAAGAAGCACACTAAGCCAAACCCACTGGGCGTA
GCTGGTGGCATCGTTGAGAAAGAAGCTTCTATTCACGTTTCTAATGTTGCGATTGTTAAC
CCGGCAACGAAAGCAGATCGCGTTGGTTTCCGTTTCGAAGATGAGAAGAAAGTACGTTTC
TTCAAGTCTAACGGCGAA---------
>Streptomyces_sp_HNM0039_MMP08996718
ATGGCCGTCGTCACGATGCGGGAGCTGCTGGAGAGCGGCGTCCACTTCGGTCACCAGACC
CGTCGCTGGAACCCGAAGATGAAGCGCTTCATCTTCACCGAGCGCAACGGCATCTACATC
ATCGACCTGCTCCAGTCGCTGTCGTACATCGACCGCGCCTACGAGTTCGTCAAGGAGACC
GTCGCGCACGGCGGCTCCATCATGTTCGTCGGCACGAAGAAGCAGGCGCAGGAGGCCATC
GCCGAGCAGGCCACCCGCGTCGGCATGCCCTACGTCAACCAGCGCTGGCTCGGCGGCATG
CTCACCAACTTCTCCACCGTCTACAAGCGCCTTCAGCGTCTGAAGGAGCTCGAGGCGATC
GACTTCGACGTGGCCGCCTCCGGTCTCACCAAGAAGGAGCTCCTGGTCCTCTCGCGCGAG
AAGGCCAAGCTGGAGAAGACCCTCGGTGGCATCCGCGAGATGCAGAAGGTTCCGAGCGCC
GTCTGGATCGTCGACACCAAGAAGGAGCACATCGCCGTCGGTGAGGCGCGCAAGCTCCAC
ATCCCGGTCGTCGCGATCCTCGACACCAACTGCGACCCGGACGAGGTCGACTACAAGATC
CCGGGCAACGACGACGCGATCCGCTCCGTCACCCTGCTCACCCGCGTGATCGCCGACGCC
GTCGCGGAGGGC------------------------------------------------
------------------------------ATGGCGGGACAGAAGATCCGCATCCGGCTC
AAGGCCTACGACCACGAGGTCATCGACTCCTCGGCGAAGAAGATCGTCGAGACGGTGACC
CGCACTGGTGCGTCGGTCGCGGGCCCGGTGCCGCTGCCCACTGAGAAGAACGTGTACTGC
GTCATCAAGTCGCCGCACAAGTACAAGGACTCGCGCGAGCACTTCGAGATGCGCACGCAC
AAGCGCCTCATCGACATCCTCGACCCCACGCCGAAGACGGTCGACTCGCTCATGCGTCTC
GACCTGCCGGCCGGCGTCGACATCGAGATCAAGCTC------AAGCGCAGCAAGGCTCTC
CGCAACGCGGACGCCAAGGTCGACCGGGAGCGCAACTACGCCCCGCTCGAGGCCGTCCGT
ATTGCGAAGGACACCGCCAGCACCAAGTTCGACGGCACCGTCGAGGTCGCCTTCCGCCTG
GGCGTCGACCCGCGCAAGGCAGACCAGATGGTCCGTGGCACCGTGAACCTTCCGCACGGC
ACCGGCAAGACCGCCCGGGTCCTGGTCTTCGCGACCGGTGACCGTGCTGCGGCCGCGGAG
GCCGCGGGCGCCGACATCGTCGGCTCCGACGAACTGATCGACGAGGTCTCGAAGGGCCGT
CTGGACTTCGACGCCGTCGTCGCCACCCCGGACCTCATGGGCAAGGTCGGCCGCCTCGGC
CGCGTGCTCGGTCCGCGTGGTCTGATGCCGAACCCCAAGACCGGCACCGTGACCATGGAC
GTCGCCAAGGCCGTCACCGAGATCAAGGGCGGCAAGATCGAGTTCCGTGTCGACAAGCAC
GCGAACCTGCACTTCATCATCGGCAAGGTCTCCTTCGACGAGACCAAGCTGGTGGAGAAC
TACGCCGCGGCGCTGGAGGAGATCCTCCGGCTGAAGCCGTCCGCCGCCAAGGGCCGCTAC
ATCAAGAAGGCGACCCTGACCACCACCATGGGTCCCGGCATCCCGCTGGACTCCAACCGC
ACC---------------------------------------------------------
------------------------------------------------------------
------------------------------------------------------------
------------------------------------------------------------
------------------------------------------------------------
------------------------------------------------------------
---------GAGGTCCGTCTGTCGCGTGGTGCCTCCCTCACCGACTTCGCGGAGAAGATC
AACGCCAACCCGGCGTCGCTCGTCGCCGTGATGATGAACGGCGAGATGGTCACGGCCACG
CAGTCGGTCTCCGACGAGACGCTCCAGATCCTCGCCGGCGAGATGAACTACACGGTTCAG
ATCGTCAGCGGCGAGGACGAGGGCGGCGAGGAGTTCCTGGTCCGTCCGCCGGTGGTGACC
GTCATGGGTCACGTCGACCACGGCAAGACCCGGCTGCTGGACGCGATCCGCAAGACGAAC
GTCGTCGCGGGCGAGGCCGGCGGTATCACCCAGCACATCGGTGCGTACCAGGTCTCGGAC
CGCCGCATCACCTTCATCGACACCCCGGGTCACGAGGCGTTCACCGCCATGCGTGCCCGC
GGTGCCAAGTCGACCGACATCGCGATCCTCGTGGTGGCGGCCAACGACGGTGTGATGCCC
CAGACGATCGAGGCGCTGAACCACGCCAAGGCGGCCGACGTGCCGATCGTGGTCGCGGTC
AACAAGATCGACGTCGAGGGCGCCGACCCGACGAAGGTGCGCGGTCAGCTGACCGAGTAC
GGCCTGGTGGCCGAGGAGTACGGCGGCGACACCATGTTCGTCGACATCTCCGCCAAGCAG
GGACTCAACATCGAGAACCTGCTGGAGGCCGTGGTCCTGACCGCGGACGCCCTGGACCTG
CGGGCCAACCCGGAGCAGGACGCGCAGGGCATCGCGATCGAGTCCCACCTCGACCGCGGC
CGCGGTGCCGTCTCGACCGTCCTGGTCCAGCGAGGCACCCTGCGCATCGGTGACACCATG
GTCGTCGGCGACGCGTACGGCCGGGTCCGCGCGATGCTCGACGACAAGGGCAACAACGTC
GAGGAGGCGACCCCGTCGACTCCCGTCCTGGTCCTGGGTCTCACCAACGTCCCGGGCGCC
GGCGACAACTTCCTGGTCGTCGACGAGGACCGCACGGCCCGCCAGATCGCCGAGAAGCGC
GCCGCCCGTGAGCGCAACGCCGCGTTCGCCAAGCGCCGCCGGGTGTCCCTCGAGGACCTC
GACAAGGTGCTCAAGGCGGGCGAGATCCAGCAGCTCAACCTCATCATCAAGGGCGACGCG
TCCGGTTCGGTCGAGGCCCTGGAGTCCTCGCTGCTCCAGCTGGACGAAGAGGTCGACATC
CGGGTGCTGCACCGCGGTGTCGGTGCGGTCACCGAGTCGGACATCGACCTGGCGACCGGC
TCCGACGCCATCGTGATCGGCTTCAACGTGCGCGCCGCCGGGCGCGCCACGCAGATGGCC
GAGCGCGAGGGTGTGGACGTCCGCTACTACTCGGTCATCTACCAGGCGATCGAGGAGATC
GAGGCGGCCCTCAAGGGCATGCTCAAGCCGGAGTACGAAGAGGTCGAGCTCGGCACGGCG
GAGATCCGCGAGGTCTTCCGCTCGTCCAAGCTGGGCAACATCGCGGGTGTGCTCATCCGC
TCCGGCGAGGTCCGGCGCAACACCAAGGCGCGCCTCATCCGCGACGGCAAGGTCGTCGCG
GAGAACACGATCGAGGGTCTGCGTCGCTTCAAGGACGACGTCACCGAGATCCGCGAAGGC
TTCGAGGGCGGTATCAACCTCGGAAACTTCAACGACATCAAGGTCGACGACGTCATCGCG
ACGTACGAGATGCGCGAGAAGCCC---------CTCGTACTCGGCATCGAGACGTCCTGC
GACGAGACGGGCGTGGGCATCGTCCGCCTCCTCGCGGACGCCATCGCCTCCAGCGTCGAC
GAGCACGCGCGCTTCGGCGGGGTGGTGCCGGAGGTCGCCTCCCGCGCCCATCTCGAGGCG
ATGGTCCCGACCATCGAGCGCGCCCTCGCGGAGGCCGTCACCGCCAGGGACCTGGACGGC
ATCGCGGTCACCGCGGGCCCGGGCCTCGCCGGCGCGCTGCTGGTGGGCGTCTCCGCCGCC
AAGGCGTACGCGTACGCGCTGGGCAAGCCGCTGTACGGGGTGAACCACCTCGCCTCCCAC
ATCTGCGTCGACCTGCACGGCCTGCCCCCCACGATGGCCCTGCTGGTCTCCGGCGGGCAC
TCGTCGCTGCTGCTCGCGCCCGACATCGACGTACGGCCCATGGGGGCGACGATCGACGAC
GCGGCGGGCGAGGCCTTCGACAAGATCGCCCGGGTACTGGACCTCGGCTTCCCCGGCGGC
CCGGTCATCGACCGCCTCGCGAAGGAGGGCGACCCCGCGTTCCCGCGGGGGCTGACCTAC
GACTTCTCCTTCTCCGGGCTGAAGACGGCCGTGGCGCGGTGGATCGAGGCCAAGGCGGGC
GAGGACGTCCCCGTGCGGGATGTCGCCGCGTCCTTCCAGGAGGCCGTGGTCGACGTGCTG
ACCCGGAAGGCCGTACGGGCCTGCAAGGACGAGGGCGACCACCTGATGATCGGCGGCGGG
GTCGCCGCGAACTCCCGGCTGCGCGCGATGGCCGAGGAACGCTGCGAGGCCGGGATCCGG
CTGCGGGTACCCCGGCCGAAGCTGTGCACGGACAACGGGGCGATGGTCGCCGCGCTCGGC
GCCGAGATGGTCTCGGACTGGGAGCTTTCCGCCGACTCCTCGCTG------ATGGAAGCC
AGGGCCCAGGCGCGGTACATCCGCGTCACGCCCATGAAGGCCCGCCGCGTGGTGGACCTC
ATCCGTGGCATGGATGCCACGGAGGCTCAGGCGGTCCTGCGTTTCGCCCCGCAGGCCGCG
AGCGTGCCGGTCGGCAAGGTGCTGGACAGCGCCATCGCCAACGCCGCGCACTACGACACG
GACGCCTCCTCGCTGTTCATCAGCGAGGCGTACGTCGACGAGGGCCCGACCCTGAAGCGG
TTCCGTCCGCGCGCCCAGGGCCGTGCCTACCGGATCCGCAAGCGGACCAGCCACATCACC
GTGGTCGTCAGCAGCAAG---ATGAGCACCATTGACATCCTTTCGCCCGCTGGCGACAAG
GCCGGTGTCGAGCTCCCCGCGGAGATCTTCGACGCCAAGGTCAGCGTTCCGCTGATCCAC
CAGGTCGTCGTCGCGCAGCTGGCCGCTGCCCGCCAGGGCACGCACAAGACCAAGACCCGC
GGCGAGGTCCGTGGCGGTGGCAGGAAGCCGTACCGCCAGAAGGGCACCGGCCGCGCCCGT
CAGGGCTCGACCCGTGCGCCGCAGTTCGCCGGCGGTGGCGTCGTCCACGGCCCCGTGCCG
CGTGACTACTCGCAGCGGACCCCGAAGAAGATGAAGGCCGCCGCCCTGCGCGGTGCCCTC
ACCGACCGGGCCCGCAACTCGCGTATCCACGTCGTCTCCGGCGTGGTCGAGGGCGAGGTC
TCCACCAAGGCCGCCAAGACGCTGCTCGGCAAGATC------AAGAACCTGCTCCTGGTC
GCCCGCTCCGACGAGGCCGCGTGGCTGTCCGCCCGCAACCTGCCCCAGGTGCACATCCTG
GAGCCGGGCCAGCTGAACACGTACGACGTGCTCGTCTCCGACGACGTGGTCTTCACTCAG
GCCGCCTTCGAGTCCTTC---------ATGGGTATCCGCAAGTACAAGCCGACGACTCCG
GGCCGTCGTGGCTCCAGCGTCGCCGACTTCGTCGAGATCACGCGGTCCACGCCGGAGAAG
TCGCTGGTCCGCCCCCTGCACAGCAAGGGCGGCCGTAACAACGCCGGTCGTGTGACCGTT
CGCCACCAGGGTGGTGGCCACAAGCGCGCCTACCGCGTGATCGACTTCCGTCGTGACAAG
GACGGCGTGCCGGCCAAGGTCGCGCACATCGAGTACGACCCCAACCGCACCGCGCGCATC
GCGCTGCTGCACTACGCGGACGGCGAGAAGCGCTACATCCTCGCCCCGCGCGGCCTGTCG
CAGGGCGACCGGATCGAGAACGGCCCCGGTGCCGACATCAAGCCCGGCAACAACCTGGCG
CTGCGCAACATCCCGGTCGGTACGACCCTGCACGCCATCGAGCTGCGGCCCGGCGGCGGC
GCGAAGTTCGCCCGCTCCGCGGGTGCCTCCGTGCAGCTGCTGGCGAAGGAGGGCTCCATG
GCCCACCTGCGCATGCCGTCCGGTGAGATCCGCCTGGTCGACGTCCGCTGCCGCGCCACC
GTCGGCGAGGTCGGCAACGCCGAGCAGTCGAACATCAACTGGGGCAAGGCCGGCCGTATG
CGCTGGAAGGGCGTTCGCCCGACCGTCCGCGGTGTCGCCATGAACCCGGTCGACCACCCG
CACGGTGGTGGTGAGGGCAAGACCTCCGGTGGTCGCCACCCGGTCTCCCCCTGGGGTCAG
AAGGAG------GGTCGTACTCGTTCTCCCAAGAAGGCGAGCAACAAGTACATCGTCCGC
CGCCGCAAGACG------------------GCCGCCGGCCTGGGCCGCCGCAAGAACGCC
ATCGCCCGTGTCCGCATCGTGCCGGGCACCGGCAAGTGGACCATCAACGGTCGCACCCTC
GAGGACTACTTCCCGAACAAGGTGCACCAGCAGGAAGTCAACGAGCCCTTCAAGGTGCTC
GAGCTCGACGACCGCTACGACGTCATCGCCCGTATCGCGGGTGGCGGCGTGTCCGGCCAG
GCCGGCGCCCTGCGCCTCGGTGTGGCCCGCGCGCTGAACGAGGCGGACGTGGAGAACCGC
GGCCCGCTGAAGAAGGCCGGCTTCCTGCGCCGCGACGACCGCGCGGTCGAGCGGAAGAAG
GCCGGTCTGAAGAAGGCCCGCAAGGCCCCGCAGTACAGCAAGCGC------AAGGGCATC
CTGGGCGAGAAGCTCGGCATGACTCAGGTCTGGGACGAGAACAACCGTGTCGTCCCGGTG
ACCGTCGTCAAGGCCGGCCCCAATGTCGTCACCCAGATCCGTACGAACGACACCGACGGC
TACGAGTCGGTCCAGATCGCCTTCGGCGAGGACCCGCGCAAGGTGAACAAGCCCCTCAAG
GGCCACTTCGCCAAGGCCGACGTCACCCCCCGCCGTCACCTCGTCGAGATCCGTACCGCC
GACGCCGAGTACACCCTCGGCCAGGAGATCACCGCCGAGGTCTTCGAGGCGGGCGTGAAG
GTCGACGTCACCGGCAAGAGCAAGGGCAAGGGCTTCGCCGGTGTCATGAAGCGCCACAAC
TTCCGTGGCCTGGGCGCCGGACACGGCACCCAGCGCAAGCACCGCTCCCCCGGTTCCATC
GGTGGCTGCGCCCCGGGCCGTGTGTTCAAGGGCCTCCGTATGGCGGGCCGCATGGGCAAC
GAGCGGGTCACCACCCAGAATCTGACCGTCCACGCCGTTGACGCGGAGAAGGGTCTGCTG
CTCATCAAGGGCGCGGTTCCCGGTCCGAACGGCGGCCTCGTCCTGGTCCGTACCGCGGCC
AAG---ATGCGGGTCCCGCTTTCCTGGCTGCGGGAGTACGTCGACGGCCGCGACGTACAG
GCCAAACTCATCTCGGCCGGCCTCGAGGTCGAGACCGTCGAGCAGCTCGCCGGCCTGGGC
CCGCTGGTCGTCGGCCGGGTGCTGACCGTCGAGGAACTGACCGAGTTCAAGAAGATCCGC
TTCTGCACGGTCGACGTGCAGGAGATCATCTGCGGCGCCCGCAACTTCGCCGTCGGCGAC
AAGGTCGTCGTGGCGCTCCCGGGCGCCGTCCTGTTCCGCATCGCCGAGCGCAAGACGTAC
GGCCGGATGTCCCGCGGGATGATCTGCTCCGCCGACGAGCTCGGCATGGGCGCAGGCATC
ATCGTGCTGATCGGCATCGACGCCACCGAACTGCTGCTGTACGACGAGGTCCTCGACATC
GCCGTCACCCCCGACCGCGGCTACTGCCTGTCGATGCGCGGGGTCGCCCGCGAGACCGCC
ACCGCCCCCGCGCCGTCGTACGGCTAC------GTGCGGATCCCGGACGGCTGCGACCGG
TTCACCGCGCGGACCGTCGTCGGTCTCGACGAGGCCCGCTCGCCGATCTGGATGCAGCGC
CGGCTGCAGAAGGCCGGCATGCGGCCGATCTCGCTCGCCGTCGACATCACCAACTACGTG
ATGCTCGAACTCGGCCAGCCGCTGCACGCCTACGACCGCAACCGGCTCCCCATCGGTGTG
CGCCGCGCCGAGGCGGGCGAGAAGTTCACCACCCTCGACGGTGTCAAGCGCGTCCTGGAC
GCACAGGACCTGGTCATCACCGACAGCCGCGGGCCGATCGGCCTCGCCGGTGTGATGGGC
GGGGCGAACACCGAGATCGCCGACTCCACCACCGAGATCGTCGTCGAGGCCGCGCACTTC
GACCCGGTCTCCGTCGCCCGCACGGCCCGCCGCCACAAGCTGTCGTCGGAGGCGTCCCGG
CGCTTCGAGCGCGGAGTCGACCCGCAGGCCGCCGCCGCGGCCGCCCAGCGCACCGTCGAC
CTCCTGGTGCTGCTGGCCGGCGGCACCGCCGAGGCCGGAGTCGTC---GCCCCGTCCGCG
CCGCGCACCATCACGATGCGCGCCGACCACCCCGACCGGGTCGCCGGTGTCGCCTACGGC
CGCGAGACCGTGGTCCGCCGGCTGCAGGAGGTCGGCTGCGACGTCGACGAGCTCGTGACC
GTCCCGTCGTGGCGTCCCGACCTGCCGAACGACCTGGCGGAGGAGGTCATCCGGCTGGAG
GGGTACGAGAACCTCCCCTCCACGCTGCCCCCGCCGTCCGGCCGCCTCACCCCCCGCCGC
CGGCTGCACCGCCGCGTCGGCCGCGCACTCGCCGGCGCCGGCTACGTCGAGGCCCTGAAC
TACCCGTTCATCGGCGAGGCGGTCCTGGACTTCGTGGTCACGCTGGTCAACCCGATCTCC
GACGAGGAGCCGGCGCTGCGCACCACGCTGCTGCCGGGACTGCTCTCCGCGCTGCGCCGC
AACGTCGGCCGCGGCTCGCACGACCTCGCGCTGTTCGAGACCGGGCTGGTGTTCCGG---
------------------------------------------------------------
------------------------------------------------------------
------------------------------------------------------------
------------------------------------------------------------
------------------------------------------------------------
------------------------------------------------------------
------------------------------------------------------------
------------------------------------------------------------
---------------------------------------------ATCCAGCAGGAGTCG
CGACTTCGCGTCGCCGACAACACTGGTGCCAAGGAGATCCTTTGCATCCGTGTTCTCGGT
GGCTCGGGTCGCCGCTACGCGGGCATCGGTGACGTCATCGTCGCCACCGTCAAGGACGCG
ATCCCCGGTGGCAACGTGAAGAAGGGTGACGTCGTCAAGGCGGTCATCGTTCGCACCGTC
AAGGAGCGCCGCCGCCAGGACGGCTCGTACATCCGCTTCGACGAGAACGCCGCCGTCATT
CTGAAGAACGACGGCGACCCTCGCGGCACCCGTATCTTCGGCCCCGTGGGCCGTGAGCTG
CGCGAGAAGAAGTTCATGAAGATCATCTCGCTCGCGCCGGAGGTGCTG------------
---GGCCGTGACGGCGGCGCTGCTTACGTTGAGCGCGTCGTCGCGATCAACCGCGTCGCC
AAGGTTGTGAAGGGTGGTCGTCGCTTCAGCTTCACCGCGCTGGTCGTGGTGGGCGACGGT
GACGGCACCGTGGGTGTCGGTTACGGCAAGGCCAAGGAGGTGCCGGCCGCCATCGCCAAG
GGTGTGGAGGAGGCCAAGAAGCACTTCTTCAAGGTCCCCCGCATCCAGGGCACCATCCCC
CACCCCATCCAGGGTGAGAAGGCGGCGGGCGTCGTGCTGCTCAAGCCGGCTTCCCCCGGT
ACCGGTGTGATCGCCGGTGGCCCGGTGCGCGCCGTGCTCGAGTGCGCCGGCGTCCACGAC
ATCCTGTCGAAGTCCCTGGGCTCCGACAACGCGATCAACATCGTGCACGCGACCGTGGCG
GCCCTGAAGGGCCTGCAGCGTCCCGAGGAGATCGCGGCCCGCCGCGGTCTGCCGCTCGAG
GACGTC------ATGCCGCGCAGTCTCAAGAAGGGGCCCTTCGTCGACGACCACCTGATC
AAGAAGGTGGACGCCCAGAACGAAGCAGGCACCAAGGTCATCAAGACCTGGTCCCGTCGC
TCGATGATCGTCCCGGCCATGCTGGGCCACACGATCGCGGTGCACAACGGCAAGACCCAT
GTCCCGGTGTTCGTCACCGAGTCGATGGTCGGCCACAAGCTCGGCGAGTTCTCGCCGACT
CGCACCTTCCGCGGCCACGTCAAGGACGACCGGAAGTCGAAG---ATGCCTCGTAAGGGC
CCCGCCCCGAAGCGCCCGGTCATCATCGACCCGGTCTACGGTTCTCTGGTGACCTCGCTG
ATCAACAAGATCCTGCTGAACGGCAAGCGCTCCACCGCCGAGCGCATCGTCTACGGCGCC
ATGGAAGGCCTTCGCGAGAAGACCGGTGCCGACCCGGTCATCACGCTGAAGCGCGCTCTC
GAGAACGTCAAGCCGTCCCTCGAGGTCAAGTCCCGCCGCGTCGGTGGCGCCACCTACCAG
GTGCCGATCGAGGTCAAGCCCGGTCGCGCCTCCACCCTCGCGCTCCGCTGGGTCGTGGGC
TACTCCCGCGCCCGCCGCGAGAAGACCATGACCGAGCGCCTCATGAACGAGCTCCTGGAC
GCCTCGAACGGCCTCGGTGCTTCGGTCAAGAAGCGCGAGGACACGCACAAGATGGCCGAG
TCCAACAAGGCCTTCGCGCACTACCGCTGGATGCTGATCCCCCGTAGGGTCAAGCACCGC
AAGCAGCACCACCCGAAGCGCAGCGGTATGTCCAAGGGTGGTACGCAGGTTGCGTTCGGC
GAGTACGGCATCCAGGCGCTCACCCCGGCGTACGTGACGAACCGTCAGATCGAGGCCGCT
CGTATCGCGATGACCCGTCACATCAAGCGTGGCGGCAAGGTCTGGATCAACATCTACCCG
GACCGTCCGCTGACGAAGAAGCCCGCCGAGACCCGCATGGGTTCCGGTAAGGGTTCGCCG
GAGTGGTGGGTCGCGAACGTCAAGCCCGGTCGGGTGATGTTCGAGCTGTCCTACCCGAAC
GAGAAGATTGCTCGTGAGGCGCTCACCCGCGCTGCTCACAAGCTTCCGATGAAGTGCCGC
ATCGTTCGGCGCGAG------ATGGCACGCGTTTCCGGTGTTGACATCCCGCGCGACAAG
CGCGTGGAGGTCGCACTCACCTACGTCTTCGGCATCGGCCGCACCCTGGCGCAGGAGACC
CTCGCCGCGACCGGTGTGAACCCGAACACCCGCGTTCGTGACCTGGCCGAAGAGGACCTG
GTCAAGATCCGCGAGTACGTGGACATCAAGACCGAGGGTGACCTCCGTCGCGAGATCCAG
GCCGACATCCGCCGCAAGGTCGAGATCGGCTGCTACCAGGGTCTGCGCCACCGCCGCGGT
CTGCCGGTCCACGGCCAGCGCACCAGCACGAACGCCCGTACCCGCAAGGGTCCGCGTCGC
GCCATCGCCGGCAAGAAGAAG------GAAGAGATCGAGCGCATGCGGGACGGGGCGCTC
GCCGCCTTCGCCGCCGCGGGCGACGACGCGCTCCACGAGGCGAAGATCGCGCACACCGGT
CCCACCTCGCCGCTCGCGCTCGCCAACCGTGAGATCGGCGCCCTGCCCCCGCACGCCAAG
GCCGAGGCCGGCAAGCGCGTGGGCCAGGCCCGCGGCGCCGTGAACAAGTCCCTGGCCGCC
CGTCAGGCCGAACTCGAGGCCGAGCGCGACCGGGTGCTGGTCGAGGAGGCGGTGGACGTC
ACACTGCCGTACGACCGCACCCCCTCCGGCGCCCGCCACCCGCTGACCACGCTCTCCGAG
CGCATCGAGGACATCTTCACGGCCATGGGCTACGAGGTCGCCGAGGGCCCCGAGGTCGAG
ACCGAATGGCTGAACTTCGACGCGCTGAACATCGCGGCCGACCACCCGGCCCGCGGTGAG
CACGACACCTTCTTCGTG---AAGGTGCTGCGCACCCACACCTCGCCCGTGCAGGTCCGC
TCGATGCTGGACCGCGAGCCCCCGCTGTACGTGATCTGCCCCGGCCGCGTATACCGCACC
GACGACCTGGACGCCACCCACACCCCGGTGTTCCACCAGGTCGAACTGCTCGCCGTGGAC
GAGGGCCTCACCATGGCCGACCTCAAGGGCACCCTGGACCACATGGTCCGCGCGCTCTTC
GGCGAGGGCATGAAGACCCGGCTCCGGCCCAACTTCTTCCCCTTCACCGAGCCGTCCGCC
GAGATGGACATGTGCTACGTCTGCCGCGGCGAGTCCAGCGGCTGGATCGAGCTCGGCGGC
TGCGGCATGGTCAACCCGAAGGTGCTCACCGCCTGCGGCGTCGACCCGGAGAAGTACAGC
GGATTCGCCTTCGGGTTCGGCATCGAGCGGATGCTGATGTTCCGCCACAACGTCGAAGAC
ATGCGAGACATGGTCGAGGGTGACGTCCGGTTCACCCGGCCCTTC------AAGATCCAC
AACCTCCGTCCCGCCCCCGGCGCCAAGACCGCCAAGACCCGTGTCGGTCGTGGTGAGGCG
TCGAAG---GGTAAGACGGCCGGTCGTGGTACCAAGGGCACGAAGGCCCGCTACCAG---
GTTCCGGAGCGCTTCGAGGGCGGCCAGATGCCGCTGCACATGCGCCTCCCGCTGAAGGGC
TTCAAGAACTTCAAGACCGAGTACCAGGTCGTCAACCTGGACAAGCTCGCCGCCCTCTAC
CCCGAGGGCGAGGTCACGGTCGCCGACCTGGTCGCCAAGGGCGCGGTTCGCCAGCTCGTC
AAGGTGCTCGGCCAGGGTGAGGTCTCCGTGGCGCTGCAGGTGACGGTCGACGCCGTCTCC
GGCTCCGCCAAGGAGAAGATCACCGCCGCCGGCGGCACCGTCACC---------CGTGAC
GTTCTCGTCAAGCCGGTTGTCTCGGAGAAGAGCTACGCGCTGCTGGACAACAAGTACACG
TTCATCGTCGCGCCCAACGCCAACAAGACCCAGATCAAGCAGGCCGTCGAGGCGGTCTTC
TCGGTCAAGGTCACCGGGGTGAACACGATCAACCGCCAGGGCAAGCGCAAGCGCACCGGC
AAGCGCGCCAACACCAAGCGCGCCATCGTGACCCTCGCCGAGGGCATCGACATCTTC---
------ATGTCGCGTATCGGCAAGCTCCCCATCCCGGTTCCCGCCGGCGTGGACGTCACC
ATCGAGGGCCGCACGGTCACGGTGAAGGGTTCCAAGGGCACCCTGACCCACACCGTCGCC
GCGCCGATCGAGATCGTGAAGGAAGACGGCACCCTGCAGGTGTCCCGCCCGAACGACCGT
CAGAACAAGGCCCTGCACGGCCTGTCCCGCACGCTGGTGGCCAACATGATCACCGGTGTG
ACCCAGGGATACACCAAGGCGCTCGAGATCAGCGGTGTCGGTTACCGCGTTGCCGCGAAG
GGCTCCAACCTGGAGTTCCAGCTCGGCTACAGCCACCCGATCCTGGTGGAGGCCCCCGAG
GGGATCTCCTTCAAGGTCGAGTCGCCGACCAAGTTCTCGGTCGAGGGCATCGACAAGCAG
AAGGTCGGCGAGGTCGCCGCGAACATCCGCAAGCTGCGCAAGCCCGACCCGTACAAGGCC
AAGGGCGTGAAGTACGCGGGCGAGGTCATCCGCCGCAAGGTCGGAAAGGCT---AAGAAG
AAGGTCACGGGGCTTATCAAGCTCCAGATCCAGGCCGGCGCCGCCAACCCGGCTCCGCCG
GTCGGCCCCGCGCTGGGTCAGCACGGCGTCAACATCATGGAGTTCTGCAAGGCCTACAAC
GCCGCGACCGAGTCGCAGCGTGGCATGGTCGTGCCGGTGGAGATCACGGTCTACGAGGAC
CGTTCCTTCACCTTCATCACCAAGACTCCGCCGGCCGCCAAGCTGATCCTCAAGGCCGCG
GGCGTGGACAAGGGCTCCGGCGAGCCGCACAAGACCAAGGTCGCCAAGCTGACGCGCGAC
CAGGTCCGCGAGATCGCCACCACCAAGATGCCCGACCTGAACGCCAACGACCTGGACGCC
GCCGAGAAGATCATCGCCGGCACCGCCCGTTCCATGGGCATCACGGTCGAG---CCGCGT
CTCAAGACGCGCTACCGCGAGGAAATCGTCGGCAAGCTGCGTGACGAGTTCACGTACGAG
AACGTCATGCAGGTCCCCGGTCTCGTCAAGATCGTGGTCAACATGGGTGTGGGCGACGCC
GCCCGCGACTCCAAGCTGATCGAGGGCGCCATCCGCGACCTCACCACGATCACCGGTCAG
AAGCCGGCCGTCACCAAGGCCCGCAAGTCCATCGCGCAGTTCAAGCTGCGCGAGGGCCAG
CCGATCGGTGCCCACGTGACGCTCCGCGGCGACCGCATGTGGGAGTTCCTGGACCGCACC
CTGTCGCTCGCGCTGCCGCGCATCCGCGACTTCCGCGGTCTGTCCCCCAAGCAGTTCGAC
GGCCGGGGCAACTACACCTTCGGTCTCACGGAGCAGGTCATGTTCCACGAGATCGACCAG
GACAAGATCGACCGCGTCCGGGGTATGGACATCACCGTGGTCACCACGGCGACCAACGAC
GCTGAAGGCCGTGCCCTTCTCCGTCACCTCGGCTTCCCGTTCAAG------CCTACGATC
CAGCAGCTGGTCCGGAAGGGCCGGCAGGACAAGGTCGAGAAGAACAAGACGCCCGCACTC
GAGGGTTCCCCTCAGCGTCGCGGCGTCTGCACGCGTGTGTTCACGACCACCCCGAAGAAG
CCGAACTCGGCCCTCCGTAAGGTCGCGCGTGTGCGTCTGACCTCGGGCATCGAGGTCACG
GCCTACATTCCGGGTGAGGGACACAACCTGCAGGAGCACTCCATCGTGCTCGTGCGTGGT
GGCCGTGTGAAGGACCTGCCGGGTGTTCGCTACAAGATCATCCGTGGTTCCCTCGACACC
CAGGGTGTCAAGAACCGCAAGCAGGCCCGCAGCCGCTACGGCGCCAAGAAGGAGAAG---
------TCCGAGCTGCGCGAGCTGGGCAACGAGGAGCTTGTTGCCAAGCTCCGCGAGGCC
AAGGAAGAGCTGTTCAACCTCCGCTTCCAGGCGGCGACCGGTCAGCTCGAGAACCACGGT
CGGCTGAAGGCCGTCCGCAAGGACATCGCCCGGATCTACACCCTGATGCGTGAGCGCGAG
CTG---ATGGGCCAGAAGGTAAACCCGCACGGGTTCCGGCTCGGTGTCACGACCGACTTC
AAGTCGCGTTGGTACGCC---------TACAAGGACTACGTCAAGGAAGACGTCGCCATC
CGCCGGATGATGACGTCCGGCATGCGCGCCGGCATCTCCAAGGTCGAGATCGAGCGCACC
CGTGACCGCGTGCGGGTGGACATCCACACCGCGCGTCCCGGCATCGTCATCGGCCGCCGC
GGCGCCGAGGCCGACCGCATCCGCGGCGACCTCGAGAAGCTCACCGGCAAGCAGGTCCAG
CTGAACATCCTCGAGGTCAAGAACCCCGAGGTCGACGCCCAGCTGGTGGCGCAGGCCGTT
GCCGAGCAGCTGTCCTCCCGCGTCTCCTTCCGCCGCGCCATGCGCAAGAGCATGCAGTCG
GCCATGAAGGCGGGCGCCAAGGGCATCAAGATCCAGTGTGGTGGCCGTCTCGGCGGCGCC
GAGATGTCCCGCTCGGAGTTCTACCGCGAGGGCCGTGTGCCGCTGCACACGCTCCGCGCG
AACGTCGAGTACGGCTTCTTCGAGGCCAAGACCACCTTCGGCCGCATCGGCGTGAAGGTC
TGGATCTACAAGGGCGACGTCAAGAACCGCCGAGGTCCGCGCCGAGAACGCCGCCGC---
---------------------GGCGCCCGCCGCAAGGAAAAGAAGAACGTCGCTCACGGC
CACGCGCACATCAAGAGCACGTTCAACAACACGATCGTCTCGATCACGGACCCCAGCGGC
AACGTGATCTCCTGGGCCTCCGCCGGCCACGTCGGCTTCAAGGGCTCGCGCAAGTCCACC
CCCTTCGCCGCGCAGATGGCCGCCGAGTCGGCCGCCCGCCGCGCGCAGGAGCACGGCATG
CGCAAGGTCGACGTCTTCGTCAAGGGTCCGGGCTCCGGCCGTGAGACCGCGATCCGCTCC
CTCCAGGCCACCGGCCTCGAGGTCGGCTCCATCCAGGACGTCACCCCGACGCCGCACAAC
GGCTGCCGTCCCCCCAAGCGCCGCCGCGTC---AGGCCCGACAAGTCCGCCGCGGTCGCC
GAGCTGACGGACAAGTTCCGCAGCTCGAACGCCGCCGTGCTGACCGAGTACCGCGGTCTC
ACCGTGGCGCAGCTGAAGCAGCTGCGCCGTTCGCTCGGTGAG---AACGCCCAGTACGCC
GTGGTGAAGAACACGCTGACCAAGATTGCGGCCAACGAGGCCGGGTCGCTCGACGACCAG
TTCGCTGGTCCGACGGCGGTCGCCTTCATCACCGGTGACCCGGTGGAGTCGGCGAAGGGT
CTTCGTGACTTCGCCAAGGACAACCCGAACCTCATCATCAAGGGCGGTGTCCTTGACGGC
AAGGCGCTGTCCGCCGATGAGATCAAGAAGCTTGCGGACCTCGAGTCCCGCGAGGTTCTG
CTCGCCAAGCTGGCGGGCGCCATGAAGGGCAAGCAGTCCGCTGCCGCGCTC---------
---------------------------ATGACCATGACTGATCCGATCGCGGACATGCTG
ACCCGTCTGCGTAACGCGAACTCGGCGTACCACGACTCCGTGACGATGCCGCACAGCAAG
ATCAAGTCTCACATCGCGGAGATCCTCCAGCAGGAGGGCTTCATCACGGGCTGGAAGGTC
GAGGACGCCGGCAAGAAC---CTCGTCCTCGAGCTGAAGTTCGGCCCGAACCGTGAGCGC
TCCATCGCGGGCATCAAGCGGATCTCCAAGCCCGGTCTCCGGGTCTACGCGAAGTCCACC
AACCTGCCGAAGGTGCTCGGCGGCCTGGGCGTGGCCATCATCTCCACGTCGCACGGGCTC
CTCACCGACAAGCAGGCCAGCAAGAAGGGTGTGGGCGGGGAAGTCCTCGCCTACGTCTGG
---------GGCCTGATCATCGTCGACAAGCCGGCCGGCTTCACCTCGCACGACGTCGTC
GCCAAGATGCGCGGCATCGCGCGGACCCGCCGCGTCGGTCACGCGGGCACGCTGGACCCG
ATGGCGACCGGAGTGCTCGTCCTCGGCGTCCAGAAGGCCACCAAGCTCCTCGGCCATCTG
GCGCTCACCGAGAAGGAGTACCTCGGTACGGTCCGGCTCGGCCAGACCACGGTCACCGAC
GACGCGGAGGGCGAGGTCACCTCG---------TCCGCCATCGACGCCGGGGTCGCCGAA
CTCACCGGCGCCATCATGCAGGTGCCGTCGAAGGTCAGCGCCATCAAGATCGACGGCAGG
CGTTCCTACGCCCGGGTCCGCGGCGGCGAGTTCGACATCCCCGCCCGCCCGGTGACCGTC
TCGCAGTTCACCGTCACACCCGTC------ACCGACCTCGTGGTCTGCTCCTCCGGCACC
TACGTCCGCGCCCTCGCCCGCGACCTCGGCGCCGGGCTCGGCGTCGGCGGACACCTGACC
GCACTGCGCCGCACCCGCGTCGGGCCGTACCGGCTCGACGCGGCCAGGACCGAGGAGCTG
ACGGTCATGCCGATCGGCGAGGCCGCCGCCGCGGCGTTCCCCCGCTGGGACGTCGACGAA
AGGCGCGCCCGGCTGCTGCTCAACGGCGTGCGC---------------------------
------------------------------------------------------------
------------------GGCGCCGCTCTGAAGCGTCGCCACATCCGCATCCGCAAGAAG
ATCTCGGGTACGTCGGAGCGTCCGCGCCTGGTCGTCACCCGGTCCAACCGCGGTATCACC
GCTCAGGTCATCGACGACCTCAAGGGCCACACCGTGGCGTCGGCGTCCACCCTGGACGCT
TCCATCCGCGGCGAGGGCGACAAGTCGGCGAAGGCGAAGCAGGTCGGCCAGCTCGTGGCC
GAGCGTGCGAAGGCCGCCGGCGTCGAGGCTGTCGTGTTCGACCGTGGCGGCAACCAGTAC
GCCGGGCGCATCGCCGCCCTGGCGGACGCCGCCCGCGAAGCCGGCCTGAAGTTC---TCT
CTCGACGCCGCCACGAAGAAGCAGATCATGTCCGAGTTCGGCACCAAGGAGGGCGACACC
GGCTCCCCCGAGGTCCAGGTCGCGATGCTCTCCCGCCGCATCTCGGACCTGACCGAGCAC
CTCAAGACCCACAAGCACGACCACCACTCCCGCCGTGGTCTGCTGATCCTGGTCGGCCAG
CGCCGCCGGCTGCTGCAGTACCTGGCCAAGAAGGACATCCAGCGCTTCCGTGTGCTGGTC
GAGCGCCTCGGCATCCGCCGC---CTGCGGCTCGGAACCAGGCGCAGCAAGCTCGCCATG
GCCCAGTCCGGGCATGTGGCGGAGGCGGTGCGGCGGCGCTCCGTCGAGCTCGTGGAGATC
ACCACGTACGGCGACACCTCGCGC---GAGCACCTGGCGCAGATCGGCGGCACCGGTGTG
TTCGTCACGGCGCTGCGCGACGCGCTGCTCGCCGGCGAGGTCGACTTCGCGGTGCACTCC
CTGAAGGACCTGCCGACCACGCAGCCGGACGACCTCGTCCTGGCCGCGATCCCGCGGCGG
GAGGACCCGCGTGACGCGCTGGTCGCCCGGCTGACCCTGGACCGGCTGCCGACGGGCGCC
CGGGTGGGCACCGGCTCGCCGCGCCGGATGGCGCAGCTCCGCTCGCACGGGCTGCAGATC
GAGACCGTGCCGATCCGGGGGAACGTCGACACCCGCATCGGTTTCGTGCGGGACGGGGAA
GACGCGGTGGTGCTCGCCGCGGCCGGCCTGAACCGTATCGGCCGGATCGACGAGGCGACC
GAGCTGCCGGTCGACGCGGTCCTGCCCGCCCCCGGCCAGGGGGCCCTGGCGGTGGAGTGC
CCGGCGGCCGACGCCGCCACGCTCGCCGAGCTCGACGACCCGTACACCCGGGCCGCCGTG
ACCGCCGAGCGGTCCCTGCTCGCCGCCCTGGAGGCCGGCTGCAGTGCGCCCGTGGGCGCG
CTGGCCGACCTGCGCCTGCGGGGTGTCGTCGGTACCACCGACGGTACGCTGGTGCAGCTG
TCCATCACCGGTCCCGAAGCCGTGGCACTCGGGCGCGAACTCGCCTCGGAGATGGGCGCG
GCCGGTCTTATG---CGCAACGCCCGCAAGACCCGTGAGGGTCTCGTCGTCAGCGACAAG
ATGGACAAGACCGTCACCGTCGCCGTCGAGGACCGCGTCAAGCACGCGCTGTACGGCAAG
GTCATCCGCCGTACGAACAAGCTCAAGGCCCACGACGAGCAGAACGCCGCCGGCGTCGGT
GACCGCGTCCTCCTGATGGAGACCCGGAAGCTGTCCGCCACCAAGCACTGGCGCGTCGTC
GAGATCCTCGAGAAGGCCAAG---CGTACGTACAGCCCCAAGCCCGGCGATGTGACGCGC
CAGTGGCACGTCATCGACGCCCAGGACGTCGTCCTGGGCCGTCTGGCCACCACCGCTGCC
ACCCTCCTGCGGGGCAAGCACAAGCCGATCTACGCACCCCACGTCGACGCTGGTGACTTC
GTCATCATCATCAACGCCGACAAGGTGCACCTGTCCGGCAACAAGCGGACCCAGAAGATG
GCGTACCGCCACTCCGGCTACCCGGGTGGTCTGCGCTCCGTCCGCTACGACGAGCTGCTG
GACAAGAACCCGGAGAAGGCCGTCGAGAAGGCCGTCAAGGGCATGCTCCCGAAGAACTCC
CTGGGCCGTCAGATGCTCTCGAAGCTGAAGGTCTACGCGGGCGAGAACCACCCGCACGCT
GCCCAGCAGCCGGTCCCGTTCGAG------------------------------ATCGCT
GGTGTCGACGAGGTCGGGCGAGGGGCCTGGGCCGGTCCCGTCACGGTGTGCGCGGCCATC
ACGCCCGAG------GGTCTGACCGACTCCAAGCTGATCACACCCAGGCGCCGTGCCGCC
CTGGCGGCGGAACTGCGCTGGGTCACCTGCCACGCGCTCGGCCACGCCTCCCCGGAGGAG
ATCGACGACCTGGGTATGACGGCGGCCCTGCGTCTGGCGGCGTCGCGGGCCCTGCGGCCC
GACGTGATCCTCGATGGCAAGCACGACCGGGTCCGGACGGTCATCAAGGGCGACCGGTCG
TGCATCGCCGTCGCGGCCGCCTCGGTGATCGCCAAGGTGCGGCGGGACGAGCTGATGGCC
GAGCTCGGGCTGGAATCGGCGGCCTATGCGTTCGCCGAGAACGCCGGCTACCCGTCACCG
GTGCACAAGGCGGCACTGCACGACCTCGGTCCCACGCCCTTCCACCGGCTTTCCTGG---
---------------------------ATGAAGATCAAGAAGGGCGACCTGGTCCAGGTC
ATCACCGGCAAGGACAAGGGCAAGCAGGGCAAGGTCATTGCCGCTTTCCGCGACGAGCGC
GTCCTGGTCGAGGGTGTCAACCGGGTCAAGAAGCACACCAAGGCCAACCAGGCCTCCCAG
GCCGGCGGCATCGTGACCACCGAGGCCCCCATCCACGTCAGCAACGTGCAGCTCGTCGTG
GAGAAGGACGGCAAGACCCGCGTCGGCTACCGGTTTGACGACGGCAACAAGATCCGCGTT
GCCAAGCGGACCGGTGAGGACATC---
>Desulfococcus_multivorans_strain_DSM_2059
ATGGCGTATGTTACGATGAAGGAACTGCTGGAGGCAGGCGTTCACTTCGGTCATCAGACC
AAACGATGGAACCCGAAAATGAAACCCTATATTTTCGGTGCCAGAAACGGGATCTATATT
ATAGACCTTCAGAAGACGGTCCGGATGTTCAGGACGGCCTACGACTTTATCCGGGACACG
GTTGCCGACGGCGAGTCGATCCTTTTCGTCGGAACGAAGAAACAGGCGCGTGACGCCATA
TACGAAGAGGCCAACCGCGCTGAAATGTTTTATGTCTACAATCGTTGGTTGGGCGGTATG
ATGACCAATTTCCAGACCATCAAGCAGAGTATCGATCGCCTGAATCATCTGAACGACATC
CTGAACGACGAAGAGATGAATCTCTATACCAAGAAAGAACGGCTTCGACTGGGTAAGGAA
CGACTCAAACTGGACAACAATTTGGGGGGGATCCGGAACATGACGCGCTTGCCGGGCGCG
CTGTTCATCGTGGATCCCAAGAACGAAGCCATCGCCGTGAAGGAAGCGAAGCGTTTGGGC
ATTCCCACCATCGCCATAGTCGATACCAACTGTGACCCCGACGAGATCGATTACATTATT
CCCGGGAATGATGACGCCATCCGGGCCATTCGTCTGATTACGTCCAAAATGGCCGATGCT
TGTCTGGAGGGGAGG---------------------------------------------
---------------------------------ATGAATACGAAGATCAGGATACGGCTG
AAAGCCTACGACCACAAGCTGCTGGACCAGTCATCGGCGGATATCGTCGATACCGCCAAC
AAAACAGGTGCCAAGGTCGTCGGGCCGATTCCGTTGCCGACCACAATCAACAAGTATTGC
GTGCTCAGATCCCCTCACATCGATAAAAAATCTCGTGAGCAGTTTGAGATGAGAACCCAC
AAACGACTGCTGGATATCCTTGATCCTACCCAACAGACGGTCGACGCCCTTATGAAGCTC
GATCTTTCTCCGGGAGTGGATGTGGAGATCAAGCTGATGCCGAAGCGGGGTAAAAAATAT
TTAGAGGCAAAGAAAAAGTCAAGTCCTGGAGCGCTACTCGGGTTTACGGAAGCTGTACAA
CGAGCGATTGAGACCTCTTTTGCGAAATTCGACGAGACTTTTGATATCGCCGTCAGACTG
GGTGTTGATCCGCGGCACGCGGACCAAATGGTCAGAGGGACGGTTGTCCTGCCCAATGGA
ATCGGGAAAGAGGTGAGGGTTCTCGTATTTGCAAAGGGCGAAAAGGAAAAAGAGGCTGAA
GAGGCCGGAGCCGATTATGTCGGAAACGATGAATTGATCGAAAAGATCAAGGGCGGCTGG
TTCGAGTTCGACAAGGCCGTCGCGACGCCCGACATGATGGGGTCCGTCGGAAAGATCGGT
CGTCTCCTCGGGCCGAGAGGTCTGATGCCCAATGCAAAGACCGGAACCGTCACCTTTGAT
CTGGCAAAGGCGGTCACCGAATTGAAAGCGGGAAAGATTGACTTCAGAGTGGAAAAGGCG
GGAATTGTCCACGCACCCATGGGGAAAGTCTCTTTCGGCGCCGAAAAGATCGTGCAGAAC
GCAACTGCGTTTCTGGAAACGATCATGCGCCTGAAGCCTTCGGCGAGTAAGGGTGCCTAC
ATCCGAAGCATCGCCGTATCCACGACAATGGGACCCGGCGTCAAGGTCGATACGGCATCC
ATCAAA------------------------------------------------------
------------------------------------------------------------
---------------------------------------------GAGACGTCGACGTCC
GAGGAGGATGCCGACAAGAAGAAAAAGAAGGAAAACCGCTGGGCCAAAAAGAAAATCTCC
TTCAAGAAAAAAGAGGTAATCGAGGGAGATGCGCTTTACAGCAAGGCCCGAAACAGAAAA
GGCAAAAAAGGGGCCAAGGCCAAATCCGTGCAAACACAGAAGACCCAGATCACGACACCC
AAGGCCATCAAACGCAAGATCGATGAAACCATTGTCCTGTCCGACCTGGCCAAACGAATG
GGCATCAAGGCCAATGAAATGATCAAAAAGCTGATGATGGGCGTCATGGTGACCGTCAAC
CAGACCATCGACTTCGATACCGCCGCCCTGGTGGCCTCGGAATTCGACTACGAGGTCGAA
AAGGCCCGGTTTATCGACAGCGAGGACGATAAACAGGTGGGACGCTCGCCCGTCGTCACG
ATCATGGGACACGTCGACCACGGCAAGACATCCCTTCTGGATGTCATCCGGAAAACCCGG
ATCACCGAGATCGAGGCCGGCGGCATCACCCAGCACATCGGCGCCTACAGCGTGGCCACC
GGACAGATCACCTTCCTCGACACGCCGGGTCACGAGGCCTTTACCTCCATGCGGGCCAGA
GGCGCCACGGTGACGGATATCGTCGTCCTGGTGGTGGCGGCCGACGACGGGGTCATGCCC
CAGACCGTCGAGGCCATCAACCACTCCCGGGCGGCGGGGGTGCCCATCATCGTCGCCATC
AACAAGATGGACAAGGCCGGCGCGGACCCCGACCGGGTTATGCGCGAGTTGGCGGATCAC
GGACTGATGTCCGAAGAGTGGGGGGGCGACACCATCTTTGTCAAGGTCTCCGCAAAACAG
AACCAGGGGATCGACGAACTGCTGGAGATGATTCTGCTCCAGGCGGAGGTCCTCGAACTG
ACGGCCAATCCGGAGCGACACGCCAGAGGCTACGTGGTGGAATCCAAGCTCGACTCCGGC
CGCGGACCGGTGGCCACCGTCCTGATCCAGGAGGGCACCCTCCATGCCGGAGACCCGATC
GTCTGCGGTATCCACCACGGGAAAATCCGGGCGATGCTCAACGACAGGGGCGCCCAGGTT
GACGAGGCGGGCCCCTCCATGCCCGTGGAAATCCTCGGGCTGTCGGGCGTTCCCAACGCC
GGTGACGAGATGGTCGCGCTGGACGACGACAAGAGCGCCAAACAGGTCAGCGAACACCGT
CTTCAGAAGCATCGGTCCCTGGAGCTGGCCAAGACCAGCCGGGTCAGCCTGGAGAAGCTC
TTCGAGCGGATGCAGGAAGGGGAGGTCAAGGACCTCAACATCATCCTCAAGGCGGATGTT
CACGGATCCATCGAGGCGCTCAGCGACTCGCTCACGAAGCTCTCCGAGGAGGTGACGATC
CGGATCATCCACGCGGCCACCGGCACCGTCTCCGAGTCGGACATCTCACTGGCCGCGGTC
TCCAACGCCATCATCATCGGGTTCAACGTCCGCCCGAGTGCGAAGGTTCAGGCCATGGCG
ACGGAAGAGCACGTGGACATGCGCTTCTACAACATCATCTACAACGTCATCAAGGACGTC
AAGGACGCCATCGTCGGCATGATGGAATCCACCTTCGAGGAACGGGTCCTGGGTATGGCC
GAAACCCGGGAGGTCTTTTTCGTCCCCAAGGTGGGGGCCATCGCGGGCTGTTACGTCACC
AGCGGCTCCATCAAGCGGGGGCAGCGAATCCGCCTGGTTCGGGACGGCGTCATCATTCAC
GAAGGCAAGATCTCTTCGCTCAAGCGCTTCAAGGATGATGCCAAGGAGGTCCAGAGCGGG
TACGAATGCGGCATCGGGATCGAGGGATACAACGACATCAAGGTCGGCGATATCATCGAG
TGTTACTACCTCGAGGAGATCAAG------ATGATCATACTCGGCATTGAAACCTCCTGC
GACGAAACCGCGGCCGCTTTGGTCGAAATTCTCTCTTCCATCGTCGCTTCACAGGTCGAT
ATTCACCACCGGTACGGTGGAGTGGTGCCGGAACTGGCTTCTCGAAAACACCTGGAATCC
ATTGTTCCCGTGACATTAGAGGCTCTTGAGGACGCCATCGACTTTAGCCGGTTGGACGGC
ATTGCCGTCACCCAAGGGCCTGGACTGGTTGGCGCTCTTTTGGTGGGATTCTCCTTCGCC
AAAGGGTTGGCGCGGATGCTGAAGGTGCCCTGGCGGGGGGTTAATCACCTGGAGGGGCAT
CTTCATTCGGTTTTTAGCGATCCGTTCCCCTTTGTGGCGCTTTTGGCGTCGGGCGGCCAC
ACCAGCATCTACTATGTCACCGGACCCACTTTTCAACTGTTGGGGCAGACCCGGGATGAT
GCCGCCGGAGAAGCCTTTGACAAGGTCTCGAAAATGTTGGGGCTGGGATATCCCGGCGGG
GCCGTGCTCGGACGCCTGGCTGCCCGAGGAAATCCCAAATTCCCTCGGGCTTACCTGTTC
GATTTCAGCTTCAGCGGGTTGAAGACGGCGGTAAATCAGTATATAAAACGCCAT------
------------ATAGCCGATATCGCAGCCGGATTTCAAGAAGCTGTGGTGGATGTGCTG
GTCGAGAAGGTGATCCGTGCGGCCGAGACCACGGCCTGTCGAATCGCCATGGTGGGGGGC
GTGGCCGCCAACGAGCGTCTTCGGTGCCGCCTGCTGCACGAGGGGACGAAAAAAATTTCG
GTTCACGTCCCACCTCTGGATTTTTGCGGCGACAATGCGGCGATGATTGCCGCTGTAGGC
TATCATTATATCTCGCAGATGACCGACGACGTCTACTCGCGA---------ATGGAGGTC
AAAGCTGTATTAAGATATGTGCGTACTTCGCCGCAGAAAGTACGATCAATCGTTGATGCC
GTCAAAGGGCAGCCGGTTGAACGCGGACTGAGTACTCTCAAATTTATGCCGCAAAAGACC
GCAGGGATTGTTGCAAAGGTAATCCGTTCAGCGGTGGCGAATGCGGATTTG---GGGATT
GATGTTGACGCGTTGATAATTAAAAACGTAATCGCCGACCAGGGGCCCATGTTGAAGCGC
TTTCACGCCAGGGCACGCGGCAGGGGGACGCAAATATTCAAGCGGACCAGTCACATCACT
GTAATTTTAGAGGAA------ATGGCAGTTGTAGATGTTCTGAACAGCAAGGGTGAAAAG
GTTTCTCAGGTACTTTCAGATGAGATATTCAGCGTTCCCGTGAAGCCCGGCGTTCTCCAT
GAGGTGGTCACCATGCAGTTGGCCTCCCGGCGGTCGGGGAGCGCATCGGTCAAGCGCCGC
GGAGATGTCGCCGGAAGCACCAAAAAACTTTTTCGCCAGAAGGGAACCGGTCGGGCGCGA
CGGGGAAACATCAAATCGCCGTTGTTGAGAGGCGGCGGTGTCGTCTTTGGCCCTTCACCC
AAATCTTATGCCTACAAGGTCCCCAAGAAGGTCAGGCGCATGGCGCTGAAGATGGCGCTT
TCCAGCAAACTTCAGGAAAATGAACTGACGGTGGTGGATCAACTGGAGCTGGATCGAATC
AAGACCAAGGCGTTTGCCGAGGTGATCCGCGCACTGAACAAGAGCAATGTCTTGCTGGTG
ACCGCGGCGGATGAAAAACTCGTTCTTTCCTCCCGGAACCTTCCCAATGTCAAGGTGATC
AAGGTCGAAGGGCTCAATGTCTATGATATCTTGAAATACAGGGATATTATCCTGCTTGAG
CCCGCCGTAAAAGCGATTGAAGGG---ATGGCAGTTAAGAGGATAAAACCGACATCTCCC
GGTCGTAGGTTCCAGGAATATTCTACCTTCGAGGAGATCACCCGGAAAGAGCCTGAAAAG
AGTCTGCTTCGGGTTCTCAAGAAACAGGGTGGTCGAAATACCAACGGCCGGATTACGTGC
AGGCATCGCGGCGGTGGGCACAAACGCCACTATCGCGTCATCGATTTCAAACGAGACAAG
ATCGGCATTCCCGCAAAGGTCGCATCCATCGAATACGATCCCAACCGAAGCGCAAGAATC
GCGCTTCTCTATTATGCGGATGGTGAAAAACGATACATTCTTGCGCCGGTGAATCTCGCC
GTAGGCGATCAGGTCATGTCCGGGCCCGAAGCCGACATCAAGCCCGGCAACACGCTGCCG
ATAAAGAACATACCACTGGGTACGTTGATCCATAATATCGAGTTGCGGGTGGGAAAAGGC
GGTCAGATCGTCAGAAGCGCCGGAACTTTTGCCCAGCTTATGGCCAAGGAAGATCGTTAC
GCCCAGATCAAATTGCCCTCGGGCGAAGTTCGGATGGTTTTGTTGACCTGCCAGGCCACC
ATCGGCCAGGTGGGGAACGTTGTGAGCGAGAACATCGCTTTGGGCAAAGCCGGCCGTAAA
CGTTGGCTGGGTAGTCGACCCAAGGTCCGGGGCGTGGCCATGAACCCGGTGGACCATCCC
ATGGGCGGCGGCGAAGGTCGCTCCTCCGGCGGCCGCCATCCGTGCACGCCGTGGGGTATT
CCGACGAAGGGTTATCGGACACGT---AAAAACAAACGGACCGATCGATATATTGTCAAA
AGGCGTACGAAAAAA------GAAACGGTTTTTTACGCAACAGGAAGACGCAAAACGGCA
GTAGCCAGAACCTGGATAAAACCCGGCAGAGGGAAGATCCTGATCAACAACCGGGAAATC
GGGGATTACATTCCAACGGAATCGATGCGGCTGACCCTGATCCAACCGCTTAACATCACC
AATAATATAGACAGCTTTGACATCAACGTCACCGTGTCCGGAGGGGGTATATCGGGACAG
GTCGGCGCGATTCGTCATGGCCTGACGCGGGCGCTCATCGAGATGGATCCGGATTTGAGA
CCGATTCTGAAAAAAGCAGGTTTTGTGAAACGCGATCCTCGGGTCAAGGAGCGGAAAAAA
TACGGTCAGAAAGGTGCAAGAGCGCGCTTCCAGTTCTCGAAACGGATGTGTAAAGGATTG
ATTGGAAAGAAATTGGGCATGAGTACCGTCTATTCGCCGGAAGGCAAGCAGATCCCGGTA
ACGGTTGTGCAGGTCGGCCCCTGCACGGTTGCCCAAGTGAAAACCAAGTCGACGGACGGC
TACGAATCGCTTCAGCTTTCGTTTGGAGAGAAAGAAAAACGCGTTACAAAGCCGGTCAAG
GGACATTTGAAAAAAAGCAATCTCACGTCTACGGCAGCCCTGCGTGAGGTGCCGGTAGAC
AATGAGGAGTTCACCCCCGGTCAGGTTATCACGGCGGATATCTTCCATGTCGGTGAGAAG
GTGGACGTCATCGGAAAGACCAAGGGGCGAGGATTTTCCGGCGTTATGCGTCGTCACGGA
TTTTCCGGGGGCAAAAAAACCCACGGAAGT---CATAGTCACCGCATCCCGGGCTCCATC
GGATGCAGCGCGCCGGCCCGTGTGACCAAGGGAAAGCGGATGCCCGGGGCCTACGGAAAC
GAGAAACAGACCGTCAGAAACCTTGAGATTGTCGATATTCGGATGGATGACAATCTGGTA
CTGCTTAAGGGCGCGGTTCCCGGATCGAAGTCCGGGCTTGTTATGGTGAGAAAAACT---
------ATGAAAGTCAGCCTGAGTTGGTTAAAAGAGTACATTCCCGTCGACGAATTGACC
GAACGTCTGACCATGGTCGGCCTCGAGGTCGACTCGGTGGAGGATCGCGCCTGGCTGAAT
AGCGTTCGGATTGGCCGCGTTGTTTCGGTGGAGCCCCATCCCAATGCGGACAAGCTCAAA
CTCTGTCACGTTGACGTGGGAGATGTGGTTTGTGGCGCCCCAAATGTCGCCCCAGGCATG
CTCTCTCCTCTGGCGCTGCCGGGGACCGTCTTCAAACGCGTCGAAAAAGGCGTCATTCGA
GGGGAATCGTCCGACGGGATGCTTTGCAGCGAAGCAGAGCTCGAACTGGGGACCGGCATC
ATGGTCATCACAGGGACGCCCTTGCCCCAGGCATTGCTGTCGGATGCCACCATCGAAATC
GATCTGACGCCGAACCGGCCTGACTGTTTGAGTATCATGGGCGTCGCCCGGGAAATCGGA
TTTTTCATCCTGCCGCGCGGTGACGACGTGACAATCGAGGACCCGGAACATTGCCCTCGA
TATGCCGCCCGGCTCATCGAAGGCATCCATGTCAAACCGTCCCCATTCTGGCTGCAGGAT
CGACTGCTGTCGGTCGGACTCCGTCCCATCAACAATATCGTCGATGTCACCAATTTTGTA
ATGATGGAAACCGGGCAGCCGCTCCATGCCTTCGATTTCGATCACCTGCGTATCGTTGTC
CGTACCGCCAAAGCAGGCGAGAAATTCACGACGTTGGACGGCAAGGAGCGTTCTCTCACC
GCGGAAATGCTCATGATTTGTGATGGTGAGGGACCGGTGGCCGTTGCCGGTGTCATGGGA
GGATTGAACTCGGAAATCGAAGGCAGTACCACGCGAGTCCTCATTGAAAGCGCCTATTTC
GATCCTGTCAGCATCCGAAAAACAGCAAAGACACTGGGGCTGGCCACCGATGCCTCTCAC
CGCTTCGAACGCGGCGTCGATCCCGAAGGCACGCTGTTCGCGCTGAACCGAGCGGCCCAG
CTGATGCTCGAAACCGGTGGCGGACGTCTTGTGGAAGGCGAACGGCCCATTCGGGTGGAA
AACTCACCTATAACGCTGTCAATCCAAGCGGTCAACCGGCATCTCGGCATCATATTGACC
CGGGACGCCGTTTCCGAAATGCTGCAGGCCATCGAGTTCGGCGTAACGTTAACGGTGATA
CCGCCGCCATTCCGTGTGGATGTCCCGGAAGATCTCATGGAGGAGATCGCCAGGCTCTGG
GGATACAACAGGATTCCGGTCACCTTTCCCTCCCAAGGGGTGCGGTTTGACCCCCATATC
GTCCTGCGAAACCGGATCAAAGACCTGCTGGCTGGCTACGGCTTCGCGGAAACCATCAAT
TACAGCTTCATTGACGAGGCCTCCCAACGGCGAATGCTCCACATCCTCAATCCGTTGACG
GAAGACCAGTCGGTCATGAGAACCTCGCTGCTCCCCGGACTTCTGACCACTGTAGCCAGA
AACTTTGCACAGCAAAACCGGAACCTGAAACTGTTCGAGGTGGGAATGACCTTCGAGGTC
GAGATGGTTGCGGGAGTGTGGACCGGAACCTCCTGGTGT---GATTTTTATGATCTCAAG
GGTGTTGTCGAGGCGTTGGCGGCGGACCTGGGCATTTCCTTGCGGTTCAGTACCCGGACA
GGCCATTCCGCCATTATCACGGCCGGAATTATGGGTGAGCTGCATCCGGACGTTGTCAAG
CAATACGACCTGACCGCATTCATTTTTGAACTTCAACTCGAACTGCTGGCCAAACAGGCC
CAACCCATTCCGAAATTTCCATCGACCGACCGCGACATCACACTTATTGTCGACAGTGCT
GTTGAAGCCGGCGCCATCGTTACGACCGTGACTGAACCTCTAGTGGAAGAAGCCTTTCTG
TTCGACGTATACGATGGGGAAAATATTCCGGAAGGGAAAAAAAGCATTTCTATTCGAATC
GTCTACAGATCGTCAAATGAGACCCTGGAAGACGATGTCGTATCGCCCGTTCACGCGAAG
ATATCCAGTCTTTTGATGCGAACCTTCAATGCGACC------ATGATTCAGGCAGAATCT
AGACTGACGGTAGCGGATAACTCCGGAGCCAAAGTTCTATACTGTATCAAAGTCCTCGGT
GGTTCCAGAAGACGGTATGCCAGCATCGGCGATATCATCGTGGTGACCGTCAAGGAGGCC
ATACCCAATGCAAAGGTCAAAAAAGGGGAAGTCCTGAAAGCGGTGGTGGTTCGGACCAAG
AAGGAAATCAAGCGTCCGGACGGATCCTACATCCGATTCGACGACAATTCCGCCGTGCTG
ATCAATGCGGCCAAGGAGCCCGTTGGAACACGTATCTTCGGACCTGTGGCAAGAGAACTC
CGAGCGAAACGGTTTATGAAAATTATTTCACTGGCTCCAGAGGTATTA------------
AGACAGGATACGGATGAGAATCAGTTAATCGATAAAGTCGTCCATATCAGCCGGGTGGCG
AAGGTCGTTAAAGGTGGTAGACGGTTCAGTTTCAGTGCGATCGTTGTTGTCGGCGATGGT
GAAGGCAGTGTCGGCTTCGGTTTGGGCAAGGCCAACGAAGTTCCCGAAGCCATTCGAAAG
GGTGTTGACAAGGCCAAAAAAACCATGCTGAAGGTGCCGCTGGTCGACGGGACGATCCCG
TTTGAAATCGTCGGCAAATATGGCGCCGGCCGTGTCCTTCTGAAACCGGCGTCCCAGGGA
ACCGGCGTTATCGCCGGCGGTGCGGTTCGCGCTGTGCTGGAGGCCGTCGGTGTGCAAAAT
ATTCTGACGAAATGTTTGGGATCCAACAACCCTCACAACGTCGTCAAGGCGACACTGGAA
GGGCTCTATCGGCTTCAGAGCCGTAGGCAGGTCGCTGCAAGACGGGGAAAGCCTGCGGAA
GAA---------ATGCCACGGTCGTTAAAAAAAGGTCCATACATTGATGCCAAACTCATG
AACAAGGTGTTGGTGGCCCAGGAGACCCGCAACAAGGTGATCAAAACGTGGTCCCGGCGT
TCGACAATCATCCCTGAGATGGTTGGCACCACGCTGGCGGTTCACAACGGGAAAAAATTT
ATCCCGGTGTTCGTGACGGAAAACATGGTGGGGCACAAGCTGGGTGAATTTTCGCCTACG
CGTACATTCTACGGTCACGCCGGTGATAAGAAATCT---------ATGCCAAGAAGAAGA
GAAGTTCCCGAGCGGGTGATTGTTCCGGATCCAAAGTATGACAGCCTTGTCGCAAGGTTT
GTCAAATCCATCATGCGCGACGGCAAGAAAAGCGTGGCGGAGAGAATCCTTTACGACGCT
TTTGACATTATTGGGGAAAAAACCAACGAGGCGCCGCTGAAGGTGTTCGAAAACGCCATG
GAAAACGCCAAGCCGACCATCGAGGTCAAATCACGGCGCGTCGGCGGATCGACCTACCAG
GTTCCGACGGAGATCCGGCCGTCTCGCAGAACGGCGTTGGCGATCCGTTGGATTATCGAT
TTTTCGCGGAAACGCTCGGAAAAGGGAATGTCCAAGAAGTTGGCGGGGGAGTTGCTGGAC
GCCGCCAATAACCGAGGTGCTACCGTCAAGAAGAGAGAAGATACGCACAAGATGGCCGAA
GCCAACAAGGCATTTGCGCATTTCCGCTGGATGTTGAGTCCTAAGAAGGTAAAATTTCGA
AAACAACAAAAAGGGAAAATGCGCGGGATCGCCTGGCGCGGCAGCGACTTGGCTTTTGGC
GAGTTCGGTCTGCAGGCGATGGAGTGCGGCACCATCAGCTCCAAGCAGATCGAGGCCGCG
CGTATCGCCATGACCCGCCATGTCAAGAGGGGCGGAAAGATGTGGATTCGGATTTTTCCC
GACAAACCTTTCACCAAAAAGCCCGCCGAAGTACGAATGGGAAAGGGTAAAGGCGCACCT
GAAGGTTGGGTGGCCGTCATTCGTCCCGGCAGAATCCTTTACGAAATGGAGGGCGTCCCG
GTGGAACTGGCCAAAGAGGCCCTTCGGCTGGCCGCCCACAAGCTTCCCATCAAGACCAAA
TTTGTTGAAAGA------------GCAAGAATTGCGGGCGTAGATTTACCTAAGGGAAAG
CGGATTGAAATCGGGCTGACCTATATCTATGGTATCGGTCGAACGTCGTCGAGTCGGATA
CTGTCACAGCTGGATATCGATCCGAATGTAAAGACAGATGATTTGACCGAAGGACAAATC
AACGACATTCGAAAAATGATCGACTACAAGGTCGAGGGCGAGCTTCGAACCGAGGTCTCC
ATGAACATCAAGCGGTTGATGGATCTGGGATGCTATCGTGGACTTCGGCATCGAAAAGGG
CTTCCCGTCCGGGGACAGCAGACCAAAACCAATGCGAGAACCCGGAAGGGGCCGCGACGG
GCGGCAGTGAAGAAAAAA------------AACATCGAAAACATCAAGGCCGAAGCCCTG
GCTGAACTGCAGGACGCCTTGGATGACGGCGTCAAATCCATCTCCGTTCGGTACCTGGGC
CGAAAGGGTATCATTACCCGTTACCTCAGAAACATTTCCAATCTTCCCGCAGCAGAACGC
CCGTTCGCCGGTAAACGTGCCAACGAAGTCAAAAACGAGTTGGATGCCGCTTTCAAGGAT
GCCCTTGGGAAGCTGGCATCC------------GACGCTACGGATGAGCGGATTGACGTG
TCCCTACCGGGCCGGACACCGCCCCGGGGGTTCCTTCATCCCCTGACACAAATCACCCGT
GACATCTGCGACATCTTCACGCGAATGGGGTTCAACATCGCCGAGGGACCAGAGGTGGAA
TCGGATTACTATAATTTCGAGGCCCTCAACATCCCTAAGAACCATCCGGCGCGAGATATG
CAGGACACTTTTTATGTCTCGGATGTATTGAGGACGCAGACCTCCCCTATGCAAGTCCGG
ACCATGGAGAAACAGAAGCCTCCGGTCCGCATCATCTCCCCGGGCAAGGTCTATCGATGT
GAT---TCCGATCTGACCCATACGCCCATGTTCAGTCAGGTCGAAGGGCTCCTGGTGGAT
GAAAACGTCAGCTTCGGAGACTTGAAAGGCACGCTGACGGCCTTTGTCCATCAGATGTTC
GACGCCAAAACCGCCCTCAGATTTCGCCCGAGCTTTTTCCCTTTTACCGAACCCTCCGCC
GAGGTAGATATCTGCGTGATGTGTCGGGGAAAAGGCCAAGGTTGGCTGGAGGTCCTCGGG
TCGGGGATGGTCCATCCCGCCGTTTTTGAAAACGTGGGGTACGACACCCGTCGTTATAGC
GGCTTCGCCTTTGGCATGGGCGTTGAGCGCATCGCTATGCTTAAATACGGCATCGACGAC
CTCCGAAAGTTTTTCGATAACGATTTCAGATTTTTGAGGCAGTTT---ATGAAACTGCAT
GAATTGTCCCCCGCGGAAGGGGCGCGAAAATCACGGAAACGCATTGGCCGCGGCGTCGGC
TCCGGATGGGGAAAGACAGCGGGTCGAGGCAGCAAAGGACACAACGCCCGTTCCGGCGGC
GTCAGGCCGGGATTCGAGGGCGGTCAGATGCCGATCCACCGTCGTCTTCCCAAACGGGGA
TTTACCAATTTTAAGAAAAATATCGCCGTCGTCAATATTCGGGATCTTGCGAAG---TTC
CAGAGCGGCACCATTGACGGCCCGGCCCTGATCAAGGCGGGAATCGTCAAGGGAAGCATT
AAATTGTTGGGGTTCGGGGATATCGATTATCCGTTGACGGTCCGTTTGGATGCCGTCAGT
GAAAACGCCAGAAAAAAGATCGAGGCCGCCGGCGGCACGATC------------TACAAT
CAGATTATACGCCCTCTGGTGACGGAAAAGACGACGAATCAAAAAGAAAATCAATTTTCG
TTCGAGGTGAACCCCAGAGCAAACCGTGTGGAGATCAAAAAGGCTATCGAAAAGATTTTC
AGCGTCCGCGTCGCCGGTGTTCGGACCATGCACGTCAAAGGCAAGAAGCAGAGAGGCGGG
AAGCGAAAAGACTGGAAAAAGGCGGTAGTCACACTGATGCCCGGAATTGACTTTTTTGAA
GGC---ATGTCTCGAGTAGGTAAAAAACCGATTCCGATACCAAGCAAAACGAAGGTATCC
TATAAAGACGGAATGATCAGCGTTGAAGGTGAAAAGGGCAAGCTGACTCGGACGATTCAC
GATGCGGTGAACCTGGATGTTCAAGACAACGAGATCCATGTGACCATGGAGAAGGATCGT
GAAATTCGGGCGATCCAGGGGTTGACCCGAAGCCTCGTTTCCAACATGGTGACCGGGGTG
AGCGCCGGATTCGAGAGAATCCTCGAGATCAACGGCATCGGATATCGCGCGGAGGTGAGC
GGAAATCAGATCGTGCTGAACCTTGGCTATTCCCACCCCATCAACTTCGAGATACCCAAG
GGGATCTCCGCCGAAGTCGACCGGAACAACACGATCAAACTTTCAGGCATCGATAAGGAA
GCGCTTGGACAAATGGCTGCATCCATTCGACGCCTGAGACCCCCGGAGCCCTACAAGGGC
AAGGGCATCAAATACGCTCAGGAAAAGATTCAGCGCAAGGCCGGGAAGACCATGGCAAAA
AAGGTAATTGCACAGATAAAACTACAGGTGACGGCAGGCAAGGCCAACCCGTCCCCCCCG
ATCGGTCCGGCGCTTGGACAGCACGGTGTCAACATCATGGATTTCTGCAAAGCCTTCAAC
GCGAGAACGGCCAATGAGGAAGGCATGATCATCCCGGTTGTCATCACCGTTTATCAGGAT
AGGTCCTTTACCTTTGTGACCAAAACACCGCCTGCTGCCGTCCTGCTGAAAAAAGCGGCG
AAAATTGCCAAGGGTGCGAGCGATCCGAAGCGCGATAAGGTCGCCAGGGTGACGCGGGCG
CAGGTAGAGGAGATTGCCAAGCTCAAGATGCCTGATTTGAACGCCTACGATTTGGATGCG
GCCTGCAAGATCATCGAAGGTACCGCAAGGAGCATGGGGATCGAGGTA------GATAGT
TTAAAAAAAACTTATGAGGAAAAGATCGTTCCCGAGTTGATCGAGACCTTCGAGTACAAA
AACATCATGCAGGTGCCGAAGCTGACCAAGATTGTGCTCAACATGGGGTTGGGAGAAGCG
ATCCACAATATCAAATTGATCGACTCCGCCGTCGAGGAACTCAGGATGATCGCCGGACAG
CAACCGGTCGTTACGCGCGCCAAGAAGTCCATCGCCGCTTTCAAGCTGCGGGAAGGCATG
CCCATCGGCTGCCGGGTGACCCTTCGCCGTGATCGGATGTATGATTTTTTCAGCAAATTG
GTGAATATCGCCTTGCCGCGTGTTCGGGACTTCAGGGGTATCTCCGGGAAGGCTTTCGAC
GGAAAGGGGAATTACTCCCTGGGCATCCGGGAGCACATCATTTTTCCGGAAATAGACTAT
GACAAGATCGACAAGATCAAGGGCCTGAACATTTCGGTCGTTACGACAGCCGAGACCGAT
GAAGAAGGAAAGGCACTGCTTAAGCTCTTGGGGATGCCGTTCAGG---ATGCCGACCATA
AACCAATTAGTGCGAAAAGGTAGACAGCGAATTAAGAAAAAGACCGGTACCCCGGCTTTA
AAAGGTGCGCCTCAGAAAAGAGGGGTCTGCACCCGCGTGTACACCTCGACGCCCAAGAAG
CCGAACTCCGCCTTGCGGAAGGTCGCCAGGGTCCGGCTCACCACGGGGATCGAAGTGAGC
GCTTACATTCCGGGTATCGGCCACAATCTTCAGGAACACTCCGTCGTCCTGGTTCGAGGC
GGCCGCGTCAAGGACTTACCTGGTGTGCGGTATCATATCGTCCGGGGCACCCTGGATACA
CTGGGCGTGGAAGATCGGAAGCAGGGGCGGTCCAAATATGGTGCCAAGAAACCCAAA---
------AGTGAGATTAGAGAGCTGAGCCCCGAGGAAATGCGCCAGAAGGCGAACGACCTC
TACGAAGAGCTCTTCAACCTGCGCTTTCAGCATGGTGTGGGTCAGCTTGAAAACACGCAG
AAGATCAAATCCACCAAGCGTGGTCTGGCTAGAGTCATGACGATTATCAAAGAGACTGAA
CGC---TTGGGCCAGAAAGTAAACCCTGTTGGGTTAAGACTCGGTATCGTAAAGACATGG
GACTCCCGCTGGTATGCTGGGAAAAACTATGCGGATTACATTCTAGAGGACTTTAAAATC
CGGAAGTTTATAAAGAAGAAGCTTCACGCAGGGATTTCTAAAATAGAGATCGAAAGATCC
TCCAAGCGTGTTAGACTCCGAATTTATACAGCACGGCCGGGGATTGTCATCGGCAAAAAG
GGCTCCGAGATCGAACAACTCAAAAATGAACTGGAGAAGATGATCACCCAGGAGGTCCTG
ATTGACATCCAGGAGGTCAGAAAACCTGAAATCGATGCACAGCTGGTTGCCGAAAATGTC
GCCGCCCAGATCGAGAGACGCGTGGCCTTCCGGCGGGCGATGAAGCGGGGGGTCTCCTCG
GCGATGCGTTTTGGAGCCAAAGGCGTCAAGATCATCTGCGCAGGCCGCTTGGGCGGTGCG
GAAATGGCAAGGACCGAATGGTACCGTGAAGGTCGCGTTCCGTTGCATACCTTGAGGGCT
GATATCGATTACGGATTTACGGAAGCCAACACGACATACGGCATCATCGGTATTAAGGTA
TTTGTTTTCAATGGCGAAATCTTGAAGAAG------------------------------
------------------ACTCGAACCAAAAAAAAAGAGAAAAAAAATATATTAAACGGC
GTCGTGCATATTCAATCGACGTTCAATAACACCATCGTGACCATTACGGATCCGACGGGA
AATATCGTTTCCTGGTCCAGTGCCGGTGTGCAGGGCTTCAAGGGGTCAAGGAAAAGTACG
CCGTTCGCCGCTCAGTTGGCCGCTGAGGACGCTTCCAAAAAAGCGATGGAGCACGGCATG
AAAAATGTCGAGGTTTATGTCAAAGGCCCGGGAGCCGGACGGGAATCCGCTCTTCGGTCG
TTGCAGGCTGCCGGATTCAACATCGTCATGATCAAGGATGTTACACCGATACCGCATAAT
GGTTGCAGACCGCCGAAACGCCGCAGGGTG------GACAAGAAAAAGGCGATCGTGGAG
GAACTTCACGAAAAGTTCTCGAAATCCAAGATTGTCATCCTGACCGACTATAAGGGGCTT
GATGTGGCCGCCGTCAGTGAATTGAGGAAAAAACTCAACGAGGTCAATGTCGAATTCAAG
GTCGTCAAGAACACGCTTCTCGTCAGAGCGTCCGAAGACACCGAGGTGGCAAAAGATGAC
TTCAAAGGCCCCAGCGCCGTAGCGATGAGCTACGACGATCCGGTCGCGCCCGCGAAGGTC
ATGACGGAGTTTGCGGGAGGAAACGACAAGTTCGAGATCAAAATCGGCGTCATGAACGGC
AAACGGATCGATGTCAAGGCCATCAAGGCGCTGTCGTCCCTGCCGTCCAGAGAGGTCCTG
CTCGCGCAGGTGCTCTCCGCGATGAACGGGGTTCCGACATTCGTGCGCGTTCTCAATGCG
GCGTTGCAGGCCATCAAAGAGCAG---ATGACGATTAGCGATCCAATAGCGGACATGCTG
ACCCGAATCCGGAATGCCGGGAGGGCGAAGCTGAAGAGTGTCGACATCCCCGGCTCGAAC
ATGAAGGTCGAACTGGCCAAGGTGATGCGAAACGAAGGCTATATCAAGAACTACAAGTTC
AAAGACAACAAACAGGGTGTCCTTCGGGTTTATCTGAAATAT------GGTTCGGATTCC
GCCATCTACCAGATAGAGCGCGTCAGCAAGCCGAGCAGGCGGGTTTACGTGAAGGGTAAG
GATATCAAGCCCTTTTTTAACGGCACAGGTATTGCCATTTTGTCCACATCCAAGGGGATC
ATGACCGACCAGCAGGCCCGTAAGGAAAACGTAGGGGGCGAGATCCTCTGCAGGGTCTGG
---------GGCATCCTCGTTGTGGACAAGCCCGAAGGGATGAGCTCCGCCGGCGTCGTG
GGTCGGATCAAGCGTGGGCTCAGGGCGGGAAAGGTGGGACATTGCGGCACCCTCGATCCC
TTTGCCTCAGGCGTCGTCGTCTGCTGCATCAATCAGGCCACCCGTCTGGCAGGTTTTTTC
CTTCATGGGGACAAGCGCTATGAAGGGATCCTTCGGCTGGGGATCGAAACCGACACCCAG
GATCTGACGGGGGAAGTCGACGTC---ACGGCGGATGCCGTCCGATCGGCCTTCGCCGCC
CTGGAGGGGCCCATGCGGCAGCATCCTCCGGTCTATTCCGCTCTCAAACACCGGGGGGTG
CCGTTGTACAAACTGGCCCGGGCAGGCCCGGTCCAGAAGCCGCCCAGGGAGATCGTGATC
CACCGCCTCGAGGTTCAGGCCGTCGATCTGCCGGATTCGGTGTCGTGTTCCGGCGGCACC
TATGTCCGGACCCTGGCCGTCGATCTGGGGCGAATGCTGGGATGCGGCGCACACCTTCGG
AAGCTCGTCCGGACGGCCGCCGGCCCTTTCTCCCTGGAACAGGCCCTCGTCGATGCCGTC
GAACGGATGATTCCCATGAACGACGCCGTGGCCTTCATGCCCATGCGGCGAATCGCCCCT
GAAACGGCCCGTAAAATACGCCACGGC---------------------------------
------------------------------------------------------------
---------------AAAAAACAAGCGCGTCTGAAGCGCAAAAAAAGAATTCGAAAACAT
GTGGCCGGAACCAGCGAGAGGCCTCGGTTGAGTGTTTTTCGAAGCGCGAAGCACATCTAT
GCGCAGGTGATTGACGACATCCAAGGCATCACCCTGGTCGCCGCTTCCAGCACGGAACCG
GCCGTTAAGAATGGAAAAGGCAAAAAGGATACCGCGGAATTTGTAGGGAAACTGGTTGGC
GAGCGGTTGATTGAAAAAGGTGTGAAACAGGTCGTCTTCGACAGAAACGGCTTTTTGTAC
CACGGACGGGTCAAGGCCGTCTCCGAGGGTGCGCGTAAGGCCGGATTGGATTTT------
---ACATCAGAACAAAAACGGGATTTGATCGACCAATATAAACTGCACGACAGCGACACC
GGATCGCCCGAGGTCCAGATCGGACTGCTCACCCACCGCATCTCCTACCTGACGGAGCAC
CTGAAGGTCCACAAGAAAGACCATCATTCCCGAAGGGGGCTTCTGATGCTGGTCGGCCAG
CGCCGGCGACTCTTGAACTATGTCAAGAACAAAAACATCGTCCGGTACCGGGAAATTATC
GAGCGGCTGGGATTGCGCAGA---ATCACCATCGGCACCCGGGGCAGCCAGTTGGCCCTC
TGGCAGGCCAACTGGGCTCGCCGAACCATTATGGAAACAGCCGTCGAACTCCTCATCATC
AAGACCAAGGGCGACAAGATCCTGGACGTCCCCCTGGCCAAGGTCGGCGGCAAGGGGCTT
TTCGTCAAGGAGATCGAGGACGCCATGCTGGACGGCAGGATCGATGCGGCCGTCCACAGC
ATGAAGGATATGCCGGCCAAGATCCCACCCGGACTCTGCATCGGCGCCGTTCCCGAGCGG
GAGACGCCTCAGGACGCCCTGGTCTCCCGAAATCCCCTGAAGCGTCTTCCCCAGGGCGCA
CGGGTGGGGACCAGCAGCCTGCGGCGCGGGGCCCAGCTGAAAAGCGTTCGCCCGGACATC
GAGATCGTGCCGCTCCGCGGGAACCTCGATACACGCCTCAACAAGCTCACCGAGAGGTTG
GATGCGGTCATCCTGGCGGCAGCCGGTCTGAATCGCATGGGCCTGACCGACCGAATCACC
GAAATGATCGACACCACCGTCCTCCCGGCCGTGGGCCAGGGAGCCCTCTGCATCGAGTGT
CGGGATCCCATCGCCCCGGTGATGGCGGCCCTGAATCACGCAGAAACACGAAAGGTGGTC
ATGGGGGAGCGGGCCTTTCTGAACCGCCTGGAGGGCGGGTGTCAGGTACCTATCGCCGCC
CACGGCACGCTTGAACTGATCGGGCTGGTGGCCGCCCTCGACGGCACCGTCATCCGGGAA
ACCGCCGAAGAC------GCGGAACGCATCGGCGTCTCTCTGGCCGAACACCTCATC---
------------------------AAACGACAGTTGACCGGGACGATCGTCAGCAACAAG
ATGGATAAAACCGTCGTCGTCCAGGTCGAACGGTTGGTGAAGCATCGACTTTACCAAAAA
TACATTCGTAGGCGGGCCAAGTTTGCAGCCCACGACGAGGCTAACGTCTGCCAGGTGGGG
GATAAGGTGATGATCACCGAGTCCAGGCCGCTCAGCAAAACCAAGCGATGGCGAGTAAGC
CAAATACTCGAAAAAGCT---------ACATATAGCGCCAAAGAATCAGACAAGATCGGC
AAATGGTATGTCGTCGATGCCAACGGCATCGTATTGGGCAGATTGGCAAGCAGAATCGCA
CATCGAATCCGCGGCAAGCATCATCCATTGTTTACACCCCATGTGGATACCGGCGATAAT
ATCGTCGTTATCAATGCGGACAAGATCGTCCTGACCGGCCGCAAAATGGAGCAGAAAACC
TACTACCGGCACAGCGGTTATACCGGCGGACTGACGGCGACCACTGCCAAAGAATTGCTG
AACAAAAAACCGGAGGACATCATCCGCTTCGCCGTCAAGGGAATGCTGCCCAAGAACAGA
CTGGGTAAACGGTTGATCAAAAAGCTGAAGGTGTATTCCGGCAGCGATCATCCACACACC
GCGCAGCAACCCGAGGTTCTGGAA------TTCGAAGCCCATGCCCGGAAAAAAATTGCG
GGCGTTGACGAGGCCGGCCGGGGCCCCCTGGCCGGCCCTGTTGTCTCTGCCGCCGTGATG
TTGCCTTCCACAATAGCGATTGACGATTCGAAGAAACTGGCGCCCCGGAAGCGGGAGATC
CTCTTTGACCGCATTTATGATGCCCCGGGCGTGGGGGTCGGCGTGGTGACTGCCGAGGAG
ATTGATCGCACGAATATCCTCCAGGCCGCTCTCCGGTCCATGGTCTTGGCGGTCAGGCCG
GACCTTCTGGTCGACGGCCTTTTTCCGATTCAGGAGCCGATTGTCAAGGGGGATGCCAAA
AGCATATCCATTGCCGCAGCATCCATCGTCGCAAAGGTCACCAGAGACCGGCTCATGGAA
TGTTACCATCGGCAATACCCCCAATACGGCTTTTCCAGTCACAAAGGATACCCCACCCGG
GCCCACCGTCTCGCCGTCGCTCTTTATGGCCCGAGCCCCATCCATCGCAAAACTTTC---
------------------------AAATGCCACGTCAAGAAGGACGATAAAGTTAAAATC
ATCACCGGCAAGGACAAGGGGAAGATCGGCAAAGTGCTGAAGGTGAACAAGAAGAATCGG
GTTCTTGTCGAAAACATCAATATCGTAAAGCGCCACACAAGACCCAGCGCACAGAACAGA
CAGGGCGGCATCATCGAGACCGAGGCGCCGATTCACTGGACGAACGTCATGTTGATGTGC
AACAAGTGCTCGCCTTCCCGTATCAGGATGCGGCAGGAGGACGGCAAAAAGGTGCGCGTT
TGTGCAAAATGCGATGAGGTGTTG---
>Pseudomonas_fluorescens
ATGTCCCAAGTCAACATGCGCGATATGCTGAAGGCCGGTGTGCACTTCGGTCACCAGACC
CGTTACTGGAACCCGAAAATGGGTAAGTACATTTTCGGCGCGCGTAACAAGATCCACATT
ATCAACCTTGAAAAAACCCTGCCAATGTTCAACGAAGCTCTGACTTTCGTAGAGCGCCTG
GCTCAGGGCAAAAACAAGATTCTGTTCGTCGGCACCAAGCGTTCCGCTGGCAAGATCGTT
GCTGAAGAAGCAGCACGTTGCGGTTCGCCGTACGTCGATCACCGCTGGTTGGGCGGCATG
CTGACCAACTTCAAAACCATCCGTGCTTCCATCAAGCGTCTGCGTGACCTTGAAGTGCAA
GCCGAAGACGGTACTTTCGCCAAGCTGACCAAGAAAGAAGCGCTGATGCGCTCCCGTGAC
CTGGAAAAGCTCGATCGTTCCCTGGGTGGTATCAAGGACATGGGCGGTCTGCCTGACGCA
CTGTTCGTTATCGACGTTGATCACGAGCGCATCGCGATCACCGAAGCCAACAAGCTGGGT
ATCCCGGTTATCGGCGTAGTCGATACCAACAGCAGCCCGGAAGGCGTTGACTACATCATC
CCAGGCAACGATGACGCAATCCGCGCTATCCAGCTGTACATGGGTTCGATGGCTGACGCT
GTAATCCGTGGCCGCGGCGGCGGCACCGTAGAG---------------------------
------------------------------ATGCAAAATCAGCAAATCCGTATCAGGTTG
AAGGCTTTTGACCATCGCCTGATCGACCAATCCACCCAGGAAATCGTGGAAACCGCGAAA
CGTACTGGGGCACAAGTGCGTGGTCCTATTCCACTGCCTACCCGCAAAGAGCGGTTCACC
GTTCTGGTCTCCCCGCACGTCAACAAAGACGCGCGTGACCAGTACGAGATCCGTACTCAT
AAGCGCGTTCTGGACATCGTCCAGCCAACGGATAAAACCGTTGATGCACTTATGAAGCTT
GATCTGGCGGCCGGTGTGGAAGTACAGATCAGCCTCATGGCTAAGCTGACCAAGCGCCAA
AAGGCTATCGCCGGCAAAATCGAAGCGGGCAAGTCCTACAACTTTGTAGATGCTGCTGCT
CTGCTGACCGAGCTGTCGACTGTCAAGTTCAGCGAGTCCGTTGACGTTGCTGTAAACCTG
GGTGTTGACCCACGTAAATCCGACCAGGTCGTTCGTAGCGCTACTGTGCTGCCACACGGT
ACTGGCAAGACTGTACGTGTTGCTGTCTTCACCCAAGGCCCGGCAGCTGAAGCTGCTCTG
GCCGCTGGCGCTGATCGCGTTGGCATGGACGACCTGGCTGCCGAAATGAAAGGCGGCGAC
CTGAACTATGACGTAGTTATTGCTTCCCCGGATGCAATGCGCGTTGTAGGTCAGTTGGGT
CAGATCCTGGGTCCACGTGGTCTGATGCCTAACCCGAAAGTCGGTACCGTAACTCCAGAC
GTAGCTACCGCGGTTAAAAACGCCAAGGCTGGTCAGGTTCGTTATCGCACCGACAAAAAC
GGCATCATTCACACTTCCGTTGGCAAGGTCGGCTTCGACGCCGTCAAGCTGAAGGAAAAC
GTTGAAGCCCTGATCGCTGATCTGAAGCGTATCAAGCCAGCTTCTTCGAAAGGTATCTAC
GTCAAGCGCGTTACCCTGAGCACCACTATGGGCCCAGGTCTGGTCATCGACCAGGGT---
------------------------------------------------------------
------------------------------------------------------------
------------------------------------------------------------
------------------------------------------------------------
---------------------------------ACCGACGAAGAAAGCGATGGCTTCCGT
CGTGGTGGTCGCGGCAAGGCCAAGCTGAAGAAACGCAACGCCCACGGTTTCCAGAGCCCA
ACCGGCCCTGTCGTGCGTATCGGCGAGACCATCACTGTTGGCGATCTCGCTCAGCAGATG
TCGGTCAAGGCTGCTGAAATCATCAAGTTCATGTTCCTGGGTACTCCAGCCACCATCAAC
CAGGTACTGGACCAGGAAACTGCCCAACTGGTTGCTGAAGAGCTGGGCCACAAAGTGACC
CTGGTCAGCGCCGAGTCCCTGAAGTTTGAAGGTGAAGCGTCCCGTGCTCCAGTCGTGACC
GTCATGGGCCACGTTGACCACGGTAAGACTTCCCTGCTCGACTACATCCGTCGTGCCAAG
GTTGCAGCGGGCGAAGCCGGCGGCATTACCCAGCACATCGGTGCCTACCACGTTGAAGAC
GGCATGGTGACGTTCCTCGACACCCCTGGTCACGCCGCGTTTACCGCCATGCGTGCCCGT
GGTGCCAAGGCGACCGACATCGTGATCCTGGTGGTTGCAGCGGACGACGGCGTGATGCCG
CAAACCATCGAAGCCGTTCAGCATGCTAAAGCAGCTGGCGTGCCGCTGGTGGTTGCCGTG
AACAAAATCGACAAGCCGGGCGCTGATCTCGATCGCATCCGTAGCGAACTGTCGGTTCAT
GGCGTGACTTCCGAAGAGTGGGGTGGCGACACTCCATTCGTACCGGTCTCGGCGAAGATG
GGTACCGGCGTTGACGAACTGCTCGAAGCAGTCCTGTTGCAAGCCGAGGTCCTGGAACTG
ACCGCTACCCCATCGGCTCCTGGCCGTGGTGTTGTGGTTGAATCCCGCCTCGACAAGGGC
CGTGGCCCGGTTGCGACCGTTCTGGTTCAAGACGGTACCCTGCGCCAAGGCGACATGGTG
CTGGTCGGTTCGAACTACGGCCGTGTACGTGCCATGCTCGACGAGAACGGCAAGCCAATC
AAGGAAGCCGGTCCAGCCATCCCTGTCGAGATTCTCGGCCTGGACGGTACCCCGGACGCT
GGCGACGAGATGAGCGTAGTTGCCGACGAGAAGAAAGCCCGTGAAGTGGCTCTGTTCCGT
CAAGGCAAGTTCCGCGAAGTCAAGCTGGCCCGTGCTCACGCCGGCAAGCTGGAAAACATC
TTCGAGAACATGGGCCAGGAAGAGAAGAAGACGCTTAACATCGTCCTCAAATCTGACGTC
CGTGGTTCCCTCGAAGCGTTGAACGGCGCCTTGAACGGCCTGGGTGACGAAGTGCAAGTG
CGTGTTGTCGGTGGCGGTGTCGGTGGTATCACCGAATCCGACGCCAACCTGGCACTGGCT
TCCAACGCTGTACTGTTCGGCTTCAACGTGCGTGCCGATGCTGGCGCACGGAAGATCGTC
GAGCAGGAAGGCCTGGACATGCGTTACTACAACGTCATCTACGACATCATCGAAGACGTC
AAGAAAGCCCTCACCGGCATGCTTGGCAGTGACGTTCGGGAAAATATCCTGGGTGTCGCC
GAAGTTCGTGACGTGTTCCGTTCGCCGAAGTTTGGCGCGATCGCCGGTTGCATGGTTATC
GAAGGTACTGTGCACCGTAACCGTCCAATCCGTGTACTGCGTGAAGACATCGTTATCTTC
GAAGGCGAGCTGGAATCCCTGCGCCGCTTCAAGGATGACGCTTCCGAAGTACGTGCCGGC
ATGGAGTGCGGTATTGGCGTCAAGAGCTACAACGACGTCAAGCCTGGCGACAAGATCGAA
GTCTACGAGAAGGTTCAGGTTGCTCGC---ATGTTAGTACTGGGCTTAGAAACCTCCTGC
GACGAGACCGGCGTCGCGCTTTACGGGCTTTTGGCCGATGCGCTGTTCAGTCAGATCGAC
CTGCACCGGGCCTACGGCGGCGTGGTGCCCGAGCTTGCCAGCCGGGATCACGTCAAACGC
ATGCTGCCACTGATTCGTCAGGTGTTGGACGAGGCCTGCGTCGCCACCGAGATTGATGCC
ATCGCCTATACCGCCGGCCCGGGATTGGTCGGGGCCCTGCTGGTTGGGGCCTCCTGCGCC
CAGGCGCTGGCGTTTGCCTGGGGTATTCCAGCCCTCGGCGTGCACCATATGGAAGGCCAT
TTACTGGCGCCGCTGGAAAACCCGCCTCCGTTCGTCGCTTTGTTGGTTTCCGGTGGCCAT
ACGCAGCTGGTTCAGGTCGATGCAATCCAGTACACGCTGCTGGGGGAGACCCTGGACGAT
GCTGCCGGCGAGGCTTTCGACAAGACCGCCAAGATGATGAACCTCAATTATCCCGGTGGT
CCGGAAATCGCGCGTCTGGCGGAAAAAGGCGTGGCCACCTTCCCGCGCCCGATGTGTCTG
ATGTTCAGCTTCAGTGGCTTGAAAACCTTTGCCTTGAACACCTGGCAGCAAAGCGACGAC
AGCGAGCAAGCCCGTTGCGACATCTCTCTGGCGTTCCAGCAGGCGGTGGTGGAGACTTTG
ACCATCAAGTGCAAGCGTGCCTTGAAACAGGCCGGCAAGCGCCTGGTCATTGCAGGCGGC
GTCAGCGCCAACAAGGCCTTGCGTCTGTCATTGGAAAAAATGCTCGGCGACAAGGGCGAG
GTGTTTTACGCTCGCCCCGAGTTCTGCACCGACAACGGCGCGATGATCGCCTTCGCCGGT
TGCCAGCGATTGCAGAGCCTGGCCATCAGCGTGCAGGCGCGTTGGCCG---ATGGAAGTA
GCCGCTAAGTTGTCGGGCGCTCGAATCTCCGCCCAGAAAGCCCGCTTGGTCGCCGACCAG
ATCCGCGGGAAGAAGGTGGGCGAAGCGCTCAACCTGTTGGCTTTCAGCAGTAAGAAAGCC
GCCGAGATCATGAAGAAAGTGCTGGAGTCGGCCGTAGCCAACGCCGAGCATGAAGGCGCA
GACGTTGATGACCTGAAGGTCAGCACCGTTTTCGTCAACGAAGGGCGTTCGCTGAAGCGT
ATCATGCCGCGTGCCAAAGGCCGTGCTGATCGCATCGTCAAGCGGTCTTGCCATATCACT
GTCAAGGTTGCT---------------------------------TTAAATGTAAATGAC
GCTCAAATCGAAGTTTCCGAACTGACATTTGGCGGCGAATTCAACGAGACGCTCGTTCAC
CAAGCAGTCGTGGCCTACATGGCCGGCGGCCGTCAAGGTAGCAAGCAGCAAAAGACCCGT
TCCGACGTTCGTGGTGGCGGTAAGCGCCCTTGGCGTCAGAAAGGTACTGGCCGTGCTCGT
GCCGGTACTATCCGTAGCCCAATCTGGCGTGGCGGCGGTACCACTTTCGCAGCTCGTCCG
CAGGATCACTCTCAGAAGCTCAACAAGAAGATGTATCGCGCAGCACTGCGCTCCATCCTT
GCTGAACTCGTGCGTACTGATCGTCTGGTCGTGGTTCAGGACTTCGCTGTTGAAGCGCCG
AAAACCAAAGATCTGCTGAACAAGCTGAACGGCATGGGTCTGACTGATGTCCTGATCGTG
GAAGCTGTTGATCAGAACCTGTACCTGGCTGCTCGCAACCTGCCACACGTTGATGTACGT
GACGTGCAAGGTTCCGATCCAGTTAGTCTGATCGCATACGACAAGGTGTTGATCACCGTG
TCGGCCGTGAAGAAATTCGAGGAG---ATGGCAATCGTTAAATGCAAACCGACTTCCCCT
GGCCGCCGTTTTGTGGTCAAGGTGGTCAACCAGGAGCTGCATAAAGGCGCTCCTCACGCA
CCGCTGCTCGAGAAGAAATCGAAGACTGGTGGTCGTAACAACAATGGTCGCATTACCACT
CGTCACATCGGTGGTGGCCATAAGCAGCATTATCGTCTGGTCGATTTCCGTCGCAACAAA
GATGGCATCTCTGCCACTGTCGAGCGTATCGAATACGATCCAAACCGTACTGCTCACATC
GCTCTGCTGCTGTACGCAGATGGCGAGCGTCGCTACATCATCGCGCCTAAAGGCGTGAGT
GCTGGCGACCAGCTGATCGCAGGTGCCCTGGCACCGATCAAGCCGGGCAACGCTCTGCAA
CTGCGTAACATTCCAGTTGGTAGCACCGTACACGGCATCGAATTGAAGCCAGGTAAAGGC
GCACAGATCGCTCGTTCCGCTGGTGCTTCGGCTCAGCTGATCGCTCGTGAAGGTGTCTAC
GTGACCCTGCGTCTGCGTTCTGGTGAGATGCGTAAAGTACTGGCTGAATGCCGTGCGACC
CTGGGCGAAGTCTCGAACTCCGAGCACAGCCTGCGTTCGCTGGGTAAAGCTGGTGCCAAA
CGCTGGCGTGGCGTTCGCCCAACCGTTCGTGGTGTTGCCATGAACCCGGTTGACCACCCA
CACGGTGGTGGTGAAGGTCGTACCTCTGGTGGTCGTCATCCGGTATCGCCATGGGGCTTC
CCGACTAAGGGCGCGAAGACTCGT---GGTAATAAGCGTACCGACAAAATGATCGTCCGT
CGTCGCAAG---------TCGGCGACTCAAAATTACGGCACTGGCCGTCGCAAAACCGCA
ACCGCACGCGTTTTCCTGCGTCCGGGCACTGGTAACATCTCGATCAACAACCGCACTCTG
GACAACTTCTTCGGCCGCGAAACTGCCCGCATGGTAGTTCGTCAGCCGCTGGAACTGACC
GAGACCGTTGAAAAGTTCGACATCTACGTCACCGTTATCGGTGGCGGTGTAAGTGGTCAA
GCTGGCGCAATCCGCCACGGTATCACTCGCGCTCTGATGCAGTACGACGAAACCCTGCGC
GGCGCTCTGCGCAAAGCTGGCTTCGTGACTCGCGATGCCCGTGAAGTTGAACGTAAGAAA
GTCGGTCTGCGTAAAGCGCGTAAGCGTCCGCAGTACTCGAAGCGTATGACTATTGGTGTA
GTCGGTCGTAAATGCGGTATGACCCGTATTTTCACCGAAGAAGGTGTCTCCATTCCGGTC
ACGGTCATTGAGATCGAGCCGAATCGCGTCACCCAGTTCAAAACTGAAGAAACCGATGGC
TATCGTGCAGTGCAAGTCACTGTCGGCGAGCGTGCTTCGCGCGTGACTGCTGCTCAAGCA
GGTCACTTCGCTAAAGCAAACGTTGCAGCTGGTCGTACTGTTATGGAGTTCCGTCTTGAA
GATGGTGACTACCAGGCTGGCGATCTGATCAACGCTGAAATCTTCGCCGCTGGTCAACTG
GTTGATGTAACCGGTCAGTCCAAGGGTAAAGGCTTCCAGGGTACGATCAAGCGTTGGAAT
TTCCGTGGCCAAGACAACACTCACGGTAACTCCGTTTCCCACCGCGTCCCGGGCTCTATT
GGCCAGTGCCAGCCTGGTCGTGTATTCAAGGGCAAAAAAATGTCCGGTCATATGGGCGCT
GAGCGCGTGACCGTGCAGTCCCTCGAAGTAGTGCGCGTCGACGCTGAACGCAATCTGTTG
TTGGTCAAGGGTGCTGTTCCTGGCGCTACTGGCGGCAACCTGGTTGTACGTCCAGCGGCC
AAG---ATGAAATTCAGTGAACAATGGCTGCGTGGCTGGGTAAGCCCGGATGAGCTGGTT
GCTCGTCTGTCGATGGCCGGTCTTGAGGTCGATAGCGTTACGCCGGCCGGTGTTTTCAGC
GGTGTAGTGGTGGGCGAGGTGCTCAGCACCGAGCAGCACCCGGACGCCGACAAGTTGCGT
GTGTGCCAGGTCAGCAACGGCCAGGTTGTGTGCGGTGCGCCAAATGTGCGCCCGGGCCTG
AAAATCCCGTTCGCGATGATCGGTGCCGAACTGTTCAAGATCAAGAAAGCCAAGCTGCGT
GGCGTCGAGTCCAACGGCATGCTGTGCTCTCAGGCGGAGTTGCAGGTGAATGATGGCTTG
ATGGAGCTGGTGGGCCAGGACATCCGTGCCTACCTCCTGGAAGACGCCAGCATCGAAGTC
GACCTGACTCCGAACCGTGGCGACTGCCTGTCCCTGGCCGGTCTGGCCCGTGAAGTCGGT
GCGCTGGCGGTCCCGGCACACGACGAACGTTCCATCGAAGTGCCAAGCGCGTGCCCGCGC
TACCTGGGCCGTGTCATTCGCAATGTCGACTCCCGGCCGACCCCGCTGTGGATGGTTGAG
CGCCTGCGTCGCGCCGACGTGCGCAGCATCGATGCCGCCGTCGACATCACCAACTACGTG
ATGCTGGAGCTGGGTCAACCGCTGCACGCCTTCGATTTGGCCGAGATCGGGATTCGCGTG
CGCATGGCCGAGGAAGGCGAAAAGCTGGTCTTGCTCGATGGCCAGGAAGTCACCCTGCGT
AGCGATACCTTGGTGATTGCTGACCACTCCCGCGCCCTGGCCATTGCCGGTGTGATGGGG
GGTGAGCACAGTGGCGTGTCGGCGACGACCCGTGACGTGTTCCTTGAAAGCGCGTTCTTC
GACCAGATCGCTGTGGCAGGCAAGGCCCGTTCCTACGGCCTGCACACCGATGCCTCGCAC
CGCTACGAGCGTGGCGTGGACTGGCAACTGGCCCGTGAAGCCATGGAGCGTGCCACCGGC
CTGCTGCTGGAAATCACCGGCGGTGAAGCTGGCCCGATTACCAACGAGCAGTACTTGCCT
TCGATTCCGGTAACGCTGCGCGCCCAGCGCGTCGAGCAGATGCTCGGCCTGGTGATCGAG
GAAGCGCAAATTGTCAGTCTGCTGACTGGCCTCGGCCTGGGCATCAGCGCTCGCGTAGAA
GTGCCAAGCCATCGCTTCGATATCGAAGTCGACTTGATCGAAGAACTGGCCCGCCTGTAC
GGCTACAACCGCCTGCCGGTTCGTTACCCGCAAGCCCCGCAG---AAGACCGAAGCCCGT
GCGCACCTGCCGGAGCTGCGTCGTCTGCTGGTCGCTCGCGGCTATCAGGAAGCGGTGACC
TACAGCTTCATTGATCCCAAGCAGTTCGAACTGCCGCTGTTGCTGGCCAATCCGATCTCC
AACGACATGGCGGCTATGCGCTCGTCCCTGTGGCCAGGCCTGGTGAAAGCACTTTCCCAT
AACCTGAACCGTCAGCAGGATCGCGTGCGCATGTTCGAAAGCGGCCTGCGCTTTCAGGAG
CCGATGCTGGCCGGTGTGGTCTGCGGCAGCGGTTGGGCCGTGGACTTCTTCGACGTCAAG
GCTGATGTGGAAGCGGTGCTGGGCTTTGCCGGCGCGCTGTTCGCATTTGTTTTGCATCCA
GGCCAGACTGCGCGCATCGAGCGTGGTTTCGTTGGCGCTATCCACCCTGAACTGTCGAAA
ACCCTCGGTCTTCCGGTGTTCGTCTTCGAGTTGGTGTTGGCTGAAGTCGCT---AAATTC
AGCGAACTGTCGCGTTTCCCGGAAGTGCGTCGTGACCTCGCCCTGGTGGCGGATCGTGAT
GTGGCGGCCAGTGCCGTGCTGGAAGTAATCCGAGAAGCAGGCCTGACGGACCTCAGGCTA
TTTGACGTCTATCAGGGTAAAGGCATTGATCCGCATAGAAAAAGCCTTGCAGTTGGCTTG
ACCTGGCAGCATCCATCGCGCACTCTTAATGACGATGAGGTGAATACCACGACGCAAAAT
ATCCTCACCTCGCTCGAACAAAGGTTGAACGCCACGTTAAGGATGATTCAGACTCAATCC
ATGCTCGATGTGGCCGATAACAGCGGCGCTCGCCGTGTTATGTGCATCAAGGTGCTGGGT
GGCTCCCATCGTCGTTACGCTGGTATCGGTGACATCATCAAAGTTACCGTGAAGGAAGCA
ATTCCTCGCGGTAAAGTGAAAAAAGGCCAAGTGATGACTGCTGTTGTAGTCCGCACTCGT
CACGGCGTACGTCGTGCTGATGGCTCCATTATCCGCTTTGATGGCAACGCTGCTGTTCTT
CTGAACAACAAGCAAGAGCCGATCGGCACCCGTATCTTTGGGCCAGTGACCCGTGAACTT
CGTACTGAGAAGTTCATGAAGATCGTCTCGCTCGCCCCAGAAGTGCTG---------AAT
AACGACCAAAAGCGCGACGAAGGCTACATTGAGAAGCTGGTTCAAGTTAACCGCGTAGCC
AAAACCGTTAAAGGCGGCCGTATCTTCACCTTCACCGCGTTGACCGTGGTTGGTGATGGT
AAGGGCCGTGTTGGCTTCGGCCGTGGCAAGTCGCGTGAAGTGCCTGCTGCGATCCAGAAG
GCAATGGAAGCTGCTCGTCGCAACATGATCCAAGTTGACCTG---AACGGCACCCTGCAG
TACGCAATGAAGTCCGCTCACGGCGCTTCGAAGGTGTACATGCAGCCTGCTTCTGAAGGT
ACCGGTATCATCGCTGGCGGCGCTATGCGTGCTGTCCTCGAGGTTGCTGGTGTTCAGAAC
GTTCTGGCCAAGTGCTACGGCTCGACTAACCCGGTAAACGTGGTTCACGCCACTTTCAAA
GGTTTGAAAGCTATGCAATCTCCTGAATCCATTGCCGCCAAGCGTGGCAAAAGCGTCAAG
GAGATC---------CCACGTTCTCTGAAAAAAGGTCCTTTTATTGATCTTCACCTACTG
AAGAAGATCGAAGTGGCGGCGGAAAAGAACCGCAAACCAGTTAAGACCTGGTCGCGCCGT
TCTATGATCCTGCCACAAATGGTCGGTTTGACCATCGCAGTACACAACGGTCGTCAGCAC
GTCCCAGTTCTCGTTAACGAAGACATGGTCGGCCACAAACTGGGCGAGTTTGCCGGTACC
CGCACTTATCGTGGGCACGTGGCAGAC---AAGAAAGCCAAG---ATGCCAAGAAGACGC
GTAGCAGCCAAGCGCGAAGTGCTTGACGATCCAAAATACGGAAGCATTCTGGCCAAGTTC
ATGAACCACGTGATGGAAAGCGGCAAGAAAGCCGTTGCCGAGCGTATCGTTTATGGCGCG
CTGGAAAAGGTTAAAGAACGCAAGAACAGCGACCCCCTGGAAATCTTCGAGAAAGCTCTC
GACGCCATCGCTCCGCTGGTCGAAGTGAAGTCGCGCCGTGTAGGCGGTGCTACTTACCAG
GTTCCGGTCGAAGTTCGTCCGTCCCGTCGTAACGCCCTGGCAATGCGCTGGTTGGTAGAC
TTCGCCCGTAAGCGCGGCGAGAAGTCTATGGCTCTGCGTTTGGCCGGCGAGCTGTTGGAC
GCTGCTGAAGGTAAAGGTGCTGCTGTTAAGAAGCGTGAAGACGTGCACCGTATGGCTGAA
GCTAACAAAGCTTTCTCGCACTACCGCTTCATGTTGCAACCTAAGCGTACGAAGTTCCGC
AAGCAGATGACAGGCCACAACCGTGGTCTGGCTCAGCGCGGTAGCAAAGTCAGCTTCGGC
GAGTTCGCGCTGAAGTCTGTAGCTCGTGGTCGTCTCACCGCTCGTCAGATCGAGTCAGCG
CGTCGTGCTCTGACCCGTCACGTTAAACGTGGCGGCAAGATCTGGATCCGTGTATTCCCG
GACAAGCCGATCTCCAAAAAGCCTCTCGAGGTTCGGATGGGTAAAGGTAAGGGTAACGTG
GAATACTGGGTAGCCCAGATTCAGCCAGGCAAAGTCCTGTATGAAATCGAGGGTGTAACT
GAAGAGCTGGCGCGTGAGGCTTTTGCCCTGGCTGCTGCAAAGCTGCCGCTCGCCACCGCC
TTTGTTAAACGGACG------ATGGCCCGTATTGCAGGCGTTAACATTCCAGATAACAAG
CACACTGTTATCTCGCTGACCTACATCTATGGTGTTGGTCGCACTACTGCGCAGAAAATT
TGCGCAGTTGCTGGGGTAAACCCAGCCGCTAAGATCAAGGATCTGAGCGACGAGCAGATT
GAATTGCTGCGTGGCGAAGTGGCGAAGACCACTGAAGGTGACCTGCGTCGCGAAATCAAC
ATGAAAATCAAGCGTTTGATGGACCTCGGTTGCTATCGCGGTCTGCGTCATCGTCGTGGT
CTTCCAGTGCGCGGTCAGCGTACCAAGACTAACGCGCGTACCCGTAAAGGTCCGCGTAAG
CCGATCCGC------------------GAAAACCTGGACGCGCTGGTCGCTCAAGCTCTT
GAGGCTGTGCAAAGCGCTGAAGATAATGCCCTGGAGCAAATCCGGGTTCAATACCTTGGC
AAGAAAGGTGAGTTGACTCAGGTGATGAAGACCCTGGGCAATCTGCCGGCCGAAGAGCGC
CCGCAAGTCGGTGCGCTGATCAACGTTGCCAAGGAGCGTGTCACAGAGGTTCTCAATGCG
CGCAAGGCGTTGTTCGAGGAGGCCCTTGCGGCCAAGCTCGCCGCCGAGTCCATTGACGTG
ACCCTGCCTGGCCGCGGCCAGACCTCTGGCGGTCTGCATCCGGTGACCCGGACTCTGGAA
CGTATCGAGCAGTTCTTTACCCACATCGGCTACGGCATTGCCGAAGGCCCTGAGGTCGAA
GACGACTATCACAACTTCGAGGCGCTCAACATCCCAGGCCATCACCCGGCCCGGTCGATG
CACGACACCTTCTATTTCAATGCGCTGTTGCGCACCCATACCTCGCCGGTACAGGTCCGC
ACCATGGAATCGCAGCAGCCGCCGATCCGCATCGTCTGCCCAGGCCGTGTGTACCGTAGC
GAC---TCCGATATCACCCACTCGCCGATGTTCCACCAGGTCGAAGGCCTGCTGGTTGAT
CGCGACATCAATTTCGCCGATCTCAAAGGCACCATCGAAGAATTCCTGCGGGTGTTCTTC
GAAAAAGAGCTGGCGGTACGTTTCCGCCCGTCCTACTTCCCGTTCACCGAGCCATCCGCC
GAAGTCGATATGTGCGTGATGTGCAGCGGTAAAGGCCAGGGCTGGCTGGAAGTCATGGGG
TGCGGCATGGTTCACCCCAACGTGCTGCGCATGTCCGGGATCGACCCGGAAGAGTTCTCG
GGCTTTGCCTTCGGCATGGGCGTCGAGCGTCTGGCCATGCTGCGTTACGGCGTGAACGAC
TTGCGCCTGTTCTTCGACAACGACTTGCGGTTCCTCGCGCAATTT---ATGAAACTCAAT
GATCTGAGTCCAGCGCCGGGTTCCCGTCGCGAAAAGCATCGTCCGGGCCGTGGTATCGGT
AGCGGTTTGGGTAAGACTGGTGGTCGTGGCCACAAAGGTCAAACCTCCCGCTCCGGTACC
ATCGCTCCAGGCTTTGAAGGCGGTCAACAGCCGCTGCATCGTCGCCTGCCGAAGTTCGGT
TTCGTTTCCAAGGCCATGGACCGCGCAGAAGTGCGTCTGTCCGAGCTGGCTAAAGTG---
GAAGGCGATATCGTTACCGTGCAGACCCTGAAAGATGCCAACGTGATCAACCAGCGTGTG
AAAATCATGCTGTCCGGTGAAGTGACTCGCGCTGTCACTATCAAGGGAATCGGCGCCACC
AAAGGTGCGCGTTCGGCTATCGAAGCAGCTGGCGGCAAGTTCGAG---------TTTAAA
GTTCTGCTTGGCCCGCACGTTTCCGAAAAGGCTACGGTTCTGGCTGACAAACAGTTCGTT
TTCAAGGTTGCAACTGACGCAACCAAGCTGGAAATCAAGAAGGCCGTCGAAAGCCTGTTC
AGCGTGAAAGTAGAGCGTGTTACTACCCTGAATGTTCTGGGTAAGAGCAAGCGCACTGGC
AAGCGTAATGACTGGAAGAAGGCAGTTATCTCCCTTCAGCCAGGC---GAT---------
------ATGTCTCGCGTCGCTAAGAACCCCGTTAAGCTGCCAGCCGGTGTCGAAGTAAAA
TTCGCAGGCCAACAGCTTTCGGTGAAGGGTGCCAAGGGTACTCTTGAACTGAACATCCAT
TCGTCCGTTGAGATCGTTGAAGAAGCTGGTGAGCTGCGTTTCGCTGCTCGCAATGGCCAA
CAAACTCGCGCAATGGCCGGTACCACGCGTGCGTTGGTAAACAACATGGTCCAAGGCGTA
AGCCAAGGCTTCGAGCGTAAGCTCCAGCTGGTCGGTGTTGGTTACAAAGCGCAAGCAAAA
GGCACGGTTTTGAACCTGGCCCTTGGCTTCTCGCACCCAGTGGATTACGAACTGCCGGAA
GGCATCACCGCTGAAACTCCTAGCCAGACCGATATCCTGATCAAGGGCATCGACAAGCAG
CTGGTAGGTCAAGTGGCTGCCGAGATCCGCGACTTCCGTCCACCAGAGCCGTACAAAGGC
AAAGGTGTGCGCTACGCGGACGAAGTCGTCCGTCGTAAAGAAGCCAAGAAGATGGCCAAG
AAGATTACCGCTTACATCAAGCTGCAAGTGAAGGCCGCTCAGGCCAACCCTAGCCCACCC
GTCGGTCCAGCTCTGGGTCAGCACGGCGTGAACATCATGGAATTCTGCAAGGCCTTCAAC
GCCCGTACCGGTATTGAGCCAGGTCTGCCGACTCCAGTGATCATCACTGTATACAGCGAC
CGTAGCTTCACTTTCGAAACCAAGTCGACCCCGGCTTCGGTTCTGTTGAAGAAAGCTGCT
GGTTTGACTAGCGGTTCCGCTCGTCCGAACACCGTTAAGGTTGGCACCGTAACTCGTGCT
CAGCTGGAAGAAATCGCGAAAACCAAAAACGCGGATCTGACTGCAGCTGATATGGATGCA
GCCGTGCGTACCATCGCCGGTTCTGCTCGTAGCATGGGCCTTAACGTGGAGATGGCACGA
CTAAAAGAGATTTACCGGAAGGAAATCGCTCCGAAGCTTAAGGAAGAACTTAAGCTTTCG
AACGTGATGGAAGTTCCGCGCGTTACCAAAATCACCCTGAACATGGGTCTGGGCGAAGCG
ATCGGTGACAAAAAAGTCATCGAGCACGCTGTTGCTGACCTGGAAAAGATCACCGGTCAA
AAAGTCGTTGTGACTTACGCTCGGAAATCCATCGCTGGCTTTAAAGTCCGTGAAGGTTGG
CCGATCGGTGTCAAAGTGACTCTGCGCCGTGAGCGTATGTACGAGTTCCTGGATCGTCTG
CTGTCGATCTCCCTGCCTCGGGTTCGCGACTTCCGCGGCCTGAATGCCAAGTCCTTCGAT
GGTCGTGGTAACTACAGCATGGGCGTGAAAGAGCAGATCATCTTCCCGGAAATCGACTAC
GACAAGATCGATGCTCTCCGCGGTCTGGACATCACCCTGACCACCACTGCCAAGAACGAT
GATGAAGGCCGCGCTCTGCTGCGTGCGTTCAAATTCCCGTTCCGC---ATGGCAACTATC
AACCAGCTGGTACGTCAGCCGCGTAAGCGTATCGTCGAGAAATCCGACGTGCCTGCGCTG
CAGAACTGCCCGCAACGTCGTGGCGTATGCACTCGCGTGTATACCACTACGCCGAAAAAA
CCTAACTCGGCACTGCGTAAAGTATGCCGTGTGCGCCTGACCAACGGTTTCGAGGTTTCC
TCGTACATCGGTGGTGAAGGTCACAACCTGCAAGAGCACAGCGTGGTACTGATCCGCGGC
GGTCGTGTAAAAGACTTGCCAGGTGTTCGTTACCACACCGTACGCGGCTCCTTGGATACT
TCCGGCGTTAAAGGTCGTAACCAGGGTCGTTCGAAGTACGGTACCAAGAAGCCTAAG---
------AATGAACTTCGTGAAAAATCCGCACAGCAGCTGAACGAGCAACTGCTCGGCCTG
CTGCGCGACCAGTTCAATCTGCGTATGCAGAAAGCAACTGGCCAGTTGGGGCAGTCTCAT
CTGCTCTCGCAAGTTAAGCGTGACATCGCTCGCGTGAAGACTGTGCTCAACCAGCAG---
------ATGGGTCAGAAAGTACATCCCATTGGCATTCGCCTGGGAATCGTCAAGGAGCAC
ACCTCCGTCTGGTACGCAGACGGTACTTATGCGGACTATTTGTTCGCTGATCTGAAGGTG
CGTGAGTATCTCCAAGACAAACTAAGCGCGTCCGTAAGCCGTATCGATATCCATCGTCCG
GCGCAAACTGCACGTATCACCATCCACACCGCTCGTCCAGGTATCGTTATCGGGAAGAAA
GGTGAGGATGTTGAGAAACTGCGTCAGGACCTGACCAAGCAAATGGGTGTGCCTGTGCAC
ATCAATATCGAAGAGATCCGCAAGCCGGAGCTCGACGGTATGCTGGTTGCGCAGAGCGTA
GCTCAGCAGCTGGAGCGCCGCGTAATGTTCCGTCGTGCTATGAAGCGCGCTGTACAGAAC
GCCATGCGCATTGGTGCCAAAGGCATCAAAATCCAAGTGAGCGGTCGTCTCGGCGGTGCT
GAAATCGCACGTACTGAATGGTATCGCGAAGGTCGTGTGCCATTGCACACCCTGCGTGCC
GACATCGACTATGCCAACTACGAAGCTCACACCACTTACGGTGTGATCGGTGTAAAGGTT
TGGATCTTCAAGGGCGAAGTAATTGGTGGTCGCCAA------------------------
---------ATGGCAAAACCTGCTGCTCGTAAAAAAGTTAAAAAGACAGTGGTTGATGGC
ATCGCCCACATCCATGCATCTTTTAACAACACCATCGTGACCATCACCGACCGTCAAGGT
AACGCGCTTTCTTGGGCTACCTCCGGTGGTTCGGGTTTCCGCGGTTCCCGCAAGTCCACC
CCGTTTGCTGCTCAAGTAGCTGCTGAACGTGCTGGTCAAGCTGCGCTGGAATATGGCCTG
AAAAACCTCGACGTTAACGTCAAGGGTCCAGGTCCAGGTCGTGAGTCTGCTGTCCGTGCT
TTGAACGGCTGTGGCTATAAGATCGCCAGCATCACCGACGTGACGCCAATCCCGCACAAC
GGGTGCCGTCCGCCGAAGAAGCGCCGCGTG------GAAGACAAGAAGGCCATCGTCGCT
GAAGTCAACGAGGCTGCCAAAGCTGCTCTGTCCGCTGTCGTGGCTGATGCCCGTGGTGTG
ACAGTAGGCGCTATGACCGGACTCCGTAAAGAGGCTCGTGAAGCTGGCGTATACGTACGT
GTTGTACGTAACACCCTGCTCAAGCGCGCTGTTGCTGACACTGAAGTCCTCAACGACGTG
TTCACCGGCCCGACTCTGATCGCGTTCTCCAAGGACCATCCAGGCGCTGCTGCCCGTTTG
TTCAAGGAATTCGCCAAGAGTCAGGATAAGTTCGAGATCAAGGCAGCTGCGTTCGAGGGC
AAGTTCCTCGCAGCTAACCAAATCGACGTACTGGCAACACTGCCGACCCGTAACGAAGCT
ATTTCGCAGCTGATGAGCGTGATTCAAGGCGCTACCAGCCTGGCTCGTACT---------
---CTGGCCGCAGTTCGCGAG------ATGAGTATGCAGGACCCGTTAGCGGACATGCTA
ACTCGTATCCGTAATGCCCAGATGGCTGAAAAGTCCGTCGTAAGCATGCCATCTTCCACG
TTGAAGGTAGCTGTTGCCAAAGTCCTGAAAGACGAAGGCTACATTGCGGGTTATCAGATC
AGCAGCGAAATCAAGCCACTGCTGTCCATCGAGCTGAAGTAC------TTCGAAGGCCCG
GTCATCGAGGAAGTGAAGCGCGTTAGCCGTCCAGGCCTGCGTCAGTACAAGTCCGTTGAA
GATCTGCCGAAAGTTCGTGGCGGTCTTGGCGTGTCTATCGTCTCCACCAACAAAGGTGTG
ATGACGGATCGTGCTGCGCGCGCTGCCGGTGTCGGCGGCGAAGTTCTTTGCACTGTGTTC
---GTCAGCGGCATCATCCTGCTCGACAAGCCCATTGGTTTTACCTCCAATGCGGCGTTG
CAGAAGGTCCGCTGGCTGCTCAATGCCGAAAAGGCCGGGCACACTGGTAGCCTCGACCCC
CTGGCTACTGGCGTGTTGCCATTGTGCTTTGGCGAGGCCACCAAGTTCTCGCAATACCTG
CTCGATTCGGACAAGGGTTACGAAACCCTTATGCAACTGGGCAAGACCACCACCACGGCA
GACGCCGAAGGTGATGTTCTGACCGTTGGTCGTGCAGATATCGAGGCTGCCTTACCCGCT
TTTCGTGGGCAAATCAGTCAGATACCGCCGATGTACTCGGCTCTCAAGCGTGATGGCCAG
CCTCTTTACAAGCTGGCACGTGCGGGCGAAGTAGAGCGTGAACCGCGTTCTGTTACTATT
GCGCGCTTGGAATTGCTCGCCTGTGAGGGCGCCCGCGCCGTGGACTGCAGCAAAGGCACC
TATATCCGTACCCTGGTGGAAGATATTGGTGAACAGCTCGGTTGCGGCGCGTACGTTGCA
GAACTGCGACGCACCCAGGCTGGCCCTTTCACCCTGGCCCAGACGGTCTTGGAAGAGGTA
CATTTCCTGATGCCGTCGGACAGCGGTTTGCTGGATTGGCCATTGCTGCACTTCTCGGAA
CACAGCGCGTTCTACTGGCTCAACGGCCAGCCGGTCGCACCGGATGCTAAGTTCGGC---
------ATGGTGCGGGTAGATCATAACGGTCGCGGGCGCATCGCGCCGCGTCGGCTG---
---------ACCGACAAAAAAGTTACTCGACTGCGTCGCGCTCGCAAAGCACGCCTGAAA
ATGCAC---GAACTCGAAGTCGTGCGTCTCTGCGTGTTCCGCTCGTCGCAGCACATCTAC
GCCCAGGTCATCTCGGCCGACGGCAACAAAGTCCTGGCAAGCGCCTCGACTTTGGATAAA
GAACTGCGTGAT---------AACATCGACGCGGCCACTAAGGTTGGCCAGCTGGTCGCT
ACGCGTGCTAAGGCCGCTGGCGTCTCGCAAGTGGCTTTCGACCGCTCTGGCTTCAAGTAC
CACGGCCGCGTTAAAGCGCTGGCTGATGCTGCTCGTGAAGCTGGGCTGGAGTTCATGGCT
CTCGACGTTCAAGAAAAAGCACAAATCGTAGCTGACTATCAGCAAGCTGTTGGTGACACT
GGTTCGCCAGAAGTGCAAGTTGCACTGCTGACCCACAACATCAACAAGCTGCAGGGTCAC
TTCAAGGCCAACGGTAAAGATCACCACTCCCGTCGTGGTCTGATCCGCATGGTAAACCAG
CGCCGTAAGCTGCTGGACTACCTGAAAGGCAAGGATCTGGGCCGTTACCAGGCTCTGATC
GGTCGCCTGGGTCTGCGTCGC---ATCCGCATCGCCACCCGTAAAAGTGCCCTGGCCTTG
TGGCAGGCCGAATACGTCAAAGCCCGCCTTGAGGGCCTTACGGTGTCCCTGGTGCCCATG
GTCAGTCGCGGCGACAAGCTGCTCGACTCGCCACTGTCGAAAATCGGCGGCAAGGGTCTG
TTCGTCAAGGAGCTGGAAACCGCGCTCTTGGAGAATGAGGCCGACATCGCCGTGCACTCG
ATGAAAGACGTACCGATGGACTTTCCCGAGGGCCTGGGCCTGTATTGCATCTGCGAGCGT
GAAGACCCGCGCGATGCCTTCGTGTCCAACACCTCCCTTGATGAGTTGCCCCTGGGCAGC
ATCGTCGGCACATCCAGTCTGCGTCGCCAGGCCCAGTTGCTGACCCGTCGCCCGGACCTG
CAGATCCGCTTCCTGCGGGGCAACGTCAATACCCGCCTGGCCAAGCTGGATGCCGGCGAG
GACGCGATCATCCTGGCGGCGGCGGGCCTGATTCGCCTGGGCTTTGAAGACCGCATCACG
TCGATCAGTGTCGAAGACAGCTTGCCAGCCGGTGGGCAGGGGGCCGTCGGTATCGAATGC
CGTACCGCAGACCAGGCGCTGCTCAAGCCTCTCGATCATCAGCAAACCGAAATTCGCGTC
ACCGCCGAACGCGCCCTGAACAAGCACCTCAACGGTGGCTGCCAGGTACCGATCGCCTGT
TACGCGGTCCTCTGGCTGCGCGGCCTGGTGGGCGATCCCGACGGTGGTCTGCTCACCGCT
GAAATCCGCGGGGCCGAGGCCGCCAGCCTGGGTGTGAAGGTTGCCGAAGAATTGGGCGCC
GGCGCCATTCTG------GAAAAGACTCGTACGCTGACTGGCCGTGTTGTCAGCGACAAG
ATGGACAAAACCATCACCGTTTTGATCGAGCGTCGCGTTAAGCACCCGATCTACGGTAAA
TATGTTAAGCGTTCGACTAAGCTGCACGCGCACGACGAAACCAATCAGTGCCACATCGGC
GACAAAGTCACTATTCGTGAAACTCGTCCGCTGGCCAAGACCAAGTCTTGGGCACTGGTT
GATGTTCTCGAACGCGCT---ATGACAACTTTTACTGCAAAACCGGAAACAGTTCAGCGC
GACTGGTTTGTCGTCGACGCCGCTGGTCAGACCCTGGGTCGTCTGGCCACTGAAGTCGCC
AGCCGTCTGCGTGGCAAGCACAAGCCTGAGTACACCCCTCACGTTGATACCGGTGACTAC
ATCGTAATCATCAACGCTGAGCAGGTTCGTGTAACCGGCAACAAAGCAAGCGACAAAATG
TACTACCGTCACTCCGGTTTCCCAGGCGGTATCAAGTCTTCGAACTTCGAAGGCCTGATT
GCCAAGAAGCCTGAAGCCCCGATCGAGATCGCGGTTAAAGGTATGCTGCCGAAGGGCCCA
CTGGGTCGCGACATGTATCGCAAGCTGAAAGTCTATGCGGGCGCTGCTCACCCTCATGCT
GCTCAGCAGCCCCAAGAA------------------------CTGGTCGAACTGGTCGCC
GGTGTCGATGAAGTAGGGCGCGGCCCGTTGTGCGGCGCGGTGGTCACGGCGGCGGTGATT
CTTGATCTC------GGTCTCAACGACTCGAAGAAGCTCACCGAAGCCCGTCGTGAAAAG
CTTTTTGATGAAATTTGCGAAGCCCTCAGCTGGCATATCGCCCGGGCCGAAGTCGAAGAA
ATCGACGAACTGAACATCCTGCATGCCACGATGCTGGCCATGCAGCGCGCCGTCACCCCC
AAGGCGATGATCGACGGCAATCGCTGC---GCCGAGGCGGTGGTCAAGGGTGACAGTAAG
GTGCCGGCAATTGCCGCCGCCTCCATCCTGGCCAAGGTCAGTCGTGACCGTGAGATGGCG
GCGTTCGAATTGATCTATCCGGGCTATGGCATAGGCGGCCATAAAGGCTACCCGACGCCC
GTTCATCTGGAAGCCCTGGCTCGATTGGGCCCGACGCCGATCCACCGCCGCTCGTTTCCG
GTACGCCAGGCTTAT---------ATGCAAAAGATTCGTCGTGACGACGAGATCATCGTG
ATCGCCGGCAAAGACAAAGGTAAGCGCGGTAAGGTGCTGAAGGTTCTTGCTGATGACCGT
CTGGTCATTGGTGGTCTGAACCTGGTCAAGCGTCATACCAAGCCTAACCCCTCGGGCGTA
CAGGGCGGTATCGTCGAGAAAGAAGCGCCATTGCACGCTTCTAACGTCGCCATCTTCAAC
GGCGAAACCAAGGCTGACCGCGTTGGTTTCAAAGTAGAAGACGGTAAGAAAATTCGTGTC
TTCAAGTCGACCCAAAAAGCG------
>Thermotoga_maritima_MSB8_3
------GTTGTTACAATGAAACAGCTTCTGGAAGCGGGAGTTCACTTTGGACACAGAACG
AGAAGATGGAACCCGAAGATGGCTCCCTACATCTACACGGAGAGGAAAGGTATCTACATC
ATCGACCTTCAGAAAACCCAGCAGTTGCTCGAAGAGGCTTACTACTTCGTAAGGGAGAAA
GCCAGCGAAGGTGCGACGATTCTATTCGTGGGAACGAAAAAGCAGGCCCAAGGAGTCATA
AAGGCCGAGGCAGAAAGGTGCGGAGCCTTCTACGTGAACAACAGATGGCTTGGAGGACTT
TTGACGAACTTCAAAACGATCAGATCGAGGATAGACAAACTCATCGAACTCGAAGAAATG
GAGCAGAGCGGCAAGCTCGAAGAACTTCCAAAGAAAGAGCAGAGCAGAATCAGAAGAGTT
CTTGAAAAGCTCAGAAAGAACCTCGGCGGGCTCAAAGAAATGAGGAGACTTCCGGACATC
ATCTACATTGTTGATCCGAGAAAGGAAAAGATCGCTGTGGCAGAGGCGAACAAACTGGGA
ATTCCCATCGTGGCTATTGTCGACACAAACTGCGACCCCGATCCCATCGACTACGTCATC
CCTGGAAACGACGACGCGATCAGATCCATAAAACTCATCACTTCCGTCATCGCAGACGCG
TACCTCGAGGGAAGAAAAGAAGAAACAGAAAGTGCAGAAGAAACGAGTGAAACGGAGGAT
ATAAATCTGGAA------------------------GGACAGAAGATAAGGATAAAACTC
AAAGCCTACGATCACGAGTTACTCGACGAATCGGCTAAAAAGATCGTTGAAGTCGCTAAA
TCCACGAATTCCAAGGTGTCCGGTCCCATTCCCCTGCCAACGGAGCGGACACTCTACTGT
GTCCTGAGATCTCCCATGAAACACAAGGACTCCAGAGAACACTTCGAAAAGAGAGTACAC
AAAAGGCTCATAGATATCATAGATCCATCTCCAAAGACCATCGATGCTTTGATGAGGATA
AACCTCCCAGCAGGTGTCGACGTTGAGATCAAACTGATGCCGAAGCACTCCAAGAGGTAT
CTTGAAGCAAGGAAACTGGTGGACAGAACAAAGTACTACGATCTTGACGAAGCCATAGAA
CTCGTTAAAAAAACTGCCACGGCGAAATTCGATGAAACGATAGAACTCCACATTCAAACT
GGAATAGACTACAGGAAACCTGAACAGCACATCAGAGGAACGATCGTGCTTCCACACGGG
ACAGGTAAGGAAGTCAAGGTTCTGGTGTTTGCCAAAGGTGAAAAGGCAAAAGAGGCTTTG
GAAGCGGGCGCGGATTACGTAGGAGCTGAGGATCTTGTAGAAAAAATAGAAGAAGGTTTT
CTCGATTTCGATGTGGCAATAGCCACACCTGATATGATGAGAATAATCGGAAGGCTCGGA
AAGATTCTGGGACCAAGAGGTTTGATGCCATCGCCCAAATCTGGAACGGTGACTCAGGAA
GTAGCAGAAGCGGTTAAAGAGTTTAAAAAAGGAAGAATCGAGGTCAGAACGGACAAAACT
GGGAACATCCACATACCCGTTGGTAAGAGGAGCTTCGATAACGAGAAACTGAAGGAAAAC
ATAATCGCGGCAATAAAACAGATTATGCAGATGAAACCCGCAGGTGTGAAAGGACAGTTC
ATAAAAAAAGTGGTTTTGGCTTCTACAATGGGACCCGGTATAAAATTGAATCTTCAGAGT
CTG---------------------------------------------------------
------------------------------------------------------------
------------------------------------------------------------
------------------------------------------------------------
------------------------------------GAAGATAACCGGAAAAAGCAGCCT
TCCAAGCCAAAGAAAGAAAAGGGAGAAGAGGAAGTAGAAAAAGAGGTCGTCGAAAAGAAA
AAGAAGAAAAAGACTTTGAAGCCAGACGAACTCAAGCTCGATATCATCGCGGAGAAAATA
GGTGTTCCACAAAACAAGATCATCCAGGATATGTTC---GGAATCGCGTTGAGACCCGGT
CAGATCCTGAAGCTTGAGGAAGTAGAACAGATCCTCAAGGAGTACAAGATCGAGATAGAG
ATAGAGGAACTGGAAAAGAGATACCAGGAGGACAAACTCCCAAGGCCTCCTGTTGTAACG
GTCATGGGACACGTCGATCATGGAAAGACCACGCTCCTCGACAGGATCAGATCCACAAGA
GTCGCTGAAAGGGAAGAAGGAGGAATAACACAGTCCATAGGTGCGTATCAGGTGGAGAAC
GGGAAGATCACCTTCATAGACACACCCGGCCACGAGCTCTTCACCGAGATGCGCGCAAGG
GGAGCCCAGGCGACGGACATAGTGGTTCTCGTTGTGGCGGCGGACGATGGTGTGATGCCA
CAGACGATAGAGGCCTACAACCACGCCAAGGCCGCCAACGTGCCGATCATCGTGGCGATA
AACAAGATCGACAAGCCAAACGCTAACGTGGAAAAGACGAAGCAGGAGCTCGTAGAACTG
GGACTCATCCCCGAAGAGTGGGGTGGAGACACGATAGTAGTTCCCATATCAGCAAGAACC
GGTCAGGGAGTCGATGAACTGCTGGAGATGATCCTTCTCGTCGCGGAGATGAACGAGATA
AAGTGTTACCCCGAAGGACCCGCGAGGGCCGTGATCATAGAGTCCAAACTGGACAAGAAG
ATGGGACCCGTTGCGAGTGCGATCGTGAAAGATGGTGTTCTGAAGGTTGGAGACGCGGTA
GTTGCTTCGAATACGTACGGAAGAGTTAGGAATCTCTTCGACGACAACATGAGACCCATC
AGAGAAGCCTATCCATCTCAGCCCGTTATGATCCTCGGCTTCGAAGATGTTCCCGACGTG
CACTCCAACGTCTACGTGGTTGAAAGCGCAGAAAAAGCCAAAGAGATCGTGGAAAAGAGA
CTGCAAAGGCTCGAAGCCCAAAAA------CAATCGAAGCACATAAACCTCGAGGAGCTC
ATGAAGATGATGCAGGAGAAGGAAAAGAAGGTGCTCAATCTCATTCTGAAGGCGGACACG
TACGGCTCTGTGGCTGCTTTGAAGAATGCGATAAACAAGCTCCAGAAAGAAATCGAGTTG
AACATAGTTCACGCTGGAGTGGGTGAGATCAGTACAAGCGACGTGATGCTCGCCGCTGCG
GTGGATGGAGTCATCCTCGGTTTCAGGGTGAAGGTGAACAACCAGGCGAGAAGACTCGCG
GAGCAGGAAGGCGTCGATGTCAGAACTTACTCCATCATATACAAACTCGTCGAAGATCTG
AAGCTCGCACTCGAAGGTATGCTGGAGCCAGAGGAAGTTGAAGAAGTCATCGGTCATGGC
GAGATAAGAAAGGTCTTCAAGATATCCAAAGTAGGAAAAGTGGCGGGAGTTCAAATGCTC
GATGGTAAAGCCGACAGGAACGGTTTTGTGAGAATCTACAGAAACGGACAGCTCGTTTTT
GGAGGAAAAATAGAGAGTTTGAAACACTACAAAGAGGATGTTAGTGTGGTTGAAGCGCCG
CAGGAGTGTGGAATAAAGTTTGCGGGATTCGACGATATACACGAGGGGGATGAACTGGAG
TTCTACGTGATAAGGAAGGTGAAGAGAAAGATGAGAGTTCTTGGAATAGAAACGTCCTGC
GATGAAACGGCGGTCGCTGTTCTGAACGTTGTTGTGAATTTCACAGTTTCTCAGATAGAG
GTCCACCAGAAGTTTGGAGGGGTGGTGCCTGAAGTGGCGGCCAGGCACCACCTCAAAAAT
TTACCCATTCTTTTGAAGAAAGCTTTTGAA---AAAGTCCCACCGGAGACAGTGGATGTC
GTTGCGGCCACCTATGGACCTGGCCTAATCGGTGCCCTCCTCGTTGGTCTGTCCGCAGCA
AAAGGACTCGCCATTTCGCTTGAAAAACCCTTCGTTGGAGTGAATCACGTAGAGGCTCAT
GTGCAGGCGGTTTTGAACCCTAAACCACCCCTCGTTGTTTTGATGGTTTCAGGTGGGCAC
ACACAGCTGATGAAAGTGGATGAGGACTCCATGGAAGTGCTGGGTGAAACGCTCGATGAT
TCGGCGGGGGAGGCATTCGATAAGGTGGCTCGCCTCCTCGGACTCGGATATCCTGGAGGT
CCTGTGATCGACAGAGTGGCAAAGAAAGGAGATCCTAGCTTCCCTCGTCCGATGCTGTAC
AACTTCAGCTTTGCGGGTTTGAAGACTTCTGTCCTCTATTTCCTCCAGAGGGAA------
AAAGGCTACAAGGTAGAAGACGTTGCGGCTTCTTTCCAGAAGGCGGTCGTTGATATTCTC
GTTGAAAAAACCTTCCGACTGGCGAGAAATCTTGGAAGAAAAATAGCGTTCGTCGGAGGT
GTTGCCGCGAATTCTATGTTGAGAGAAGAGGTACGGAAAAGGGCGGAAAGAAATTACGAG
GTTTTCTTTCCACCGTTGGAACTCTGCACGGACAACGCTCTGATGGTCGCAAAGGCGGGC
TACGAAAAAGCGAAACCCTTGAGTTTGAACGCCGATCCCAAC------------GAAGCT
AGAGCTGTGGCAAAATACATCAGGATTTCTCCAAGAAAAGCCAGGGCGATAGCGAATACG
ATAAGAGGAAAATCCGTCGAAGAAGCTTTCCAGATTCTTGCTTTTTCACCGAAGAAGGCC
GCAAGAATAATGGAGAAGGTACTGAAATCGGCTGTCGCGAATGCCGAAAACTTTGGGTTG
AGCGTCGAGAATCTTTATGTTTCTGAGTGTTACGTTAACGACGGTCCAAGGATGAAAAGA
ATCTGGCCCAGAGGAAGGGGAAGGGCGGATATCATCCAGAAGAGAATGTCCCACATCACA
GTCGTGGTGAGGGATCGC---ATGGCTCAGGTTGATCTGTTGAATGTGAAGGGAGAAAAA
GTAGGGCTGGAAATCAGTGATTTCGTTTTCAACATCGATCCCAACTACGACGTGATGTGG
AGATACGTGGATATGCAGCTCTCCAACAGGAGAGCTGGAACTGCCTCTACGAAAACAAGA
GGAGAAGTCTCCGGTGGTGGCAGAAAACCCTGGCCGCAGAAACACACTGGAAGAGCAAGA
CACGGATCCATAAGATCTCCCATCTGGAGACATGGAGGAGTAGTACACGGACCTAAACCG
AGAGATTGGAGCAAAAAGCTCAACAAAAAAATGAAGAAACTCGCTTTGCGATCTGCCCTT
TCTGTGAAGTACAGAGAAAACAAACTCCTTGTACTCGATGATCTGAAACTCGAAAGACCC
AAGACAAAGTCTCTGAAGGAAATTCTCCAGAACCTTCAGCTTAAGAAAACACTGATTGTC
CTTAAAGAGGAAATGAATGTGAAACTCTCTGGAAGAAACCTTCCCGACGTGAAGGTAATA
AGAATAGATGGACTCAATGTTTTTGACATGCTCAAGTACGATTACCTTGTTCTCACCAGG
GACATGGTTTCCAAGATAGAGGAGGTGATGGGACTTAAGAGATTCAAACCGGTTACCCCA
GGAAGGCGTTTCATGGTTATCTCCGATTTTTCGGATATCACAAAGACAGAACCTGAAAAG
TCGTTGCTCGCACCTCTCAAGAAAACAGGTGGAAGGAATCATCACGGAAGAGTTACTGTA
AGACATAGAGGTGGCGGACACAAGAGAAGATACAGGATAATAGATTTCAAGAGAGACAAA
GCAGGAATTCCTGCGAAAGTACTGGCTATTGAGTACGATCCCAACAGATCAGCCAGAATA
GCGCTTCTCCTTTATGCCGATGGAGAAAAGAGATATATTCTGGCTCCCAAAGGTGTGAAC
GTGGGAGACACTCTCATGAGCGGTCCTGATGCGGAAATAAGGCCAGGGAATGCACTTCCT
CTTGAGAAGATACCTGTCGGTACCCTTGTCCACAACGTGGAATTCACACCTGGCAAGGGT
GGCCAGATCGCAAGAGCAGCCGGTACGTACTGCCAGATCATGGCGAAGGAAGGAAATTAC
GCTCTGCTCAGAATGCCTTCTGGAGAACTGAGAAAGGTACACATCAAATGCTACGCCACC
GTCGGTGTTGTGGGCAACGAAGATCACAAGAACGAAGTTCACGGAAAGGCTGGAAGAGTG
AGATGGCTTGGTAGAAGGCCGCATGTCAGAGGAGTTGCCATGAACCCGGTGGATCACCCG
CACGGTGGTGGTGAGGGAAGAGGTAAA---GGTCACCACCCAACGAGTCCATGGGGACTG
CCAACCAAGGGTTACAAGACGAGACGTGGAAAGAGACCTTCTGACAAATTCATCGTCAGG
AGAAGGAAC------------------GGATACTACGGAACGGGAAGAAGAAAGACTGCT
GTTGCAAGAGTTTATTTGAGACCGGGAGAAGGAAAAGTGAAGGTCAATGGAAAAAGTCTG
AATGACTATTTCAAAAATCCTGCATGGACAAAACACGCGATAGAGCCCCTTGAGGTAACC
AACACACTTGGCAAATTCGATCTTGTCATAAGGGTTAACGGTGGAGGTCTGTCCGGCCAG
TCCGGTGCCGTGAGGCTTGGAATTGCCAGAGCCCTCCTTCAGTACGACCAGAATCTGAGA
CCTGTTCTCAAGAAATACAAGATGCTCACAAGGGATCCAAGAGAAGTGGAAAGAAAGAAG
TACGGTTTGAAAAAGGCAAGAAGAGCTCCTCAGTTCTCCAAGAGG---ATGAAGATGATA
ATTGGAAGGAAAATCGGTATGACGAGAGTATTCGTTGGAAAT---GATTCTGTCCCCGTT
ACAGTCATAAAGGCGGGACCCTGTGTGGTTGTTCAGAAAAAAACCGTTGAAAAAGACGGG
TACAATGCGGTACAGCTCGGATTCGAAAAG------AAGAAGGTCAACAAACCTCTTGCA
GGCCACTTCAAAAAATTCGGTGTGGAACCGATGAAAATACTCAGGGAGTTCAGAGTAGAA
AATGACGAGTACGAACCCGGACAGGTAATAAAGGTTGACGTGTTTGAAAAAGGCGAGTAC
GTGGACGTCACTGGCTGGACAAAAGGAAGAGGATTTGCCGGTGCGATGAAAAGATGGGGA
TTCAGCGGTGGACCGAAGAGCCACGGTTCC---AAATTCCATAGAGAACTCGGTTCCGTT
GGTCAGCACACGCCTGCCAAGATATGGAAAGGTAAGAAAATGCCTGGAAGATATGGAAAC
GAGAGGGTAACTGTCAGAAATCTTCAAGTTGTGGATATCGATCCTGAAAACGACCTTTTA
GTGGTTAAAGGTGGAGTCCCTGGAGCGAGGGGCGGGCTCGTTTTGATCAGGAGCGCCAAG
---------AGAGTTCCCGAGTCTTGGCTCAGAGAATTCGTAGATATCGAGCAAATAGCG
GAAAGACTCACTTTTTCTGGCACGAGTGTGGAGGATATTCTGAGACCTAACGTTTCCGGA
GAGATAATCACAGCGAGGGTGATAGAAAGGTTCGATCATCCGGCTTCAGAAAAGCTCATC
GTGTGCAAGGTGGACACCGGAACGGTCATCACAGCCGATAAAACCGTGAACGAAGGAGAC
TACGTCATACTGGCTCTCGAAGGAGCTACCTTGCTCAAGATAGAGCCTCGTGAGTTCAAA
GGGGTTATCTCGGAGGGTATGCTTTGCTCACTTGAAGAATTGGGACTTTCCGACAGAGTT
TATCGTTTCCTCGGTGTGAACGTGGTAGAGGAATATCTCAACGAAAGAGTCCTGGACATA
GAGATAACTCCAAACAGGCCTGATTGTCTTTCGATTATTGGTGTTGCGAGAGAGCTTTCT
GCCCTCCCTCAACCCCAGTTC---------GATGTGGAGATAGTGGAGGGTTGTCCCAGA
TACTCTGCTCGAATAATGAAAGGTGTTACCGTGAAAGATTCACCGCTCTGGATGAAGGCG
AGGCTCGTAGCGGCAGGGGTTCGTTCTCTGAACAACGTGGTCGACGCCACGAACTACGTG
ATGATCGAGCTGGGACATCCCGTTCATGCGTTCGACCTGAACAGGCTCAAAATCGTTGTG
AAATCTGCAAAGGGTGGAGAAAGAGTCCTGCTACTCGATGAAAAGGAGTACGAACTGAAG
GGTGGAGAGGTCTTGATAACAGACGGTGAGAACGTCCTCGCACTTGGCGGAATCATGGGA
GGAATGGAATCTGGTGTGTACGATGACACCAGAGATCTGGTGCTGGAAGTGGCTTACTTC
GATCCTGTGAGGATAAGAAAGGCAGCCAAAGCGCTTGGAATCAGCTCTGAGTCTTCTTAC
AGGTTCGAACGTGGTGTGGATCCAAACGATGTGGAGCTCGTATCTTTGAGGCTCGCAGAA
TTGATTCAAAAGCTGGCCGGCGGTTATGTTCTCAGGAAAGTTTATCCTCGAAAGATAGAG
CCCAAAAAGGTGATGCTCAGAAAAGCCAGGATCGAAAAGATACTGGGAACGAAAGTT---
---GAAGAGCCGGGTGATATTCTCAGACGACTTGAATTCCAGGTGGAAGACGAAGTCCTT
GTTCCCACTTTCAGGCCGGACGTTGAGATAGACCTCATAGAAGAGATAGGAAGGATTTAC
GGGTACGAGAAAGTCGAGTCGAAAGTGATAAGCGTAAACCGCGGCTGGGGCGAGAAACAG
CTCTTCAGAAGGGAAATTTCTCAATTCATGAAAGGAATGGGATTCGATGAAGTGGTGACC
TTCTCCTTTGTGGACTCCCAGAAGAAAAAGTGGCCCATAGCTCTCTCCAACCCAATCGCT
TCAGATATGGACGTGATGAGGACGTCACAGTTTTACAGCCTGATACAAGTGCTCGCTGAA
AATTTCAAGAGGCAGAACAGAGATCTGAAGCTCTTCGAGATTGGAAAGATTTACGAGATA
GAGACACTCTCTGCCATGAGCTGTGGACTGGACTACGTG---TCCTTCTACACGATCAAG
GGAGTTCTCGATGAGCTCTTCTTCAGGCTCGGAGTGAACGTCGTATAC---TTGTTCCCA
ACCAGATCCGCTCGTATCGAGATCGGTTTCATTGGAATGGTCGATCCAAAGCTCCTCGAT
GAGTACGATGTGGATACTTACTTCTTCGAGATAGATATGGAACTTCTGAGAAAAGCTTAC
AGGCCCACACCGAGATTTCCCGCTGTGAGAAGAGATATCTCCTTCCTGCTCCCGAAAGGA
TTTGAGTCTGTGAAGATCATCGAACTTTTCAAAAGCGGAGGAGTGGAGGAAGTGGGAGTG
TTCGATATCTATGAAGGTAAAGGGATCCCGGAAAATATGGTGAGCGTTACCTTATATGTG
GTGTTCAGACATCCAGAAAGAACCCTGACCGATGAAGAGGTGAATAAAATCTTCGAAGAG
ATGGTGCAGAAAGCAGAACGAGAATTTGGAATAAGAAGGAGAATGATACAGCAAGAGACC
TACCTCAATGTGGCAGACAACTCCGGCGCTAAAAAGCTCAGAGTTATAAGAGTTATCGGT
GGGTTCCATAAAAAGTACGGAACGGTTGGAGATATAGTTGTGTGTTCAGTCAGAGAAGCC
ATCCCAAATTCTGATGTGAAAAAAGGAGACGTAGTCAGAGCGGTTATTGTGAGAACAAAG
AAGGAAATCAGAAGGAACGATGGTACTTACATCAGATTCGATGACAACGCGGCTGTTCTC
ATTGACAAGTTCAACGCTCCCAGAGGTACCAGAATCTTTGGACCGGTCGCGAGGGAACTC
AGAGAAAAGGGGTTCATGAAAATAGTATCCCTCGCACCAGAAGTTTGG------------
---------AAGGAAATACAGGAATTCGAAGAGAAGATAATAGAAATAAGGAGAACCTCC
AAAGTCACAAAGGGTGGTAAGAATCTGAGCTTCAGAGTTGTTGCCATAGTTGGAAACAAG
AACGGTAAAGTGGGATTGGGAATAGGAAAGGCAAGAGAGGTTCCTGAAGCAATCAGAAAG
GCCATATCGGCTGCAAAGAGAAATATTGTAGAGGTTCCTGTAATCAACGGGACCATACCG
CACGAAGTCATAGGAAGACAGGACGCTTCCAAAGTACTTCTGAAACCCGCCGCACCCGGT
ACAGGTATCATCGCAGGTGGTACTGTCCGAGCTGTTGTTGAGCTCGCGGGAATCCAGAAC
ATACTCACAAAATCGCTCGGGTCCACCAATCCTTTGAATCTCGCTCTTGCAACAATGAAC
GGTTTGAAGAATCTCCTGGATCCAAGAAAAGTTGCAAAACTCAGGGATATCTCAGTCGAA
GAAGTGTTC---ATGGGTCGTTCCAGAAAAAAGGGACCCTATGTAGATAGAAAATTACTG
GAAAAAATCAGAAAACTAAACGAAACCGGTAAGAAGGTTATCAAAACGTGGAGCAGAGCC
TCTATGATCATTCCCGAAATGGTAGGACACACAATCGCGGTTTACAACGGCATGAAACAC
ATACCGGTTTACATCACGGAGAACATGATTGGACACAGACTTGGAGAATTTGCACCAACC
AGAAGATTTGGAGGTCATGCCGACAAAAAAAAAGGT---------------CGTAGAAGA
AGAGCCGAAAAGAGACAGATACCACCTGATCCAGTGTTCGGAGATCTTGTTGCAAAGCTG
ATAAATAGAGTTATGTGGGATGGTAAAAAGACGATCGCCCAAAAGATCGTTTACGGTGCT
TTCGATATCATCAGAGAAAAGACAAAGAAGGATCCGCTTGAAGTTTTCAGGCAGGCTGTA
GAAAATGTGAAGCCTGTTCTTGAGGTAAGGCCGCGAAGGGTTGGAGGTGCAACTTACCAG
GTTCCTATCGAAGTTCAGGAACCGAGAAGAACTTCCCTTGCGCTCAGATGGATAGTTGAA
GCCGCAAGAGCCAAAAAAGGAAGACCAATGAAGGAGAAACTGGCTGAGGAGATCATAGCA
GCTTACAACAACACGGGTACAGCCATCAAGAAGAAGGAAGACACACATAGAATGGCGGAA
GCCAACAGGGCATTTGCTCATTACAGGTGGATGTTGATGCCAAGAAGGGTCAAATACAGA
AAACAACAAAGAGGAAGAATGAAAGGAAAAGCAAAAGGAGGAACATTTGTTCAGTTCGGT
GAATGGGGTCTCAAAGCACTCGAACCAGCCTGGATCACAGCTCAGCAAATAGAAGCTTGC
CGAATTGCCATGCTGAGGGTTATGAAAAGATCCGGAAAGATCTGGATAAGAATATTCCCT
GACAAACCTTACACGAAAAAACCACCTGAATCCAGGATGGGAAAAGGTAAGGGTAATGTT
GAAGGATGGGTCGCCGTTGTGAAACCCGGGAAGATTCTCTTTGAAGTGGCGGGAGTCGAT
GAGGAAACAGCCCATGAAGCTCTCAGATACGCTGCGAGTAAACTTCCCATAGCTACCAAG
ATAGTTCCCCGT---------ATGGCTCGTATCGTAGGTGTTGAGCTTCCAAACAACAAA
AAGGTCTGGGTGGCGCTGACTTACATCTACGGAATTGGAAGGAGCAGATCCTTTGAAATT
TTGAAAAACACTGGTATAGATCCGGAAAAAAGAGTGGGAGACCTCACCGATGAGGAGATC
AGCAAAATCACCAAGTACATCCAGTTCAAGGTGGAAGGAGAACTCAGAAGCGAGGTTGAA
AGAAACATCAGACGACTCATAGAGATAGGATGTTACAGAGGTATCAGACACAAGCTTGGA
CTTCCCGTGAGAGGTCAAAAGACCCGATCGAACGCGAGAACAAGGAAAGGACCCAGACCA
AGCATAAAGACCAAAAAG------------GAGATAGAAGCCGTCGAAAAGGAAGCCATC
GAGAAATTATCGAAGATATCGAACCAGGAGCTGGAAAGTTTCAGGATAGAGTTTCTCGGA
AAGAAAGGAAAAATCACTGGCTTGATGAAAAACCTCAAGAATCTCCCACCTGAAGAAAGG
CCTGCCTACGGTAAAAGAGTGAACGAACTCAGAGAGAAGATAGAAAAACTCTTCGAAGAA
AAGAGACAGCAAATCCAAAGGATACTCCAGGAAAAGATGGAAAAAATGAGAATAGACGTC
ACAGTACCGGGGGCAAGGAGGAAACTTGGACATTCTCACCCTGTTCTGAAGGTTATGGAA
GAGATAGAGAGAATCTTTGTATCGATGGGATTCGATGTGGTGGAAGGGCCGGAGATCGAA
ACAACCTGGCACAACTTCGACGCACTGAACACACCGGAATGGCATCCAGCCAGGGACGAA
CACGATTCTTTCTACATAACGGATCTTCTCAGAACTCACACTTCTCCCGTTCAGATCAGA
ACAATGCTCGAGAGAAAACCTCCCATCGCTATCATATCACCCGGAAAAGTTTACAGAAGA
GAC---TACGATGCGACGCACCTTCCCATGTTTCACCAGGTGGAAGGGTTGCACGTAGAT
AGAGATCTCAGCGTGGCTCATTTGAAATTCACCCTCGAAGAGTTCGCTCGAAGAATGTTC
GGCGAGGGTGCGAAGGTGCGTTTGAGGCCGAGCTTTTTCCCGTTCACGGAACCGAGTTTT
GAGGTGGATGTC------------TATCTTTCCGGG---GGATGGTTGGAGATTCTGGGA
GCAGGCATGGTCGATCCGAACGTCTTCTTGAATGTAGGATACGATCCGGAAGAATGGACG
GGTTACGCTTTTGGAATGGGAGTGGAAAGAATCGCCATGCTGAAGTACGGCATAGCAGAC
ATAAGAGAGTTCGTCAGAAACGACGTGAGATTTCTCAGTAGC------ATGAGGCTTGAA
GATCTGAGACCAACTCCCGGGGCAATGAAAAAGAGAAAAAGAGTTGGTAGAGGTCCCGGA
TCTGGGCATGGAAAAACCAGTGGAAGGGGCCACAAAGGACAGAAAGCCAGAGGAAGCAAG
GTCCACATCTGGTTTGAAGGAGGTCAAACACCTCTCCAGAGAAGGCTTCCAAAGAGAGGA
TTCAAAAAC---AAAAAGGTCTATGCAGTTGTTAATGTCAAAGTTCTCGAAGAAAGGTTC
GAAGCCAACGAAGTGACTCCTGAAAAACTCATCGAAAGAAAGATCATAAAAGATCTGGTA
AAGATCCTCGGAGACGGAGAACTCACCAAACCACTTGTAGTCAAAGCGCATGCTTTCAGT
AAGAGCGCTGTAGAAAAGATAGAAAGTGCTGGTGGTAAGGCTGAGGTGATA---CATGAT
GTTCTAATCAGACCCATCATCACAGAAAAGGCTCTTATCCTCCGCGAAAGGAAATACGTA
TTCGAGGTCAATCCGCTCGCAAACAAGAACCTGGTAAAAGAAGCTGTTGAAAAGCTCTTC
AACGTTAAGGTGGAAAAGGTAAACATCCTCAACATGAAGCCCAAGCCGAAAAGAGAAGGG
AAGACTCGCAGCTGGAAAAAGGCTGTTGTAACTTTGAAGGAAGGTATCAAAGAACTGGAA
------ATGTCTCGACTCGCGAAAAAGCCCATAGTCTTACCACAGGGTGTTACGGTTGAA
ATAAAAGACAACGTTGTTAAGGTGAAGGGGCCCAAGGGAGAGCTCAGTCAGGAATTTCTC
CCTTATGTGAAGATAGAAGTCGAAGGCAACGAAGTGTGGGTAAGAAGAAAATCCGATAGA
AAAGTGAAGATGTTTCAGGGAACTTACTGGTCCCTCATCAGAAACATGGTTGTTGGTGTA
ACAGAAGGCTACAAGAAAGAGCTGGAAATCGTGGGAATCGGTTACAGGGCCCAGCTTCAG
GGAAACACTCTGGTGATGAACCTTGGATACGCTCACCCCGTTGTTTACGAGATACCCTCT
GACGTGAAGATCGAGGTTCCTGCACCGAACAGAATAATCGTTTCTGGCATCGATAAACAG
AGAGTAGGTCAGGTTGCCGCTGAGATCAGAGCGTTCAGACCACCAAATGTCTACACCGGA
AAGGGAATCAGGTACGTTGGTGAAGTGGTGAGACAGAAAGAAGGTAAGAAAATGGCGAAG
AAAGTAGCGGCTCAGATTAAATTACAACTGCCTGCCGGAAAAGCCACGCCGGCTCCACCC
GTTGGACCCGCCTTGGGTCAGCACGGTGTTAACATCATGGAGTTTTGTAAAAGGTTCAAT
GCCGAAACAGCGGATAAAGCAGGCATGATACTTCCTGTTGTTATCACAGTGTACGAAGAC
AAGTCGTTCACTTTCATCATCAAAACACCACCTGCTTCCTTCCTTCTCAAGAAAGCAGCG
GGTATAGAGAAGGGTTCTTCCGAGCCAAAAAGAAAGATAGTTGGAAAAGTTACCAGAAAA
CAGATTGAAGAAATAGCGAAAACAAAGATGCCAGATTTGAACGCAAACAGCTTGGAAGCA
GCCATGAAGATCATTGAAGGAACCGCTAAGAGTATGGGAATAGAAGTA------------
CTGAAAGATCAGTACGAAAAGGAGATAGTACCCGCTTTGATGAAGGAGTTCAACTACAAA
AACATCCATCAGGTTCCGAAGCTGGTCAAAATCGTCATAAACATGGGAATCGGTGAAGGT
TCCAGAAACTATGATCTCATAGAACGACATGCAAACGAACTCGCAAAAATCACGGGACAA
AAACCCATTGTTACAAGGGCAAGGAAGAGTATTTCCAACTTCAAGATAAGAAAAGGAATG
CCGATAGGTTTGAAAGTAACCCTCAGGGGAGCCAGGATGTACAACTTTCTCTACAAGCTC
ATAAACATCGTGTTGCCTAAGGTGAGAGACTTCAGGGGACTCGATCCCAATTCCTTTGAC
GGAAGAGGAAATTACTCCTTTGGTCTTTCTGAACAGCTGGTTTTCCCTGAACTGAATCCA
GATGAAGTCAGAAGAATCCAGGGAATGGACATCACCATTGTCACAACCGCGAAGACAGAT
CAGGAAGCCAGAAGGCTTCTTGAACTCTTCGGAATGCCTTTCAAG---ATGCCAACGATC
AATCAATTGATCAGGTACGGCAGGAAACCGAAGAAGAAAAAGTCAAAAGCTCCTGCTCTT
CAGGGAAACCCTCAAAAGAGGGGCGTGTGTATAAAGGTTTCTACAATGACACCGAAAAAA
CCGAACTCCGCTCTCAGAAAGATCGCAAGGGTGAGACTTTCAAATGGAATAGAGGTCACT
GCGTATATTCCCGGAATTGGTCACAACCTCCAGGAACACTCTGTTGTGCTCGTCAGAGGC
GGTAGGGTCAAAGACCTTCCGGGTGTCAGATACAAGATCATCAGAGGAGCTCTGGATGCT
GCAGGTGTCGAAGGAAGAAGACAGTCCAGGAGTAAGTATGGTGCGAAAAGACCCAAG---
------TCCGAACTCAGGAACTACACAGATGAAGAATTGAAGAACCTTCTCGAAGAAAAG
AAGAGGCAGCTCATGGAACTCAGATTCCAACTTGCGATGGGACAGCTGAAGAATACTTCT
CTCATAAAGCTCACTAAGAGAGATATTGCCAGGATAAAGACCATTCTCAGAGAGAGGGAG
TTA---------------GTGCATCCCCGCGGCTTCAGGTTGGGTCTGAGTGCCGACTGG
CAAGCAAAATGGTTCAAC---------TACAAAGAGTGGCTCCTCGAAGATGAAGAGATA
AGAAAGATCATAAAGAACAAGTACCATGCCGGGATCAGCGAGATCTACGTGGAAAGACCT
GATGAAAGAATCAACATAACCGTGAAAACAGCAAGGCCTGGAATCATCATAGGAAGAAAA
GGATCGGAGATAACAAGCTTGAGAGAGGAGCTGGAGAGGAAGTTCAACAGAAGGGTTGTT
ATTAATATTGAAGAAATAAAAACGCCCGAACTCGATGCACAGCTTGTTGCCGAGTCTATA
GCTTCCCGTATAGAAAAGAGGGCATCTTACAAAGTGGCAATGAAGAGAGCAATAATGAAC
GCTATGAGAAAGGGTGCACAGGGAATAAAAGTGATGGTTGCTGGAAGGCTCGGTGGAGCT
GAGATCGCCAGAAGAGAATGGTACCTCAGAGGAAGATTGCCTCTTCAAAAAATAAAGGCG
ATCATAGATTATGGAACAGCCACTGCGTGGACCAAGTACGGTACTATCGGCATCAAAGTG
TGGATTTACAAGGGAGAT------------------------------------------
---------ATGGCAAGAAAAAGAGGCAAAAAACAGAAAAAGGTTAGTTTTGATTACGGA
GTGGTGCATATAAAATCTACTTTCAACAACACTATAATCACTCTCACCGACAAAGATGGA
AATACACTCACCTGGGCCAGTGGAGGAACGGTGGGATTTGAGGGAACAAGGAAGGGCACA
CCCTATGCTGCTCAGCTGGCAGCCGATAAAGTGGCAAGAGAAGCTCTCAGGATGGGCATC
AAAAAAGTCGATGTTCTTGTGAAAGGACCTGGCCCAGGAAGGGAACCCGCGATAAGAACG
CTTCAGGGCGCCGGTCTTGAAATCAACCAGATAAAGGATGTTACTCCTATTCCGTTCAAC
GGTTGCAGACCCAAGAAGAGAAGAAGAGTGACCAGGCAACAGAAAGAACTCATAGTTAAA
GAAATGAGTGAAATATTCAAAAAGACATCGCTGATACTCTTTGCCGATTTCCTGGGTTTC
ACGGTAGCTGATCTCACCGAGCTTCGTTCTAGATTGAGAGAAGATGGAGCAAGGTTCAGG
GTTGTGAAGAACACTCTCTTGAATCTCGCTCTCAAGAACGCTGAGGGTTACGAAGAATTT
CTCAAGGGACCCACAGCTGTACTCTACACTGAAGGAGACCCTGTAGAAGCTGTCAAGATA
ATTTACAACTTTTACAAGGATAAGAAAGCGCTTTCGCTCAAGGGTGGTTTCCTCGAAGGA
AAGAAATTCACGGCAGAAGAAGTGGAAAACATTGCGAAACTCCCATCCAAAGAAGAGCTC
TACGCTATGCTCGTTGGTCGTGTGAAAGCTCCGATTACCCTTGTGTTTGCATTGAGTTTG
AGGCTCAATGCTATTAAAGAGAAA---------TGGAGTGATCCAATTGCTGACATGCTA
ACAAGAATCAGAAATGCCAATATGGTTTTCAAAGAATATACGGATATACCTGCTTCTAAC
CTCAAGAAGAAGATCTGCGAGATCCTGAAAAGAGAAGGGTTCATAGCAGACTACAAATAC
GAGGACGGAAAGCAGGGAATACTGAGGGTCTATCTCAAATAC---------AAAGGCAGA
GTTATTCACGGTATTGTCAGAGTATCTCACGCGGGTAGGAGAATCTACGTTGATAAGGAC
CACATTCCAAAAGTGAAAAACGGTCTTGGAATAGCTATTCTCACTACTTCTAAGGGCGTT
CTAACGGATAAGGAAGCGCGTCAGCTTGGAGTCGGTGGAGAAGTAATCGCTTACGTCTGG
---AAGCACGGAATCCTTGTAGCTTACAAGCCTAAAGGACCCACATCGCACGATGTTGTG
GACGAAGTTAGAAAAAAATTGAAGACGAGGAAAGTCGGACACGGAGGAACTCTCGATCCG
TTCGCCTGTGGGGTTCTCATAATCGGTGTCAACCAGGGCACGAGAATTCTCGAGTTCTAC
AAGGATTTGAAAAAGGTGTACTGGGTGAAGATGAGGCTTGGTTTGATAACCGAGACTTTC
GATATAACAGGCGAAGTTGTCTGCGTCACCGAAGAAGAAATAAGAGAAGCAATCTTTTCC
TTTGTGGGAGAATACGACCAAGTTCCACCAGCTTATTCTGCTAAAAAATACAAAGGCGAA
CGTCTCTACAAACTGGCGAGAGAGGGAATCATAAATCTTCCACCAAAGCGAGTGAAGATC
TTCAAGATAGACGTG---AATATTGAGGGAGTCTCTAGAGTGGAAGTGTCTCCTGGTACC
TACATAAGATCTCTCTGTATGGATATAGGTTACAAGCTCGGTTGCGGTGCCACCGCTGTT
GAGCTTGTAAGGGAGAGCGTGGGACCTCATACAATCGAGGAAAGT---TTGAACGTATTC
GAAAGGATCATACCACTCGAAAAATGCCTTGAGTGGCTGCCGCGTGTTGTCGTTCATCAG
GAATCAACGAAAATGATTCTCAACGGTTCTCAAATACTTGAGATGCTCAGAGTATTCGAA
GGACGGTTACTTGCTCTGAATTCTTCGTTTCTGCGAGTTTTGACCCTCAGAAAGGTCTTC
------AAGGAGTCAAAAAAAGAGCAGCGACTCAGAAGGCACAGAAGAGTTAGAAAAAAG
GTATTCGGAACTCCTGAAAGACCAAGGCTATGTGTTTTCAGAAGCAATAAACACATATAC
GCACAGATCATAGATGACACTATAGGTCACACTCTCGTTTCCGCTTCTACTCTCGACCCC
GAGCTGAGGGAAAAGACGTGGAACGTAGAGGCAGCCAAAGAAGTAGGGCTTCTCATAGGA
AAAAGGGCTCTCGAAAAGGGTATAAAGAAGGTCGTGTTCGATAGAGGCGGATATAAGTAC
CATGGTAGGGTTAAGGCACTGGCAGATGGAGCCAGAGAAGCTGGACTCGAATTC---TCT
CTCGACCCTGAAAAGAAAAACGAAATCATCAAGGAATTCCAGATCCACGAGAACGACACA
GGATCCGTTGAGGTGCAGATCGCTCTTCTCACTGCGAGGATCAAACATTTGACAGAGCAC
CTGAGAAAGCATCCAAAGGATTTCCACTCCAGAAGAGGACTCATGAAGATGATCGGAAGA
AGAAGAAAAATGTTGAAGTACCTGAGACACAAGAAACCGGAAGTTTATCGAGAACTCATC
GCCAAGTTAGGAATCAGGAAA---------------------------------------
------------------------------------------------------------
------------------------------------------------------------
------------------------------------------------------------
------------------------------------------------------------
------------------------------------------------------------
------------------------------------------------------------
------------------------------------------------------------
------------------------------------------------------------
------------------------------------------------------------
------------------------------------------------------------
------------------------------------------------------------
------------------------------------------------------------
------------------------------------------------------------
------------------------AGGAAACGTTTGACTGGAATAGTTGTGAGCGATAAA
ATGGACAAGACAGTGGTTGTTGCCGTGGAAAAACTCGTACAGCACCCGCTTTACAAAAAG
TACGTGAAAAGAACGAAAAAATATCACGCACACGACGAGAGGAACGAATGTAAAATAGGA
GATGTTGTTGAAATAGAAGAGACAAGGCCTCTCAGCAAAACGAAGAGATGGAGAGTCGTC
AGGATCATTCAAAGG------------------ATGATAAAACCCGAAGAGGTTGAAAGA
AAATGGTACGTGGTAGATGCTTCCGGAAAGGTTCTCGGAAGACTCGCGACGCGCATAGCG
AAGATATTGATGGGGAAACACAAGCCCAATTACACTCCGCACGTTGACACGGGAGATTAC
GTCATCGTTGTGAACGCTGACAAGGTGGTTCTTACCGGAAAGAAGCTCGATCAGAAGGTT
TATTACTGGCATTCTGGTTATCCCGGAGGTCTGAAGTCTCTGACAGCAAGACAGATGCTG
GAAAAGCATCCCGAAAGACTCATATGGCTCGCTGTCAAAAGGATGCTCCCGAAGAACAGA
AAGGGCAGAAAAATGCTCAAAAGACTCAAAGTTTATGCGTCACCCGAACATCCACATCAG
GCACAGAAACCTGAGCCTATTGAA---------------CTTTACAAAAAAGAGGTAGCA
GGTGTGGATGAAGCGGGAAGAGGGTGCCTCGCAGGTCCCGTTGTGGCGGCCGCTGTCGTT
CTG---GAAATAGAAGGAATAAACGATTCAAAACAGCTTTCCCCTGCGAAGAGGGAAAGA
CTTTTAGATGAAATAATGGAGGCA---GCAGTTGGGATAGGAATTGCGTCTCCAGAGGAA
ATAGATCTCTACAACATATTCAATGCCACAAAACTTGCTATGAATCGAGCACTGAAACCA
TCAGTACTCGTTGACGGGAAAGGAATC---GGTACATGCTTAGTGAAGGGAGACCAGAAA
AGCAAATTGATAGGAGCAGCTTCCATTGTTGCGAAGGTCTTCAGAGATAGATTGATGAGC
GAGTTTCACAGGATGTATCCACAGTTTTCCTTCCACAAACACAAAGGTTACGCCACAAAA
GAACATCTGAACGAAATCAGAAAGAACGGAGTTTTACCAATCCACCGGCTGAGTTTTCCT
GTTTTAGAACTTCTG------------ATGAGGATAAAAAAAGGTGATCTTGTCGAAGTG
ATTTCCGGAAAGGACAAGGGAAAAAGGGGAAAGGTTCTCAGAGTGATAAAGGAAAACAAA
GTCATCGTTGAAAACGTGAACATGGTGAAAAGGCACCAGAGACCCGTTCCCCAGCTTCGT
GAAGGCGGGATCATAGAAAGAGAGGCGCCAATTTATGCGTCCAAAGTCATGGTTGTCTGT
CCTGCTTGTAAGAGAACAAGGGTTGGCTACAGGTTTGAGGATGGAAAAAAGGTAAGATAC
TGCAAGAAGTGTGGTGAGATCATTGAC
>Pseudoalteromonas_sp_SM9913
ATGGCAAACGTTTCAATGCGCGATATGCTTCAAGCTGGTGTTCACTTTGGTCACCAAGCA
CGTTACTGGAACCCTAAGATGAAACCTTTCATCTTCGGCGCACGTAACCGTGTACATATC
ATCAACCTTGAGCAAACTGTACCAATGTTCAACACTGCACTTAAGTTTTTATCTGGTGCT
GCTGCAAACAAAGGTAAAGTTCTTTTCGTTGGTACTAAGCGCGCAGCAAGCGAAGCAGTA
AAAGAAGCTGCTTTACAAAGCGATCAATTCTTCGTTAACCACCGTTGGTTAGGCGGCATG
TTGACTAACTGGAAAACAGTTCGTCAATCAATCAAGCGTCTTAAAGACCTTGAAGCTCAA
AGCCAAGACGGTACTTTCGAGAAGTTAACTAAGAAAGAAGCGTTAATGCTTACTCGTGAA
ATGGACAAGCTTGAAAAAAGCCTTGGTGGTATTAAAAACATGGGTGGCCTTCCAGACGCT
ATCTTTGTAATCGATGCTGACCACGAGCACATTGCTATCCGTGAAGCTAACAACCTAGGT
ATCCCAGTTGTTGCAATCGTTGATACTAACTCTAACCCAGACGGTGTTGATTACATCGTA
CCTGGTAACGATGATGCTATCCGTGCAATCAACCTTTACACTAGTGCTGTTGCAGCTGCG
ATCACTGAAGGCCGTATCGTTGCTCAAGCTGAAAAA------------------------
------------------------------ATGTCAAATCAACGCATTCGTATTCGCCTA
AAAGCTTTTGACCACCGTTTGATTGACCAATCAACGGCGGAAATCGTGGAAACTGCGAAA
CGCACTGGCGCACAAGTACGTGGTCCAATTCCACTACCTACACGCTTTGAACGTTTTACT
GTACTTACATCACCGCACGTTAATAAAGACGCGCGTGATCAGTACGAGATCCGCACCCAT
AAACGTCTGATCGACATCGTAGAACCAACTGACAAGACTGTAGACGCACTTATGCGTTTA
GACCTTGCTGCTGGTGTTGATGTTCAAATCAGCCTGATGGCTAAATTAACTAAACGTATG
CGTACTATCCGCGAAAAAGTGGAAGTAACTAAAGATTACGAAATTAACGAAGCAGTTGCT
CTTTTAAAAGAATTAGCGACAGCTAAATTCGTAGAAAGTGTTGACGTTGCTGTTAACCTT
GGTATCGATGCTCGTAAATCTGATCAAAACGTTCGTGGTGCGACTGTACTACCTAACGGT
ACTGGTCGTGACGTTCGTGTTGCTGTATTCACTCAAGGCGCTAATGCAGAAGCTGCAAAA
GAAGCCGGTGCTGAATTAGTAGGCATGGAAGATCTTGCTGAACTAGTTAAGAAAGGCGAG
ATGAATTTTGACGTTGTTGTTGCATCACCAGACGCTATGCGTGTTGTTGGTCAACTAGGT
CAAATCTTAGGCCCACGTGGTCTAATGCCAAACCCTAAAACTGGTACTGTAACACCTAAC
GTTGCAGAAGCAGTTAAAAATGCGAAAGCAGGTCAAGTGCGTTACCGCAATGACAAAAAT
GGTATCATCCATACTACGATTGGTAAGGTTGATTTCACTGCTGAGCAGTTACAACAAAAC
CTTGAAGCTCTAATTGTTGCGCTTAAGAAGGCTAAACCTTCTCAAGCTAAAGGTGTTTAC
TTGAAGAAAGTAACTATCTCTACAACAATGGGCGCAGGTGTTTCTGTTGACCAAAGCACT
TTA---------------------------------------------------------
------------------------------------------------------------
------------------------------------------------------------
------------------------GCACGTGAAGCAGAAGATGATGCTCGCGAAGAGCAA
GGCTCTCGCCGTGCGAAGAAAAAGAAAAAAGCGCCAGCAAAAGATAAATTTGCAGCGTCT
AAAGGTAAAAAAGGTAAGCTAAAAGCGCCAGCGTCATTACAGCACGGTTTCCAAAAACCA
ACGGCTGATAAAGTGCGTATTAGTGAAACAATTACAGTTGCTGAGCTTGCATCACGCATG
GCGGTTAAAGGTGCTGAAGTTGTAAAAACTATGATGAAAGGTGACATGGTTACTATTAAC
CAAGTTATTGACCAAGAAACTGCGCAACTTGTAGCAGAAGAAATGGGCCATAAAGTTATC
ATCGTTAAAGAACTTAATGACGAAGATGGTAAGTCAGAGCCACGTGCGCCAGTAGTAACT
GTTATGGGTCACGTTGACCACGGTAAAACATCGACGCTTGATTACATTCGTTCAGCTAAA
GTTGCATCAGGCGAAGCCGGTGGTATTACACAGCACATTGGTGCATACCACGTTGAAACT
GGCATGATCACTTTCTTAGATACTCCGGGTCACGCCGCATTTACATCAATGCGTGCTCGT
GGTGCAAAAGCGACTGATATCGTGATCCTAGTAGTTGCAGCTGATGATGGCGTAATGCCA
CAAACTAAAGAAGCGGTACAGCATGCTCGCGCAGCTGGCGTTCCTTTAATTATTGCTGTT
AACAAAATGGATAAAGAAGGCGCAGATCCAGATCGCGTTAAAAACGAACTAGCTCAGCTA
GACGTTATCCCAGAAGAGTGGGGCGGCGATACACAGTACGTGCACATTTCAGCAAAAACT
GGTTTAGGTATTGATGACCTACTAGAAGCTGTATTAATGCAATCTGAGCTTTTAGAGTTA
AATGCGCCGACCGAAGGTATGGCTGCAGGTGTTGTTATTGAATCACGTCTTGATAAAGGC
CGTGGTCCTGTTGCGTCTATTCTTGTTCAGTCAGGTACGCTTAATCAAGGTGACATTGTA
TTATGTGGTCTTGAATACGGCCGTGTTCGTGCAATGCGCGATGAAAACGGTAAAGACATT
AAGTCTGCCGGTCCTTCTATTCCAGTTGAGATTTTAGGTCTGTCTGGTATTCCAGCTGCC
GGTGATGAAGCAACTGTAGTTAAAGATGAGCGTAAAGCGCGTGAAGTTGCACTTTACCGT
CAAGGTAAATTCCGCGATGTTAAACTAGCGCGTCAACAAAAAGCGAAGCTTGAAAACATG
TTTACTAACATGACTGAAGGCGACGTATCTGAAGTTAACGTGGTACTTAAAGCAGACGTT
CAAGGTTCAATCGAAGCAATTTCAGACTCACTAACTAAGCTTTCTGATGAAGTAAAAGTG
AAGATTGTTGGTTCTGGTGTTGGTGGTATCACAGAAACTGATGCAACTCTTGCGGCAGCG
TCTAACGCGATTGTGGTTGGCTTCAACGTTCGTGCTGATGCATCAGCGCGTAAAGTGATT
GACTCTGAAAACCTAGATCTTCGTTACTACAGCGTAATCTACGCGCTAATCGAAGAAGTT
AAGCAAGCCATGTCTGGTATGCTTGCGCCTGAGTTTAAACAAGAGATCATTGGTCTTGCT
GAAGTACGTGACGTATTTAAGTCTCCAAAAATTGGTGCAATTGCCGGTTGTATGGTTACT
GAAGGTACTATCAAGCGTAGCGCACCAATTCGTGTACTTCGTGATAACGTGGTTATTTAC
GAAGGCGAGCTTGAGTCATTACGTCGCTTTAAAGATGACGTTGCTGATGTTCGTAACGGC
ATGGAATGTGGTATCGGCGTTAAGAACTACAATGATGTTCGCGTTGGTGACCAAATCGAA
GTATTTGAAACAGTTGAAGTACAACGTACTATGCGAATTTTAGGCATTGAATCGTCATGC
GATGAAACTGGTATTGCTATTTATGGGCTGCTAGCCCATCAATTATATAGCCAAGTAAAA
GTACATGCAGACTATGGTGGTGTAGTACCTGAACTTGCCTCGCGCGATCACGTACGTAAA
ACATTGCCGCTTATTGATGAGGCATTTGCGCAAGCGTGTGGGCCTGAAGATTTAGATGGT
ATTGCTTATACGGCAGGGCCAGGTTTAGTAGGGGCTTTGTTAGTAGGTACCTCAATTGGT
CGCTCTTTAGCATATGGCTGGGATATCCCAGCGGTTGCAGTGCACCATATGGAAGGGCAT
CTATTAGCGCCAATGAACGTCCCCGAGCCATTTATTGCCTTACTGGTTTCTGGCGGTCAT
ACCATGATGGTAAAAGTTGCTGGTATTCAATACGAAGTATTGGGTGAGTCGGTAGATGAT
GCTGCTGGTGAAGCATTTGATAAAACAGCCAAGTTACTTGGGCTTGATTATCCAGGTGGC
CCTCGTTTGGCTAAAATGGCTGAACAAGGTGTTGCTAAGTTTCCGCGTCCAATGACATTA
GATTTTAGCTTTAGTGGTCTAAAAACCGCCGCTTCAATTGCTATTCGTGAAAAC------
GATGAGCAAACAAAAGCAGATATTGCTCATGCATTTCAAACGGCCGTTATTGATACTTTA
GTAATTAAGTGTAAGCGCGCATTAAAACAAACCGGTAAGCGCTTAGTAATAGCCGGTGGC
GTAAGTGCTAATACGCAATTACGTTTGCAATTAGAGCGTGTGATGCAAATGAAGGGCGAA
GTGTTTTACCCTCGTACTGAGTTTTGTACTGACAATGGTGCAATGATAGCGTATGCCGGT
ATGCAGCGTTTAAAAGCGCTTGATATGAAAACTAAACCGCGCTGGCCA---ATGCAAGCA
TTAGCTAAACATAAATTCGCCTCTGGTTCGGCGCAAAAAGCACGTCTAGTTGCAGATCAG
ATCCGCGGGTTACCTGTCGATCGCGCACTAGAAATCCTGGCGTACAGCCCGAAAAAAGCG
GCTGTATTAGTTAAGAAAGTACTTGAGTCTGCTATTGCTAACGCAGAGCATGAAGGTGCT
GACATTGATGAGCTACGTGTAACAACGATTTTTGTGGACGATGGTCCAACAATGAAACGT
ATTATGCCACGTGCTAAAGGACGCGCAGACCGCATCCTTAAGCGTACAAGCCACATCACT
GTTGTGGTTTCAGAT---------------------------------------AAAGAC
GCTTCTCTTGAAGTTTCTGAAGCTACTTTTGGACGTGAGTTTAACGAAGCATTAGTACAC
CAAGTAGTTGTTGCATACGCAGCAGGTGCTCGTCAAGGTACTCGTGCTCAGAAGACACGT
TCTGAAGTAAGCGGTGGTGGTAAAAAACCATGGGCTCAAAAAGGTACTGGCCGTGCACGT
GCTGGTACAATCCGTAGTCCAATTTGGCGTTCAGGTGGCGTTAGCTTCGCAGCTAAACCA
CAAGACCACAGCCAAAAAGTAAACCGTAAAATGTACCGCGGTGCGATCAAAAGCATCTTA
TCTGAATTAGTTCGTCAAGAGCGTTTAATCGTTGTTGAGAGTTTTGGTCTTGAAGCACCA
AAAACTAAAGAACTAGTTGCTAAGCTTAAAGAACTTGAGCTTAAAGATGTTCTTATCGTG
GAAGAAGTAGATGAAAATCTTTTCTTATCGGCACGTAACCTGTACAAGGTTGACACACGT
GATGTAGCTGGTATCGATCCTGTAAGCTTAATTGCTTTCGACAAGGTACTAATTACAGCT
GCTGCTGTTAAGCAACTTGAGGAG---ATGGCACTTCAAAAGTGTAAGCCAACTTCTGCG
GGTCGTCGTCACCTAGTTAAAGTGGTTAACCCAGATTTACATAAGGGTAAACCTTACGCA
CCACTATTAGAGAAAAACTCTAAATCAGGTGGTCGTAATAACAATGGTCGTATTACGGTT
CGTCATATCGGTGGTGGTCATAAGCAGCATTACCGTTTAATCGATTTTAAACGTACTAAA
GATGGCATTCCAGCCACTGTTGAGCGTTTAGAATATGATCCAAATCGTAGCGCAAACATC
GCTCTTGTATTATATGCAGACGGTGAGCGTCGTTACATTATCGCACCAAAAGGCTTAAAA
GCTGGCGATGCAATCCAGTCTGGTGTTGATGCACCAATCAAACCTGGTAATGCATTACCA
ATGCGTAATATGCCTGTAGGTTCGACTGTTCACAACGTAGAACTTAAACCAGGTAAAGGT
GCTCAAATTGCACGTTCTGCTGGTGCATACGTTCAAATCCTTGCACGTGATGGTCAATAT
GTAACATTACGTCTTCGTTCAGGCGAAGTTCGTAAAGTTGAATCTGATTGTCGTGCGACA
CTAGGTGAAGTAGGCAATGCTGAGCATATGCTTCGTTCACTTGGTAAAGCAGGTGCAAAT
CGCTGGCGTGGTATTCGTCCGACAGTTCGTGGTGTTGCCATGAACCCGGTTGATCACCCA
CACGGTGGTGGTGAAGGTCGTACATCTGGTGGTCGTCATCCTGTGTCTCCATGGGGTAAG
CCGACTAAAGGTGCTAAGACGCGT---AAGAACAAGCGTACGGATAAATTTATAGTACGT
CGTCGTACTAAG---------GCAAATCAATACTACGGTACAGGTCGTCGTAAAAGTTCA
AGTGCTCGCGTATTCTTACGCCCAGGCACTGGTAACATCGTAATCAACAAGCGCTCTTTA
GAAGAGTACTTTGGTCGCGAAACAGCACGCATGGTTGTTCGTCAAGCTCTTGAGCTTGTA
GACATGACTGAAAAATTTGACCTTCACATCACCGTTGCCGGTGGTGGTACTACTGGTCAA
GCTGGTGCTATCCGTCACGGTATCACTCGTGCACTTATGGAGTTTGACGAGTCATTACGT
CCACAACTTCGTAAAGCAGGTTTCGTTACTCGTGATGCACGTAAAGTTGAACGTAAGAAA
GTGGGTCTTAAGAAAGCGCGTAAGCGTCCACAGTTCTCAAAACGTATGGCATTAGGTCTA
GTCGGTCGTAAAGTGGGTATGACACGTATCTTCACTGAAGATGGTGTATCTATCCCTGTG
ACAGTTATTGAAGCGACTCCTAACCGCATTGCTCAGATCAAATCTGACGCAACAGACGGT
TATAACGCGCTTCAAGTAACCGCAGGCACTAAAGCAAGCCGTGTAAACAAAGCAACAGCG
GGTCACTTCGCTAAAGCTGGTGTTGAAGCGGGTCGCGGTCTGTGGGAATTCCGCGGTGGT
GAAGGCGATTTTGAAGTAGGCGCAGAGCTTACGGTTGAATTATTCAACGAAATCAACAAA
GTTGACGTAACCGGTACTTCTAAAGGTAAAGGTTTCCAAGGTGGTGTTAAGCGCTGGAAT
TTCAGCATGCAAGACGCTACACATGGTAACTCTCTATCTCACCGTGCTCCTGGTTCAATC
GGTCAAAACCAACCTGGTAAGGTGTTTAAAGGTAAGAAAATGGCCGGTCAAATGGGTAAT
GAGCAAGTAACAACTCAGAACCTTGAACTAGTTCGCGTTGACGCTGAGCGTAACCTGCTT
TTAGTTAAAGGTGCAGTACCTGGCGCTATCGGCGGTGACGTTATCGTTAAACCAGCTGTT
AAA---ATGAAATTTAGTGAAAAGTGGTTAAGAGAGTGGGTAAATCCTCAAGCTCTTTCG
GAACAGCTTTCAATGGCTGGTTTAGAAGTAGATGGCGTTGAGCCGGCAGCAAAATTTAAT
GGCGTTGTGGTAGGTGAAGTGGTTGAGTGTGGCCAGCACCCTGATGCAGATAAACTACGT
GTAACAAAAATTAATGTTGGTGATATTGTTTGTGGTGCACCAAATTGCCGCCAAGGTATT
AAAGTTGCAGTTGCCACTGTTGGCGCAGTGTTATTCAAAATTAAAAAAGCCAAACTTCGT
GGTCAGCCTTCACACGGCATGTTATGTGCGTTTGATGAGCTAGGTATTAGTGAAGGCATT
ATGGAATTGATTGGTGCCGATTTACGCGAATATTTACTTGATGACAACATTATTGACGTA
GATTTAACACCTAACCGTGGCGACTGTTTAGGTATTAAAGGGCTTGCCCGCGAAGTCGGC
GTACTTAACATT---GATGTAGACAAAGTATCTATTGAGTTGGATGATGCATGTCCTCGC
TATTTAGGGCGTGTTATTAAGGGCATTAACGACGCTGAGACGCCATTATGGATGGTTGAA
AAGCTACGTCGTAGTGGTGTACGTTCAATTGATCCGGTTGTTGATGTGACTAACTTTGTA
TTACTAGAGCTTGGCCACCCAATGCATGCATTTGATTTAAATGCGATTGGAATTAAAGTA
CGTAGTGCAACCCCAGGTGAAGAGCTGGTTTTATTAGACGGTAATACGGCTAAATTAAAT
GAATCGACATTAGTGATTGCCGATCATCATAAAGCGCTAGCCATTGCTGGTATTTTTGGC
GGTGAGCAATCGGGTGTTACTGAAAAAACAGCTGATATTTTACTAGAAAGCGCATTCTTC
AACCCAGTGGCTATTGCAGGACAAGCACGCAGCTATGGTTTGCATACTGATGCATCTCAT
CGCTATGAGCGTGGCGTCGACTTTGCACTACAACACGATGCCATGGAGCGCGCTACAGCG
TTACTTCTGGAGATTGTAGGTGGTAACGCAGGTCCAATCGTTGCTGCAGATAAACTACCA
AAAGTAGAAGTGCGTTTACGTCGTTCACGTTTAGACCGTGTTATTGGTCATCACATTGAC
GATGCTAAAGTAACCGATATACTTACGCGTTTAGGTCTTGATGTTAAATTTAGCGCTGAT
GTACCAAGCTACCGTTTTGATATTGAAGAAGATTTAATTGAAGAAGTAGCACGTGTATAC
GGTTACAACAGTATTCCTAATGTTGCACCGACTAAAATGACACAT---GATGAGTCAACT
GTTGCACTGAGCCGTTTTCGTAATGCGCTAGTAACCCGTGGCTATCAAGAAGCCATTACT
TACAGTTTTGTTGATCCTAAAGCGCAAGCTATTGCATTGGTATTGCCGCACCCAATTTCA
ATTGAAATGTCAGCGATGCGTGTAAGTTTAATGCCTGGCTTATTAGCATCTGTTGCCTAT
AACCAAAACCGCCAGCAACCACGTATTCGCTTATTTGAACATGGCCTTAAATTTCAAGTG
CCGGTTATTGGTGGTGTTATTACTGGGCTTCATTGGAACGTTGATTTTTACGACCTAAAA
GGGGATGTTGAAGCATTACTTGCTATTACCAATGATGTTTTTGAAATTAAACTTCATCCT
GGTCAATCAGCTGTTATTGATGGAGGTTTCTTTGGTGCATTACACCCTCAAGCGCAAAAA
TCGTTAGATATCGCTACTTTTGTGTTTGAAATTGAAATGTCGGCATTAGAA---AAAGCT
GTTGGGGTGTCTAAATTCCCATCAAATCGCCGCGACATCGCTATTTTAGTACAAGACAGC
GTTAAAATAGGTGATATTTTAAACGTCATCGGAAAAGTTGGCTTGGTTGACCTAAACTTA
TTCGATGTGTATAAGGGCAAAGGTATTGAGCCAAATTATAAGAGTTTGGCGATTGCTCTA
ACACTGCAAGCGGTTGATAGAACACTCGAAGAGAAAGATATCAATCAGGTAGTTGATAAC
GTGGTGGCCGCACTGGCCGAACAGTTTAATGCATCGTTGAGGATGATCCAAATGCAAACT
CAGCTGGAAGTTGCTGATAACAGCGGCGCTCGCAAAGTGCAGTGTATAAAAGTCCTTGGT
GGTTCACACCGTCGCTATGCAGCGATTGGCGATATCATTAAAGTTTCTGTAAAAGAAGCG
ATTCCTCGCGGTAAAGTGAAGAAAGGTGATGTTAAAAACGCGGTAGTTGTGCGTACCAAA
AAAGGCGTTCGTCGTCCAGACGGTTCATTGATCCGTTTCGACAGCAATGCGGCTGTTATC
TTAAATGATAACTTGCAGCCTATTGGTACTCGTATTTTCGGCCCTGTGACTCGCGAACTT
CGTAATGAAAAGTTCATGAAAATCGTTTCACTAGCCCCAGAAGTACTG---GCTAACGTA
GAAGCAAAGCAACAACAGCCTGATTTAGCTGAAAAGCTAATCGCGGTGAACCGTGTGTCT
AAAGTAGTTAAAGGTGGTCGTATCTTTAGCTTTACTGCACTAACTGTAGTTGGTGATGGC
GCAGGTAAAGTAGGTTTCGGTTATGGTAAAGCACGTGAAGTTCCAGCTGCTATTCAAAAA
GCAATGGAAAAAGCACGTCGTAACATGATCAACGTAGACCTAAATGGCAACACATTACAG
CATCCTGTTAAAGGACGTCATGCTGGCTCACAAGTGTTTATGAAACCAGCATCTGAAGGT
ACTGGTATCATTGCAGGTGGTGCTATGCGTGCAGTACTTGAAGTGACTGGTGTGCAGAAC
GTACTTTCTAAATGTTACGGTTCTACTAACCCGATCAACGTTGTACGTGCAACGATCTCA
GCACTTGAGAACATGAATTCTCCTCAGTCGATCGCTGCAAAACGTGGTCTTCGAGTAGAT
GAGATTTTG---ATGCCACGCTCTCTCAAGAAGGGTCCTTTTATAGACCTACACTTGCTG
AAGAAGGTAGAGAAAGCTTTGGAAAGCGGTAAGAAGCCAATTAAAACTTGGAGCCGTCGT
TCAATGATCATACCTAACATGATCGGATTGACCATTGCTGTCCATAATGGTCGCCAGCAT
GTACCAGTTTTCGTTTCTGACGAAATGATCGGTCACAAACTAGGTGAATTTGCACCAACT
CGCACTTACCGTGGCCATGCTGCG---GATAAGAAAGCGAAG---ATGCCTAGAAGACGC
GTAATAGGTCAACGTAAAATTCTTCCAGATCCTAAGTTCGGATCGCTTCTTGCTAAGTTC
GTTAACATCGTAATGTTAGACGGCAAGAAATCTACTGCTGAAAAAATCGTTTATGGTGCG
CTAGACGTGGCTGCTGAGAAATCAGGCAAGTCGCACCTAGAAATCTTTGAAACTGCACTT
GATAACATCCGTCCACAGGTAGAGGTTAAATCTCGCCGTGTTGGTGGTTCAACTTATCAA
GTACCAGTTGAAGTACGTCCAGTACGTCGCAACGCATTAGGTATGCGTTGGTTAGTAGAC
GCTGCACGTAAGCGTGGCGAAAAATCTATGGGCTTACGTTTAGCTCAAGAAATCGTTGAC
GCTGCTGACAACAAAGGCACTGCGGTTAAGAAACGTGAAGACGTTCACCGTATGGCTGAA
GCGAATAAAGCATTCGCTCATTACCGTTGGATGTTACAGCCAAAACGTACAAAATTCCGT
AAAATGCATAAAGGCCGCAACCGTGGTCTAGCGCAAAACGGTAACAAAGTAAGCTTCGGT
ACTTTCGGTTTGAAAGCTACTGGTCGTGGCCGCATGACTGCTCGTCAAATCGAAGCAGCT
CGTCGTGCTATGACGCGTCACGTGAAACGTCAAGGTAAAATCTGGATCCGTGTCTTCCCT
GACAAGCCGATCACAGAAAAACCTCTTGAAGTTCGTATGGGTAAAGGTAAAGGTTCTGTT
GAATATTGGGTTGCTGAAATTCAGCCTGGTAAAGTACTTTACGAAATGGAAGGTGTTTCA
GAAGAGCTTGCTCGTGAAGCGTTTAACCTTGCTGCTCGTAAACTGCCATTCAAAACAACT
TTCGTAACTCGGACG---------GCCCGTATCGCTGGCATTAACGTCCCTGATCATAAA
CATGCAGTTATTGGTTTAACAGCTATTTATGGCATAGGTAAGACTCGCTCTAAGGCTATC
TTAGAAGCGACTGGTATCGCCGAGACCACAAAAATCGGTGAACTTTCAGACGAAACACTT
GACGTATTGCGTGAAGCAGTTGGCTACACTGTAGAAGGTGACCTTCGTCGTGAAGTTACT
TTGAATATCAAGCGCCTTATGGACCTTGGTTGTTTCCGTGGCCTACGTCACCGTCGCTCT
TTACCACTTCGTGGTCAAAGAACAAAGACTAACGCGCGTACCCGTAAGGGTCCTCGTAAG
CCTATTAAG---------------------------GAAAACATATTAGCGCAAGCACTT
GAGGCGGTAGCCAGTGCCAGTGAAATCGCGCTAGAAGAGATCAGGGTTAACTATCTTGGT
AAAAAAGGCGAAATTACCAGCTTACTTAAAACGTTAGGTAAAATTGCCCCTGAAGAACGT
AAAGAAGCAGGCCAAGTAATTAACCAAGCTAAGCAAGACGTGCAAGTTGCGATTAATGAC
AAGCGTGAATTGTTAGCAAGTAAAGCAGAAGAAAAACTAGCAGCAGAAACAATCGATGTA
ACTTTACCTGGGCGTGTTATGCCATCGGGTGGTTTGCACCCAGTAACTCGCACCATTGAG
CGTATTGAAAGCTTCTTTGGTGAACTTGGCTTTGCTGTTAAATCAGGCCCTGAAGTTGAA
GATGATTTTCATAACTTTGATGCGTTAAATATACCAGAGCATCACCCAGCTCGCGCCGAT
CACGATACCTTTTACTTTAATCCTGTTTTACGTACTCAAACCAGTGGTGTACAAATTCGT
ACTATGGAAACTGAGCAACCGCCACTGCGTATTATTTCGCCAGGGCGTGTATACCGTAAT
GAC---TACGACCAAACACACACGCCTATGTTCCATCAGGTGGAAGGGTTGATGGTTGAT
ACTGATGTAAGCTTCACTGAGCTTAAAGGTATTTTACATGACTTTTTACGTAACTTTTTT
GAAGAAGACATGGAAATTCGTTTTCGTCCTTCATTCTTCCCGTTTACAGAGCCTTCAGCC
GAAGTGGACGTG------------GGTAAAGATGGT---AAATGGTTAGAAGTATTAGGC
TGCGGCATGGTTCATCCTAACGTACTTAAGTCTGTAGGCATCGATCCTGAAAAATACACA
GGTTTCGCTTTTGGTATGGGTGTTGAGCGCTTAACCATGTTGCGTTACGGCGTAAACGAT
TTACGTGCGTTTTTCGAAAATGACTTAAAATTCCTAAACCAGTTC---ATGCATTTGAAT
ACACTTTCACCTGCTGCAGGTTCAAAAACTGCTCCAAAACGTGTTGGTCGTGGTATCGGT
TCTGGTCTTGGTAAGACTGGTGGCCGTGGTCACAAAGGTCAAAAATCACGTTCTGGCAAA
GTACGCGTTGGTTTCGAAGGCGGTCAAATGCCTATGCAACGTCGTCTACCTAAGTTCGGT
TTCACTTCTAAATCATTAGTATCTGCAGAAATTAACCTATACGAAATCGCTAAAGTT---
GAAGGCGATGTGGTAGACCTAAGCGCGTTACAAGCAGCTGGTCTAGTTAAAAAGAACGTT
AAAGTTGTTAAATCTGGCGAAGTTTCACGCGCTGTTACCGTTAAAGGCCTTAAGGCTACT
AAAGGTGCACGCGAAGCTATCGAAGCTGCCGGAGGCAAGGTAGAA---------TTAAAA
GTGATCCTTGCTCCACACATCTCTGAAAAAAGCACAATCGCTGCTGAAAACACGATTGTT
TTCAAAGTAGCAAATGACGCAACTAAAGCTGAAGTTAAAGCGGCAGTTGAGAAGCTTTTT
GAAGTAGAAGTAACTGGTGTTCGCACACTTAACGTTAAGGGTAAAACAAAACGTACTGGT
CGTCGTAGCGACTGGAAGAAAGCTTACGTTACTCTTAAAGAAGGTGAGGACTTT------
------ATGTCTCGCATAGCAAAGGCACCAATAAACGTTCCTGCCGGTGTAGAAGTTACA
TTAAAAGGCCAGGAAATCACAGTTAAAGGCAAAAACGGTGAACTTACTCGTACAATCAAC
GATGCAGTTGAAGTACAAGTTAACGACAACGTTATTACAACTTTACCTCGTGAAGGCGCC
AATGCATGGGCACAAGCAGGTACTGCTCGCGCTCTAATCAACAACATGGTTGTTGGTACG
CATGAAGGTTACGAGAAGAAACTTCAGTTAGTAGGTGTTGGTTACCGTGCTGCAGCTAAG
GGCAAAGTTTTAGACTTAACTCTTGGTTTCTCGCACCCAGTTAATTTCGCAGTTCCTGAA
GGAATTACGATTGAAACTCCAAGCCAAACAGAAGTTCTAGTTAAGGGCGTAGACAAGCAG
TTAGTTGGTCAAACAGCTGCTAACATTCGTGCATACCGTAAACCTGAGCCTTATAAAGGT
AAAGGTGTTCGTTATTCAGATGAGAATGTACGCCGTAAAGAGGCTAAGAAGATGGCTAAG
AAAGTTGAAGCTCTAATCAAGCTACAAGTTGCTGCTGGTATGGCTAACCCTAGTCCTCCA
GTAGGTCCAGCACTAGGTCAACACGGTGTAAACATCATGGAATTCTGTAAAGCGTTCAAC
GCACGTACATCTATCGAAAAAGGCGCTCCAGTTCCTGTAGTGATCTCTGTTTACGGCGAC
CGTTCATTTACGTTCGACATGAAAACGCCACCGGCTGCTTACTTACTTAAGAAAGCTGCA
GGTATCAAATCTGGTTCAGGCCGTCCTAACACTGAAAAAGTAGGCACAGTAACTCGTGCT
CAACTTGAAGAAATCGTTGAGACAAAGAAACCAGACCTTACAGCTTCTGATTTAGAAGCT
GCGGTTCGCACTATCGCAGGTTCTGCGCGTGCGATGGGCTTGAACGTAGAGATGGCGAAA
CTGCATGAAGTATATAAAGACAAAGTAGTTGCTGAACTTCAAGAGAAGTTTGGTTTCAGC
TCTGTCATGCAAGTCCCTCAGATCGAGAAGATCACATTAAATATGGGTGTGGGCGAAGCC
TTAGCTGACAAGAAGATTTTAGATAACGCTGTTGCGGATCTAGAAGCTATCTCTGGTCAG
AAACCTTTAATCACTAAAGCACGCAAATCTGTTGCTGGCTTCAAAGTGCGTGAAGGTTAC
CCGATTGGTTGTAAAGTAACCCTACGCGGCGAGCGTATGTGGGACTTTTTTGAGCGTTTG
GTTTCAATCGCTATCCCACGTATCCGTGACTTCCGTGGTGTAAGTGCTAAGTCTTTTGAT
GGACGTGGTAACTACAGCATGGGCGTACGTGAACAAATCATCTTCCCAGAAATTGATTAT
GATAAAGTAGACCGTGTACGCGGTATGGATATCACAATCACTACATCTGCGAAATCAGAT
GAGGAAGGCCGTGCGTTGTTAGAAGCGTTTAACTTCCCATTCAAGAAAATGGCAACTATT
AACCAGCTAGTGCGTAAGCCACGTCGTAGCAAGGTTACTAAAAGTAACTCAGCTGCGCTT
AAAGCGTGTCCGCAAAAGCGTGGTGTATGTACTCGCGTATATACAACTACACCTAAGAAA
CCAAACTCGGCGTTACGTAAAGTAGCTCGTGTACGTTTAACTAACGGTTTCGAAGTAACT
TCATACATCGGTGGTGAAGGTCATAACCTTCAAGAGCACAGTGTAATCCTAATCCGTGGT
GGTCGTGTTAAAGATTTACCAGGTGTGCGTTTTCACACTGTACGTGGTGCACTTGACTGT
GCAGGCGTTAGCGACCGTCGTCAAGCTCGTTCTAAATACGGTGCAAAACGCCCTAAA---
------AGCGAACTAAAAGATAAAAGCGTAGAAGAGCTAAATGCTGAACTTCTAGGTCTT
CTTCGTGAGCAGTTTAACCTGCGCATGCAAGCAAGCACTGGTCAGTTAGCTCAGACACAC
ACGCTAAGAACAGTACGTCGCGATATCGCGCGTGTAAAAACAATTATTAACCAGAAG---
------ATGGGACAAAAAGTTCATCCTACTGGTATTCGCCTAGGTATATCTAAACCTTGG
GTTTCTACCTGGTACGCGAATTCAGATTTCTCTGCACAGCTTTTTGGCGATCACAAAGTA
CGTACATTCCTTACTAAGGAATTAGCGGCTTCTGTGTCTAAAATCGTTATTGAGCGTCCA
GCAAAATCTATCCGAGTAACTATTCACACGGCTCGTCCGGGTGTTGTTATCGGTAAAAAA
GGCGAAGACGTAGAAAAATTACGTCAAGCGGTAACTAAAATCGCTGGTGTACCTGCTCAG
ATTAATATTTCTGAAGTACGTAAACCAGAACTAGATGCACAACTAGTAGCAGACGGCATT
GCCTCTCAGCTAGAGCGTCGTGTTATGTTCCGTCGCGCTATGAAGCGTTCGGTACAAAAT
GCAATGCGCATCGGTTCTAAAGGGATTAAAGTTGAAGTTAGCGGTCGTCTTGGCGGCGCA
GAAATCGCACGTTCAGAATGGTATCGTGAAGGTCGTGTACCTCTACATACTCTTCGTGCT
GATATCGACTACGCAACTTCTGAAGCCTTAACCACTTACGGTATCATTGGTGTTAAAGTT
TGGATCTTCAAAGGCGAAGTTATTGGTGGTTTACCACTAGTACAAGAGCAA---------
---------ATGGCTAAGACACCAATTCGTAAAAAGGTTAAAAAGCAAGTTGCTGATGGT
ATGGCTCATGTTCATGCGTCTTTCAACAACACTATTGTAACAATTACCGACCGTCAAGGT
AATGCACTATCATGGGCTACTGCCGGTGGTTCAGGTTTCCGTGGTTCACGTAAATCTACT
CCATTTGCTGCTCAGGTTGCTGCAGAGCGTGCAGGTACTGCTGCTCAAGAATACGGTTTA
AAAAATCTAGAAGTTTTCATCAAAGGTCCAGGTCCAGGTCGTGAATCTGCTGTACGTGCT
TTGAATGCTGCTGGTTACCGTATCACCAACATTACTGACGTGACGCCAATACCACACAAT
GGTTGTCGTCCACCGAAGAAACGTCGCGTT---CTTCAAGGCAAAAAAGCAATTGTTGCT
GAAGTCAACGAAGCAGCCAATGGTGCTCTTTCTGCAGTTGTTGCAGATTCTCGTGGTGTA
ACAGTTGGTGCAATCACTGCCCTTCGTAAAGAAGCTCGTGCAAATGGTGTTTGGATGAAA
GTTGTCCGTAACACTTTAGCAAAACGTGCTTTTGAAGGTACAGAGTGCCTTTCTGACTCA
TTAGTTGGTCCAAGCTTAATCGCTTTCTCATCAGAGCACCCAGGTGCTGCTGCGCGTATC
TTCTCAGATTTCGCGAAAAAGAATGAGCATTTCGAACTTAAGATGGCCGCTTTTGAAGGT
AATGTAGTAGACGCAGCT---------ATGCTTGCAACTCTACCTACATACGACGAAGCT
GTTGCACGCTTAATGAGCGCTATGAAAGAA------------------------------
---------------------------ATGAGCTTGCAAGATCCTATCGCGGATTTATTT
ACACGAATCCGTAACGGTCAGTCAGCGAAGAAAGTATCTGTAACGATGCCTAATTCGAAA
CTGAAAGTAGCAGTAGCTAATGTATTAAAAAATGAAGGTTACATCGCAGACTTCGCAGTA
AGTGGTGATGTTAAACCTGAGCTTTCTATCGAGTTAAAGTAC---------TTCGAAGCT
GTTATTGAAAATATCCAGCGTGTAAGTCGCCCTGGTCTACGTATCTATAAGAGACGTGAC
GAATTACCGAAGGTAATGGGTGGTTTAGGTATCGCTATCGTATCAACTTCTAAAGGCCTA
ATGACAGACCGCGCAGCACGTAGTGCAGGCGTTGGTGGTGAAATCATTGGTTTTGTA---
------GATGGTATTTTGTTGTTAAACAAACCAGAAGGTATTTCATCAAACAAAGCACTG
CAGCAAGCGAAAGGTATTTATTTTGCTCAAAAAGCAGGGCACACTGGTGCGCTCGATCCG
CTTGCGACCGGTATGCTGCCTATTTGTTTTGGTGAAGCCACTAAGTTTACCCAGTTTTTA
CTCGATACAGATAAAACCTATGTTGTGCGAGCAAAACTGGGTGAGCGTACTACCACGTCA
GACTCTGATGGTGAAGTGGTTAATGTTACTGCTGAACTGCTTACACAGGAAATTGCTAAA
TTTTTAGGTGAGTCAGATCAATACCCATCAATGTACTCAGCGCTTAAATATGAAGGCAAG
CCTTTATATAAATACGCGCGCGAAGGCGAAGTCCCTCGTAAGTGTCGAAAAATTAACGTA
TTTAGCTTAACGCTTGATGAGTTTGAGCAAGCTAACGAAATACATGTATCTAAAGGCACG
TATATTCGTACTATTGTTGATGACTTAGGTGAAAACCTTGGCTGCGGCGCGCATGTGATT
ATGCTGCATCGTAGTGCTGTAGGGCATTACCCAGCAGATAAAATGGTCCTTGAGCAGACG
GAACTATTATTGCCAATGGATACCGCGTTAGTTGATTTACCTGTTGTGGAAATTACTAAA
GAGCAGGGAATAGCATTTAGCCATGGTCAAGCTGTG------------------------
------------------------------------------------------------
------------GATAAAAAAACAGCTCGTCTACGTCGTGCTAAACGCACTCGTAGAAAT
TATATT---GAACAAGGCACAACGCGTCTTGTTATCCACCGCACGCCACGTCACATTTAC
GCTCAAGTTGTAAACGCTGAGGGT---AATGTACTGGCTGCTGCTTCTACTGTTGAGAAA
GAAACAGTTAAAGGCACAGGCAACGTTGCAGCTGCACAAGCAGTTGGTAAAGCGGTTGCT
GAACGTGCGGCTGACAAAGGCATCGAAAAGATTGCTTTTGATCGCAGTGGCTTTAAATAT
CACGGCCGTGTGAAGGCGCTAGCTGATGCTGCGCGTGAAGCCGGTTTGCAATTCATGTCA
CTAAGCAATCAAGAAAAAATCGATATCATTGCTAAATTCGCACGCGCTGAAGGCGACACT
GGTTCACCTGAAGTACAAGTAGCATTACTTACTTTTGATATCAACAAGCTTCAAGGTCAC
TTTGCTGATCACAAGCATGACTTCCACTCACGTCGTGGTCTGCTTCGTAAAGTAAGCACT
CGCCGTAAACTGCTTGATTACCTTAAAGGTAAAGATATCTCGCGTTACACTGCGTTAATC
AAAGAGCTTGGCCTACGTCGC---GTTCGCATTGCTACTCGTAAAAGTGCATTGGCACTG
TGGCAGGCTGAATTTGTAAAAGCGCAGCTAGAGCATGTGCGTGTAGAGCTGGTGCCTATG
TCGACTCAAGGTGACATTATTTTAGATACACCACTGGCTAAAATTGGTGGTAAAGGCTTA
TTTGTAAAAGAACTAGAACAAGCCATGCTTGATGGGCGAGCAGACATTGCAGTGCATTCA
ATGAAAGACGTGCCAGTCGAATTTCCAGATGATTTAGAGTTACACGTTATTTGTGAGCGT
GAAGACCCGCGTGACGCGTTTGTCTCAAATAATAATATTGATGCGTTACCGCAAGGCGCC
ATTGTTGGCACCTCAAGTTTACGTCGCCAATGCCAAATCAGAGCGTTGCGTCCAGATTTA
GAAATTCGTGACTTACGTGGCAATGTAAATACACGTTTAGCAAAGCTTGATAGTGGTCAA
GATGCGATTATACTCGCAGCGGCTGGGCTAATTCGTTTAGAAATGGGTGAACGTATTGAC
TTTATTGAGCCAGAAGTGTCGTTACCTGCTAATGGTCAAGGTGCTGTCGGTATTGAATGC
CGTGAAGTTACTAAAGCCTTATTAGCTCCGCTGGAGCACAGTGAAACTCGTATTCGTGTT
AATGCCGAGCGCGCAATGAACCGCCACTTAGAAGGGGGCTGCCAAGTTCCGATTGGTGCT
TATGCATTGGTGCATTTACGTGGTTTAGTTGGGGCGATTGATGGCAGCATTTTACGCGAT
GAAATTAGTGGGGATGATGCGGAAAAATTAGGAGTTGAGCTGGCTAAAAAACTCGGCGCA
GATAAAATCCTT---------------CGTACTCTTCAAGGCCGTGTAATCAGCGACAAG
ATGGAAAAATCTTTCACTGTTGCTATCGCACGTTACGTGAAGCACCCAATCTATGGGAAA
TTCATCAAACGTACGACTAAGTTACACGTACATGACGAAAATAACACTGCAAAAGCGGGT
GACGTAGTTACTATCCGTGAATGCGCTCCAATCTCTAAGAACAAATCTTGGACTTTGGTA
GATGTTGTTGAACGT------ATGAAAACGTTTGTTGCTAAACCAGAAACAGTAAAACGT
GACTGGTACGTAGTTGACGCTGAAGATAAAACTTTAGGTCGCATCGCTACTGAAATCGCT
CATCGCCTACGCGGTAAGCACAAAGCTGAGTACACACCACACGTAGATACTGGTGATTAC
ATCATCGTTATCAACGCTGAGAAAGTTACTGTTACTGGTAACAAATTCAAAGATAAAGTG
TACTACGCTCACTCTGGTTTCCCAGGTGGTCTTAAGTCTACTACTTTTGATAAACTTCAA
GCTGCAAAGCCTGAAATGATCATCGAAAAAGCTGTTAAAGGCATGTTGCCACGTGGTCCT
TTAGGCCGCGCTATGTTCCGCAAACTTAAAGTTTACGCGGGTACTGAGCATAACCATGCT
GCACAACAGCCTCAGGTTCTAGACATT---------------------------ATAGCC
GGTGTGGATGAAGTTGGTCGTGGACCGCTGGTGGGTGATGTGGTTACAGCCGCTGTTATT
TTACCGATT------GGCCTTGCCGACTCTAAAAAATTAACCGATAAAAAGCGCCAATTA
TTAGCCATCGAAATAAAAGAAGCACTGTGTTACGCCATTGGCCGTTGTAGCCCCAGTGAA
ATAGATGAGTTAAATATATTACAAGCCACTATGCTTGCTATGAGCCGCGCGGTGGTGCCT
GAAGTGTTTGTAGATGGAAACCGCCTTCCTGCACAAGCGGTGGTAAAAGGCGATAGCCTA
GTTGCTGAAATATCAGCCGCGTCTATTTTAGCAAAAGTTGCCCGGGATGATGAAATGATT
GAACTTGATGCACGCTACCCACAATATGGGTTTGCAGGGCATAAGGGGTATCCAACTAAG
GCACATTTTGCAGCGCTTGAACAATACGGTGCGATAGATGAGCATCGCAAGAGCTTTCCT
GTGCAGCGTGTGCTT---------GCAGCAAAAATCCGTCGTGATGACGAAGTAATCGTA
CTAGCAGGTAAAGACAAAGGTAAGCGCGGCAAAGTGCTTTCAGTTGTAACCGAGGGTCGA
GTATTTGTCGAAGGCATTAACTTAATCAAGAAACACCAAAAGCCGGTTCCATTGAACCAA
GCTGGCGGTATTGTTGAGAAAGAAGCGTCTATCGACGTATCAAACGTTGCGATCTACAAC
TCGGAAACGAAAGCAGATCGTGTAGGTTTCAAGATTGAAGATGGTAAGAAATTACGTATC
TTTAAATCTACTGGTAAAACTATC---
>Edwardsiella_tarda_strain_KCPcHB1
ATGGCAACTGTTTCCATGCGCGATATGCTCAAGGCTGGTGTTCACTTCGGTCACCAGACC
CGTTACTGGAACCCGAAAATGAAGCCGTTCATCTTCGGTGCTCGTAACAAGGTTCACATC
ATCAACCTTGAAAAAACCGTACCGATGTTCAACGAAGCTCTGGCTGAGCTGAGCAAGATC
GCTTCCCGTAAGGGCAAGATCCTGTTCGTTGGTACCAAGCGCGCAGCAAGCGAAGCGGTA
AAAGACGCAGCCCTGAACTGTGATCAGTTCTACGTGAACCATCGCTGGCTGGGCGGCATG
CTGACCAACTGGAAAACCGTTCGTCAGTCCATCAAACGTCTGAAAGATCTGGAGACTCAG
TCTCAGGATGGCACTTTCGACAAACTGACCAAGAAAGAAGCACTGATGCGTACCCGCGAG
CTGGACAAGCTGGAAAACAGCCTGGGTGGTATCAAAGACATGGGCGGTCTGCCGGACGCG
CTGTTCGTTATCGATGCCGATCACGAACACATCGCTATCAAAGAAGCCAACAACCTGGGT
ATCCCGGTATTCTCTATCGTTGATACCAACTCCGATCCGGACGGCGTTGATTTCGTTATC
CCGGGTAACGACGACGCCATCCGCGCCGTGACCCTGTACCTGAGCGCTGTGGCTGAAGCC
GTACGCGAAGGCCGTGCTTCCCAGGCTGAAGAAACCATGGCTGAA---------------
------------------------------ATGCAGAACCAAAGAATCCGTATCCGCCTG
AAAGCATTTGATCATCGTCTGATCGATCAATCAACCGCGGAAATCGTCGAGACTGCCAAG
CGCACTGGTGCGCAGGTCCGTGGTCCGATCCCGCTGCCGACCCGCAAAGAGCGCTTTACC
GTTCTGATCTCCCCGCACGTCAACAAAGACGCGCGTGATCAGTACGAAATCCGCACTCAC
AAGCGTCTGGTTGACATCGTTGAGCCAACCGAGAAAACCGTTGATGCTCTGATGCGTCTG
GATCTGGCTGCCGGTGTAGACGTGCAGATCAGCCTGATGGCTAAGCTGACCAAGCGCATG
CGCGTGATCCGTGAAAAAGTTGATGTAACTAAACAGTATGACATCAACGAAGCCATTGCT
CTGTTGCAAGAGCTGGCCACTGCTAAATTCGTTGAAAGCGTAGACGTTGCCGTTAACCTC
GGCATCGATGCGCGTAAATCTGACCAGAACGTACGTGGTGCTACCGTCCTGCCGCACGGC
ACCGGCCGCACTGTACGCGTTGCCGTCTTTACCCAGGGTCCGAACGCTGAAGCGGCTAAA
GCTGCCGGCGCTGACCTGGTAGGTATGGAAGATCTGGCTGACCAGATCAAGAAAGGCGAA
ATGAACTTCGACGTTGTTATTGCTTCTCCGGATGCAATGCGCGTTGTTGGTCAACTGGGC
CAGATCCTGGGGCCGCGTGGCCTGATGCCGAACCCGAAAGTGGGTACCGTTACGCCGAAC
GTAGCTGAAGCGGTTAAAAACGCTAAAGCTGGCCAGGTTCGCTATCGTAACGACAAGAAC
GGCATCGTTCACAGCACCATCGGTAAGGCTAACTTCTCTGCTGAGCAGCTGAAGGAAAAC
CTGGAAGCACTGATGGTTGCCCTGAAGAAGGCTAAGCCGGCAACTGCTAAAGGCGTCTAC
ATCAAGAAAGTTTGCCTGTCCACCACCATGGGCGCAGGCGTAGCTGTTGATCAGGCG---
------------------------------------------------------------
------------------------------------------------------------
------GAAGAAGATAGCAGCGATTACCACGTGACCACCTCTCACCACGCTCGCGAAGCG
GAAGAGAACGATCGCCAGGTTGAAGGCGCCCGCGGTCGCGGTGGCAAAGCGGCCAAGCAG
AAGAAAGGC---AAGCTGTCCGAATCTAAGGCCGATCGTGAAGAGGCCCGTGCGGTCAAC
CGCGGCGGCAAAGGTGGTAAGCGTAAGCCGAGTACATTGCAGCAGGGCTTTACCAAGCCG
GCTCAGGCCGTTAACGTGGTGGGCGAAACCATCACCGTGGCCGAACTGGCTAACAAGATG
GCGGTGAAAGGTTCCCAGGTCATCAAGGCGATGATGAAGGGCGCGATGGCGACCATTAAC
CAAGTCATCGACCAAGAGACCGCTCAGCTGGTCGCGGAAGAGATGGGTCACAAGGTGATC
CTGCGCGAAATGAACGATCGTGATACCGGTGCTGCCGCACCGCGTGCGCCGGTCGTGACC
ATCATGGGTCACGTTGACCACGGTAAAACCTCACTGCTGGACTACATCCGCTCTACCAAG
GTAGCGGCGGGCGAAGCGGGCGGGATCACCCAGCATATCGGTGCGTATCATGTTCAGGAT
GGCATGATCACCTTCCTGGATACGCCGGGGCACGCCGCGTTTACCGCGATGCGTGCACGT
GGTGCTCAGGCGACCGATATCGTGGTTCTGGTGGTGGCGGCCGATGACGGCGTGATGCCG
CAGACTATCGAGGCGATTCAGCATGCCAAGGCGGCCGGTGTTCCGTTGGTCGTGGCGGTG
AACAAGATCGATAAGCCAGAAGCCGATCCGGATCGTGTGAAGAACGAACTGTCCCAGTAT
GGCGTCATGCCGGAAGAGTGGGGCGGTGAAGCCCAGTTCGTCCATGTTTCCGCGAAAGCA
GGGACCGGTATCGACGAGCTACTGGACGCCATCTTGCTGCAGTCCGAAGTGCTGGAGCTG
AAAGCGGTGCGTAATGGCATGGCCAGCGGCGTAGTGATTGAATCCTTCCTGGACAAGGGC
CGTGGCCCGGTGGCGACGGTGCTGGTACGTGAAGGTACGCTGCACAAGGGCGACATCGTG
CTGTGTGGCTTCGAGTATGGCCGCGTGCGTGCCATGCGTGACGAGCTGGGCCGTGAGATC
ACGGAAGCCGGTCCGTCCATCCCTGTCGAGATCCTCGGTATGTCCGGTGTGCCGGCGGCG
GGGGATGAGGCGACGGTGGTGCGTGACGAGAAGAAAGCGCGTGAAGTGGCGCTGTATCGT
CAGGGCAAGTTCCGCGAAGTCAAACTGGCACGTCAGCAGAAGGCCAAGCTGGAGAATATG
TTCTCCAACATGGTCGAGGGCGAAGTCTCCGAACTGAACATCGTGCTGAAGGCCGACGTT
CAGGGTTCTGTCGAAGCGATTGCCGACTCTCTGCGTAAGCTCTCCGATGAAGTGAAGGTG
AAGATCGTCGGCTCTGGCGTAGGCGGTATTACCGAAACCGACGCCACGCTGGCCGCGGCA
TCCAATGCCATCCTGTTAGGCTTCAACGTCCGTGCCGATGCCTCTGCGCGTCGCGTGGTG
GAAGCGGAAAACTTGGATCTGCGTTATTACTCCGTCATCTATGATCTGATCGACGAAGTT
AAACAGGCGATGAGCGGCATGTTGGCGCCGGAATACAAGCAGGAAATCATCGGCCTGGCC
GAAGTCCGCGATGTGTTCAAGTCTCCGAAGTTTGGCGCCATCGCTGGCTGTATGGTCACC
GAGGGTGTGGTCAAGCGTCACAGCCCGATCCGTGTCCTGCGCGAAAACGTGGTGATCTAC
GAAGGCGAACTGGAGTCCCTGCGTCGCTTCAAAGATGACGTCAACGAAGTCCGTAACGGT
ATGGAATGTGGTATCGGTGTGAAGAACTACAACGACGTCCGTCCGGGTGACGTGATCGAA
GTGTTCGAGACCATCGAAGTGAAACGC---ATGCGTATTCTGGGGATCGAAACCTCCTGT
GATGAAACCGGTATCGCCATTTACGGGATCCTGGCCAATCAGCTATATAGCCAGATTAAA
CTGCATGCCGACTATGGCGGCGTGGTGCCGGAGTTGGCATCGCGTGACCATGTTCGTAAG
ACCGTACCGCTGATCCAGGCGGCGCTGCGTGAGGCGCTGACTCCCGCCGATCTGGATGGC
GTGGCATATACCGCCGGCCCCGGACTGGTGGGGGCGTTATTGGTGGGCGCCACCGTCGGG
CGTGCGTTGGCTTTCGCCTGGGGGCTCCCTGCGGTACCGGTACATCACATGGAAGGGCAC
CTGTTGGCGCCGTTGGAGACGCCGCCGCCCTTCGTTGCGTTATTGGTCTCCGGCGGTCAT
ACCCAATTGATTAGCGTCACCGGTATCGAGTATCGCCTATTGGGCGAGTCGATCGATGAT
GCGGCAGGCGAGGCCTTCGACAAGACCGCTAAGTTGCTGGGGCTGGATTATCCCGGTGGA
CCGATGCTATCGAAGATGGCGCAGCAAGGCGTCGCGGTCTTTCCGCGCCCGATGACCTTG
GATTTGAGCTTCTCGGGTTTGAAGACCTTTGCCGCCAATACGATCCGCGCCAATGGCGAT
GATGCACAGACGCGTGCCGATATCGCACGAGCCTTCGAGGATGCGGTAGTCGAGACGTTG
GCGATCAAATGCCGCCGAGCATTGGAGCTGACGGGCCAGCGCCTGGTAATGGCCGGTGGC
GTGAGCGCCAACCGTGCGTTACGCGAGCGTCTGGCGCAGATGATGCAGCGTGGCGGGGCA
GTATTCTATGCGCGGCCAGAGTTTTGCACCGACAATGGCGCGATGATCGCCTATGCGGGG
ATGGTGCGTCTGAAGAGCCTGTCAATTACGGTGCGTCCACGTTGGCCGTTGATGGAAACT
ATTGCCAAGCATTGCCATGCTCGCTCTTCTGCTCAGAAGGTTCGCCTGGTGGCTGACCTG
ATCCGCGGTAAGAAAGTGTCACAGGCTCTGGAAATTCTGACCTACACCAACAAGAAAGCG
GCTGTACTGGTCAAGAAGGTTCTGGAATCTGCCATTGCTAACGCAGAACACGATGGCGCT
GACATCGATGATCTGAAAGTATCCAAGATCTTCGTCGACGAAGGCCCGACCATGAAGCGC
ATCATGCCGCGTGCAAAAGGTCGCGCTGATCGTATCCTGAAGCGCACCAGCCACATTACT
GTGGTTGTGTCCGAT---------------------------------------AAAGAC
GCGCAACTGACTGTTTCCGAAACTACCTTCGGTCGTGATTTCAACGAAGCGCTGGTTCAC
CAGGTTGTTGTGGCTTATGCAGCCGGTGCCCGTCAGGGTACTCGTGCTCAGAAGACCCGT
GCTGAAGTTACTGGCTCCGGTAAAAAACCGTGGCGTCAGAAAGGCACCGGCCGTGCGCGT
TCTGGTTCTATCAAGAGCCCGATCTGGCGTTCTGGTGGTGTGAGCTTCGCTGCACGTCCG
CAGGATCACAGTCAAAAAGTTAACAAAAAGATGTACCGCGGCGCGCTGAAAAGCATCCTG
TCCGAACTGGTACGTCAAGATCGTCTGATCGTCGTCGAGAAGTTCTCTGTTGAAGCACCG
AAAACCAAGCTGCTGGCACAGAAACTGAAAGAGATGGCGCTGGATGATGTGCTGATTGTA
AGCGAAGTCGACGAGAACCTGTTCCTGGCCGCTCGCAACCTGTACAAGGTTGACGTACGC
GACGTAGCAGGCATCGACCCGGTTAGCCTGATCGCCTTCGACAAAGTGGTTATGACTGCT
GACGCTGTTAAGCAAGTTGAGGAGATGATGGCAATTGTTAAATGTAAACCGACATCTCCG
GGTCGTCGCCACGTTGTTAAAGTGGTTAACCCTGAGCTGCACAAGGGCAAACCTTTCGCC
CCGCTGCTGGAAAAAAACAGCAAGAGCGGTGGTCGTAACAACAACGGCCGCATCACCACT
CGTCACATCGGTGGTGGTCACAAGCAGCAGTATCGTCTGATTGACTTCAAACGCAATAAA
GACGGTATCCCGGCTGTAGTTGAGCGTCTGGAGTACGATCCGAACCGTTCCGCGAACATC
GCGCTGGTTCTGTACAAAGATGGCGAACGCCGTTACATCCTGGCACCGAAAGGCCTGAAA
GCTGGCGATCAGATTCAATCTGGCGTCGACGCTGCGATCAAGGCGGGTAACACCCTGCCG
ATGCGCAACATCCCGGTTGGTTCTACCGTTCATAACGTAGAAATGAAGCCGGGTAAAGGC
GGCCAGCTGGCTCGTTCCGCTGGTGCTTACGTTCAGATCGTTGCGCGTGAAGGTGCTTAT
GTCACCCTGCGTCTGCGTTCTGGCGAAATGCGCAAAATCCCGGCTGACTGCCGCGCCACT
CTGGGCGAAGTCGGTAACGCTGAGCATATGCTGCGCGTTCTGGGTAAAGCAGGTGCTGCA
CGCTGGCGTGGTGTTCGTCCGACCGTTCGCGGTACGGCGATGAACCCGGTAGACCATCCG
CACGGTGGTGGTGAAGGTCGTAACTTT---GGTAAGCACCCGGTAACTCCGTGGGGCGTT
CAGACCAAAGGTAAGAAGACCCGC---AGCAATAAGCGTACTGATAAATTCATCGTACGT
CGCCGTAGTAAAAAAATGGCTGAAAATCAATACTACGGCACTGGTCGCCGCAAAAGCTCC
GCCGCTCGCGTATTTATCAAACCGGGTAGCGGTAAAATCGTTATCAACCAGCGTTCTCTG
GAACAGTACTTCGGTCGCGAAACTGCCCGCATGGTAGTTCGTCAGCCGCTGGAACTGGTC
GACATGGTTGAGAAATTGGATCTGTACATCACCGTTAAAGGTGGTGGTATCTCTGGTCAG
GCTGGTGCGATCCGTCACGGTATCACCCGCGCTCTGATGGAGTACGATGAAACTCTGCGC
TCTGAACTGCGTAAAGCTGGCTTCGTCACTCGTGACGCTCGTCAGGTTGAACGTAAGAAA
GTCGGTCTGCGCAAAGCACGTCGTCGTCCGCAGTTCTCCAAGCGT---ATGATTGGTTTA
GTCGGGAAAAAAGTGGGTATGACCCGCATCTTCACTGAAGATGGCGTTTCTATCCCTGTA
ACCGTTATCGAAATCGAAGCAAACCGCGTTACTCAGGTCAAAGATCTGGACAACGACGGC
TACCGCGCCATCCAGGTTACCACTGGTAGCAAGGCTAACCGTGTAACCAAACCGGAAGCG
GGTCACTTCGCGAAAGCTGGCGTTGAAGCTGGCCGCGTTCTGCGTGAATTCCGTCTGGAA
GGTGAAGAGTTCACCATCGGCCAGAACATCTCCGTAGAAATCTTCGCTGACGTTAAAAAA
GTAGACGTTACCGGTATCTCCAAAGGTAAAGGTTTCGCCGGCACTGTTAAGCGCTGGAAC
TTCCGTACTCAGGACGCTACCCATGGTAACTCCCTGTCTCACCGCGTTCCGGGTTCTATC
GGTCAGAACCAGCCGGGCAAAGTGTTCAAGGGTAAGAAAATGGCAGGTCACCTGGGCAAC
GAGCGTGTAACCGTTCAGAGCCTGGACGTAGTACGTGTTGACGCTGAGCGCAACCTGCTG
CTGGTTAAAGGTGCAGTCCCGGGTGCGACCGGTGGCGACCTGATCGTTAAACCGGCTGTG
AAG---ATGAAATTCAGTGAACTTTGGTTGCGCGAGTGGGTGAATAGCGCGGCGCTGTCC
GAACAAATCACCATGGCCGGTCTGGAAGTGGACGGCGTGGAGCCGGTAGGGGCCTTCCAC
GGCGTCGTGGTCGGCGAAGTGGTCGAATGCCACCAACACCCGAACGCCGACAAGCTGCGA
GTCACCAAGGTCAATGTCGGCGACATCGTCTGTGGCGCACCGAACTGTCGCCAGGGACTG
CGTGTCGCGGTCGCCACCATCGGCGCGGTACTATTCAAGATCAAGGCGGCCAAACTGCGT
GGTGAGCCTTCGGAAGGGATGCTGTGCTCCTTCTCTGAACTGGGGATTCACAATGGCATC
ATCGAGCTGCTGGGTTGCGATCTGCGTGACTACCTGCTGGACGATAACACCATCGAGATC
AGCGTGACGCCGAACCGTGCCGACTGCCTCGGCATCCTCGGTATCGCCCGCGATGTAGCG
GTGCTGGATCTGCCGAGCATCGATGATTTCCCGATCGAGGTGCAGGAAGCCTGCCCGCGT
TATCTGGGCCGTGTGGTGCGCGGCATCGATACGGCAAAGACGCCGTTGTGGATGAGCGAG
AAGCTGCGCCGCTGTGGCATCCGCTCCATCGATGCGGTGGTCGACGTCACCAACTATGTC
CTGTTAGAACTGGGACAGCCGATGCACGCCTTCGATCTCAACCGTCTGGGCATCGTGGTG
CGTATGGCGCGTGAGGGGGAGACCCTGACCCTGCTGGATGGTAACCAAGCCACCTTGGCC
AGCGATACCCTGGTGATTGCCGACCATCAGCAGCCGTTGGCGCTGGCTGGCATCTTCGGC
GGAGAGCACTCCGGCGTCAACGGTGAAACCCGTGACGTGCTGTTAGAGTGCGCCTACTTT
AATCCGCTGGCCATCACCGGGCGTGCTCGCCGTTACGGCCTGCACACCGATGCCTCACAC
CGCTATGAGCGTGGTGTCGATCCGCAGTTGCAACAGCGCGCGATGGAGCGAGCCACCGAA
CTGCTACTGGCGCTGTGTGGCGGCCAGGCCGGTCCGGTGATCAGCGACGCCTATCTGCCG
CAGCCGACCATCACCCTGCAACGCAGCAAGCTGGATCGTCTGATCGGTCATCCTATCAGC
GATGAGCAGGTGTTGGCGATCCTGCAACGCCTGGGTTGCCAGGTGAACGTGCAGGCGCTG
GCGCCGAGCTGGCGCTTCGACATGGAAGAAGATTTGATCGAAGAGGTGGCACGCGTTTAC
GGTTACAACAACATCCCGGACGTGCCGCTGCGCATGACGGCACAC---CGCGAGGCGGAT
CTGCCGCTTAAGCGCGTGAAGACGCTGTTGGTGGACCGTGGCTATCAAGAGGCGATCACC
[truncated: 21,901,740 more chars]
