# Supplementary material for: Metagenome-assembled genomes of phytoplankton microbiomes from the Arctic and Atlantic Oceans
Source: Microbiome. 2022 Apr 28;10:67. doi: 10.1186/s40168-022-01254-7 (PMC9047304; doi:10.1186/s40168-022-01254-7)
Supplement: Supplementary file 8 — Additional file 7. For eukaryotes and prokaryotes, phylogenomic tree in Newick format, list of the Phylosift marker genes included when building tree, and details of reference genomes included in tab-separated format. [file 40168_2022_1254_MOESM8_ESM.gz › 7. trees/pro/pro_tree.marker_list]

14_3_3
40S
Actin_noOuts
Atub_noOuts
Btub_noOuts
DNGNGWU00001
DNGNGWU00002
DNGNGWU00003
DNGNGWU00005
DNGNGWU00006
DNGNGWU00009
DNGNGWU00010
DNGNGWU00011
DNGNGWU00012
DNGNGWU00013
DNGNGWU00014
DNGNGWU00015
DNGNGWU00016
DNGNGWU00017
DNGNGWU00019
DNGNGWU00020
DNGNGWU00021
DNGNGWU00022
DNGNGWU00023
DNGNGWU00024
DNGNGWU00025
DNGNGWU00028
DNGNGWU00029
DNGNGWU00030
DNGNGWU00032
DNGNGWU00033
DNGNGWU00034
DNGNGWU00035
DNGNGWU00036
DNGNGWU00037
DNGNGWU00039
DNGNGWU00040
Hsp90
Rad51_noOuts
Rps23a_noOuts
TFIIH
Tsec61
ef1aLike
ef2_noOuts
enolase
gamma_noOuts
grc5
hsp70
hsp70er
metk_noOuts
rps22
total
