# Supplementary material for: Metagenome-assembled genomes of phytoplankton microbiomes from the Arctic and Atlantic Oceans
Source: Microbiome. 2022 Apr 28;10:67. doi: 10.1186/s40168-022-01254-7 (PMC9047304; doi:10.1186/s40168-022-01254-7)
Supplement: Supplementary file 8 — Additional file 7. For eukaryotes and prokaryotes, phylogenomic tree in Newick format, list of the Phylosift marker genes included when building tree, and details of reference genomes included in tab-separated format. [file 40168_2022_1254_MOESM8_ESM.gz › 7. trees/pro/pro_tree.tre]

(Vibrio_fischeri_ES114:0.00725928864173375904,(((Vibrio_alginolyticus_K08M4:0.06542882216900601511,((Vibrio_nigripulchritudo_str_SFn1:0.07101152624340162367,(Vibrio_shilonii_QT6D1:0.06272861852178243658,((Vibrio_tubiashii_ATCC_19109:0.02983297439499783127,(((Vibrio_coralliilyticus_strain_58:0.00503392401958320437,Vibrio_coralliilyticus_OCN014:0.00468883426838518323):0.00139499412342284257[89],(Vibrio_coralliilyticus_RE98:0.00515344340692565784,Vibrio_coralliilyticus:0.00533451509307114602):0.00143647192979193131[66]):0.00401169029175798067[100],Vibrio_coralliilyticus_SNUTY1:0.00367919493041825958):0.03110370337470807697[100]):0.02284557510022627511[100],((((Vibrio_parahaemolyticus_20130629002S01_MMP06310878:0.00173834653702035439,((Vibrio_parahaemolyticus_BB22OP:0.00206228868662507170,Vibrio_parahaemolyticus:0.00234875962328572659):0.00085625343090209890[73],((Vibrio_parahaemolyticus_UCMV493:0.00153743400581009726,((Vibrio_parahaemolyticus_R14_MMP08744595:0.00000100000050002909,Vibrio_parahaemolyticus_R13_MMP08774111:0.00000100000050002909):0.00200086084856781641[100],Vibrio_parahaemolyticus_strain_FORC_018:0.00164864236719327608):0.00072913234382193637[72]):0.00127270119653479169[99],Vibrio_parahaemolyticus_strain_CHN25:0.00176206354237518786):0.00029077968581637333[37]):0.00121000370078194709[73]):0.02131241192888305366[100],((Vibrio_sp_Ex25:0.00894401094255561739,((((((Vibrio_alginolyticus_K08M3:0.00000100000050002909,Vibrio_alginolyticus_K01M1:0.00000100000050002909):0.00000100000050002909[8],Vibrio_alginolyticus_K04M3:0.00000100000050002909):0.00000100000050002909[3],Vibrio_alginolyticus_K04M5:0.00000100000050002909):0.00000100000050002909[1],((Vibrio_alginolyticus_K09K1:0.00000100000050002909,Vibrio_alginolyticus_K06K5:0.00000100000050002909):0.00000100000050002909[8],Vibrio_alginolyticus_K10K4:0.00000100000050002909):0.00000100000050002909[6]):0.00148536206620674522[100],(Vibrio_alginolyticus_J207_MMP03996326:0.00098270187810517158,(Vibrio_alginolyticus_ATCC_33868_MMP03996324:0.00133419076883210699,Vibrio_alginolyticus_strain_ATCC_33787:0.00236265596710647169):0.00054491803499403147[75]):0.00106581742770241791[93]):0.00084075617810595567[84],Vibrio_alginolyticus_strain_ZJT:0.00212597163054095489):0.00553847626887175089[100]):0.02227730269220972240[100],(Vibrio_natriegens_strain_CCUG_16374:0.00123868683616459559,(Vibrio_natriegens_strain_CCUG_16373:0.00214871601826124685,((Vibrio_sp_dhg:0.00269266964585130122,Vibrio_sp_EJY3:0.00153714462553155564):0.00029503747094979235[58],(Vibrio_natriegens_strain_CCUG_16371:0.00188088927747522439,Vibrio_natriegens_NBRC_15636_ATCC_14048_DSM_759:0.00141912038682963024):0.00094154647038140985[91]):0.00037193628434909739[30]):0.00062158850321471844[33]):0.03279002324765690340[100]):0.00764937219274762145[84]):0.01316030805432771150[100],(Vibrio_alfacsensis:0.03474040984093516166,((Vibrio_harveyi_strain_QT520:0.01355998517220187785,(Vibrio_rotiferianus_B64D1:0.01634303655941010680,(Vibrio_campbellii_ATCC_BAA1116:0.00444223157274799274,(Vibrio_campbellii2:0.00404087315541310464,(((Vibrio_campbellii_BoB90_MMP08330869:0.00357246879949095182,Vibrio_campbellii_20130629003S01:0.00164666587604183072):0.00067988341707317954[46],(Vibrio_campbellii_1114GL:0.00148313275363264139,(Vibrio_campbellii_LA16V1:0.00243270021657333380,Vibrio_campbellii1:0.00185410713893623277):0.00125069050353411159[88]):0.00039394283869137036[33]):0.00146403641054207228[74],Vibrio_campbellii_BoB53_MMP08330225:0.00289901019780495345):0.00114061882924718799[84]):0.00530809901915081997[100]):0.01406419080496085737[100]):0.00297133244071763874[53]):0.00299144622123288404[85],(Vibrio_jasicida_090810c_MMP00036656:0.02291034378315821157,(Vibrio_owensii1:0.00322379828345389571,(Vibrio_owensii_XSBZ03:0.00337836731131567567,Vibrio_owensii2:0.00308447745990372835):0.00127928503906141948[99]):0.00660406192076445388[100]):0.00501481886307843065[97]):0.01199127864729441356[100]):0.01124476076725174425[97]):0.01798520176298102138[100],((((Vibrio_vulnificus_CECT_4999:0.00124288969177498219,Vibrio_vulnificus_FORC_037:0.00139459776032608922):0.00632609938768278948[100],(Vibrio_vulnificus_strain_93U204:0.00695185326136232070,(Vibrio_vulnificus_FORC_036:0.00324173148326791817,Vibrio_vulnificus:0.00392121357180692364):0.00290022334041429219[75]):0.00437072490574803851[98]):0.05073918773640766905[100],((Vibrio_furnissii_NCTC_11218:0.05892047900182361547,(Vibrio_cholerae_FORC_055:0.00401568146058064231,(Vibrio_cholerae_Sa5Y_MMP08813238:0.00287585718433409736,Vibrio_cholerae_strain_Env390:0.00203867751360565065):0.00332399945905165846[100]):0.07130621399873449118[100]):0.02484322585365568783[100],(Vibrio_gazogenes_ATCC_43942:0.12867881322438057268,(Vibrio_anguillarum_strain_9011286:0.00149596063449832103,(((Vibrio_anguillarum_4299:0.00041795253250455041,(Vibrio_anguillarum_VIB43:0.00000100000050002909,Vibrio_anguillarum_HI610:0.00004393188080761439):0.00050572547073251259[100]):0.00115833521572433372[100],((Vibrio_anguillarum_PF7:0.00106162869487136922,Vibrio_anguillarum_CNEVA_NB11008:0.00139608221862292455):0.00046744568937548978[37],((Vibrio_anguillarum_DSM_21597:0.00104043489113532202,Vibrio_anguillarum_VIB12:0.00116176497439409256):0.00083640326107326164[100],(((Vibrio_anguillarum_strain_PF4_R6:0.00000100000050002909,(Vibrio_anguillarum_strain_PF4_R4:0.00000100000050002909,Vibrio_anguillarum_strain_PF4:0.00000100000050002909):0.00000100000050002909[13]):0.00000100000050002909[7],(Vibrio_anguillarum_strain_PF4_R8:0.00000100000050002909,Vibrio_anguillarum_PF4303:0.00000100000050002909):0.00000100000050002909[19]):0.00108602655285867174[100],(((Vibrio_anguillarum_879116:0.00000100000050002909,Vibrio_anguillarum_879117:0.00000100000050002909):0.00008787073808291039[86],((Vibrio_anguillarum_9014_8:0.00000100000050002909,(((Vibrio_anguillarum_NB10:0.00000100000050002909,(Vibrio_anguillarum_M3:0.00000100000050002909,(((Vibrio_anguillarum_918178:0.00000100000050002909,(Vibrio_anguillarum_T265:0.00000100000050002909,(Vibrio_anguillarum_917154:0.00000100000050002909,(((((Vibrio_anguillarum_6018_1:0.00004391747801086209,Vibrio_anguillarum_MVAV6203:0.00731737031438001260):0.00000100000050002909[60],(Vibrio_anguillarum_ATCC68554:0.00000100000050002909,Vibrio_anguillarum_775:0.00004393152086193802):0.00004393438196453177[58]):0.00000100000050002909[13],Vibrio_anguillarum_A023:0.00000100000050002909):0.00000100000050002909[0],Vibrio_anguillarum_VA1:0.00000100000050002909):0.00000100000050002909[0],Vibrio_anguillarum_Ba35:0.00000100000050002909):0.00000100000050002909[0]):0.00000100000050002909[0]):0.00000100000050002909[0]):0.00000100000050002909[0],Vibrio_anguillarum_261_91:0.00000100000050002909):0.00000100000050002909[0],Vibrio_anguillarum_601_90:0.00000100000050002909):0.00000100000050002909[0]):0.00000100000050002909[0]):0.00000100000050002909[0],Vibrio_anguillarum_51_82_2:0.00000100000050002909):0.00000100000050002909[0],Vibrio_anguillarum_9011287:0.00000100000050002909):0.00000100000050002909[0]):0.00000100000050002909[1],Vibrio_anguillarum_425_MMP06606092:0.00000100000050002909):0.00000100000050002909[24]):0.00000100000050002909[71],Vibrio_anguillarum_178_90:0.00000100000050002909):0.00200066233055235529[88]):0.00025199264631019214[22]):0.00018518529425941779[14]):0.00093031271848393118[72]):0.00054206908416702681[42],(Vibrio_anguillarum_JLL237:0.00094463190288233034,(Vibrio_anguillarum_S2_2_9:0.00003668462263540217,Vibrio_anguillarum_S3_4_9:0.00009515856488748531):0.00191318264821739776[100]):0.00050635595242709531[34]):0.00071195811790814218[34]):0.06974562307498989588[100]):0.02544214483503540875[100]):0.02484779230119670348[100]):0.02301971681865502134[100],(Vibrio_scophthalmi_strain_VS12:0.00106371787249482232,Vibrio_scophthalmi_strain_VS05:0.00118243933168180482):0.06329405107185787083[100]):0.01304412123643660174[100]):0.01364196842628544355[100]):0.01800067210235073781[100]):0.01323801055634687973[99]):0.01725985249248801826[95],Vibrio_breoganii_strain_FF50:0.08882118685430620553):0.01563094243379657688[98]):0.02804653707214342998[100],(((((Agarivorans_gilvus_strain_WH0801:0.19463676756555117753,((Moritella_yayanosii:0.03264352654492984340,Moritella_viscosa_06_09_139:0.02616763833060817973):0.14783331172711072776[100],(Psychromonas_sp_CNPT3:0.10072506887156719435,Psychromonas_ingrahamii_37:0.10183415769114806393):0.10804321410133696513[100]):0.03302293286016249468[100]):0.02604096440967223342[98],((((Idiomarina_loihiensis_L2TR:0.08972380895719189731,Idiomarina_sp_OT375b_MMP08606195:0.10257860445476502109):0.16111726196492065499[100],((Lacimicrobium_alkaliphilum_strain_KCTC_32984:0.12786784529610153993,Salinimonas_sp_HMF8227_MMP09065712:0.14400850739718723537):0.08355453740434692911[100],(((((Alteromonas_stellipolaris_strain_PQQ44:0.00139226471610628022,(Alteromonas_stellipolaris_strain_PQQ42:0.00101826071362998692,Alteromonas_stellipolaris_LMG_21856:0.00144832794548913697):0.00099513765630071744[90]):0.01342973317846454101[100],(NP4_18P:0.00342531409404217384,Alteromonas_sp_SN2:0.00892525729824642823):0.00676593079112269759[100]):0.05967479842962333109[100],((Alteromonas_sp_MB3u76:0.00154062229516768474,Alteromonas_sp_RW2A1:0.00195818357510136893):0.07485348958742163439[100],(((Alteromonas_macleodii_str_Deep_ecotype:0.00378049756613834526,(((Alteromonas_macleodii_str_Ionian_Sea_U7:0.00000100000050002909,Alteromonas_macleodii_str_Ionian_Sea_U4:0.00000100000050002909):0.00000100000050002909[98],Alteromonas_macleodii_str_Ionian_Sea_U8:0.00000100000050002909):0.00294192231876960969[100],(Alteromonas_macleodii_str_English_Channel_615:0.00397628274285226346,((Alteromonas_macleodii_str_Aegean_Sea_MED64:0.00387608501377989306,((Alteromonas_macleodii_str_Ionian_Sea_UM7:0.00000100000050002909,Alteromonas_macleodii_str_Ionian_Sea_UM4b:0.00000100000050002909):0.00000100000050002909[32],Alteromonas_macleodii_AltDE1:0.00000100000050002909):0.00387456929720065820[100]):0.00148246521705014357[96],(Alteromonas_mediterranea_strain_CP48:0.00360329271879068899,(Alteromonas_mediterranea_strain_RG65:0.00361260685423400556,(Alteromonas_mediterranea_strain_AR43:0.00000100000050002909,Alteromonas_mediterranea_strain_CP49:0.00000100000050002909):0.00377265049759388255[100]):0.00122510429188402528[66]):0.00235086277079593056[100]):0.00160197506178575539[89]):0.00177306406711799517[56]):0.00107552480100142449[48]):0.02132367161982394455[100],(Alteromonas_sp_Mex14:0.03378962699806535575,(Alteromonas_sp_BL110:0.02232804957656828529,(Alteromonas_macleodii_str_Black_Sea_11:0.01640584261792323376,(Alteromonas_macleodii_str_Balearic_Sea_AD45:0.00790366433239184096,(Alteromonas_macleodii_str_English_Channel_673:0.00444999871134251976,(Alteromonas_macleodii_ATCC_27126:0.00210517864743689671,(NP4_10P:0.00024261462096810359,NP3_6P:0.00054470372108229100):0.00284176436013249727[100]):0.00161842382123426084[94]):0.00346389169666284566[100]):0.00729687658871028873[100]):0.01457900179886072872[100]):0.00763087346500973106[92]):0.00847410809849130121[76]):0.03473491092995379531[100],(Alteromonas_australica_H_17:0.00331121173163322893,Alteromonas_australica_DE170:0.00322147882460848594):0.05929701189494134689[100]):0.01695607796917955948[54]):0.02181262239256802002[100]):0.03931363579563076915[100],(Salinimonas_sp_N102:0.10848721040531278392,Alteromonas_sp_RKMC_009:0.10601018409607831927):0.02369657523327805063[77]):0.06366875713663903980[100],(Glaciecola_nitratireducens_FR1064:0.17448033653330075055,(Pseudoalteromonas_atlantica_T6c:0.10746548797665224362,Paraglaciecola_psychrophila_170:0.11771896301409702501):0.05416611730161092347[100]):0.02920128335786915247[69]):0.02268763729987810160[100]):0.06549188525810753503[100]):0.03854380405342588967[100],(((Kangiella_geojedonensis_strain_YCS5:0.06972229825320111485,Kangiella_sediminilitoris_strain_KCTC_23892:0.07708997577915935318):0.06153049644995853967[100],(Kangiella_koreensis_DSM_16069:0.05265475154480387526,Kangiella_profundi_strain_FT102:0.04997958263548923918):0.06601438007120971618[100]):0.20689198613961168327[100],((((((Piscirickettsia_salmonis_strain_PM31429B:0.00000100000050002909,(Piscirickettsia_salmonis_strain_AY6532B:0.00000100000050002909,((((Piscirickettsia_salmonis_strain_PM22180B:0.00000100000050002909,Piscirickettsia_salmonis_strain_AY3800B:0.00000100000050002909):0.00000100000050002909[0],Piscirickettsia_salmonis_strain_CGR02:0.00000100000050002909):0.00000100000050002909[0],(Piscirickettsia_salmonis_strain_PM49811B:0.00000100000050002909,Piscirickettsia_salmonis_AY3864B:0.00000100000050002909):0.00000100000050002909[0]):0.00000100000050002909[0],(Piscirickettsia_salmonis_strain_PM58386B:0.00000100000050002909,Piscirickettsia_salmonis_strain_AY6297B:0.00000100000050002909):0.00000100000050002909[7]):0.00000100000050002909[8]):0.00000100000050002909[10]):0.00000100000050002909[87],Piscirickettsia_salmonis_strain_PM25344B:0.00004520119406533464):0.00000100000050002909[98],Piscirickettsia_salmonis_strain_PSCGR01:0.00036174839881711893):0.00746248049996717927[100],(Piscirickettsia_salmonis_strain_PM51819A:0.00004389717517930958,((Piscirickettsia_salmonis_strain_AY6492A:0.00000100000050002909,Piscirickettsia_salmonis_strain_PM21567A:0.00000100000050002909):0.00004519596798592599[76],(Piscirickettsia_salmonis_strain_PM37984A:0.00000100000050002909,Piscirickettsia_salmonis_strain_PM23019A:0.00000100000050002909):0.00000100000050002909[67]):0.00009170639384152074[97]):0.00844517187459952953[100]):0.33156973460359934203[100],((Thiomicrospira_crunogena_XCL2:0.34594113453024893934,((((Candidatus_Thioglobus_sp_EF1:0.12397296798109028182,Bathymodiolus_thermophilus_thioautotrophic_gill_symbiont:0.14579852994580769221):0.02962025902436426009[100],(Candidatus_Ruthia_magnifica_str_Cm_Calyptogena_magnifica:0.06915866259839409391,Candidatus_Vesicomyosocius_okutanii_HA:0.08256321911941358338):0.07322054230422229970[100]):0.06187447376674796301[100],(Candidatus_Thioglobus_singularis:0.11211387292575961117,(Candidatus_Thioglobus_singularis_PS1:0.00666207143902181748,Candidatus_Thioglobus_singularis_strain_GG2:0.00539649551016076982):0.12856969716133259674[100]):0.11648757993936009747[100]):0.21151290900557034869[100],((P5_24P:0.61272404942489155921,(bacterium_2013Arg42i_strain_2013Ark11:0.62917398738829799498,((Methylophilales_bacterium_MBRSG12:0.00000100000050002909,Methylophilales_bacterium_MBRSF5:0.00000100000050002909):0.00000100000050002909[33],Methylophilales_bacterium_MBRSH7:0.00000100000050002909):0.32352613175262950884[100]):0.10154430089762485345[100]):0.03918601928372272142[20],(Francisella_sp_FDC440:0.09121759938628833109,(Francisella_sp_FSC1006:0.06165519731365007999,(Francisella_sp_TX077310:0.03565205805555830831,Francisella_halioticida_DSM_23729:0.05095333340339138622):0.04291406939109554397[100]):0.04589626906080881974[100]):0.25259622355195043841[100]):0.04727540303060447091[29]):0.04350845301291627470[30]):0.03709251307006061760[3],(((Cycloclasticus_sp_PY97N:0.00202761668502613943,(Cycloclasticus_sp_P1:0.00135282571365337293,Cycloclasticus_zancles_78ME:0.00203471024496655823):0.00150592232445638562[76]):0.30703964919383869292[100],(Methylomonas_methanica_MC09:0.26484280948200900063,Methylocaldum_marinum:0.38457064846697924798):0.10275031103629037044[100]):0.07493188615775571437[37],(Methylophaga_nitratireducenticrescens_GP59_MMP07210921:0.26307348132487234915,(Nitrosococcus_halophilus_Nc_4:0.09732569039091021335,(Nitrosococcus_oceani_ATCC_19707:0.04271972080316275427,Nitrosococcus_watsonii_C113:0.04327686980810648010):0.09706024547417443915[100]):0.29414137963790953911[100]):0.08107876770623155538[100]):0.04290960974884331508[36]):0.03525309501816225460[0]):0.03943399338534778198[0],(((((P3b_3P:0.00012789472419739590,(P3a_17P:0.00090609461512809600,P2_30P:0.00055549421223572912):0.00054562902107050488[93]):0.00691829041012312438[100],P5_7P:0.01213247119879844182):0.27308979289123230805[100],((Marinomonas_posidonica_IVIAPo181:0.06934404013690266544,Marinomonas_sp_MWYL1:0.07979788882288532670):0.04524307224599700972[100],Marinomonas_mediterranea_MMB1:0.10156326053170820767):0.15785489087599927083[100]):0.03653807193299379169[71],(((NP5_9P:0.18206433798452345552,Marinobacterium_sp_ST5810:0.17302575674446021847):0.08908184722429320079[96],((((Oceanicoccus_sagamiensis_NBRC_107125:0.17729853239815224208,P6_28P:0.31063536689141685310):0.06093061804864255415[57],(Spongiibacter_sp_IMCC21906:0.24020222543367955592,Halioglobus_japonicus_NBRC_107739:0.20620804702863546054):0.03631266132425922666[42]):0.03807718389632933076[52],((((Cellvibrionaceae_bacterium_017:0.22063704984677176557,Saccharophagus_degradans_240:0.16155561701247594941):0.04946446883417853629[68],Teredinibacter_turnerae_T7901:0.15692923593658023029):0.08024187949826588895[100],((Microbulbifer_sp_A4B17_MMP08974432:0.09923001182011044474,Microbulbifer_agarilyticus_GP101:0.08967977242891260470):0.10960275764970332790[100],Simiduia_agarivorans_SA1:0.18108948988114789702):0.03314365163232269040[93]):0.03463513647566834192[68],(P3a_31P:0.14843135918628125314,(P3b_5P:0.00023185168696341897,(P2_13P:0.00028613692349988728,P1_33P:0.00009907003369128426):0.00027407695534455422[66]):0.16606576629073213636[100]):0.21804486633809039287[100]):0.03055011881379309999[56]):0.04612790895870654689[53],(((Reinekea_forsetii_strain_Hel1_31_D35:0.24497082702209543870,Saccharospirillum_mangrovi:0.14115416130308927611):0.12473608644957848157[100],(((Pseudomonas_litoralis_strain_2SM5:0.08980487101355542900,NP3_13P:0.09717495408539181256):0.07646842648656193564[100],(((Pseudomonas_fluorescens:0.08037583337654068127,Pseudomonas_plecoglossicida:0.05963827585787161156):0.04310999709443025241[100],(Pseudomonas_pohangensis_strain_DSM_17875:0.12115390365234686432,((Pseudomonas_stutzeri_strain_19SMN4:0.03010668145217669164,Pseudomonas_stutzeri_CCUG_29243:0.03259424851688646346):0.04374203015988355203[100],((Pseudomonas_stutzeri_strain_273:0.00352837887380384350,Pseudomonas_sp_MT1:0.00150817816381779938):0.03845359765670696567[100],Pseudomonas_xanthomarina_strain_LMG_23572:0.03963120112022732594):0.05217513078466591570[100]):0.03988828792331595985[100]):0.01573972244456463623[69]):0.01939157243010896509[99],(Pseudomonas_aeruginosa_Ocean1175:0.00000100000050002909,Pseudomonas_aeruginosa_Ocean1155:0.00000100000050002909):0.07400851546398511116[100]):0.04899226226198851591[100]):0.08559848751708970527[100],(((Chromohalobacter_salexigens_DSM_3043:0.11027316533279384048,((Halomonas_spR575:0.02611473467012213195,Halomonas_sp_A3H3:0.02379189735737829645):0.14223251059629540838[100],(Halomonas_elongata_DSM_2581:0.06596156621876819726,Halolamina_sediminis_strain_Hb3:0.04919923633781588673):0.02584512651984975998[100]):0.02579123939534394561[100]):0.02043930471878347907[100],(Kushneria_marisflavi_SW32:0.18633584984416301511,Halomonas_sp_SF2003_MMP08773154:0.11584598838224412221):0.02051351490904998465[81]):0.10386862269055878449[100],((((Thioflavicoccus_mobilis_8321:0.14064546744484068830,Thiocystis_violascens_DSM_198:0.16448744178742141786):0.09882332850932867840[100],(((endosymbiont_of_unidentified_scaly_snail_isolate_Monju:0.12002315002257875343,Alteromonadaceae_bacterium_2141T_STBD_0c_01a:0.17836437747745087501):0.02880986259421246948[100],Thiolapillus_brandeum_Hiromi_1:0.23377271451074133068):0.02833603514011559174[93],Sedimenticola_sp_SIPG1:0.24809266570605714719):0.02395529918131393543[90]):0.04805144946148128676[100],((((Spiribacter_sp_UAHSP71:0.14003188399832156019,Spiribacter_salinus_M1940:0.14578599053895133220):0.16634964241608390934[100],NP3_5P:0.30611892928017703230):0.03863962039476183385[95],((Lysobacter_maris:0.20990599750082600261,Wenzhouxiangella_marina_strain_KCTC_42284:0.23532021078574269501):0.04367945774032612472[100],(((Chromobacterium_sp_IIBBL_112_1:0.00119796740028221002,Chromobacterium_sp_IIBBL_274_1:0.00177561520551504392):0.18180150828200958291[100],(Massilia_sp_YMA4:0.16681922117152794827,((Bordetella_sp_HZ20_MMP08912484:0.22033936852434130027,((Alcaligenes_aquatilis:0.00667714098461577067,Alcaligenes_faecalis:0.01018665247393883352):0.14290714170865165267[100],Pusillimonas_sp_T77:0.13136567701721196810):0.05258368058681753970[100]):0.11571075535096023157[100],(Rhodoferax_ferrireducens_T118:0.17014328391261360207,Hydrogenophaga_sp_LPB0072:0.14130462251258510409):0.13801988003657478243[100]):0.03311804581015861254[90]):0.06651278650623095035[100]):0.10346079760314512430[100],(((((((Desulfococcus_multivorans_strain_DSM_2059:0.29039186268069933083,(Desulfobacula_toluolica_Tol2:0.29807168827065905203,Desulfobacterium_autotrophicum_HRM2:0.20747275060099554245):0.17790236337513024023[100]):0.14496281353600751207[90],((Bdellovibrio_bacteriovorus_strain_109J:0.66969664232194847653,((NP2_12P:0.62891879723954113857,NP4_33P:0.64114965111727373337):0.06205783248183927014[42],((((Desulfotomaculum_reducens_MI1:0.43732346560711982120,(((((Oceanobacillus_iheyensis_HTE831:0.18857047590743553078,Halobacillus_mangrovi_KTB_131:0.19957530565361555897):0.07301517474530597185[100],((Jeotgalibacillus_sp_D5:0.18054201340769526762,((Planococcus_maritimus_strain_DSM_17275:0.02985833302480187315,Planococcus_plakortidis_strain_DSM_23997:0.05107050224384159648):0.09090588408791934472[100],(Planococcus_donghaensis_strain_DSM_22276:0.04179058746054695184,Planococcus_kocurii_strain_ATCC_43650:0.04222233234409109720):0.05709622640884738642[100]):0.13328105194001221845[100]):0.05271021247505458529[100],((Bacillus_infantis_NRRL_B14911:0.15604562542740443853,(Geobacillus_kaustophilus_HTA426:0.04507591172549973990,Geobacillus_sp_12AMOR1:0.04831752017785290870):0.27252918254492269901[100]):0.05558428276372361088[82],(((Bacillus_cereus_CC1:0.00543702705792245122,(Bacillus_anthracis2:0.00339093192869714764,Bacillus_anthracis1:0.00289310358451111025):0.00481893347503734287[100]):0.14684395316955334287[100],Bacillus_sp_Y01_MMP07838500:0.12725818805841218606):0.03355859759477648058[89],((Bacillus_safensis_strain_KCTC_12796BP:0.09862841527867198532,((Bacillus_subtilis_subsp_spizizenii:0.00280804124566383937,Bacillus_subtilis_subsp_subtilis:0.00356398812364667377):0.05247057969262607091[100],(Bacillus_velezensis_strain_9912D:0.00255549722746433458,(Bacillus_sp_Pc3:0.00185929101410971980,Bacillus_amyloliquefaciens:0.00152048197749883119):0.00137143405841129440[63]):0.06508486113015056473[100]):0.06170305372895035917[100]):0.08738385301505793845[100],Bacillus_sp_Alg07:0.13777492418313228018):0.02886171208653730280[97]):0.01509588633868501686[63]):0.02556190716749627903[25]):0.03854652354784023766[100]):0.03631289371980503389[100],(((Enterococcus_faecalis:0.14788808587049676047,Carnobacterium_sp_174:0.17562583305119339183):0.04951855382072522377[100],(((Streptococcus_thermophilus_APC151:0.07833711051223604671,(((Streptococcus_iniae_strain_YSFST0182:0.00004751550043640544,(Streptococcus_iniae_SF1:0.00009486294798527744,Streptococcus_iniae_QMA0248:0.00009419492072833510):0.00004682164259963957[62]):0.06176703759775275387[100],(Streptococcus_parauberis_SPOF3K_MMP08180797:0.00075314639527200578,Streptococcus_parauberis_KCTC_11537:0.00071464462296911440):0.07007935853986169139[100]):0.03656460185626046050[100],Streptococcus_agalactiae:0.08066759146248562995):0.01898445388303804382[77]):0.08667020877493353259[100],(Lactococcus_garvieae_strain_122061:0.01683122422579609589,(Lactococcus_garvieae_Lg2:0.00004561679740065624,Lactococcus_garvieae_ATCC_49156:0.00004745915423855743):0.01940505932284608895[100]):0.17643850477073350080[100]):0.08308735573716173606[100],((Weissella_ceti_strain_WS08:0.00000100000050002909,(Weissella_ceti_strain_WS74:0.00000100000050002909,Weissella_ceti_strain_WS105:0.00004600689225681325):0.00004503194047744621[72]):0.16994464870400458056[100],Leuconostoc_lactis_strain_WiKim40:0.22958347050770128162):0.18457852026850657401[100]):0.02796191992189468734[98]):0.08114154785862412456[100],(Staphylococcus_aureus_SJTUF_J27:0.14520320265795333414,Salinicoccus_sp_BAB_3246:0.28498316439452281434):0.09087058168243115908[100]):0.03062530193709138773[100]):0.03416942716903722393[71],(Paenibacillus_sp_LPB0068:0.11725911329428252705,((Paenibacillus_donghaensis_KCTC_13049:0.09611590084185428484,Paenibacillus_durus_DSM_1735:0.10032541497550322152):0.08255723012883656176[100],Paenibacillus_sp_CAA11_MMP08934269:0.13353504671357160904):0.07389393335041449795[100]):0.25626780188975561980[100]):0.05677489358659452978[100],((Mycoplasma_phocidae:0.80134721647192364014,Erysipelothrix_rhusiopathiae:0.32530009650799418530):0.07901750118997516448[0],(Tenericutes_bacterium_MZXQ:0.30206134455353522705,Mollicutes_bacterium_Candidatus_Izimaplasma_HR1:0.30907076930919141766):0.07956584260454289959[100]):0.04277838388804731939[0]):0.06680851650849888024[0]):0.03773041585072801213[0],((NP4_61P:0.91160737559493321136,NP3_46P:0.84459357474495688756):0.21551044949378406201[100],(((((Arthrospira_sp_TJSD092_MMP08865926:0.23854309941995560651,Trichodesmium_erythraeum_IMS101:0.21150918454650591283):0.06062591919057305073[100],(((Nodularia_spumigena_CCY9414:0.00148117374592609402,Nodularia_spumigena_UHCC_0039_MMP05967630:0.00150691995912440751):0.14877665847465831872[100],(Rivularia_sp_PCC_7116:0.05971242029028225873,Calothrix_parasitica_NIES267:0.05913189796634280709):0.13895091725286951023[100]):0.08867790659405856701[100],(Moorea_producens_JHB:0.01406424865299655408,Moorea_producens_PAL815081:0.01327130269796509415):0.21721461025960925317[100]):0.02802227414904004052[49]):0.02616432761365118653[73],(Pseudanabaena_sp_PCC_7367:0.33201551994481010022,Acaryochloris_marina_MBIC11017:0.25708702830444019050):0.07936701489623554373[100]):0.03680959963569013088[98],((Candidatus_Atelocyanobacterium_thalassa_isolate_ALOHA:0.20898267122903260717,Cyanothece_sp_ATCC_51142:0.13112704528310376029):0.10572264480559027955[100],(Synechococcus_sp_NIES970:0.08942184251635065806,Synechococcus_sp_PCC_7002:0.09014348381253782516):0.22298923144826340859[100]):0.03732740924716623776[22]):0.14562483866669728716[100],(((Prochlorococcus_marinus_bv_HNLC1:0.12847534675836233542,Prochlorococcus_marinus_bv_HNLC2:0.13303880078810856324):0.03340182062540168056[100],((Prochlorococcus_marinus_str_MIT_9515:0.06132580209591813325,Prochlorococcus_marinus_subsp_pastoris_str_CCMP1986:0.05967067514452162325):0.05853361894252191028[100],(Prochlorococcus_marinus_str_MIT_9312:0.04023392726276270315,((Prochlorococcus_marinus_str_MIT_9301:0.02646755836486624006,(Prochlorococcus_sp_MIT_0604:0.02099475373429898761,Prochlorococcus_marinus_AS9601:0.02645513837245875785):0.00881397857223236228[99]):0.00888334744917079408[100],Prochlorococcus_marinus_str_MIT_9215:0.03606909959387374215):0.02160814619989119903[100]):0.07707191897854437368[100]):0.04878259062322859441[100]):0.10863003639662839606[100],((Prochlorococcus_sp_MIT_0801:0.02261299220502995672,(Prochlorococcus_marinus_str_NATL2A:0.00739243715559431604,Prochlorococcus_marinus_str_NATL1A:0.00719317707146975484):0.01933294671162938405[100]):0.17341472705334817772[100],(Prochlorococcus_marinus_str_MIT_9211:0.15793771939629655532,(Prochlorococcus_marinus_subsp_marinus_str_CCMP1375:0.13783564372119649910,((Prochlorococcus_marinus_str_MIT_9313:0.01332094651845394315,Prochlorococcus_marinus_str_MIT_9303:0.01226498084628416772):0.09021150144509142155[100],((Synechococcus_sp_CC9311:0.02477812443779556575,Synechococcus_sp_WH_8020:0.02335732195763245631):0.13512503973335490692[100],(Synechococcus_sp_WH_7803:0.10770805936908874056,(Synechococcus_sp_RCC307:0.22424682244998425662,(((Synechococcus_sp_KORDI100:0.12351423496036567640,Synechococcus_sp_KORDI49:0.08291602956266018454):0.02252016146832507698[93],(Synechococcus_sp_WH_8103:0.00158254562935112100,Synechococcus_sp_WH_8102:0.00183837861050168317):0.08857471256150475925[100]):0.01854137284854766310[78],(Synechococcus_sp_CC9902:0.16050548133958678076,(Synechococcus_sp_KORDI_52:0.02839450027606066004,(Synechococcus_sp_WH_8109:0.02114350173905845190,Synechococcus_sp_CC9605:0.02328215387412719065):0.01275556123721321121[100]):0.05843446915752861098[100]):0.02209245785899075290[98]):0.03721764701057580366[100]):0.03045902100677317856[80]):0.03598170672879714288[67]):0.09250389169359533870[82]):0.28608703437151639104[100]):0.04645668018204678062[1]):0.06552557815767053040[82]):0.05928937876586356376[82]):0.18569237231239776875[82]):0.18908049034377277797[82]):0.03352152937228373986[17]):0.03077725444199342145[0],(((Hippea_maritima_DSM_10411:0.52646148250189606088,(Deferribacter_desulfuricans_SSM1:0.18779150705985675485,(Flexistipes_sinusarabici_DSM_4947:0.28304931681798023435,Denitrovibrio_acetiphilus_DSM_12809:0.37481883678822902617):0.07033427280294925199[100]):0.16288324134197049164[100]):0.04726504375915414891[85],((Halobacteriovorax_sp_BALOs_7:0.19658575601621208762,(Halobacteriovorax_marinus_strain_BE01:0.00404417093898268212,Bacteriovorax_marinus_SJ:0.00302141257120142493):0.20707446373606017143[100]):0.38017886434425646192[100],((Nautilia_profundicola_AmH:0.25939527343804280601,(((Sulfurovum_sp_NBC371:0.16403787877989761679,Nitratifractor_salsuginis_DSM_16511:0.33707398336284061235):0.19700768964509279835[100],Nitratiruptor_sp_SB1552:0.25051493035116384478):0.06803864607401104159[100],(((Helicobacter_sp_MIT_016242:0.27758810856392285293,(Helicobacter_cetorum_MIT_007128:0.04163302675363374228,Helicobacter_cetorum_MIT_995656:0.05427040839865844568):0.22879766976890539287[100]):0.16519681816512737926[100],(Campylobacter_peloridis_LMG_23910:0.04202739149988125866,Campylobacter_lari_strain_Slaughter_Beach:0.04107551100292219232):0.20611713114225352350[100]):0.03794164616270366552[61],((Sulfurimonas_denitrificans_DSM_1251:0.14001714390349009887,Sulfurimonas_autotrophica_DSM_16294:0.13485764761325513827):0.18528774458532298874[100],Arcobacter_sp_PSE_93:0.22713205699425703665):0.04983747516459606508[93]):0.02269051205020961373[48]):0.05076061344928697872[97]):0.20108613559923890768[100],((Neorickettsia_helminthoeca_str_Oregon:1.11856976400996299681,(alpha_proteobacterium_HIMB59:0.52234824602956664297,((alpha_proteobacterium_HIMB5:0.14923992318907877697,Candidatus_Pelagibacter_ubique_HTCC1062:0.13410922815040804412):0.17547390925092645753[100],Candidatus_Pelagibacter_sp_IMCC9063:0.30490196450440498754):0.11901339493133787639[100]):0.04756121855773205037[87]):0.06635463628687733595[26],(NP2_41P:0.88799419023471903856,(bacterium_AB1_strain_AB18:1.66579975152469894617,(Nanoarchaeum_equitans_Kin4M:0.72467510547712510327,((Cenarchaeum_symbiosum_A:0.56409748634486545082,((Candidatus_Nitrosoarchaeum_limnia_SFB1:0.14288163095828043669,((Candidatus_Nitrosopumilus_sp_NF5:0.09478314251594087414,Candidatus_Nitrosopumilus_sp_AR2:0.09882998214856675290):0.02491199824211266789[99],((Candidatus_Nitrosopumilus_sp_D3C:0.05760569705565327797,Candidatus_Nitrosopumilus_koreensis_AR1:0.05142937663970954809):0.01702737522397213682[100],Nitrosopumilus_maritimus_SCM1:0.05134646313954695923):0.05042883733659344475[100]):0.03852627165613378701[100]):0.05263208366418879736[94],(Candidatus_Nitrosopelagicus_brevis_CN25:0.18655051476406522837,NP2_50P:0.05494633684853424127):0.06560149006231275060[100]):0.10984866099317783239[58]):0.62898461064462896086[100],(((Methanocaldococcus_infernus_ME:0.19704770356878212323,(((Methanocaldococcus_sp_JH146:0.03128872625956901493,(Methanocaldococcus_sp_FS40622:0.04334890853359932295,Methanocaldococcus_jannaschii_DSM_2661:0.03995562725550888539):0.01176377385880951476[48]):0.01719064824392034854[76],Methanocaldococcus_fervens_AG86:0.05735091963259356801):0.03167816043302333628[100],Methanocaldococcus_vulcanius_M7:0.11225755925758025555):0.03716603669685946548[100]):0.06415283750549644060[100],(((Methanococcus_voltae_A3:0.16545394409838745653,(Methanococcus_vannielii_SB:0.10748157924297714605,((Methanococcus_maripaludis_C7:0.02094573126357038295,Methanococcus_maripaludis_C6:0.02519693245570722023):0.01895114535582124657[100],((Methanococcus_maripaludis_S2:0.00617315037156115128,Methanococcus_maripaludis_X1:0.00526424476391322994):0.00544598021395959527[100],Methanococcus_maripaludis_DSM_2067_MMP08466362:0.00658094747486039251):0.02426678073867036267[100]):0.05873514154236550433[100]):0.06274742761574740590[100]):0.06517223619019503478[100],(Methanothermococcus_okinawensis_IH1:0.10086255141746543196,Methanococcus_aeolicus_Nankai3:0.13302132739078667556):0.06956319148482235926[100]):0.10005049951076924741[100],Methanotorris_igneus_Kol_5:0.10369805483152644277):0.04699401835979814118[100]):0.26610445053305314955[100],((((((((Thermococcus_sp_EXT12c:0.02368121051121663614,Thermococcus_nautili_strain_301:0.01872626844060339135):0.01544392451689678876[100],(Thermococcus_gammatolerans_EJ3:0.05542387301866549820,Thermococcus_sp_AM4:0.04141317989691593870):0.02131999395930065169[100]):0.02031494189793992683[99],Thermococcus_eurythermalis_A501:0.04630858750396221746):0.03320841762839370909[100],((Thermococcus_sp_CL1:0.05833605875147361564,Thermococcus_sp_4557:0.05019608380337260006):0.01741077630145370161[100],(Thermococcus_onnurineus_NA1:0.05119683807174627704,Thermococcus_sp_CDGS:0.05696012721346362107):0.03802727195373006158[100]):0.02207589445955798063[71]):0.07474351389105386712[100],((((Pyrococcus_sp_ST04:0.10416958034959945822,Pyrococcus_furiosus_DSM_3638:0.13429073599253721349):0.03405461092646579202[100],(Pyrococcus_sp_NA2:0.11073611686873996440,(Pyrococcus_horikoshii_OT3:0.14245809080795349133,Pyrococcus_abyssi_GE5:0.11014901785582745242):0.02888177905835325604[76]):0.02461022451204731426[98]):0.06197517395045684663[100],((Thermococcus_sp_ES1:0.05330070384247063281,(Thermococcus_barophilus_CH5:0.00497769030049113274,Thermococcus_barophilus_MP:0.00671629772130969381):0.05828138158843489125[100]):0.07864154243326135219[100],(Thermococcus_litoralis_DSM_5473:0.14092931089635188369,Palaeococcus_pacificus_DY20341:0.17813530527694018679):0.03425288916123490901[99]):0.07318024958002157521[100]):0.08099567968565279941[91],Pyrococcus_yayanosii_CH1:0.10167836266428205427):0.03210757051864502470[88]):0.23359588890699928276[100],(Pyrobaculum_aerophilum_str_IM2:0.71226154719394185744,((Ignicoccus_hospitalis_KIN4_I:0.20296549889356602092,Ignicoccus_islandicus_DSM_13165:0.29632586573925229212):0.24421795919570771227[100],((Aeropyrum_pernix_K1:0.07649058370957270703,Aeropyrum_camini_SY1_JCM_12091:0.08346874557790413818):0.34158807271608232492[100],((Staphylothermus_hellenicus_DSM_12710:0.04984649517325147328,Staphylothermus_marinus_F1:0.04098627850473844647):0.53115565885345306096[100],((Pyrodictium_delaneyi_strain_Su06:0.19845412932494141400,Hyperthermus_butylicus_DSM_5456:0.16452958220157126723):0.13045754066560788509[100],Pyrolobus_fumarii_1A:0.22834651349297976908):0.12068421991300180840[100]):0.05201764980620088991[81]):0.04813744361635190205[85]):0.11355885335967162708[96]):0.14836564960906425958[96]):0.07484472273487283167[94],((Nanohaloarchaea_archaeon_SG9:0.92725182649558257619,((uncultured_marine_group_II_euryarchaeote:1.04334469472653612598,(((Methanococcoides_methylutens_MM1:0.17512164887750264475,(Methanohalobium_evestigatum_Z7303:0.30990560619724172309,Methanohalophilus_halophilus_strain_Z7982:0.23899009998019907219):0.05192975229755816130[80]):0.08850787950856066344[100],((Methanosarcina_sp_WH1:0.05372728143476089568,(Methanosarcina_acetivorans_C2A:0.02458817274832338431,(Methanosarcina_siciliae_C2J:0.00268923426947943961,(Methanosarcina_siciliae_HI350:0.00063564966303664193,Methanosarcina_siciliae_T4_M:0.00049067787879474218):0.00141775810914847680[100]):0.02481740460160822281[100]):0.03233749533095622852[100]):0.08381391554160901036[100],Methanosarcina_sp_MTP4:0.10394243509012608684):0.14292201655283537365[100]):0.25341361140363738436[100],((Halanaeroarchaeum_sulfurireducens_strain_M27SA2:0.15097109932536043053,(((((((Haloquadratum_walsbyi_DSM_16790:0.00381892363765483182,Haloquadratum_walsbyi_C23:0.01199392666143023027):0.37085330356933077223[100],Halogeometricum_borinquense_DSM_11551:0.07764822824976669313):0.05248182361105794419[100],(Haloferax_gibbonsii_strain_ARA6:0.02497415504972862882,Haloferax_mediterranei_ATCC_33500:0.05219984628907355095):0.07129766971934303754[100]):0.02707926732002801512[100],Salinigranum_rubrum_GX10_MMP08381148:0.10496748153915078094):0.02461380890896183726[100],(Haloplanus_sp_CBA1113:0.00257030724953620504,Haloplanus_sp_CBA1112:0.00191823395420631952):0.10003106066922896888[100]):0.02117022160258976576[100],(Halolamina_sediminis_strain_halo7:0.12725313040029212486,(Halorubrum_trapanicum_strain_CBA1232:0.07921868055492831129,Halopenitus_persicus_strain_CBA1233:0.09700589420231640891):0.04636080658727240872[100]):0.01984107337367224666[89]):0.04010029505302042940[100],(Halorhabdus_tiamatea_SARL4B:0.12820827530199122024,(Haloarcula_hispanica_ATCC_33960:0.00830255306856765921,Haloarcula_sp_CBA1115:0.00641266870121549263):0.12233698008719172401[100]):0.04021842431426699005[100]):0.03270211058947031929[71]):0.36537451105696661102[100],(Methanoculleus_marisnigri_JR1:0.23246163552592977175,Methanoplanus_petrolearius_DSM_11571:0.27382368344666424553):0.17228149827500593982[100]):0.07036685439075535120[28]):0.06204863030795655654[31]):0.05223248070721950992[58],Methanopyrus_kandleri_AV19:0.46560114354222631450):0.04903908112470856812[16]):0.03513217578651132988[2],((Thermoplasma_volcanium_GSS1:0.71612265070530356503,(Aciduliprofundum_boonei_T469:0.17196278578183957220,Aciduliprofundum_sp_MAR08339:0.15593225723889889145):0.26822338732680250928[100]):0.16850743234387136060[100],((Archaeoglobus_veneficus_SNP6:0.20622038059900724138,((Geoglobus_ahangari_strain_234:0.11800079447616904083,Geoglobus_acetivorans_SBH6:0.17867886363312271425):0.09560822264209256627[100],Ferroglobus_placidus_DSM_10642:0.21435797292909877787):0.05276720358989201581[100]):0.02724085255972764907[53],((Archaeoglobus_fulgidus_DSM_4304:0.00080342897578511744,Archaeoglobus_fulgidus_DSM_8774:0.00085821804253250031):0.21721238708661277927[100],Archaeoglobus_profundus_DSM_5631:0.23155518445082745593):0.03160173774010818781[69]):0.22628306486309843204[100]):0.05416054801638738730[0]):0.03685785634639797415[3]):0.12808680682101319936[60],(Methanobacterium_sp_MOMB1:0.00125393225341857381,Methanobacterium_sp_MZA1:0.00084603076796916580):0.49722599793212568509[100]):0.10216887561765990167[64]):0.10120487902588910789[64]):0.13238718899149631847[70]):0.75564240542381044818[100]):0.14536004565312968251[70]):0.09340685673289898794[55]):0.03440526348409869012[2]):0.02603477444775945115[2]):0.02479526326994794735[0]):0.02233290581934993177[0],(((Persephonella_marina_EXH1:0.39036122898702196871,(Desulfurobacterium_thermolithotrophum_DSM_11699:0.05441930488658117820,hermovibrio_ammonificans_HB1:0.31656744503738515339):0.21926963272423966034[100]):0.10745823400046619622[90],(((Marinitoga_sp_1137:0.00043983329383919580,Marinitoga_piezophila_KA3:0.00123213789807807969):0.26584909531674744132[100],((Kosmotoga_olearia_TBF_1951:0.19435360735876791582,Kosmotoga_pacifica_strain_SLHLJ1:0.21924108716723084145):0.22067558871390130504[100],(((Thermotoga_neapolitana_DSM_4359:0.00141084645635498190,Thermotoga_sp_RQ7:0.00160288207800884301):0.13062858432867072156[100],((Thermotoga_sp_2812B:0.01363260650432445917,(((((Thermotoga_maritima_MSB8_1:0.00000100000050002909,Thermotoga_maritima_strain_Tma200:0.00000100000050002909):0.00000100000050002909[13],Thermotoga_maritima_MSB8_3:0.00000100000050002909):0.00000100000050002909[11],Thermotoga_maritima_strain_Tma100:0.00000100000050002909):0.00000100000050002909[2],Thermotoga_maritima_MSB8_2:0.00000100000050002909):0.00000100000050002909[5],Thermotoga_maritima_MSB8_4:0.00000100000050002909):0.01263027322585856885[100]):0.00987857387847860743[95],(Thermotoga_sp_RQ2:0.00190855597181431537,Thermotoga_sp_Cell2:0.01065488731858954541):0.01247534920752770872[100]):0.09851052934684535745[100]):0.24984121557889824028[100],(((Thermosipho_melanesiensis_strain_431:0.00000100000050002909,Thermosipho_melanesiensis_BI429:0.00000100000050002909):0.10068532658543480340[100],(Thermosipho_sp_1063:0.00023849165508560191,Thermosipho_sp_1070:0.00000100000050002909):0.11232660810157818476[100]):0.14337261481360616400[100],Fervidobacterium_pennivorans_strain_DYC:0.26060116154309259651):0.06952273331519154276[100]):0.05132337139984531615[100]):0.03370832379508476723[93]):0.13816206154389362726[100],Thermovirga_lienii_DSM_17291:0.66815793245588694926):0.03772337927554504644[48]):0.03895033537367514898[48],(Clostridium_botulinum_202F:0.32008486071741959478,Ilyobacter_polytropus_DSM_2926:0.42655458200873347385):0.05811142956934305104[94]):0.01768935537241023842[25]):0.06185895612856228548[0]):0.02103030997018747253[0],((Caldithrix_abyssi_DSM_13497:0.48798351537768513975,(Chloroherpeton_thalassium_ATCC_35110:0.25506898241080766532,(Chlorobium_phaeovibrioides_DSM_265:0.21605797054472400398,(Prosthecochloris_sp_CIB_2401:0.18537336842999255215,(Prosthecochloris_sp_GSB1:0.16598910217434356684,Chlorobium_phaeobacteroides_BS1:0.17398894875142925653):0.05946268291722412586[100]):0.06477911884620500549[100]):0.23716643555233352103[100]):0.27707326263397441535[100]):0.07108114865389356107[100],((P1_15P:0.26918306049323964535,Saprospira_grandis_str_Lewin:0.34850847401661050329):0.13142545494238405679[100],(((Flexibacter_litoralis_DSM_6794:0.29129871349164981886,Flammeovirga_sp_MY04:0.29136343411224124855):0.05128975485132043766[100],((Marivirga_tractuosa_DSM_4126:0.23767843195131294065,((Cyclobacterium_amurskyense_strain_KCTC_12363:0.06838845071129966147,Cyclobacterium_marinum_DSM_745:0.06539837898419058326):0.12685765051194181074[100],((Aquiflexum_balticum_DSM_16537:0.13487092155414309724,Belliella_baltica_DSM_15883:0.11782025266623498416):0.04711628994562379324[100],(Echinicola_vietnamensis_DSM_17526:0.06644281586014406937,Echinicola_strongylocentroti:0.06466277020179597712):0.12158641362718451695[100]):0.03518061240151105357[100]):0.11718151255301458014[100]):0.04665810728888614839[100],((Pontibacter_actiniarum:0.25708730686187886150,Fibrella_aestuarina_strain_BUZ_2:0.35181993516410947631):0.13104464712925170677[100],Arcticibacterium_luteifluviistationis:0.31105498051626545575):0.04624961978858629918[85]):0.04579206557563182678[90]):0.06312977538521089005[90],(((NP5_15P:0.25779836453119236994,(P6_13P:0.13464547937482948536,NP5_11P:0.13750115969310411357):0.19429089331289811637[100]):0.36559961553550063273[100],(Draconibacterium_orientale_strain_FH5:0.27085579311308016770,Marinifilaceae_bacterium_SPP2:0.22484619424409690858):0.08263448610183016241[100]):0.04216983397509511261[6],(((P3a_25P:0.00430944493548583892,P2_25P:0.01350038568308339210):0.39874357184160552636[100],(P2_12P:0.30540373071700910312,P4_19P:0.28806505328812448408):0.04914904514305083044[89]):0.05062677916460686656[66],((Owenweeksia_hongkongensis_DSM_17368:0.26924214322497674878,(((P3a_30P:0.00047015450568116645,(P2_23P:0.04829412902346605363,P3b_6P:0.00092932216401131495):0.00056283114894030840[93]):0.00658967107238463915[100],P1_41P:0.00167606335287538840):0.15853491699506258583[100],(P6_46P:0.00056800670906146679,P5_11P:0.00052535064145841249):0.17014596028869446998[100]):0.21201253253583643432[100]):0.07234739931605983776[48],(Flavobacteriaceae_bacterium_UJ101:0.23472117836962605453,((Wenyingzhuangia_fucanilytica_strain_CZ1127:0.15239648646367442986,(Tenacibaculum_jejuense_KCTC_22618:0.10506680844107574302,((Tenacibaculum_dicentrarchi_strain_AY7486TD:0.08831118339348427437,Tenacibaculum_maritimum_strain_NCIMB_2154T:0.09847513179899332336):0.01541559062455786361[49],(((Polaribacter_sp_MED152:0.06420578382196628908,(Polaribacter_reichenbachii_strain_KCTC_23969:0.00000100000050002909,Polaribacter_reichenbachii_6Alg_8T:0.00000100000050002909):0.05155147784269267092[100]):0.01578731568153263903[100],(Polaribacter_sp_LPB0003:0.06815798776186102192,(Polaribacter_sp_Hel1_33_78:0.07042147593355234381,Polaribacter_sp_ALD11:0.05778569667537592630):0.01649820552001311433[99]):0.01058989059258229164[99]):0.04350896821791819247[100],Tenacibaculum_sp_LPB0136:0.08708389154843486357):0.01553362232988653169[73]):0.02488734013722111726[99]):0.04696711360625559911[100]):0.04471752963837918871[100],(((P4_14P:0.27745273979057166747,(((Cellulophaga_baltica_NN016038:0.00299556331016281397,Cellulophaga_baltica_18:0.00236330900513604791):0.04123743705201534521[100],Cellulophaga_algicola_DSM_14237:0.04267533082469702338):0.09765054894144969966[100],((Cellulophaga_lytica_strain_DAU203:0.00229043745970047797,(Cellulophaga_lytica_DSM_7489:0.00086010365900692236,Cellulophaga_lytica_strain_HI1:0.00059805704501918807):0.00214643448176655245[100]):0.12498622509858457741[100],(Sediminicola_sp_YIK13:0.16417408854728771095,(((Maribacter_sp_B1:0.13696165454845057874,(Maribacter_sp_MAR_2009_60:0.00393853368165219490,Maribacter_sp_1_2014MBL_MicDiv:0.00326520072475059700):0.11401483492978911616[100]):0.04051459527874130134[100],Maribacter_sp_HTCC2170:0.13535735014602204296):0.02338704410188266122[68],(Euzebyella_marina:0.15934969340280871752,((Robiginitalea_biformata_HTCC2501:0.30129516975834885750,Muricauda_lutaonensis_strain_CCHSB11:0.12813785592256426993):0.08362230781284375747[81],(Muricauda_ruestringensis_DSM_13258:0.12631460481673062457,Flagellimonas_sp_HME9304:0.12673856290927959511):0.03484906549174366513[71]):0.05241315219439203477[81]):0.03444797822379309232[53]):0.03076126414781583246[67]):0.02899886682807227903[76]):0.01621303068601994551[30]):0.03473940165913907280[81]):0.02748787253534796735[65],((((Winogradskyella_sp_PG2:0.11962834349909919063,Flavobacteriaceae_bacterium_MAR_2010_188:0.18015189474238141321):0.03115324482349013380[100],((((Lacinutrix_sp_5H374:0.05165296543298872334,(Lacinutrix_venerupis_DOK28:0.04184258480173978084,Lacinutrix_sp_Bg1131:0.06686410199601182380):0.02260191049817414713[100]):0.03563392979325549770[100],(Olleya_aquimaris:0.05164709275449101689,Olleya_sp_Bg1127:0.06317761756103813797):0.05438511631766066584[100]):0.02462485476362358261[100],((Siansivirga_zeaxanthinifaciens_CCSAMT1:0.08352638105066002849,(Flavivirga_eckloniae_ECD14_MMP08325534:0.07919081778818781725,(Tamlana_sp_UJ94_MMP08295148:0.07745006657354108759,Algibacter_sp_HZ22:0.08179944941942540737):0.01920077052271952286[100]):0.01360664259901480863[80]):0.02235635453459588334[100],(Formosa_haliotis_strain_LMG_28520:0.05140713052862443122,Formosa_agariphila_KMM_3901:0.04934183202414828273):0.06727529333445991799[100]):0.01560379231706214391[97]):0.01998411039043931567[100],((Formosa_sp_Hel1_33_131:0.11823851678257474296,(NP5_29P:0.14288687967265509271,Formosa_sp_Hel3_A1_48:0.11080994780976410885):0.06688604724262071921[100]):0.05568129363971553725[100],Flavobacteriaceae_bacterium:0.08903115383505538771):0.02222752954606202480[84]):0.01625330730409930285[100]):0.02930085416617397506[100],Kordia_sp_SMS9:0.17031966605700105122):0.02254584437120800769[99],(((P6_15P:0.29158030706028176260,(Aureitalea_sp_RR438_MMP08563960:0.17988812830468345338,(P3a_27P:0.00386435670279267193,((P3b_8P:0.00009456440418113970,P6_35P:0.02180604983456355811):0.00105187562271456835[51],P1_34P:0.00109329288327998674):0.00283311344156035030[51]):0.13488406853825307685[100]):0.03040791051422629676[100]):0.04891984723587464862[100],(((Nonlabens_sediminis_NBRC_100970:0.00468750160182765819,Nonlabens_sp_MIC269:0.00387231898979591800):0.15879995340449734598[100],((Nonlabens_sp_MB3u79:0.10611991799550563043,Nonlabens_dokdonensis_DSW6:0.11061501864769511527):0.05227545007118563486[100],(Nonlabens_spongiae_JCM_13191:0.19480435288520311921,(Nonlabens_sp_Hel1_33_55:0.11073274435783918290,Nonlabens_marinus_S108:0.11152674210837940083):0.06717356705366035741[100]):0.02233881471966804241[78]):0.02903978047751794300[95]):0.10402299273584815487[100],((Dokdonia_sp_PRO95:0.02130890408775870659,(Dokdonia_sp_DokdP16_MMP08952669:0.01899822899571014523,Krokinobacter_sp_4H375:0.01260716432864394249):0.03081312041919607655[100]):0.03592811845082116706[100],(Dokdonia_sp_MED134:0.01037681496663447889,Dokdonia_donghaensis_DSW1:0.00978925192435580425):0.04365410430410327641[100]):0.14750771184649602574[100]):0.02401812255815760286[54]):0.02360302269119417262[98],(((Aquimarina_sp_BL5:0.05375223477608675332,Aquimarina_sp_AD1:0.05472756661912849679):0.04364614575278642078[100],Aquimarina_sp_AD10:0.08303727305892109889):0.07694256055633572067[100],((Gillisia_sp_Hel1_33_143:0.12496686256427888551,(Zunongwangia_profunda_SMA87:0.11442281619435544504,(Salegentibacter_sp_T436:0.11417574745526609670,((Gramella_sp_SH35_MMP08724768:0.09285219793757748530,Gramella_flava_JLT2011:0.09577176742517144736):0.04011196558251462624[100],(Gramella_sp_LPB0144:0.07304294566974024738,(Gramella_sp_MAR_2010_102:0.05753028694067013893,(Gramella_sp_MAR_2010_147:0.04392477085437495460,Gramella_forsetii_KT0803:0.04921889376936366967):0.01879331304588494414[100]):0.02933598006270881492[100]):0.02607941887913690915[100]):0.05309338220475084275[100]):0.02311776690453101052[98]):0.03257155888598686072[100]):0.04664546752943116853[100],(Psychroflexus_torquis_ATCC_700755:0.23622802962104519353,(NP3_30P:0.11796179662018747847,(P1_21P:0.00788192637000049989,(NP2_14P:0.00000100000050002909,(Croceibacter_atlanticus_HTCC2559:0.00061252156286395931,NP4_11P:0.00000100000050002909):0.00023570747009071593[99]):0.00426034149573674935[100]):0.00683548945948760783[100]):0.14186097297727523481[100]):0.04035847348347491870[100]):0.02034502808747464669[97]):0.01713943291928701415[96]):0.02396287489152785014[100]):0.01390016210630232868[96]):0.02052607236280830708[65],((Flavobacterium_sp_MEBiC07310:0.11735209091643371282,Myroides_profundi_D25:0.15299581134438622332):0.02526125328863608813[96],((Flavobacterium_sp_LPB0076:0.10976143392135834231,((Flavobacterium_psychrophilum:0.00000100000050002909,Flavobacterium_psychrophilum_FPG3:0.00000100000050002909):0.00090053768180076729[100],(Flavobacterium_psychrophilum_strain_CSF25993:0.00025265323586243801,((((Flavobacterium_psychrophilum_v433:0.00000100000050002909,Flavobacterium_psychrophilum_V424:0.00000100000050002909):0.00000100000050002909[47],Flavobacterium_psychrophilum_V35:0.00000100000050002909):0.00000100000050002909[73],Flavobacterium_psychrophilum_strain_VQ50:0.00004671654806468311):0.00007491882574493790[99],(Flavobacterium_psychrophilum_FPG101:0.00009345373209386932,(Flavobacterium_psychrophilum_strain_PG2:0.00000100000050002909,Flavobacterium_psychrophilum_strain_MH1:0.00004671642048454970):0.00000100000050002909[69]):0.00011197639771270000[91]):0.00018654856017651856[77]):0.00053263592357252146[86]):0.10828727344054207837[100]):0.04576812091875120947[100],Flavobacterium_arcticum:0.14227924999592198030):0.01943295526691301428[91]):0.07603941445063053250[100]):0.02061811445413196456[65]):0.04536214220092252281[81]):0.04606441929485040332[81]):0.03332738548430391745[26]):0.02906870427508056673[11]):0.03477874813536147025[76]):0.03191005739031398808[75]):0.12698391808392078817[80]):0.07764424496765971739[77]):0.04222104787786697122[0]):0.07557511049244430845[0]):0.07139440758906527573[0],(Thermodesulfatator_indicus_DSM_15286:0.43991111283623163253,(Desulfotalea_psychrophila_LSv54:0.23263604249174502092,Desulfocapsa_sulfexigens_DSM_10523:0.25579407828838907069):0.27403977452185485086[100]):0.03499153098685496566[51]):0.13522461044348918491[0]):0.11728927236155568814[0],(Pelobacter_acetylenicus_strain_DSM_3247:0.10339110954849717317,Pelobacter_carbinolicus_DSM_2380:0.12368147242075810954):0.28971149543668883730[100]):0.09549070238003672106[0],(Desulfovibrio_africanus_str_Walvis_Bay:0.23020950174696885870,((Desulfovibrio_hydrothermalis_AM13:0.11637344163605670144,Desulfovibrio_salexigens_DSM_2638:0.05512791977886049438):0.21975037546714767944[100],(Desulfovibrio_desulfuricans_ND132:0.08017870762220065395,(Pseudodesulfovibrio_profundus_strain_5001:0.09504454508645023003,Desulfovibrio_piezophilus_strain_C1TLV30:0.11751214433910617263):0.06594536270355130791[100]):0.08009640006130265555[100]):0.05718225834505215321[81]):0.18428043561449919396[100]):0.05273299002659567053[0],((Myxococcus_fulvus_HW1:0.29943810251403141232,Haliangium_ochraceum_DSM_14365:0.31199873624980206666):0.05266097685232516007[100],((((NP2_13P:0.61355082546775818741,NP4_9P:0.22524144844061436133):0.13660745319967262934[90],(NP1_9P:0.36577637756416320203,(NP3_14P:0.36250242282036676533,NP1_14P:0.24243261137468116728):0.17181824599917369656[100]):0.06802329756225752866[100]):0.11224274118710123038[90],NP1_11P:0.45186523611685258661):0.08971351164315616300[90],Bradymonas_sediminis:0.48373958653422183263):0.02615543476916955615[73]):0.02168008581934364326[86]):0.02285554754224854504[0],(((((((NP5_7P:0.25140305343286251105,(NP2_8P:0.12237663373769117059,(NP3_10P:0.07677781759810745066,NP4_16P:0.07883133025947118566):0.12986205942102463373[100]):0.18241537338251662126[100]):0.29371158741578740070[100],((((P5_21P:0.18472965530561719083,(P6_14P:0.01561568620187833017,P3a_28P:0.02348574947388863340):0.13325979485911795819[100]):0.06138143356006689477[100],Coraliomargarita_akajimensis_DSM_45221:0.12221532058956495470):0.21906011222411508887[100],(Candidatus_Moanabacter_tarae:0.53122650605794996537,NP1_19P:0.40211278259624683162):0.08504828354631391307[86]):0.23981922529020374690[100],(NP1_17P:0.46894600890974225127,NP4_47P:0.39128516598195778320):0.17105960552571128352[100]):0.04968623112776371364[66]):0.08198154377711909524[90],Verrucomicrobia_bacterium_L21FruAB:0.47245793965016386062):0.07252096994331982960[80],((NP1_13P:0.51107039979972013199,(NP1_38P:0.77440120905513532001,Phycisphaera_mikurensis_NBRC_102666:0.32120068495128978325):0.14791867030144123518[48]):0.02534923704133235436[0],(NP1_5P:0.25423671720850349320,(NP3_4P:0.29592721632747853722,NP2_10P:0.26868180958731791019):0.13483411342964554680[99]):0.45976814312399971740[100]):0.08367119814356838159[48]):0.02982304449996410131[38],((Spirochaeta_thermophila_DSM_6578:0.36331740029473807985,Spirochaeta_sp_L21RPulD2:0.44498295594383974194):0.32361552313561242622[100],(((Rhodothermus_marinus_SG05JP17172:0.00470007616673639213,Rhodothermus_marinus_DSM_4252:0.00400466457172327962):0.18616001936175577414[100],Rhodothermaceae_bacterium:0.15354800178465272120):0.05096989623241945933[100],(Salinibacter_ruber2:0.00392845333721494709,(Salinibacter_ruber5:0.00538718043233925824,((Salinibacter_ruber6:0.00095994525908465848,(Salinibacter_ruber4:0.00138552740596148416,(Salinibacter_ruber1:0.00013645652196036476,Salinibacter_ruber_DSM_13855:0.00083535229018936671):0.00093051407201313126[100]):0.00047214081362529189[53]):0.00151090069748897014[100],(Salinibacter_ruber_M8:0.00130119485466508229,Salinibacter_ruber3:0.00120164485138943267):0.00151871202216852805[100]):0.00080040901607542514[67]):0.00150685047728434801[55]):0.26118993069117824035[100]):0.17433973143746142598[100]):0.03153696037797576457[21]):0.01972537645678040796[9],(((Oceanithermus_profundus_DSM_14977:0.11884640202622709371,Marinithermus_hydrothermalis_DSM_14884:0.16559770389946557034):0.25470067776960753081[100],((Thermosediminibacter_oceani_DSM_16646:0.45095704137922931753,Oscillibacter_valericigenes_Sjm1820:0.38094900470718645602):0.07560594924086533331[24],(Sulfobacillus_acidophilus_TPY:0.53857050411522422451,Thermaerobacter_marianensis_DSM_12885:0.20275485967554432443):0.06791232027181103026[100]):0.04606418088661097532[24]):0.02537742010681184879[19],(((((NP3_36P:0.08823903886615538927,NP2_25P:0.11326848743223977278):0.44230985972303848985[100],((NP4_26P:0.00188158757514182511,NP3_25P:0.00036453163197923264):0.06516035493875954598[100],NP1_22P:0.08006395709222001444):0.27875748193843968847[100]):0.23768301388800833207[100],Ilumatobacter_coccineum_YM16304:0.20568622666362923468):0.13680356976725752127[51],(Euzebya_sp_DY32_46:0.24531078933141250986,(((((Amycolatopsis_albispora:0.05738597623369844775,Prauserella_marina_DSM_45268:0.09554779338410761269):0.05516483169101507600[100],(Actinoalloteichus_sp_AHMU_CJ021_MMP08364581:0.09088478171915095882,(Actinoalloteichus_hymeniacidonis_strain_HPA177_DSM_45092:0.04350553601790926178,(Actinoalloteichus_sp_GBA12924:0.00040309406649964927,Actinoalloteichus_sp_ADI1277:0.00048395294251426889):0.03751391667253461959[100]):0.06749442031395005981[100]):0.04725744926393924544[100]):0.04097357253365702112[100],((Corynebacterium_sphenisci_DSM_44792:0.10118021430440980735,(((Corynebacterium_stationis_strain_622_DSM_20302:0.13473068353589892632,Corynebacterium_phocae_strain_M408_89_1:0.12412049943965568211):0.08198616247084995756[100],Corynebacterium_maris_DSM_45190:0.08785591950525423188):0.02606826895537902103[100],Corynebacterium_marinum_DSM_44953:0.07658688722589847286):0.06120802195371242288[100]):0.08365624266141792609[100],(((Mycobacterium_pseudoshottsii_JCM_15466:0.12383906811824738070,(Mycobacterium_rhodesiae_NBB3:0.08019834825822162727,Mycobacterium_chubuense_NBB4:0.06697935491031115074):0.02367800712449798922[100]):0.02455879411637043597[100],(Mycobacterium_stephanolepidis_strain_NJB0901:0.01590310353363840953,Mycobacterium_chelonae_CCUG_47445:0.01589612732339350243):0.10527325569805627559[100]):0.05548367872279359736[100],((Rhodococcus_ruber_strain_P14:0.06767925476361334736,(Rhodococcus_sp_B7740:0.11055894404329041913,(Rhodococcus_sp_WMMA185:0.07522319934363264071,(Rhodococcus_sp_008:0.00436047437675037963,(Rhodococcus_sp_HCA8f:0.00237330069729118319,Rhodococcus_erythropolis_PR4:0.00165422464848912648):0.00309811170836688833[100]):0.07457862787899824375[100]):0.02725787175331726223[100]):0.03358587048505570771[100]):0.02711723017529105509[100],(Nocardia_seriolae_strain_EM150506:0.00003144607206232968,Nocardia_seriolae_strain_UTF1:0.00024303618292873143):0.10572626858309770725[100]):0.02698288040721767353[100]):0.02661678245055924472[100]):0.03301689517319093825[100]):0.03126493810455588385[100],((Plantactinospora_sp_BB1_MMP08638003:0.00207481542290095322,Plantactinospora_sp_BC1:0.00269401911988459419):0.05349226837707793392[100],(((Micromonospora_tulbaghiae:0.00850501122810162075,Micromonospora_aurantiaca:0.00801233398948834885):0.01298700453326166043[100],Micromonospora_sp_WMMA2032:0.01865198562456714740):0.02259260520016444576[100],(((Salinispora_arenicola_CNS205:0.02469645154557811514,Salinispora_tropica_CNB440:0.03285590548376402659):0.03797419784434156315[100],Verrucosispora_maris_AB18032:0.06087676344757261826):0.00966254363213892888[85],Micromonospora_krabiensis_strain_DSM_45344:0.03189332957337174396):0.00830313098273684561[85]):0.02516991117002320352[100]):0.11861138016910174886[100]):0.02575611267473432511[100],((((Serinicoccus_sp_JLT9:0.10906263465827932546,Kytococcus_sedentarius_DSM_20547:0.13170599637237367929):0.05809514800453667582[100],((Arcanobacterium_phocae_strain_DSM_10002:0.42491250679279574110,Paraoerskovia_marina_strain_DSM_22126:0.12617498988738368171):0.03791310820902778905[99],((Agrococcus_jejuensis_strain_DSM_22002:0.12140146977040149057,((Pontimonas_salivibrio_CLTW6_MMP08458080:0.29552255084339135172,Microcella_alkaliphila_strain_JAM_AC0309_strain_JAMAC0309:0.08641065513138618259):0.03220969725829828795[100],Microbacterium_sp_LKL04:0.13136415869624221142):0.02175610612503596150[84]):0.05865878673208069216[100],(Arthrobacter_sp_PAMC25486:0.10926876493556431091,Renibacterium_salmoninarum_ATCC_33209:0.15318504996464948897):0.12781767920016726126[100]):0.02343723714184107326[99]):0.01864514583782413831[100]):0.02796243678267301344[100],(Aeromicrobium_sp_A1_2:0.17560162696831344009,(Tessaracoccus_sp_NSG39:0.04857568496612103826,Tessaracoccus_flavescens_SST39T:0.05029246813369844804):0.14008290352768903997[100]):0.04441060812216997972[100]):0.01835995774711815173[72],(Nocardiopsis_dassonvillei_strain_NOCA502F:0.16156786179919563340,((((Streptomyces_sp_HNM0039_MMP08996718:0.00710740436271736602,Streptomyces_spongiicola_strain_HNM0071_MMP08984914:0.01214860841159783045):0.03553104943188289955[100],(((Streptomyces_sp_CC0208:0.03532959120820752807,Streptomyces_sp_452_MMP08957528:0.03202189773924165456):0.02913295005345106076[100],Streptomyces_niveus_SCSIO_3406:0.05808070421436577202):0.01858274165791773055[65],((Streptomyces_sp_S063:0.01337884103789794762,Streptomyces_violaceoruber_S21:0.02593124630262111374):0.02761917183839500758[100],Streptomyces_sp_ADI95_16:0.05994203839395305378):0.01515593541583050950[65]):0.00760124255963582404[45]):0.01132883821373736541[43],(Streptomyces_sp_PVA_9407:0.00032837051621951681,Streptomyces_sp_GBA_9410:0.00022025300846646850):0.05052178334868023812[100]):0.02576752389068607055[100],(Streptomyces_sp_SCSIO_03032:0.08221421280469194681,(Streptomyces_sp_CMBStM0423:0.00834320753192886906,Streptomyces_sp_CNQ509:0.00687512460880763954):0.07089462997042894621[100]):0.01552154422895617517[86]):0.06352113033956989507[100]):0.03168684213529399107[100]):0.01883470062461735026[67]):0.08624361007746626784[100]):0.03627489247153877633[92]):0.04115344055506965637[51],Rubrobacter_indicoceani:0.52588601470849649644):0.03694986746259824179[48]):0.02246898865557565850[10]):0.01494044738187573496[6],Acidobacteria_bacterium_Mor1:0.40333960036453192499):0.01284270463261979849[10]):0.04817450601718136632[10],(((Mariprofundus_aestuarium_strain_CP5:0.12236684258800838154,Mariprofundus_ferrinatatus_strain_CP8:0.08332855319743039113):0.43651332349716426284[100],Magnetococcus_marinus_MC1:0.46585869951136654743):0.07468051369702026487[100],((((Sphingopyxis_sp_LPB0140:0.29821749997085206241,(Sphingorhabdus_sp_Alg23115_MMP19231918:0.12924013229417927184,Sphingorhabdus_flavimaris_strain_YGSMI21:0.08082134723986045266):0.09705943481577052057[100]):0.08742661024972032957[100],Sphingopyxis_alaskensis_RB2256:0.12975958190116165802):0.03770584738082967402[100],(((((Altererythrobacter_atlanticus_strain_26DY36:0.08722453664476005619,Altererythrobacter_sp_B11:0.07740964993962974605):0.04046634253841031176[100],Altererythrobacter_sp_ZODW24:0.19841836914822807980):0.01648404539228036716[71],((((Altererythrobacter_epoxidivorans_CGMCC_17731:0.11208592811161648128,(Erythrobacter_litoralis_HTCC2594:0.10129694065897022759,(Erythrobacter_litoralis_strain_DSM_8509:0.09911456035660685948,(Altererythrobacter_ishigakiensis_strain_NBRC_107699:0.14419914256767735194,(Erythrobacter_sp_Alg23114_MMP19230418:0.16213936776413837015,Erythrobacter_sp_KY5:0.07023549230813802557):0.03008831143579472969[72]):0.02248147147812937924[69]):0.02127409756218170273[84]):0.01689065830602337961[83]):0.01319076186536382450[60],(Erythrobacter_seohaensis_strain_SW135:0.08502644267625911190,(Erythrobacter_sp_YH_07:0.05147707562812139231,Erythrobacter_flavus_VG1:0.05953861286495793631):0.03073257070848044170[100]):0.03574105884510093284[100]):0.01178649948091739855[62],(Citromicrobium_sp_JL477:0.11008773655553655280,Altererythrobacter_marensis_strain_KCTC_22370:0.09871644039050801733):0.02194946884369111673[75]):0.01549564341244976523[76],(Altererythrobacter_namhicola_strain_JCM_16345:0.10130705110141204062,(Erythrobacter_sp_s21N3:0.13200047775528253591,Erythrobacter_gangjinensis_strain_JCM_15420:0.08471854216564363160):0.04367472014019335019[100]):0.02644859905657796773[100]):0.01701508408893511598[71]):0.01455683418960241129[75],Altererythrobacter_dongtanensis_strain_KCTC_22672:0.11443217634243660341):0.01558585872894569999[100],(Croceicoccus_naphthovorans_strain_PQ2:0.12101761716718936746,(Novosphingobium_pentaromativorans_US61:0.00654790044431370274,Novosphingobium_sp_PP1Y:0.00617753872009121473):0.11120697634869895765[100]):0.02422874269520194912[99]):0.03424106669632877992[100]):0.13841705046993696415[100],(((Magnetospira_sp_QH2:0.23341120500726728060,((((Candidatus_Endolissoclinum_faulkneri_L5:0.07716614283833671262,Candidatus_Endolissoclinum_patella_L2:0.05909957003453188140):0.42657991957520530191[100],Candidatus_Puniceispirillum_marinum_IMCC1322:0.29130214725976705248):0.08358836622519685844[80],NP5_12P:0.48401543678823683026):0.08205715753610426377[69],(Thalassospira_indica:0.08303688008358076078,Thalassospira_sp_CSC3H3:0.09301939010842978639):0.18470703477176586560[100]):0.04796322209802455355[59]):0.05213186904965662338[59],(Tistrella_mobilis_KA081020065:0.20211056754828773951,Indioceanicola_profundi:0.18404246844944943673):0.03492211742344155517[100]):0.03141764936106460765[59],((((((Marinovum_algicola_DG_898:0.10506201606311302288,(((Thiobacimonas_profunda_JLT2016:0.05228130254072271138,Pelagibaca_abyssi_JLT2014:0.05416315570098723109):0.01271637324728424299[98],(NP4_8P:0.00556770599529180475,NP5_8P:0.04357830138120703800):0.03736722351590062580[100]):0.01852226441089674033[100],(Yangia_pacifica_YSBP01_MMP07267287:0.03748795533558269000,Yangia_sp_CCBMM3:0.04382159876756414746):0.04188491250697515267[100]):0.05226617591385319256[100]):0.02243291088248942911[99],(((P3a_11P:0.21909444427966612290,Roseovarius_sp_AK1035:0.13288509116603985927):0.04182070036596531593[41],((Rhodobacteraceae_bacterium_BAR1:0.16500914895362006618,((Donghicola_sp_JLT3646:0.16355308660942774468,(P3a_21P:0.16703765230410050346,(Octadecabacter_temperatus_strain_SB1:0.09282425646486615334,(Octadecabacter_arcticus_238:0.04220638883250904527,Octadecabacter_antarcticus_307:0.05049390837147713085):0.06089564317451939823[100]):0.07768938130886571258[100]):0.03560810202956903037[87]):0.04240578643171813433[96],((NP4_22P:0.64313404006047047989,Planktomarina_temperata_RCA23:0.15270599877912047204):0.08688465798064813617[2],((Celeribacter_indicus_P73:0.09323747191881272267,Celeribacter_ethanolicus_strain_TSPH2:0.05519376461975696729):0.03132846132533462225[41],(Celeribacter_baekdonensis_LH4_MMP08792291:0.09215150953341504081,Celeribacter_marinus_strain_IMCC12053:0.15050857808012560457):0.02940236111066705030[96]):0.07288589559899359693[100]):0.03185948182405348716[2]):0.01726323965707961261[2]):0.02268568961293356001[2],(Sulfitobacter_sp_JL08:0.14398966501572274534,((((P3a_15P:0.00000100000050002909,(P2_11P:0.00035746187827898740,P3b_2P:0.00000100000050002909):0.00019988282632029536[97]):0.22266881412421912767[100],(Roseobacter_litoralis_Och_149:0.04017639021370455338,(Roseobacter_denitrificans_FDAARGOS_309_MMP06173322:0.00000100000050002909,Roseobacter_denitrificans_OCh_114:0.00000100000050002909):0.03590652986524098256[100]):0.07927616972477441459[100]):0.02770035579641211970[9],((Sulfitobacter_sp_SK025:0.09808582796557695216,(Sulfitobacter_sp_SK012:0.11806473596397189241,Sulfitobacter_sp_SK011:0.09941708531018110528):0.03067478783557494801[47]):0.02010756562168581132[37],(Sulfitobacter_sp_D7:0.08235411045853351097,Sulfitobacter_sp_AM1D1:0.10163919247125231815):0.01963315886024367268[34]):0.02132130770268352363[37]):0.02749198604895440948[72],Tateyamaria_omphalii_DOK14:0.13107030108546710578):0.01865233275850347247[77]):0.01930434019408527532[49]):0.01676591761634996236[3]):0.01703765023480154073[6],(Thalassococcus_sp_SH1_MMP08643256:0.09633427802879199198,(Ruegeria_pomeroyi_DSS3:0.07766575491327734615,(Ruegeria_sp_AD91A:0.10605060563290021058,(Leisingera_methylohalidivorans_DSM_14336:0.07564348530912988477,(Phaeobacter_gallaeciensis_strain_JL2886:0.06532335122904382729,(((((Phaeobacter_gallaeciensis_strain_P129:0.00004369411388141374,Phaeobacter_gallaeciensis_strain_P128:0.00000100000050002909):0.00497713846658572913[100],(((Phaeobacter_gallaeciensis_strain_P73:0.00000100000050002909,Phaeobacter_gallaeciensis_strain_P63:0.00000100000050002909):0.00000100000050002909[27],Phaeobacter_gallaeciensis_DSM_26640:0.00000100000050002909):0.00000100000050002909[4],(Phaeobacter_gallaeciensis_strain_P75:0.00000100000050002909,Phaeobacter_gallaeciensis_strain_P11:0.00000100000050002909):0.00000100000050002909[10]):0.00658345799696644432[100]):0.01270088175877569052[100],(Phaeobacter_sp_LSS9:0.00532980991414615853,((Phaeobacter_piscinae_P71_MMP03294487:0.00831412677572681939,(Phaeobacter_piscinae_P18_MMP03294468:0.00055201071120232329,Phaeobacter_piscinae_strain_P13:0.00010361275337326524):0.00612219967565371011[100]):0.00229028931781268246[94],(Phaeobacter_piscinae_P42_MMP03294473:0.00000100000050002909,Phaeobacter_piscinae_strain_P36:0.00000100000050002909):0.00699118321140949385[100]):0.00163697353942932728[77]):0.00635548015408792574[100]):0.00862879475478382611[99],((((Phaeobacter_inhibens2:0.00000100000050002909,Phaeobacter_inhibens_P10_MMP03292293:0.00000100000050002909):0.00427260797479444513[100],(Phaeobacter_inhibens_P57_MMP03294477:0.00000100000050002909,Phaeobacter_inhibens_P51_MMP03294475:0.00000100000050002909):0.00269604625179388057[100]):0.00094110758423955056[54],((((Phaeobacter_inhibens_P70_MMP03294486:0.00000100000050002909,Phaeobacter_inhibens_P74_MMP03294490:0.00000100000050002909):0.00000100000050002909[33],Phaeobacter_inhibens_P92_MMP03294496:0.00000100000050002909):0.00195776636977377898[100],((Phaeobacter_inhibens_P72_MMP03294488:0.00324980492621569726,(Phaeobacter_inhibens_P88_MMP03294495:0.00288751377443553694,(Phaeobacter_inhibens_P66_MMP03294485:0.00000100000050002909,(Phaeobacter_inhibens_P80_MMP03294493:0.00000100000050002909,Phaeobacter_inhibens_P83_MMP03294494:0.00000100000050002909):0.00004346923055703401[68]):0.00366618311429971764[100]):0.00066403448202588674[69]):0.00052572071925989863[45],(Phaeobacter_inhibens_P54_MMP03294476:0.00440546352069810104,(Phaeobacter_inhibens1:0.00000100000050002909,Phaeobacter_gallaeciensis_210_Roseobacter_gallaeciensis:0.00000100000050002909):0.00243070250206891452[100]):0.00075823368097298197[39]):0.00035696771937199950[25]):0.00067184902838454046[39],Phaeobacter_inhibens_P78_MMP03294492:0.00304337227136736296):0.00121459014353411817[71]):0.00165287844762339754[53],(Phaeobacter_inhibens_DOK11:0.00551374180235100157,(Phaeobacter_inhibens_P59_MMP03294478:0.00052658188080962904,Phaeobacter_inhibens_P48_MMP03294474:0.00038701486927190975):0.00224725237088244014[100]):0.00095098576777633611[62]):0.01749977261998975769[100]):0.07016727373201069040[100],Ruegeria_sp_TM1040:0.10290345460271237144):0.01849675350523687437[82]):0.01835064581484012469[95]):0.02933243255656911921[100]):0.02240304585216132752[99]):0.02248151042577357581[100]):0.01991038017731951507[100]):0.01873743941914724626[7]):0.02016005256844686372[10],(Dinoroseobacter_shibae_DFL_12:0.11835486570351369529,(Jannaschia_sp_CCS1:0.15042530169131199114,Roseibacterium_elongatum_DSM_19469:0.09450708436025549719):0.04100971505281589269[100]):0.01816158473550090469[81]):0.01237381049188911002[8],(Celeribacter_manganoxidans_strain_DY25:0.14236094763443377098,(Confluentimicrobium_sp_EMB200NS6:0.10272648940709390442,((Rhodovulum_sp_MB263:0.02386818164788115371,Rhodovulum_sulfidophilum_DSM_1374:0.02068362394729786335):0.06459421711110041597[100],Rhodovulum_sp_P5:0.08574825351047270228):0.03396136240759602132[100]):0.01879615353144066178[100]):0.01142293397630069450[55]):0.02561999559052696024[10],(Paracoccus_sp_BM15:0.16062153254697439375,Rhodobacter_sphaeroides_strain_MBTLJ13:0.12666829373827181993):0.02215929412831183637[90]):0.14166524443299050029[10],(((NP3_20P:0.23213714688105477335,((Hirschia_baltica_ATCC_49814:0.39614617082856534713,(Hyphomonas_sp_Mor2:0.19244617795657861792,(NP2_18P:0.12795644024944133332,Hyphomonas_neptunium_ATCC_15444:0.13922629378742074069):0.06247746350582694674[100]):0.05898992353742805311[100]):0.07910252419987903738[89],Maricaulis_maris_MCS10:0.21320559501351785126):0.03168988965960271853[67]):0.02458437740462526486[59],Parvularcula_bermudensis_HTCC2503:0.38333793248535269482):0.03460322363846802390[89],((((Pseudorhodoplanes_sinuspersici_RIPI110:0.22777855814744424334,(Mesorhizobium_sp_B7:0.12241643898342605135,(Hoeflea_sp_IMCC20628:0.17414289802108709471,(((Brucella_ceti_TE1075912:0.00000100000050002909,Brucella_ceti_TE2875312:0.00063094287709714210):0.00054081404796958298[100],Brucella_pinnipedialis_B2_94:0.00004493791886099876):0.00480101817552517057[100],Brucella_sp_141012304:0.00502248142046263744):0.14716009506940858076[100]):0.03235927244266637720[92]):0.06577904059147485216[100]):0.02303673015642553404[52],(Cohaesibacter_sp_ES_047:0.27309668338529169418,(Pseudovibrio_sp_FOBEG1:0.24824708493482405824,Stappia_sp_ES058:0.13764182368159849634):0.05091907998323833007[95]):0.03188898349067340737[62]):0.01764505804950181056[47],(Maritalea_myrionectae:0.31474394136838751423,(Pelagibacterium_halotolerans_B2:0.14632203833784163116,Devosia_sp_I507_MMP08516637:0.16744000100130082553):0.03522615973734982697[100]):0.08442525405310018216[100]):0.02573776896582529242[100],((Rhodobiaceae_bacterium:0.30051388063647471727,Anderseniella_sp_Alg23150_MMP19229668:0.24960159968331233071):0.05817678116563081148[100],((Filomicrobium_sp_W1:0.21075088404982075807,Hyphomicrobium_nitrativorans_NL23:0.14212391528002984997):0.08787880779970440315[100],(Mehyloceanibacter_caenitepidi_Gela4:0.03558642903544277647,Methyloceanibacter_sp_wino2_MMP08944420:0.04292118422018525309):0.17538000764966671374[100]):0.04023674062784989014[100]):0.01901135468147779548[43]):0.03447502204346869492[100]):0.01794367190041052870[71]):0.02047891002052009551[10]):0.03395852530571655953[10]):0.09305578540790850062[10]):0.02389829431363475060[8]):0.09646515124896604121[50]):0.03570804893713788036[30]):0.01540528059542208700[7]):0.01771655766943208699[29],(Woeseia_oceani_strain_XK5:0.33016303528757917629,Granulosicoccus_antarcticus_IMCC_3135:0.37644590781898201737):0.08080465542560413827[99]):0.01325093810025509793[3]):0.06173990479520422708[0],(((Alcanivorax_xenomutans_P40:0.01563178345009415271,Alcanivorax_dieselolei_B5:0.01399881484102603532):0.09998008646237999120[100],(Alcanivorax_borkumensis_SK2:0.06510624464461689520,(NP5_10P:0.00068990153177749241,NP3_7P:0.00070479442359802050):0.03144151034169132691[100]):0.11299772787992164169[100]):0.06324095252854805560[100],Alcanivorax_sp_W115:0.12611841086591207839):0.11341615246994536659[100]):0.02426819364876084406[0]):0.03406518073570512228[0]):0.05478455437153160329[0]):0.04420800824905436049[0],((Oleiphilus_messinensis_ME102:0.23956979434401920459,Hahella_chejuensis_KCTC_2396:0.26020333760560160341):0.05966847190952728752[100],((Marinobacter_psychrophilus_strain_20041:0.00828336216957866085,Marinobacter_sp_BSs20148:0.00579376578052171257):0.11579761365069740631[100],((Marinobacter_salarius_R9SW1:0.08657684394262832317,((Marinobacter_sp_Hb8:0.06543617117322632348,Marinobacter_similis_A3d10:0.05172673030287439078):0.01917747538222559778[100],(Marinobacter_sp_Arc7_DN_1:0.04574241202947237211,(Marinobacter_sp_CP1:0.01310850136654185052,(Marinobacter_sp_es_042:0.01652705003795460620,Marinobacter_adhaerens_HP15:0.00844330322144576720):0.00874827827971476693[100]):0.03323206812924674181[100]):0.01894448991379599559[100]):0.01529796305088731816[100]):0.01806461711467607228[100],(Marinobacter_hydrocarbonoclasticus_ATCC_49840:0.00393694966720955011,Marinobacter_aquaeolei_VT8:0.00394082789580854458):0.06772704296397780155[100]):0.02165070237321921678[84]):0.14027306392426772130[100]):0.05886971095420404781[100]):0.04113436938451468100[0]):0.04045367355131990889[0]):0.05477091826755779019[0],(P1_20P:0.21812565327368316215,(Oleispira_antarctica_RB8:0.18925664442075795790,(Bacterioplanes_sanyensis_NV9:0.14168986248025597363,(Thalassolituus_oleivorans_strain_K188:0.00104433507842998144,(Thalassolituus_oleivorans_R615:0.00244291108961056970,Thalassolituus_oleivorans_MIL1:0.00248117521389390298):0.00080861837106509856[47]):0.12856005988624893965[100]):0.06856013117185695560[100]):0.04812013996474383964[100]):0.05872321749861891815[100]):0.02660325191611748533[0]):0.05209381914909644307[0],(Acinetobacter_venetianus_VEC3:0.19246553599090510112,((Psychrobacter_sp_PRwf1:0.00145245211042953847,Psychrobacter_sp_YP14:0.00213766471402600591):0.12023215018987726266[100],((Psychrobacter_sp_AntiMn1:0.04114184086228746956,Psychrobacter_sp_P11G3:0.03361216804325579954):0.02362410403927250185[100],(Psychrobacter_sp_G:0.05192880213913207699,Psychrobacter_sp_P11F6:0.03651619096355356725):0.02681508031469220787[100]):0.10540687393823588991[100]):0.14441004915632005279[100]):0.17022280844694620550[100]):0.02756707786300728602[0]):0.02973070470852275451[80]):0.06725395848964586809[100]):0.02468856569894313166[90],(((Pseudoalteromonas_tunicata_D2:0.00000100000050002909,Pseudoalteromonas_tunicata:0.00000100000050002909):0.10731789728867539846[100],((Pseudoalteromonas_donghaensis:0.05026589268366269542,((Pseudoalteromonas_sp_SM9913:0.00144352846079764084,(Pseudoalteromonas_issachenkonii_KMM_3549:0.00000100000050002909,Pseudoalteromonas_issachenkonii_strain_KCTC_12958:0.00000100000050002909):0.00248541636267368650[100]):0.03736502939819597718[100],(((Pseudoalteromonas_atlantica_strain_ECSMB14104:0.00156361643268753130,(Pseudoalteromonas_agarivorans:0.00133204748197283084,Pseudoalteromonas_agarivorans_DSM_14585:0.00193857014923047078):0.00080429085307407019[70]):0.02601425876556945696[100],Pseudoalteromonas_espejiana_ATCC_29659:0.01934117703787259154):0.01164850153464903545[100],(Pseudoalteromonas_carrageenovora_IAM_12662_strain_ATCC_43555_MMP104400034:0.02545830161202558214,(P1_16P:0.04345197659483273495,((Pseudoalteromonas_translucida_KMM_520:0.00460776124254879457,Pseudoalteromonas_haloplanktis_TAC125:0.00594114947085953513):0.05223042578854536488[100],(Pseudoalteromonas_aliena_EH1:0.01778419384379002766,Pseudoalteromonas_sp_1_2015MBL_MicDiv_strain_15DKN1:0.01695952088611302894):0.01502617387224147900[100]):0.01199309379879282510[97]):0.01097185285673444623[97]):0.01060444729602582313[76]):0.01498908649511070633[99]):0.03098121744567531449[100]):0.04445996407664603439[100],(Pseudoalteromonas_sp_OCN003:0.10156608306430801869,(Pseudoalteromonas_phenolica_strain_KCTC_12086:0.06943036728012538794,(Pseudoalteromonas_luteoviolacea_strain_S4054:0.06255511423818575778,(Pseudoalteromonas_rubra_strain_SCSIO_6842:0.07415521151586915161,((Pseudoalteromonas_piscicida2:0.00000100000050002909,Pseudoalteromonas_piscicida_DE2B:0.00000100000050002909):0.00098244482311282276[100],Pseudoalteromonas_piscicida1:0.00231738857806760646):0.06774288295265855353[100]):0.01874190281358241450[69]):0.02735595269126606111[100]):0.02852016784399771104[100]):0.02350735967309005789[85]):0.02434297978687982589[95]):0.09464495011817877779[100],((Thalassotalea_sp_LPB0090:0.10838248561973616579,((Colwellia_sp_PAMC_20917:0.07953430509586080499,Colwellia_sp_Arc7D_MMP08912473:0.07620708227382928801):0.02430974062833029387[100],(Colwellia_psychrerythraea_34H:0.04578581559064922452,Colwellia_sp_MT41:0.06310685740168069102):0.04665817059427745939[100]):0.05027631003578408170[100]):0.08328401179357988737[100],Catenovulum_sp_CCBQB4_MMP08394866:0.19873101180271476873):0.02293317954321388852[61]):0.03003202021506375455[90]):0.02418277474993494464[67]):0.03170509833168542319[69],((((Shewanella_amazonensis_SB2B:0.07722384850765161290,(Shewanella_algae:0.07189701235825694814,(((Shewanella_japonica_KCTC_22435:0.08478682527615873099,(Shewanella_denitrificans_OS217:0.06861015508393544793,Shewanella_frigidimarina_NCIMB_400:0.06869539763436581514):0.02371489571306654998[100]):0.03173075659854901476[100],(((((Shewanella_baltica_BA175:0.00291127224899428473,(Shewanella_baltica_OS155:0.00000100000050002909,Shewanella_baltica_OS117:0.00000100000050002909):0.00292471287701159691[100]):0.00090476052626197682[74],(Shewanella_baltica_OS185:0.00225891382160303082,Shewanella_baltica_OS223:0.00259900658920692680):0.00162136542702259702[97]):0.00118724548024322753[59],(Shewanella_baltica_OS678:0.00000100000050002909,Shewanella_baltica_OS195:0.00000100000050002909):0.00246242516498062320[100]):0.03637921910026070682[100],Shewanella_sp_W3181:0.03203534785989659711):0.02276614839609815769[100],(Shewanella_sp_ANA3:0.01317623542358661859,(Shewanella_sp_MR7:0.00346307803193359473,Shewanella_sp_MR4:0.00361099371389223900):0.01083332715681435514[100]):0.03570384822953168169[100]):0.04377299196704496909[100]):0.03355270074673894626[100],((((Shewanella_psychrophila_WP2:0.02379526383775442538,(Shewanella_benthica:0.03048061995085704287,Shewanella_violacea_DSS12:0.02834126301793293834):0.01567050333749659546[100]):0.04963167962516010223[100],(Shewanella_sediminis_HAWEB3:0.04759058228408531710,Shewanella_woodyi_ATCC_51908:0.05809817338650447721):0.01820961976279796002[87]):0.02991685537655229196[100],((Shewanella_halifaxensis_HAWEB4:0.03186312006365128735,Shewanella_pealeana_ATCC_700345:0.02877267414728661848):0.03169824119687174313[100],Shewanella_piezotolerans_WP3:0.05143383463534847988):0.03911482479152036951[100]):0.02765253024430351647[100],(Shewanella_marisflavi_EP1:0.03368893090781614058,Shewanella_loihica_PV4:0.03483269256908585326):0.04902150312806159704[100]):0.04315325765306344402[100]):0.05013139075733825251[100]):0.03344272941870648358[78]):0.10635045978122462107[100],Ferrimonas_balearica_DSM_9799:0.13778411024890310776):0.03328604634473468493[68],(((Aeromonas_salmonicida_subsp_salmonicida_A449:0.00030771695625374804,((Aeromonas_salmonicida_S44:0.00000100000050002909,Aeromonas_salmonicida_S68:0.00000100000050002909):0.00000100000050002909[43],Aeromonas_salmonicida_S121:0.00000100000050002909):0.00051750636678518712[100]):0.13067980560223999009[100],(Zobellella_denitrificans_strain_F131:0.08063827921710883806,Oceanisphaera_profunda_SM1222:0.13685887561956494585):0.06999389834417163447[100]):0.03069818549720164380[99],Gammaproteobacteria_bacterium_DM2_MMP08931231:0.18539061835700634817):0.03193364284428090033[100]):0.02194559785889624998[68],((Morganella_morganii_KCTt01_MMP08335225:0.12043419644348980768,(((Yersinia_aldovae_67083:0.05159150958025288808,(Yersinia_ruckeri_YRB:0.00297847544555372322,(Yersinia_ruckeri_strain_NHV_3758:0.00046053655696694159,Yersinia_ruckeri_strain_Big_Creek_74:0.00045907414817240893):0.00187094404292448778[100]):0.04260642936189567437[100]):0.06507675275285827732[100],(Serratia_marcescens2:0.00000100000050002909,Serratia_marcescens1:0.00000100000050002909):0.04679398155653112512[100]):0.02433308626360252899[100],((Enterobacter_cloacae:0.04812932850202419899,Klebsiella_pneumoniae_subsp_pneumoniae:0.03694870512281739350):0.04084846260596021461[100],(Edwardsiella_tarda_strain_KCPcHB1:0.03947513693859083794,((Edwardsiella_tarda:0.00000100000050002909,Edwardsiella_tarda_EIB202:0.00000100000050002909):0.00912962588892170246[100],Edwardsiella_tarda_080813:0.00905351370406526357):0.01890988665168562288[100]):0.06211363352772666935[100]):0.01531118107952002608[87]):0.02915276636669298857[100]):0.09659836934664764452[100],Gallaecimonas_sp_HK_28:0.19042270944702666124):0.02173629082566744600[69]):0.09770638736797122859[100]):0.07386330758960162057[100],(bacterium_symbiont_of_Cryptopsaras_couesii:0.16442151255373815832,Vibrionaceae_bacterium_NSCS20N07D:0.31099054238818951701):0.03650878241878842412[73]):0.03263748950648188291[100],(Photobacterium_profundum_SS9:0.08440724649970746118,((Photobacterium_angustum_LC1200_MMP06133353:0.05764078069840496144,Photobacterium_damselae_Phdp_Wu1_MMP06075355:0.06053496390630498658):0.02069800414540941269[100],Photobacterium_gaetbulicola_Gung47:0.07821941955538981583):0.02216074803647853989[100]):0.03226021359023767410[100]):0.03214007427189361638[100]):0.05126470549239612456[100],(Aliivibrio_salmonicida_LFI1238:0.03146503648891853244,Aliivibrio_wodanis:0.02233121963502233270):0.02505391752587243434[100]):0.02207336430647142619[100],Vibrio_fischeri_MJ11:0.00531909597555368929);
