# Supplementary material for: Metagenome-assembled genomes of phytoplankton microbiomes from the Arctic and Atlantic Oceans
Source: Microbiome. 2022 Apr 28;10:67. doi: 10.1186/s40168-022-01254-7 (PMC9047304; doi:10.1186/s40168-022-01254-7)
Supplement: Supplementary file 8 — Additional file 7. For eukaryotes and prokaryotes, phylogenomic tree in Newick format, list of the Phylosift marker genes included when building tree, and details of reference genomes included in tab-separated format. [file 40168_2022_1254_MOESM8_ESM.gz › 7. trees/pro/pro_metadata.csv]

name	protein_name	file_prefix	full_scientific_name	short_name	isolation_country	domain	phylum	class	order	family	genus	species	img_binid	mag	arctic	idx_copy	ncbi_taxid
Vibrio_fischeri_ES114	Vibrio_fischeri_ES114_protein	Vibrio_fischeri_ES114	Vibrio fischeri ES114	Vibrio_fischeri_ES114	United States of America	Bacteria	Proteobacteria	Gammaproteobacteria	Enterobacterales	Vibrionaceae	Aliivibrio	Aliivibrio fischeri		FALSE	FALSE	MMP02604303	312309
Altererythrobacter_sp_ZODW24	Altererythrobacter_sp_ZODW24_protein	Altererythrobacter_sp_ZODW24	Altererythrobacter sp. ZODW24	Altererythrobacter_sp_ZODW24	South Korea	Bacteria	Proteobacteria	Alphaproteobacteria	Sphingomonadales	Sphingomonadaceae	unclassified	unclassified		FALSE	FALSE	MMP09104445	1872480
Pseudoalteromonas_atlantica_strain_ECSMB14104	Pseudoalteromonas_atlantica_strain_ECSMB14104_protein	Pseudoalteromonas_atlantica_strain_ECSMB14104	Pseudoalteromonas atlantica ECSMB14104	Pseudoalteromonas_atlantica_ECSMB14104	China	Bacteria	Proteobacteria	Gammaproteobacteria	Enterobacterales	Alteromonadaceae	Pseudoalteromonas	Pseudoalteromonas agarivorans		FALSE	FALSE	MMP07652640	342610
Corynebacterium_sphenisci_DSM_44792	Corynebacterium_sphenisci_DSM_44792_protein	Corynebacterium_sphenisci_DSM_44792	Corynebacterium sphenisci DSM 44792	Corynebacterium_sphenisci_DSM_44792	Argentina	Bacteria	Actinobacteriota	Actinobacteria	Mycobacteriales	Mycobacteriaceae	Corynebacterium	Corynebacterium sphenisci		FALSE	FALSE	MMP02996499	1437874
Pseudomonas_aeruginosa_Ocean1155	Pseudomonas_aeruginosa_Ocean-1155_protein	Pseudomonas_aeruginosa_Ocean-1155	Pseudomonas aeruginosa Ocean-1155	Pseudomonas_aeruginosa_Ocean-1155	Pacific Ocean	Bacteria	Proteobacteria	Gammaproteobacteria	Pseudomonadales	Pseudomonadaceae	Pseudomonas	Pseudomonas aeruginosa		FALSE	FALSE	MMP07347483	287
Rhodococcus_ruber_strain_P14	Rhodococcus_ruber_strain_P14_protein	Rhodococcus_ruber_strain_P14	Rhodococcus ruber P14	Rhodococcus_ruber_P14	China	Bacteria	Actinobacteriota	Actinobacteria	Mycobacteriales	Mycobacteriaceae	Rhodococcus	Rhodococcus ruber		FALSE	FALSE	MMP07836922	1830
Nocardia_seriolae_strain_UTF1	Nocardia_seriolae_strain_UTF1_protein	Nocardia_seriolae_strain_UTF1	Nocardia seriolae UTF1	Nocardia_seriolae_UTF1	Japan	Bacteria	Actinobacteriota	Actinobacteria	Mycobacteriales	Mycobacteriaceae	Nocardia	Nocardia seriolae		FALSE	FALSE	MMP00066002	37332
Halopenitus_persicus_strain_CBA1233	Halopenitus_persicus_strain_CBA1233_protein	Halopenitus_persicus_strain_CBA1233	Halopenitus persicus CBA1233	Halopenitus_persicus_CBA1233	South Korea	Archaea	Halobacterota	Halobacteria	Halobacteriales	Haloferacaceae	Halopenitus	Halopenitus persicus_A		FALSE	FALSE	MMP00053810	1048396
Synechococcus_sp_WH_8102	Synechococcus_sp_WH_8102_protein	Synechococcus_sp_WH_8102	Synechococcus sp. WH 8102	Synechococcus_sp_WH_8102	Atlantic Ocean	Bacteria	Cyanobacteria	Cyanobacteriia	Synechococcales	Cyanobiaceae	Synechococcus_C	Synechococcus_C sp000195975		FALSE	FALSE	MMP3138327	1131
Alteromonas_sp_SN2	Alteromonas_sp_SN2_protein	Alteromonas_sp_SN2	Alteromonas sp. SN2	Alteromonas_sp_SN2	South Korea	Bacteria	Proteobacteria	Gammaproteobacteria	Enterobacterales	Alteromonadaceae	Alteromonas	Alteromonas naphthalenivorans		FALSE	FALSE	MMP02603134	232
Vibrio_harveyi_strain_QT520	Vibrio_harveyi_strain_QT520_protein	Vibrio_harveyi_strain_QT520	Vibrio harveyi strain QT520	Vibrio_harveyi_strain_QT520	China	Bacteria	Proteobacteria	Gammaproteobacteria	Enterobacterales	Vibrionaceae	Vibrio	Vibrio harveyi		FALSE	FALSE	MMP06041746	669
Oscillibacter_valericigenes_Sjm1820	Oscillibacter_valericigenes_Sjm18-20_protein	Oscillibacter_valericigenes_Sjm18-20	Oscillibacter valericigenes Sjm18-20	Oscillibacter_valericigenes_Sjm18-20	Japan	Bacteria	Firmicutes_A	Clostridia	Oscillospirales	Oscillospiraceae	Oscillibacter	Oscillibacter valericigenes		FALSE	FALSE	MMP00061111	351091
Alteromonas_macleodii_str_English_Channel_673	Alteromonas_macleodii_str_English_Channel_673_protein	Alteromonas_macleodii_str_English_Channel_673	Alteromonas macleodii str. 'English Channel 673'	Alteromonas_macleodii_str_English_Channel_673	Western English Channel	Bacteria	Proteobacteria	Gammaproteobacteria	Enterobacterales	Alteromonadaceae	Alteromonas	Alteromonas macleodii		FALSE	FALSE	MMP02604121	28108
Streptomyces_sp_HNM0039_MMP08996718	Streptomyces_sp_HNM0039_MMP08996718_protein	Streptomyces_sp_HNM0039_MMP08996718	Streptomyces sp. HNM0039	Streptomyces_sp_HNM0039	China	Bacteria	Actinobacteriota	Actinobacteria	Streptomycetales	Streptomycetaceae	Streptomyces	Streptomyces sp003097515		FALSE	FALSE	MMP08996718	1931
Desulfococcus_multivorans_strain_DSM_2059	Desulfococcus_multivorans_strain_DSM_2059_protein	Desulfococcus_multivorans_strain_DSM_2059	Desulfococcus multivorans strain DSM 2059	Desulfococcus_multivorans_strain_DSM_2059	Germany	Bacteria	Desulfobacterota	Desulfobacteria	Desulfobacterales	Desulfococcaceae	Desulfococcus	Desulfococcus multivorans		FALSE	FALSE	MMP04893606	897
Pseudomonas_fluorescens	Pseudomonas_fluorescens_protein	Pseudomonas_fluorescens	Pseudomonas fluorescens PF08	Pseudomonas_fluorescens_PF08	China	Bacteria	Proteobacteria	Gammaproteobacteria	Pseudomonadales	Pseudomonadaceae	Pseudomonas_E	Pseudomonas_E fluorescens_BA		FALSE	FALSE	MMP10141492	294
Thermotoga_maritima_MSB8_3	Thermotoga_maritima_MSB8_3_protein	Thermotoga_maritima_MSB8_3	Thermotoga maritima MSB8	Thermotoga_maritima_MSB8	Italy	Bacteria	Thermotogota	Thermotogae	Thermotogales	Thermotogaceae	Thermotoga	Thermotoga maritima		FALSE	FALSE	MMP03437642	243274
Pseudoalteromonas_sp_SM9913	Pseudoalteromonas_sp_SM9913_protein	Pseudoalteromonas_sp_SM9913	Pseudoalteromonas sp. SM9913	Pseudoalteromonas_sp_SM9913	Pacific Ocean	Bacteria	Proteobacteria	Gammaproteobacteria	Enterobacterales	Alteromonadaceae	Pseudoalteromonas	Pseudoalteromonas tetraodonis		FALSE	FALSE	MMP02603856	53249
Edwardsiella_tarda_strain_KCPcHB1	Edwardsiella_tarda_strain_KC-Pc-HB1_protein	Edwardsiella_tarda_strain_KC-Pc-HB1	Edwardsiella tarda strain KC-Pc-HB1	Edwardsiella_tarda_strain_KC-Pc-HB1	South Korea	Bacteria	Proteobacteria	Gammaproteobacteria	Enterobacterales	Enterobacteriaceae	Edwardsiella	Edwardsiella tarda		FALSE	FALSE	MMP07695532	1027364
Olleya_sp_Bg1127	Olleya_sp_Bg11-27_protein	Olleya_sp_Bg11-27	Olleya sp. Bg11-27	Olleya_sp_Bg11-27	United States of America	Bacteria	Bacteroidota	Bacteroidia	Flavobacteriales	Flavobacteriaceae	Olleya	Olleya sp002831645		FALSE	FALSE	MMP08125748	1906788
Thermococcus_gammatolerans_EJ3	Thermococcus_gammatolerans_EJ3_protein	Thermococcus_gammatolerans_EJ3	Thermococcus gammatolerans EJ3	Thermococcus_gammatolerans_EJ3	United States of America	Archaea	Euryarchaeota	Thermococci	Thermococcales	Thermococcaceae	Thermococcus	Thermococcus gammatolerans		FALSE	FALSE	MMP02603333	593117
Marinobacter_similis_A3d10	Marinobacter_similis_A3d10_protein	Marinobacter_similis_A3d10	Marinobacter similis A3d10	Marinobacter_similis_A3d10	Australia	Bacteria	Proteobacteria	Gammaproteobacteria	Pseudomonadales	Oleiphilaceae	Marinobacter	Marinobacter similis		FALSE	FALSE	MMP02401946	1420916
Vibrio_natriegens_strain_CCUG_16371	Vibrio_natriegens_strain_CCUG_16371_protein	Vibrio_natriegens_strain_CCUG_16371	Vibrio natriegens strain CCUG 16373	Vibrio_natriegens_strain_CCUG_16373	United States of America	Bacteria	Proteobacteria	Gammaproteobacteria	Enterobacterales	Vibrionaceae	Vibrio	Vibrio natriegens		FALSE	FALSE	MMP05302750	691
Gramella_sp_SH35_MMP08724768	Gramella_sp_SH35_MMP08724768_protein	Gramella_sp_SH35_MMP08724768	Gramella sp. SH35	Gramella_sp_SH35	South Korea	Bacteria	Bacteroidota	Bacteroidia	Flavobacteriales	Flavobacteriaceae	Gramella	Gramella sp003024155		FALSE	FALSE	MMP08724768	1931228
Pelolinea_submarina_strain_MO_CFX1	Pelolinea_submarina_strain_MO_CFX1_protein	Pelolinea_submarina_strain_MO_CFX1	Pelolinea submarina strain MO-CFX1	Pelolinea_submarina_strain_MO-CFX1	Japan	Bacteria	Chloroflexota	Anaerolineae	Anaerolineales	Anaerolineaceae	UBA5211	unclassified		FALSE	FALSE	MMP00106496	913107
Vibrio_gazogenes_ATCC_43942	Vibrio_gazogenes_ATCC_43942_protein	Vibrio_gazogenes_ATCC_43942	Vibrio gazogenes ATCC 43942	Vibrio_gazogenes_ATCC_43942	missing	Bacteria	Proteobacteria	Gammaproteobacteria	Enterobacterales	Vibrionaceae	Vibrio	Vibrio gazogenes_A		FALSE	FALSE	MMP06053751	687
Euzebya_sp_DY32_46	Euzebya_sp_DY32_46_protein	Euzebya_sp_DY32_46	Euzebya sp. DY32-46	Euzebya_sp_DY32-46	Pacific Ocean	Bacteria	Actinobacteriota	Actinobacteria	Euzebyales	Euzebyaceae	Euzebya	unclassified		FALSE	FALSE	MMP09691332	1971409
Bacillus_sp_Alg07	Bacillus_sp_Alg07_protein	Bacillus_sp_Alg07	Bacillus sp. Alg07	Bacillus_sp_Alg07	China	Bacteria	Firmicutes	Bacilli	Bacillales	Bacillaceae	Bacillus_AY	Bacillus_AY weihaiensis		FALSE	FALSE	MMP05178567	1409
Phaeobacter_inhibens_P78_MMP03294492	Phaeobacter_inhibens_P78_MMP03294492_protein	Phaeobacter_inhibens_P78_MMP03294492	Phaeobacter inhibens P78	Phaeobacter_inhibens_P78	Spain	Bacteria	Proteobacteria	Alphaproteobacteria	Rhodobacterales	Rhodobacteraceae	Phaeobacter	Phaeobacter inhibens		FALSE	FALSE	MMP03294492	999548
Methanococcus_voltae_A3	Methanococcus_voltae_A3_protein	Methanococcus_voltae_A3	Methanococcus voltae A3	Methanococcus_voltae_A3	United States of America	Archaea	Euryarchaeota	Methanococci	Methanococcales	Methanococcaceae	Methanococcus	Methanococcus voltae		FALSE	FALSE	MMP00000040	456320
Hydrogenophaga_sp_LPB0072	Hydrogenophaga_sp_LPB0072_protein	Hydrogenophaga_sp_LPB0072	Hydrogenophaga sp. LPB0072	Hydrogenophaga_sp_LPB0072	South Korea	Bacteria	Proteobacteria	Gammaproteobacteria	Burkholderiales	Burkholderiaceae	Hydrogenophaga	Hydrogenophaga crassostreae		FALSE	FALSE	MMP05726019	1904254
Rhodococcus_erythropolis_PR4	Rhodococcus_erythropolis_PR4_protein	Rhodococcus_erythropolis_PR4	Rhodococcus erythropolis PR4	Rhodococcus_erythropolis_PR4	Pacific Ocean	Bacteria	Actinobacteriota	Actinobacteria	Mycobacteriales	Mycobacteriaceae	Rhodococcus	Rhodococcus erythropolis		FALSE	FALSE	MMP00060932	234621
Alteromonas_macleodii_str_Ionian_Sea_U8	Alteromonas_macleodii_str_Ionian_Sea_U8_protein	Alteromonas_macleodii_str_Ionian_Sea_U8	Alteromonas macleodii str. 'Ionian Sea U8'	Alteromonas_macleodii_str_Ionian_Sea_U8	Greece	Bacteria	Proteobacteria	Gammaproteobacteria	Enterobacterales	Alteromonadaceae	Alteromonas	Alteromonas mediterranea		FALSE	FALSE	MMP02604125	28108
Tenacibaculum_maritimum_strain_NCIMB_2154T	Tenacibaculum_maritimum_strain_NCIMB_2154T_protein	Tenacibaculum_maritimum_strain_NCIMB_2154T	Tenacibaculum maritimum strain NCIMB 2154	Tenacibaculum_maritimum_strain_NCIMB_2154	Japan	Bacteria	Bacteroidota	Bacteroidia	Flavobacteriales	Flavobacteriaceae	Tenacibaculum	Tenacibaculum maritimum		FALSE	FALSE	MMP4548139	107401
Phaeobacter_piscinae_strain_P36	Phaeobacter_piscinae_strain_P36_protein	Phaeobacter_piscinae_strain_P36	Phaeobacter piscinae P36	Phaeobacter_piscinae_P36	missing	Bacteria	Proteobacteria	Alphaproteobacteria	Rhodobacterales	Rhodobacteraceae	Phaeobacter	Phaeobacter piscinae		FALSE	FALSE	MMP03294472	1580596
Cycloclasticus_sp_P1	Cycloclasticus_sp_P1_protein	Cycloclasticus_sp_P1	Cycloclasticus sp. P1	Cycloclasticus_sp_P1	Pacific Ocean	Bacteria	Proteobacteria	Gammaproteobacteria	Methylococcales	Cycloclasticaceae	Cycloclasticus	Cycloclasticus pugetii		FALSE	FALSE	MMP02603953	2024830
Vibrio_anguillarum_178_90	Vibrio_anguillarum_178_90_protein	Vibrio_anguillarum_178_90	Vibrio anguillarum 178/90	Vibrio_anguillarum_178_90	Italy	Bacteria	Proteobacteria	Gammaproteobacteria	Enterobacterales	Vibrionaceae	Vibrio	Vibrio anguillarum		FALSE	FALSE	MMP03178171	882102
Psychrobacter_sp_YP14	Psychrobacter_sp_YP14_protein	Psychrobacter_sp_YP14	Psychrobacter sp. YP14	Psychrobacter_sp_YP14	Pacific Ocean	Bacteria	Proteobacteria	Gammaproteobacteria	Pseudomonadales	Moraxellaceae	Psychrobacter	Psychrobacter sp000016885		FALSE	FALSE	MMP09245574	56811
Shewanella_baltica_OS185	Shewanella_baltica_OS185_protein	Shewanella_baltica_OS185	Shewanella baltica OS185	Shewanella_baltica_OS185	Baltic Sea	Bacteria	Proteobacteria	Gammaproteobacteria	Enterobacterales	Shewanellaceae	Shewanella	Shewanella baltica		FALSE	FALSE	MMP02598398	402882
Campylobacter_peloridis_LMG_23910	Campylobacter_peloridis_LMG_23910_protein	Campylobacter_peloridis_LMG_23910	Campylobacter peloridis LMG 23910	Campylobacter_peloridis_LMG_23910	Netherlands	Bacteria	Campylobacterota	Campylobacteria	Campylobacterales	Campylobacteraceae	Campylobacter_D	Campylobacter_D peloridis		FALSE	FALSE	MMP03248547	1388753
Pseudoalteromonas_haloplanktis_TAC125	Pseudoalteromonas_haloplanktis_TAC125_protein	Pseudoalteromonas_haloplanktis_TAC125	Pseudoalteromonas haloplanktis TAC125	Pseudoalteromonas_haloplanktis_TAC125	Antarctica	Bacteria	Proteobacteria	Gammaproteobacteria	Enterobacterales	Alteromonadaceae	Pseudoalteromonas	Pseudoalteromonas nigrifaciens		FALSE	FALSE	MMP3138224	326442
Streptomyces_sp_GBA_9410	Streptomyces_sp_GBA_94-10_protein	Streptomyces_sp_GBA_94-10	Streptomyces sp. GBA 94-10	Streptomyces_sp_GBA_94-10	Norway	Bacteria	Actinobacteriota	Actinobacteria	Streptomycetales	Streptomycetaceae	Streptomyces	Streptomyces albidoflavus		FALSE	FALSE	MMP02469388	378518
Plantactinospora_sp_BB1_MMP08638003	Plantactinospora_sp_BB1_MMP08638003_protein	Plantactinospora_sp_BB1_MMP08638003	Plantactinospora sp. BB1	Plantactinospora_sp_BB1	Mexico	Bacteria	Actinobacteriota	Actinobacteria	Mycobacteriales	Micromonosporaceae	Plantactinospora_A	Plantactinospora_A sp003030345		FALSE	FALSE	MMP08638003	2071627
Kangiella_profundi_strain_FT102	Kangiella_profundi_strain_FT102_protein	Kangiella_profundi_strain_FT102	Kangiella profundi strain FT102	Kangiella_profundi_strain_FT102	Indian Ocean	Bacteria	Proteobacteria	Gammaproteobacteria	Enterobacterales	Kangiellaceae	Kangiella	Kangiella profundi		FALSE	FALSE	MMP08132699	1561924
Candidatus_Nitrosopumilus_sp_AR2	Candidatus_Nitrosopumilus_sp_AR2_protein	Candidatus_Nitrosopumilus_sp_AR2	Candidatus Nitrosopumilus sp. AR2	Candidatus_Nitrosopumilus_sp_AR2	Norway	Archaea	Crenarchaeota	Nitrososphaeria	Nitrososphaerales	Nitrosopumilaceae	Nitrosopumilus	Nitrosopumilus sediminis		FALSE	FALSE	MMP02603138	1027373
Vibrio_parahaemolyticus_20130629002S01_MMP06310878	Vibrio_parahaemolyticus_20130629002S01_MMP06310878_protein	Vibrio_parahaemolyticus_20130629002S01_MMP06310878	Vibrio parahaemolyticus 20130629002S01	Vibrio_parahaemolyticus_20130629002S01	China	Bacteria	Proteobacteria	Gammaproteobacteria	Enterobacterales	Vibrionaceae	Vibrio	Vibrio parahaemolyticus		FALSE	FALSE	MMP06310878	670
Pseudoalteromonas_sp_R3	Pseudoalteromonas_sp_R3_protein	Pseudoalteromonas_sp_R3	Pseudoalteromonas sp. R3	Pseudoalteromonas_sp_R3	China	Bacteria	Proteobacteria	Gammaproteobacteria	Enterobacterales	Alteromonadaceae	Pseudoalteromonas	Pseudoalteromonas sp001282135		FALSE	FALSE	MMP10642653	1709477
Sulfitobacter_sp_D7	Sulfitobacter_sp_D7_protein	Sulfitobacter_sp_D7	Sulfitobacter sp. D7	Sulfitobacter_sp_D7	Atlantic Ocean	Bacteria	Proteobacteria	Alphaproteobacteria	Rhodobacterales	Rhodobacteraceae	Sulfitobacter	Sulfitobacter sp001634775		FALSE	FALSE	MMP06562986	1903071
Muricauda_ruestringensis_DSM_13258	Muricauda_ruestringensis_DSM_13258_protein	Muricauda_ruestringensis_DSM_13258	Muricauda ruestringensis DSM 13258	Muricauda_ruestringensis_DSM_13258	Germany	Bacteria	Bacteroidota	Bacteroidia	Flavobacteriales	Flavobacteriaceae	Muricauda	Muricauda ruestringensis		FALSE	FALSE	MMP02232041	886377
Lactococcus_garvieae_ATCC_49156	Lactococcus_garvieae_ATCC_49156_protein	Lactococcus_garvieae_ATCC_49156	Lacinutrix venerupis DOK2-8	Lacinutrix_venerupis_DOK2-8	South Korea	Bacteria	Bacteroidota	Bacteroidia	Flavobacteriales	Flavobacteriaceae	Lacinutrix	Lacinutrix venerupis		FALSE	FALSE	MMP06234633	420889
Vibrio_anguillarum_S2_2_9	Vibrio_anguillarum_S2_2_9_protein	Vibrio_anguillarum_S2_2_9	Vibrio anguillarum S2 2/9	Vibrio_anguillarum_S2_2_9	Denmark	Bacteria	Proteobacteria	Gammaproteobacteria	Enterobacterales	Vibrionaceae	Vibrio	Vibrio anguillarum		FALSE	FALSE	MMP03178169	989499
Paraglaciecola_psychrophila_170	Paraglaciecola_psychrophila_170_protein	Paraglaciecola_psychrophila_170	Paraglaciecola psychrophila 170	Paraglaciecola_psychrophila_170	Arctic Ocean	Bacteria	Proteobacteria	Gammaproteobacteria	Enterobacterales	Alteromonadaceae	Paraglaciecola	Paraglaciecola psychrophila		FALSE	TRUE	MMP02603050	1129794
Maribacter_sp_HTCC2170	Maribacter_sp_HTCC2170_protein	Maribacter_sp_HTCC2170	Maribacter sp. B1	Maribacter_sp_B1	Atlantic Ocean	Bacteria	Bacteroidota	Bacteroidia	Flavobacteriales	Flavobacteriaceae	Maribacter	Maribacter cobaltidurans		FALSE	FALSE	MMP07514628	1897614
Piscirickettsia_salmonis_strain_EM_90	Piscirickettsia_salmonis_strain_EM_90_protein	Piscirickettsia_salmonis_strain_EM_90	Piscirickettsia salmonis strain EM-90	Piscirickettsia_salmonis_strain_EM-90	Chile	Bacteria	Proteobacteria	Gammaproteobacteria	Piscirickettsiales	Piscirickettsiaceae	Piscirickettsia	Piscirickettsia salmonis		FALSE	FALSE	MMP10437718	1435375
Marinovum_algicola_DG_898	Marinovum_algicola_DG_898_protein	Marinovum_algicola_DG_898	Marinovum algicola DG 898	Marinovum_algicola_DG_898	South Korea	Bacteria	Proteobacteria	Alphaproteobacteria	Rhodobacterales	Rhodobacteraceae	Marinovum	Marinovum algicola		FALSE	FALSE	MMP03840244	988812
Shewanella_piezotolerans_WP3	Shewanella_piezotolerans_WP3_protein	Shewanella_piezotolerans_WP3	Shewanella piezotolerans WP3	Shewanella_piezotolerans_WP3	Pacific Ocean	Bacteria	Proteobacteria	Gammaproteobacteria	Enterobacterales	Shewanellaceae	Shewanella	Shewanella piezotolerans		FALSE	FALSE	MMP02603456	225849
Desulfovibrio_desulfuricans_ND132	Desulfovibrio_desulfuricans_ND132_protein	Desulfovibrio_desulfuricans_ND132	Desulfovibrio desulfuricans ND132	Desulfovibrio_desulfuricans_ND132	United States of America	Bacteria	Desulfobacterota_A	Desulfovibrionia	Desulfovibrionales	Desulfovibrionaceae	Pseudodesulfovibrio	Pseudodesulfovibrio desulfuricans		FALSE	FALSE	MMP02232015	876
Thermosipho_sp_1063	Thermosipho_sp_1063_protein	Thermosipho_sp_1063	Thermosipho sp. 1063	Thermosipho_sp_1063	Atlantic Ocean	Bacteria	Thermotogota	Thermotogae	Thermotogales	Fervidobacteriaceae	Thermosipho	Thermosipho affectus		FALSE	FALSE	MMP02644973	1968895
Pseudoalteromonas_sp_OCN003	Pseudoalteromonas_sp_OCN003_protein	Pseudoalteromonas_sp_OCN003	Pseudoalteromonas sp. OCN003	Pseudoalteromonas_sp_OCN003	United States of America	Bacteria	Proteobacteria	Gammaproteobacteria	Enterobacterales	Alteromonadaceae	Pseudoalteromonas	Pseudoalteromonas piratica		FALSE	FALSE	MMP03160553	53249
Phaeobacter_inhibens_P70_MMP03294486	Phaeobacter_inhibens_P70_MMP03294486_protein	Phaeobacter_inhibens_P70_MMP03294486	Phaeobacter inhibens P70	Phaeobacter_inhibens_P70	Spain	Bacteria	Proteobacteria	Alphaproteobacteria	Rhodobacterales	Rhodobacteraceae	Phaeobacter	Phaeobacter inhibens		FALSE	FALSE	MMP03294486	383629
Phaeobacter_piscinae_P42_MMP03294473	Phaeobacter_piscinae_P42_MMP03294473_protein	Phaeobacter_piscinae_P42_MMP03294473	Phaeobacter piscinae P42	Phaeobacter_piscinae_P42	Denmark	Bacteria	Proteobacteria	Alphaproteobacteria	Rhodobacterales	Rhodobacteraceae	Phaeobacter	Phaeobacter piscinae		FALSE	FALSE	MMP03294473	1580596
Pseudomonas_xanthomarina_strain_LMG_23572	Pseudomonas_xanthomarina_strain_LMG_23572_protein	Pseudomonas_xanthomarina_strain_LMG_23572	Pseudomonas xanthomarina strain LMG 23572	Pseudomonas_xanthomarina_strain_LMG_23572	Russia	Bacteria	Proteobacteria	Gammaproteobacteria	Pseudomonadales	Pseudomonadaceae	Pseudomonas_A	Pseudomonas_A xanthomarina		FALSE	FALSE	MMP05216535	271420
Vibrio_sp_dhg	Vibrio_sp_dhg_protein	Vibrio_sp_dhg	Vibrio sp. dhg	Vibrio_sp_dhg	South Korea	Bacteria	Proteobacteria	Gammaproteobacteria	Enterobacterales	Vibrionaceae	Vibrio	Vibrio natriegens		FALSE	FALSE	MMP08915441	678
Oceanobacillus_iheyensis_HTE831	Oceanobacillus_iheyensis_HTE831_protein	Oceanobacillus_iheyensis_HTE831	Oceanobacillus iheyensis HTE831	Oceanobacillus_iheyensis_HTE831	Japan	Bacteria	Firmicutes	Bacilli	Bacillales	Amphibacillaceae	Oceanobacillus	Oceanobacillus iheyensis		FALSE	FALSE	MMP00061101	221109
Chlorobium_phaeovibrioides_DSM_265	Chlorobium_phaeovibrioides_DSM_265_protein	Chlorobium_phaeovibrioides_DSM_265	Chlorobium phaeovibrioides DSM 265	Chlorobium_phaeovibrioides_DSM_265	missing	Bacteria	Bacteroidota	Chlorobia	Chlorobiales	Chlorobiaceae	Chlorobium	Chlorobium phaeovibrioides		FALSE	FALSE	MMP02598271	290318
Synechococcus_sp_KORDI_52	Synechococcus_sp_KORDI_52_protein	Synechococcus_sp_KORDI_52	Synechococcus sp. KORDI-49	Synechococcus_sp_KORDI-49	South Korea	Bacteria	Cyanobacteria	Cyanobacteriia	Synechococcales	Cyanobiaceae	Synechococcus_C	Synechococcus_C sp000737575		FALSE	FALSE	MMP02202184	1131
Phaeobacter_inhibens_P10_MMP03292293	Phaeobacter_inhibens_P10_MMP03292293_protein	Phaeobacter_inhibens_P10_MMP03292293	Phaeobacter inhibens P10	Phaeobacter_inhibens_P10	France	Bacteria	Proteobacteria	Alphaproteobacteria	Rhodobacterales	Rhodobacteraceae	Phaeobacter	Phaeobacter inhibens		FALSE	FALSE	MMP03292293	383629
Aquimarina_sp_BL5	Aquimarina_sp_BL5_protein	Aquimarina_sp_BL5	Aquimarina sp. BL5	Aquimarina_sp_BL5	missing	Bacteria	Bacteroidota	Bacteroidia	Flavobacteriales	Flavobacteriaceae	Aquimarina	unclassified		FALSE	FALSE	MMP09780819	1872586
Tenacibaculum_jejuense_KCTC_22618	Tenacibaculum_jejuense_KCTC_22618_protein	Tenacibaculum_jejuense_KCTC_22618	Tenacibaculum jejuense KCTC 22618	Tenacibaculum_jejuense_KCTC_22618	South Korea	Bacteria	Bacteroidota	Bacteroidia	Flavobacteriales	Flavobacteriaceae	Tenacibaculum	Tenacibaculum jejuense		FALSE	FALSE	MMP104150437	584609
Streptococcus_thermophilus_APC151	Streptococcus_thermophilus_APC151_protein	Streptococcus_thermophilus_APC151	Streptococcus thermophilus APC151	Streptococcus_thermophilus_APC151	Ireland	Bacteria	Firmicutes	Bacilli	Lactobacillales	Streptococcaceae	Streptococcus	Streptococcus thermophilus		FALSE	FALSE	MMP06349996	1308
Pyrodictium_delaneyi_strain_Su06	Pyrodictium_delaneyi_strain_Su06_protein	Pyrodictium_delaneyi_strain_Su06	Pyrodictium delaneyi strain Su06	Pyrodictium_delaneyi_strain_Su06	Pacific Ocean	Archaea	Crenarchaeota	Thermoprotei	Desulfurococcales	Pyrodictiaceae	Pyrodictium	Pyrodictium delaneyi		FALSE	FALSE	MMP03223811	1273541
Methanocaldococcus_sp_FS40622	Methanocaldococcus_sp_FS406-22_protein	Methanocaldococcus_sp_FS406-22	Methanocaldococcus sp. FS406-22	Methanocaldococcus_sp_FS406-22	Pacific Ocean	Archaea	Euryarchaeota	Methanococci	Methanococcales	Methanocaldococcaceae	Methanocaldococcus	Methanocaldococcus sp000025525		FALSE	FALSE	MMP02598520	2152917
Deferribacter_desulfuricans_SSM1	Deferribacter_desulfuricans_SSM1_protein	Deferribacter_desulfuricans_SSM1	Deferribacter desulfuricans SSM1	Deferribacter_desulfuricans_SSM1	Japan	Bacteria	Deferribacterota	Deferribacteres	Deferribacterales	Deferribacteraceae	Deferribacter	Deferribacter desulfuricans		FALSE	FALSE	MMP00060965	639282
Moritella_viscosa_06_09_139	Moritella_viscosa_06_09_139_protein	Moritella_viscosa_06_09_139	Moritella viscosa 06/09/139	Moritella_viscosa_06_09_139	Norway	Bacteria	Proteobacteria	Gammaproteobacteria	Enterobacterales	Psychromonadaceae	Moritella	Moritella viscosa		FALSE	FALSE	MMP2735902	80854
Bdellovibrio_bacteriovorus_strain_109J	Bdellovibrio_bacteriovorus_strain_109J_protein	Bdellovibrio_bacteriovorus_strain_109J	Bdellovibrio bacteriovorus strain 109J	Bdellovibrio_bacteriovorus_strain_109J	Israel	Bacteria	Bdellovibrionota	Bdellovibrionia	Bdellovibrionales	Bdellovibrionaceae	Bdellovibrio	Bdellovibrio bacteriovorus		FALSE	FALSE	MMP02743506	959
Hyphomonas_neptunium_ATCC_15444	Hyphomonas_neptunium_ATCC_15444_protein	Hyphomonas_neptunium_ATCC_15444	Hyphomonas neptunium ATCC 15444	Hyphomonas_neptunium_ATCC_15444	Spain	Bacteria	Proteobacteria	Alphaproteobacteria	Caulobacterales	Hyphomonadaceae	Hyphomonas	Hyphomonas neptunium		FALSE	FALSE	MMP02604041	228405
Arthrospira_sp_TJSD092_MMP08865926	Arthrospira_sp_TJSD092_MMP08865926_protein	Arthrospira_sp_TJSD092_MMP08865926	Arthrospira sp. TJSD092	Arthrospira_sp_TJSD092	China	Bacteria	Cyanobacteria	Cyanobacteriia	Cyanobacteriales	Phormidiaceae	Arthrospira	Arthrospira maxima		FALSE	FALSE	MMP08865926	2153484
Croceicoccus_naphthovorans_strain_PQ2	Croceicoccus_naphthovorans_strain_PQ-2_protein	Croceicoccus_naphthovorans_strain_PQ-2	Croceicoccus naphthovorans strain PQ-2	Croceicoccus_naphthovorans_strain_PQ-2	China	Bacteria	Proteobacteria	Alphaproteobacteria	Sphingomonadales	Sphingomonadaceae	Croceicoccus	Croceicoccus naphthovorans		FALSE	FALSE	MMP03757733	1348774
Marinifilaceae_bacterium_SPP2	Marinifilaceae_bacterium_SPP2_protein	Marinifilaceae_bacterium_SPP2	Maricaulis maris MCS10	Maricaulis_maris_MCS10	United States of America	Bacteria	Proteobacteria	Alphaproteobacteria	Caulobacterales	Maricaulaceae	Maricaulis	Maricaulis maris		FALSE	FALSE	MMP02598382	2774595
Nitrosococcus_oceani_ATCC_19707	Nitrosococcus_oceani_ATCC_19707_protein	Nitrosococcus_oceani_ATCC_19707	Nitrosococcus oceani ATCC 19707	Nitrosococcus_oceani_ATCC_19707	Atlantic Ocean	Bacteria	Proteobacteria	Gammaproteobacteria	Nitrosococcales	Nitrosococcaceae	Nitrosococcus	Nitrosococcus oceani		FALSE	FALSE	MMP02598329	323261
Vibrio_alginolyticus_J207_MMP03996326	Vibrio_alginolyticus_J207_MMP03996326_protein	Vibrio_alginolyticus_J207_MMP03996326	Vibrio alginolyticus J207	Vibrio_alginolyticus_J207	USA	Bacteria	Proteobacteria	Gammaproteobacteria	Enterobacterales	Vibrionaceae	Vibrio	Vibrio alginolyticus		FALSE	FALSE	MMP03996326	314288
Erythrobacter_sp_YH_07	Erythrobacter_sp_YH_07_protein	Erythrobacter_sp_YH_07	Erythrobacter sp. YH-07	Erythrobacter_sp_YH-07	China	Bacteria	Proteobacteria	Alphaproteobacteria	Sphingomonadales	Sphingomonadaceae	Erythrobacter_A	Erythrobacter_A sp002723655		FALSE	FALSE	MMP09702117	1042
Shewanella_algae	Shewanella_algae_protein	Shewanella_algae	Shewanella algae KC-Na-R1	Shewanella_algae_KC-Na-R1	South Korea	Bacteria	Proteobacteria	Gammaproteobacteria	Enterobacterales	Shewanellaceae	Shewanella	Shewanella algae		FALSE	FALSE	MMP10373660	38313
Aeromonas_salmonicida_S68	Aeromonas_salmonicida_S68_protein	Aeromonas_salmonicida_S68	Aeromonas salmonicida S68	Aeromonas_salmonicida_S68	China	Bacteria	Proteobacteria	Gammaproteobacteria	Enterobacterales	Aeromonadaceae	Aeromonas	Aeromonas salmonicida		FALSE	FALSE	MMP07276873	645
Methanopyrus_kandleri_AV19	Methanopyrus_kandleri_AV19_protein	Methanopyrus_kandleri_AV19	Methanopyrus kandleri AV19	Methanopyrus_kandleri_AV19	Mexico	Archaea	Euryarchaeota	Methanopyri	Methanopyrales	Methanopyraceae	Methanopyrus	Methanopyrus kandleri		FALSE	FALSE	MMP02603235	190192
Gillisia_sp_Hel1_33_143	Gillisia_sp_Hel1_33_143_protein	Gillisia_sp_Hel1_33_143	Gillisia sp. Hel1_33_143	Gillisia_sp_Hel1_33_143	missing	Bacteria	Bacteroidota	Bacteroidia	Flavobacteriales	Flavobacteriaceae	Gillisia	Gillisia sp900104765		FALSE	FALSE	MMP04487764	2018084
Bacillus_anthracis1	Bacillus_anthracis1_protein	Bacillus_anthracis1	Bacillus anthracis MCCC 1A01412	Bacillus_anthracis_MCCC_1A01412	China	Bacteria	Firmicutes	Bacilli	Bacillales	Bacillaceae_G	Bacillus_A	Bacillus_A anthracis		FALSE	FALSE	MMP09789252	1396
Flavobacterium_arcticum	Flavobacterium_arcticum_protein	Flavobacterium_arcticum	Flavobacterium arcticum SM1502	Flavobacterium_arcticum_SM1502	Svalbard	Bacteria	Bacteroidota	Bacteroidia	Flavobacteriales	Flavobacteriaceae	Flavobacterium	unclassified		FALSE	FALSE	MMP09699165	1784713
Vibrio_alginolyticus_K09K1	Vibrio_alginolyticus_K09K1_protein	Vibrio_alginolyticus_K09K1	Vibrio alginolyticus K09K1	Vibrio_alginolyticus_K09K1	Germany	Bacteria	Proteobacteria	Gammaproteobacteria	Enterobacterales	Vibrionaceae	Vibrio	Vibrio alginolyticus		FALSE	FALSE	MMP05860644	663
Thermococcus_eurythermalis_A501	Thermococcus_eurythermalis_A501_protein	Thermococcus_eurythermalis_A501	Thermococcus eurythermalis A501	Thermococcus_eurythermalis_A501	United States of America	Archaea	Euryarchaeota	Thermococci	Thermococcales	Thermococcaceae	Thermococcus	Thermococcus eurythermalis		FALSE	FALSE	MMP02838508	1505907
Colwellia_sp_Arc7D_MMP08912473	Colwellia_sp_Arc7-D_MMP08912473_protein	Colwellia_sp_Arc7-D_MMP08912473	Colwellia sp. Arc7-D	Colwellia_sp_Arc7-D	missing	Bacteria	Proteobacteria	Gammaproteobacteria	Enterobacterales	Alteromonadaceae	Colwellia	Colwellia sp003061515		FALSE	FALSE	MMP08912473	2161872
Pusillimonas_sp_T77	Pusillimonas_sp_T7-7_protein	Pusillimonas_sp_T7-7	Pusillimonas sp. T7-7	Pusillimonas_sp_T7-7	China	Bacteria	Proteobacteria	Gammaproteobacteria	Burkholderiales	Burkholderiaceae	Candidimonas	Candidimonas sp000209655		FALSE	FALSE	MMP02603906	1979962
Synechococcus_sp_RCC307	Synechococcus_sp_RCC307_protein	Synechococcus_sp_RCC307	Synechococcus sp. RCC307	Synechococcus_sp_RCC307	Mediterranean Sea	Bacteria	Cyanobacteria	Cyanobacteriia	Synechococcales	Cyanobiaceae	RCC307	RCC307 sp000063525		FALSE	FALSE	MMP3138265	1131
Belliella_baltica_DSM_15883	Belliella_baltica_DSM_15883_protein	Belliella_baltica_DSM_15883	Belliella baltica DSM 15883	Belliella_baltica_DSM_15883	Baltic Sea	Bacteria	Bacteroidota	Bacteroidia	Cytophagales	Cyclobacteriaceae	Belliella	Belliella baltica		FALSE	FALSE	MMP02232009	866536
Phaeobacter_inhibens_P59_MMP03294478	Phaeobacter_inhibens_P59_MMP03294478_protein	Phaeobacter_inhibens_P59_MMP03294478	Phaeobacter inhibens P59	Phaeobacter_inhibens_P59	Denmark	Bacteria	Proteobacteria	Alphaproteobacteria	Rhodobacterales	Rhodobacteraceae	Phaeobacter	Phaeobacter inhibens		FALSE	FALSE	MMP03294478	999548
Nitrosococcus_watsonii_C113	Nitrosococcus_watsonii_C-113_protein	Nitrosococcus_watsonii_C-113	Nitrosococcus watsonii C-113	Nitrosococcus_watsonii_C-113	Mediterranean Sea	Bacteria	Proteobacteria	Gammaproteobacteria	Nitrosococcales	Nitrosococcaceae	Nitrosococcus	Nitrosococcus watsonii		FALSE	FALSE	MMP02598531	473531
Phaeobacter_inhibens_P51_MMP03294475	Phaeobacter_inhibens_P51_MMP03294475_protein	Phaeobacter_inhibens_P51_MMP03294475	Phaeobacter inhibens P51	Phaeobacter_inhibens_P51	Denmark	Bacteria	Proteobacteria	Alphaproteobacteria	Rhodobacterales	Rhodobacteraceae	Phaeobacter	Phaeobacter inhibens		FALSE	FALSE	MMP03294475	383629
Alteromonas_macleodii_str_Ionian_Sea_U7	Alteromonas_macleodii_str_Ionian_Sea_U7_protein	Alteromonas_macleodii_str_Ionian_Sea_U7	Alteromonas macleodii str. 'Ionian Sea U7'	Alteromonas_macleodii_str_Ionian_Sea_U7	Greece	Bacteria	Proteobacteria	Gammaproteobacteria	Enterobacterales	Alteromonadaceae	Alteromonas	Alteromonas mediterranea		FALSE	FALSE	MMP02604128	28108
Halorhabdus_tiamatea_SARL4B	Halorhabdus_tiamatea_SARL4B_protein	Halorhabdus_tiamatea_SARL4B	Halorhabdus tiamatea SARL4B	Halorhabdus_tiamatea_SARL4B	Red Sea	Archaea	Halobacterota	Halobacteria	Halobacteriales	Haloarculaceae	Halorhabdus	Halorhabdus tiamatea		FALSE	FALSE	MMP2271992	1033806
Bacillus_anthracis2	Bacillus_anthracis2_protein	Bacillus_anthracis2	Bacillus anthracis MCCC 1A02161	Bacillus_anthracis_MCCC_1A02161	China	Bacteria	Firmicutes	Bacilli	Bacillales	Bacillaceae_G	Bacillus_A	Bacillus_A anthracis		FALSE	FALSE	MMP09789251	1396
Leisingera_methylohalidivorans_DSM_14336	Leisingera_methylohalidivorans_DSM_14336_protein	Leisingera_methylohalidivorans_DSM_14336	Lactococcus garvieae strain 122061	Lactococcus_garvieae_strain_122061	Japan	Bacteria	Firmicutes	Bacilli	Lactobacillales	Streptococcaceae	Lactococcus	Lactococcus garvieae_B		FALSE	FALSE	MMP00046983	999552
Halorubrum_trapanicum_strain_CBA1232	Halorubrum_trapanicum_strain_CBA1232_protein	Halorubrum_trapanicum_strain_CBA1232	Halorubrum trapanicum CBA1232	Halorubrum_trapanicum_CBA1232	missing	Archaea	Halobacterota	Halobacteria	Halobacteriales	Haloferacaceae	Halorubrum	Halorubrum trapanicum		FALSE	FALSE	MMP00053811	29284
Flavobacterium_psychrophilum_strain_VQ50	Flavobacterium_psychrophilum_strain_VQ50_protein	Flavobacterium_psychrophilum_strain_VQ50	Flavobacterium psychrophilum strain VQ50	Flavobacterium_psychrophilum_strain_VQ50	Chile	Bacteria	Bacteroidota	Bacteroidia	Flavobacteriales	Flavobacteriaceae	Flavobacterium	Flavobacterium psychrophilum		FALSE	FALSE	MMP02941923	96345
bacterium_2013Arg42i_strain_2013Ark11	bacterium_2013Arg42i_strain_2013Ark11_protein	bacterium_2013Arg42i_strain_2013Ark11	bacterium 2013Arg42i strain 2013Ark11	bacterium_2013Arg42i_strain_2013Ark11	Greece	Bacteria	Proteobacteria	Gammaproteobacteria	Burkholderiales	2013Ark19i	2013Ark19i	2013Ark19i sp001460935		FALSE	FALSE	MMP2826832	1561003
Paracoccus_sp_BM15	Paracoccus_sp_BM15_protein	Paracoccus_sp_BM15	Paracoccus sp. BM15	Paracoccus_sp_BM15	South Korea	Bacteria	Proteobacteria	Alphaproteobacteria	Rhodobacterales	Rhodobacteraceae	Paracoccus	Paracoccus sp002847305		FALSE	FALSE	MMP08010293	267
Sulfurimonas_denitrificans_DSM_1251	Sulfurimonas_denitrificans_DSM_1251_protein	Sulfurimonas_denitrificans_DSM_1251	Sulfurimonas denitrificans DSM 1251	Sulfurimonas_denitrificans_DSM_1251	Netherlands	Bacteria	Campylobacterota	Campylobacteria	Campylobacterales	Sulfurimonadaceae	Sulfurimonas	Sulfurimonas denitrificans		FALSE	FALSE	MMP02598289	326298
Shewanella_sp_ANA3	Shewanella_sp_ANA-3_protein	Shewanella_sp_ANA-3	Shewanella sp. ANA-3	Shewanella_sp_ANA-3	United States of America	Bacteria	Proteobacteria	Gammaproteobacteria	Enterobacterales	Shewanellaceae	Shewanella	Shewanella sp000203935		FALSE	FALSE	MMP02598318	50422
Saccharospirillum_mangrovi	Saccharospirillum_mangrovi_protein	Saccharospirillum_mangrovi	Saccharospirillum mangrovi HK-33	Saccharospirillum_mangrovi_HK-33	China	Bacteria	Proteobacteria	Gammaproteobacteria	Pseudomonadales	Saccharospirillaceae	Saccharospirillum	Saccharospirillum sp003054775		FALSE	FALSE	MMP09742601	2161747
Mycobacterium_rhodesiae_NBB3	Mycobacterium_rhodesiae_NBB3_protein	Mycobacterium_rhodesiae_NBB3	Mycobacterium rhodesiae NBB3	Mycobacterium_rhodesiae_NBB3	Australia	Bacteria	Actinobacteriota	Actinobacteria	Mycobacteriales	Mycobacteriaceae	Mycolicibacterium	Mycolicibacterium rhodesiae_A		FALSE	FALSE	MMP02261383	710685
Salinibacter_ruber6	Salinibacter_ruber6_protein	Salinibacter_ruber6	Salinibacter ruber RM158	Salinibacter_ruber_RM158	Spain	Bacteria	Bacteroidota	Rhodothermia	Rhodothermales	Salinibacteraceae	Salinibacter	Salinibacter ruber		FALSE	FALSE	MMP09375028	761659
Gramella_sp_MAR_2010_102	Gramella_sp_MAR_2010_102_protein	Gramella_sp_MAR_2010_102	Gramella sp. MAR_2010_102	Gramella_sp_MAR_2010_102	missing	Bacteria	Bacteroidota	Bacteroidia	Flavobacteriales	Flavobacteriaceae	Gramella	Gramella echinicola		FALSE	FALSE	MMP04488552	1931228
Thermosediminibacter_oceani_DSM_16646	Thermosediminibacter_oceani_DSM_16646_protein	Thermosediminibacter_oceani_DSM_16646	Thermosediminibacter oceani DSM 16646	Thermosediminibacter_oceani_DSM_16646	Peru	Bacteria	Firmicutes_A	Thermovenabulia	Thermovenabulales	Thermovenabulaceae	Thermosediminibacter	Thermosediminibacter oceani		FALSE	FALSE	MMP00713558	555079
Phaeobacter_inhibens_P88_MMP03294495	Phaeobacter_inhibens_P88_MMP03294495_protein	Phaeobacter_inhibens_P88_MMP03294495	Phaeobacter inhibens P88	Phaeobacter_inhibens_P88	Spain	Bacteria	Proteobacteria	Alphaproteobacteria	Rhodobacterales	Rhodobacteraceae	Phaeobacter	Phaeobacter inhibens		FALSE	FALSE	MMP03294495	999548
Aciduliprofundum_sp_MAR08339	Aciduliprofundum_sp_MAR08-339_protein	Aciduliprofundum_sp_MAR08-339	Aciduliprofundum sp. MAR08-339	Aciduliprofundum_sp_MAR08-339	Atlantic Ocean	Archaea	Thermoplasmatota	Thermoplasmata	Acidiprofundales	Aciduliprofundaceae	Aciduliprofundum	Aciduliprofundum sp000327505		FALSE	FALSE	MMP02261429	2060325
Stappia_sp_ES058	Stappia_sp_ES058_protein	Stappia_sp_ES058	Stappia sp. ES.058	Stappia_sp_ES058	missing	Bacteria	Proteobacteria	Alphaproteobacteria	Rhizobiales	Stappiaceae	Stappia	Stappia sp900105595		FALSE	FALSE	MMP05428979	1870903
Alteromonas_macleodii_str_Balearic_Sea_AD45	Alteromonas_macleodii_str_Balearic_Sea_AD45_protein	Alteromonas_macleodii_str_Balearic_Sea_AD45	Alteromonas macleodii str. 'Balearic Sea AD45'	Alteromonas_macleodii_str_Balearic_Sea_AD45	Greece	Bacteria	Proteobacteria	Gammaproteobacteria	Enterobacterales	Alteromonadaceae	Alteromonas	Alteromonas macleodii		FALSE	FALSE	MMP02604120	28108
Vibrio_cholerae_strain_Env390	Vibrio_cholerae_strain_Env-390_protein	Vibrio_cholerae_strain_Env-390	Vibrio cholerae strain Env-390	Vibrio_cholerae_strain_Env-390	Haiti	Bacteria	Proteobacteria	Gammaproteobacteria	Enterobacterales	Vibrionaceae	Vibrio	Vibrio cholerae		FALSE	FALSE	MMP04168691	1093790
Hippea_maritima_DSM_10411	Hippea_maritima_DSM_10411_protein	Hippea_maritima_DSM_10411	Hippea maritima DSM 10411	Hippea_maritima_DSM_10411	Papua New Guinea	Bacteria	Campylobacterota	Desulfurellia	Desulfurellales	Hippeaceae	Hippea	Hippea maritima		FALSE	FALSE	MMP00713597	760142
Draconibacterium_orientale_strain_FH5	Draconibacterium_orientale_strain_FH5_protein	Draconibacterium_orientale_strain_FH5	Draconibacterium orientale strain FH5	Draconibacterium_orientale_strain_FH5	China	Bacteria	Bacteroidota	Bacteroidia	Bacteroidales	Prolixibacteraceae	Draconibacterium	Draconibacterium orientale		FALSE	FALSE	MMP02725840	1168034
Sulfitobacter_sp_AM1D1	Sulfitobacter_sp_AM1-D1_protein	Sulfitobacter_sp_AM1-D1	Sulfitobacter sp. AM1-D1	Sulfitobacter_sp_AM1-D1	China	Bacteria	Proteobacteria	Alphaproteobacteria	Rhodobacterales	Rhodobacteraceae	Sulfitobacter	Sulfitobacter sp001886735		FALSE	FALSE	MMP06013870	1903071
Prauserella_marina_DSM_45268	Prauserella_marina_DSM_45268_protein	Prauserella_marina_DSM_45268	Prauserella marina DSM 45268	Prauserella_marina_DSM_45268	China	Bacteria	Actinobacteriota	Actinobacteria	Mycobacteriales	Pseudonocardiaceae	Prauserella_A	Prauserella_A marina		FALSE	FALSE	MMP05284052	530584
Vibrio_anguillarum_6018_1	Vibrio_anguillarum_6018_1_protein	Vibrio_anguillarum_6018_1	Vibrio anguillarum 601/90	Vibrio_anguillarum_601_90	Italy	Bacteria	Proteobacteria	Gammaproteobacteria	Enterobacterales	Vibrionaceae	Vibrio	Vibrio anguillarum		FALSE	FALSE	MMP03176858	105261
Alteromonas_mediterranea_strain_RG65	Alteromonas_mediterranea_strain_RG65_protein	Alteromonas_mediterranea_strain_RG65	Alteromonas mediterranea strain RG65	Alteromonas_mediterranea_strain_RG65	Mediterranean Sea	Bacteria	Proteobacteria	Gammaproteobacteria	Enterobacterales	Alteromonadaceae	Alteromonas	Alteromonas mediterranea		FALSE	FALSE	MMP05991974	314275
Marinomonas_sp_MWYL1	Marinomonas_sp_MWYL1_protein	Marinomonas_sp_MWYL1	Marinomonas sp. MWYL1	Marinomonas_sp_MWYL1	United Kingdom	Bacteria	Proteobacteria	Gammaproteobacteria	Pseudomonadales	Marinomonadaceae	Marinomonas	Marinomonas sp000017285		FALSE	FALSE	MMP02598388	1904862
Pseudoalteromonas_phenolica_strain_KCTC_12086	Pseudoalteromonas_phenolica_strain_KCTC_12086_protein	Pseudoalteromonas_phenolica_strain_KCTC_12086	Pseudoalteromonas phenolica strain KCTC 12086	Pseudoalteromonas_phenolica_strain_KCTC_12086	Japan	Bacteria	Proteobacteria	Gammaproteobacteria	Enterobacterales	Alteromonadaceae	Pseudoalteromonas	Pseudoalteromonas phenolica		FALSE	FALSE	MMP04259808	161398
Prochlorococcus_marinus_str_MIT_9312	Prochlorococcus_marinus_str_MIT_9312_protein	Prochlorococcus_marinus_str_MIT_9312	Prochlorococcus marinus str. MIT 9312	Prochlorococcus_marinus_str_MIT_9312	Atlantic Ocean	Bacteria	Cyanobacteria	Cyanobacteriia	Synechococcales	Cyanobiaceae	Prochlorococcus_A	Prochlorococcus_A marinus_L		FALSE	FALSE	MMP02598321	45397
Vibrio_anguillarum_strain_PF4_R4	Vibrio_anguillarum_strain_PF4_R4_protein	Vibrio_anguillarum_strain_PF4_R4	Vibrio anguillarum PF4	Vibrio_anguillarum_PF4	Chile	Bacteria	Proteobacteria	Gammaproteobacteria	Enterobacterales	Vibrionaceae	Vibrio	Vibrio anguillarum		FALSE	FALSE	MMP07568194	990314
Enterococcus_faecalis	Enterococcus_faecalis_protein	Enterococcus_faecalis	Enterococcus faecalis TY1	Enterococcus_faecalis_TY1	South Korea	Bacteria	Firmicutes	Bacilli	Lactobacillales	Enterococcaceae	Enterococcus	Enterococcus faecalis		FALSE	FALSE	MMP09640605	1351
Francisella_halioticida_DSM_23729	Francisella_halioticida_DSM_23729_protein	Francisella_halioticida_DSM_23729	Francisella halioticida DSM 23729	Francisella_halioticida_DSM_23729	Japan	Bacteria	Proteobacteria	Gammaproteobacteria	Francisellales	Francisellaceae	Francisella	Francisella halioticida		FALSE	FALSE	MMP07207140	549298
Candidatus_Nitrosopumilus_sp_NF5	Candidatus_Nitrosopumilus_sp_NF5_protein	Candidatus_Nitrosopumilus_sp_NF5	Candidatus Nitrosopumilus sp. NF5	Candidatus_Nitrosopumilus_sp_NF5	Slovenia	Archaea	Crenarchaeota	Nitrososphaeria	Nitrososphaerales	Nitrosopumilaceae	Nitrosopumilus	Nitrosopumilus adriaticus		FALSE	FALSE	MMP03253153	1027373
Simiduia_agarivorans_SA1	Simiduia_agarivorans_SA1_protein	Simiduia_agarivorans_SA1	Simiduia agarivorans SA1	Simiduia_agarivorans_SA1	Taiwan	Bacteria	Proteobacteria	Gammaproteobacteria	Pseudomonadales	Cellvibrionaceae	Simiduia	Simiduia agarivorans		FALSE	FALSE	MMP02603035	1117647
Pseudorhodoplanes_sinuspersici_RIPI110	Pseudorhodoplanes_sinuspersici_RIPI110_protein	Pseudorhodoplanes_sinuspersici_RIPI110	Pseudorhodoplanes sinuspersici RIPI110	Pseudorhodoplanes_sinuspersici_RIPI110	Iran	Bacteria	Proteobacteria	Alphaproteobacteria	Rhizobiales	Xanthobacteraceae	Pseudorhodoplanes	Pseudorhodoplanes sinuspersici		FALSE	FALSE	MMP06886414	1235591
Actinoalloteichus_hymeniacidonis_strain_HPA177_DSM_45092	Actinoalloteichus_hymeniacidonis_strain_HPA177_DSM_45092_protein	Actinoalloteichus_hymeniacidonis_strain_HPA177_DSM_45092	Actinoalloteichus hymeniacidonis strain HPA177(T) (=DSM 45092(T))	Actinoalloteichus_hymeniacidonis_strain_HPA177T_DSM_45092T	China	Bacteria	Actinobacteriota	Actinobacteria	Mycobacteriales	Pseudonocardiaceae	Actinoalloteichus	Actinoalloteichus hymeniacidonis		FALSE	FALSE	MMP03295676	340345
Synechococcus_sp_CC9902	Synechococcus_sp_CC9902_protein	Synechococcus_sp_CC9902	Synechococcus sp. CC9902	Synechococcus_sp_CC9902	Pacific Ocean	Bacteria	Cyanobacteria	Cyanobacteriia	Synechococcales	Cyanobiaceae	Synechococcus_C	Synechococcus_C sp000012505		FALSE	FALSE	MMP02598312	1131
Streptomyces_sp_S063	Streptomyces_sp_S063_protein	Streptomyces_sp_S063	Streptomyces sp. S063	Streptomyces_sp_S063	China	Bacteria	Actinobacteriota	Actinobacteria	Streptomycetales	Streptomycetaceae	Streptomyces	Streptomyces filamentosus		FALSE	FALSE	MMP07178425	1931
Shewanella_halifaxensis_HAWEB4	Shewanella_halifaxensis_HAW-EB4_protein	Shewanella_halifaxensis_HAW-EB4	Shewanella halifaxensis HAW-EB4	Shewanella_halifaxensis_HAW-EB4	Atlantic Ocean	Bacteria	Proteobacteria	Gammaproteobacteria	Enterobacterales	Shewanellaceae	Shewanella	Shewanella halifaxensis		FALSE	FALSE	MMP02598431	271098
Candidatus_Thioglobus_singularis_strain_GG2	Candidatus_Thioglobus_singularis_strain_GG2_protein	Candidatus_Thioglobus_singularis_strain_GG2	Candidatus Thioglobus singularis strain GG2	Candidatus_Thioglobus_singularis_strain_GG2	United States of America	Bacteria	Proteobacteria	Gammaproteobacteria	Thiomicrospirales	Thioglobaceae	Thioglobus	Thioglobus singularis		FALSE	FALSE	MMP02848474	1427364
Pseudomonas_libanensis_strain_DMSP_1	Pseudomonas_libanensis_strain_DMSP_1_protein	Pseudomonas_libanensis_strain_DMSP_1	Pseudomonas libanensis strain DMSP-1	Pseudomonas_libanensis_strain_DMSP-1	Norway	Bacteria	Proteobacteria	Gammaproteobacteria	Pseudomonadales	Pseudomonadaceae	Pseudomonas_E	Pseudomonas_E lactis		FALSE	FALSE	MMP10537036	75588
Piscirickettsia_salmonis_strain_PM37984A	Piscirickettsia_salmonis_strain_PM37984A_protein	Piscirickettsia_salmonis_strain_PM37984A	Piscirickettsia salmonis strain PM37984A	Piscirickettsia_salmonis_strain_PM37984A	Chile	Bacteria	Proteobacteria	Gammaproteobacteria	Piscirickettsiales	Piscirickettsiaceae	Piscirickettsia	Piscirickettsia salmonis		FALSE	FALSE	MMP04362174	1238
Candidatus_Nitrosopumilus_koreensis_AR1	Candidatus_Nitrosopumilus_koreensis_AR1_protein	Candidatus_Nitrosopumilus_koreensis_AR1	Candidatus Nitrosopumilus koreensis AR1	Candidatus_Nitrosopumilus_koreensis_AR1	Norway	Archaea	Crenarchaeota	Nitrososphaeria	Nitrososphaerales	Nitrosopumilaceae	Nitrosopumilus	Nitrosopumilus koreensis		FALSE	FALSE	MMP02603137	1229908
Halolamina_sediminis_strain_halo7	Halolamina_sediminis_strain_halo7_protein	Halolamina_sediminis_strain_halo7	Halolamina sediminis strain halo7	Halolamina_sediminis_strain_halo7	South Korea	Archaea	Halobacterota	Halobacteria	Halobacteriales	Haloferacaceae	Halolamina	Halolamina sediminis		FALSE	FALSE	MMP3451356	1480675
Siansivirga_zeaxanthinifaciens_CCSAMT1	Siansivirga_zeaxanthinifaciens_CC-SAMT-1_protein	Siansivirga_zeaxanthinifaciens_CC-SAMT-1	Siansivirga zeaxanthinifaciens CC-SAMT-1	Siansivirga_zeaxanthinifaciens_CC-SAMT-1	Taiwan	Bacteria	Bacteroidota	Bacteroidia	Flavobacteriales	Flavobacteriaceae	Siansivirga	Siansivirga zeaxanthinifaciens		FALSE	FALSE	MMP03379851	762954
Vibrio_anguillarum_ATCC68554	Vibrio_anguillarum_ATCC-68554_protein	Vibrio_anguillarum_ATCC-68554	Vibrio anguillarum ATCC-68554	Vibrio_anguillarum_ATCC-68554	United States of America	Bacteria	Proteobacteria	Gammaproteobacteria	Enterobacterales	Vibrionaceae	Vibrio	Vibrio anguillarum		FALSE	FALSE	MMP07602430	55601
Vibrio_parahaemolyticus_R14_MMP08744595	Vibrio_parahaemolyticus_R14_MMP08744595_protein	Vibrio_parahaemolyticus_R14_MMP08744595	Vibrio parahaemolyticus R14	Vibrio_parahaemolyticus_R14	missing	Bacteria	Proteobacteria	Gammaproteobacteria	Enterobacterales	Vibrionaceae	Vibrio	Vibrio parahaemolyticus		FALSE	FALSE	MMP08744595	1394561
Flavobacterium_psychrophilum_FPG3	Flavobacterium_psychrophilum_FPG3_protein	Flavobacterium_psychrophilum_FPG3	Flavobacterium psychrophilum FPG3	Flavobacterium_psychrophilum_FPG3	United States of America	Bacteria	Bacteroidota	Bacteroidia	Flavobacteriales	Flavobacteriaceae	Flavobacterium	Flavobacterium psychrophilum		FALSE	FALSE	MMP03290988	1452724
Aquimarina_sp_AD1	Aquimarina_sp_AD1_protein	Aquimarina_sp_AD1	Aquimarina sp. AD1	Aquimarina_sp_AD1	missing	Bacteria	Bacteroidota	Bacteroidia	Flavobacteriales	Flavobacteriaceae	Aquimarina	Aquimarina latercula		FALSE	FALSE	MMP09780816	1872586
Sulfitobacter_sp_SK025	Sulfitobacter_sp_SK025_protein	Sulfitobacter_sp_SK025	Sulfitobacter sp. SK025	Sulfitobacter_sp_SK025	North Sea	Bacteria	Proteobacteria	Alphaproteobacteria	Rhodobacterales	Rhodobacteraceae	Sulfitobacter	Sulfitobacter pontiacus		FALSE	FALSE	MMP08329232	1903071
Pseudoalteromonas_aliena_EH1	Pseudoalteromonas_aliena_EH1_protein	Pseudoalteromonas_aliena_EH1	Pseudoalteromonas aliena EH1	Pseudoalteromonas_aliena_EH1	Arctic Ocean	Bacteria	Proteobacteria	Gammaproteobacteria	Enterobacterales	Alteromonadaceae	Pseudoalteromonas	Pseudoalteromonas aliena		FALSE	TRUE	MMP06298625	247523
Morganella_morganii_KCTt01_MMP08335225	Morganella_morganii_KC-Tt-01_MMP08335225_protein	Morganella_morganii_KC-Tt-01_MMP08335225	Morganella morganii KC-Tt-01	Morganella_morganii_KC-Tt-01	South Korea	Bacteria	Proteobacteria	Gammaproteobacteria	Enterobacterales	Enterobacteriaceae	Morganella	Morganella morganii		FALSE	FALSE	MMP08335225	1239989
Thiobacimonas_profunda_JLT2016	Thiobacimonas_profunda_JLT2016_protein	Thiobacimonas_profunda_JLT2016	Thiobacimonas profunda JLT2016	Thiobacimonas_profunda_JLT2016	Pacific Ocean	Bacteria	Proteobacteria	Alphaproteobacteria	Rhodobacterales	Rhodobacteraceae	Salipiger	Salipiger profundus		FALSE	FALSE	MMP04563574	1229727
Sphingorhabdus_sp_Alg23115_MMP19231918	Sphingorhabdus_sp_Alg231-15_MMP19231918_protein	Sphingorhabdus_sp_Alg231-15_MMP19231918	Sphingorhabdus sp. Alg231-15	Sphingorhabdus_sp_Alg231-15	Portugal	Bacteria	Proteobacteria	Alphaproteobacteria	Sphingomonadales	Sphingomonadaceae	Sphingorhabdus	Sphingorhabdus sp900149705		FALSE	FALSE	MMP19231918	1922222
Thermovirga_lienii_DSM_17291	Thermovirga_lienii_DSM_17291_protein	Thermovirga_lienii_DSM_17291	Thermovirga lienii DSM 17291	Thermovirga_lienii_DSM_17291	Norway	Bacteria	Synergistota	Synergistia	Synergistales	Thermovirgaceae	Thermovirga	Thermovirga lienii		FALSE	FALSE	MMP02232060	580340
Desulfobacula_toluolica_Tol2	Desulfobacula_toluolica_Tol2_protein	Desulfobacula_toluolica_Tol2	Desulfobacula toluolica Tol2	Desulfobacula_toluolica_Tol2	United States of America	Bacteria	Desulfobacterota	Desulfobacteria	Desulfobacterales	Desulfobacteraceae	Desulfobacula	Desulfobacula toluolica		FALSE	FALSE	MMP2272293	651182
Flavobacteriaceae_bacterium_MAR_2010_188	Flavobacteriaceae_bacterium_MAR_2010_188_protein	Flavobacteriaceae_bacterium_MAR_2010_188	Flavobacteriaceae bacterium MAR_2010_188	Flavobacteriaceae_bacterium_MAR_2010_188	missing	Bacteria	Bacteroidota	Bacteroidia	Flavobacteriales	Flavobacteriaceae	MAR-2010-188	MAR-2010-188 sp900104375		FALSE	FALSE	MMP03097699	572194
Pelobacter_carbinolicus_DSM_2380	Pelobacter_carbinolicus_DSM_2380_protein	Pelobacter_carbinolicus_DSM_2380	Pelobacter carbinolicus DSM 2380	Pelobacter_carbinolicus_DSM_2380	Italy	Bacteria	Desulfuromonadota	Desulfuromonadia	Desulfuromonadales	Pelobacteraceae_A	Pelobacter_A	Pelobacter_A carbinolicus		FALSE	FALSE	MMP02598295	338963
Halomonas_spR575	Halomonas_spR57-5_protein	Halomonas_spR57-5	Halomonas sp.R57-5	Halomonas_spR57-5	Barents Sea	missing	unclassified	unclassified	unclassified	unclassified	unclassified	unclassified		FALSE	FALSE	MMP3245995	1610576
Phaeobacter_piscinae_P18_MMP03294468	Phaeobacter_piscinae_P18_MMP03294468_protein	Phaeobacter_piscinae_P18_MMP03294468	Phaeobacter piscinae P18	Phaeobacter_piscinae_P18	Spain	Bacteria	Proteobacteria	Alphaproteobacteria	Rhodobacterales	Rhodobacteraceae	Phaeobacter	Phaeobacter piscinae		FALSE	FALSE	MMP03294468	1580596
Winogradskyella_sp_PG2	Winogradskyella_sp_PG-2_protein	Winogradskyella_sp_PG-2	Winogradskyella sp. PG-2	Winogradskyella_sp_PG-2	Japan	Bacteria	Bacteroidota	Bacteroidia	Flavobacteriales	Flavobacteriaceae	Winogradskyella	Winogradskyella sp000828715		FALSE	FALSE	MMP00000346	1883156
Synechococcus_sp_KORDI100	Synechococcus_sp_KORDI-100_protein	Synechococcus_sp_KORDI-100	Synechococcus sp. KORDI 52	Synechococcus_sp_KORDI_52	South Korea	Bacteria	Cyanobacteria	Cyanobacteriia	Synechococcales	Cyanobiaceae	Synechococcus_C	Synechococcus_C sp000737595		FALSE	FALSE	MMP02202185	1131
Octadecabacter_arcticus_238	Octadecabacter_arcticus_238_protein	Octadecabacter_arcticus_238	Octadecabacter arcticus 238	Octadecabacter_arcticus_238	United States of America	Bacteria	Proteobacteria	Alphaproteobacteria	Rhodobacterales	Rhodobacteraceae	Octadecabacter	Octadecabacter arcticus		FALSE	FALSE	MMP02603620	391616
Oceanithermus_profundus_DSM_14977	Oceanithermus_profundus_DSM_14977_protein	Oceanithermus_profundus_DSM_14977	Oceanithermus profundus DSM 14977	Oceanithermus_profundus_DSM_14977	Pacific Ocean	Bacteria	Deinococcota	Deinococci	Deinococcales	Marinithermaceae	Oceanithermus	Oceanithermus profundus		FALSE	FALSE	MMP00138957	670487
Piscirickettsia_salmonis_AY3864B	Piscirickettsia_salmonis_AY3864B_protein	Piscirickettsia_salmonis_AY3864B	Piscirickettsia salmonis AY3864B	Piscirickettsia_salmonis_AY3864B	Chile	Bacteria	Proteobacteria	Gammaproteobacteria	Piscirickettsiales	Piscirickettsiaceae	Piscirickettsia	Piscirickettsia salmonis		FALSE	FALSE	MMP04376266	1238
Oceanicoccus_sagamiensis_NBRC_107125	Oceanicoccus_sagamiensis_NBRC_107125_protein	Oceanicoccus_sagamiensis_NBRC_107125	Oceanicoccus sagamiensis NBRC 107125	Oceanicoccus_sagamiensis_NBRC_107125	Japan	Bacteria	Proteobacteria	Gammaproteobacteria	Pseudomonadales	Spongiibacteraceae	Oceanicoccus	Oceanicoccus sagamiensis		FALSE	FALSE	MMP06075352	716816
Marinomonas_mediterranea_MMB1	Marinomonas_mediterranea_MMB-1_protein	Marinomonas_mediterranea_MMB-1	Marinomonas mediterranea MMB-1	Marinomonas_mediterranea_MMB-1	Spain	Bacteria	Proteobacteria	Gammaproteobacteria	Pseudomonadales	Marinomonadaceae	Marinomonas	Marinomonas mediterranea		FALSE	FALSE	MMP00713593	119864
Alteromonas_macleodii_str_Ionian_Sea_UM7	Alteromonas_macleodii_str_Ionian_Sea_UM7_protein	Alteromonas_macleodii_str_Ionian_Sea_UM7	Alteromonas macleodii str. 'Ionian Sea UM7'	Alteromonas_macleodii_str_Ionian_Sea_UM7	Greece	Bacteria	Proteobacteria	Gammaproteobacteria	Enterobacterales	Alteromonadaceae	Alteromonas	Alteromonas mediterranea		FALSE	FALSE	MMP02604126	28108
Desulfovibrio_africanus_str_Walvis_Bay	Desulfovibrio_africanus_str_Walvis_Bay_protein	Desulfovibrio_africanus_str_Walvis_Bay	Desulfovibrio africanus str. Walvis Bay	Desulfovibrio_africanus_str_Walvis_Bay	Republic of Namibia	Bacteria	Desulfobacterota_A	Desulfovibrionia	Desulfovibrionales	Desulfovibrionaceae	Desulfocurvibacter	Desulfocurvibacter africanus		FALSE	FALSE	MMP00713616	1262666
Mehyloceanibacter_caenitepidi_Gela4	Mehyloceanibacter_caenitepidi_Gela4_protein	Mehyloceanibacter_caenitepidi_Gela4	Mehyloceanibacter caenitepidi Gela4	Mehyloceanibacter_caenitepidi_Gela4	Japan	Bacteria	Proteobacteria	Alphaproteobacteria	Rhizobiales	Methyloligellaceae	Methyloceanibacter	Methyloceanibacter caenitepidi		FALSE	FALSE	MMP00019677	1384459
Bacillus_sp_Pc3	Bacillus_sp_Pc3_protein	Bacillus_sp_Pc3	Bacillus sp. Pc3	Bacillus_sp_Pc3	Antarctica	Bacteria	Firmicutes	Bacilli	Bacillales	Bacillaceae	Bacillus	Bacillus velezensis		FALSE	FALSE	MMP03272513	1409
Corynebacterium_maris_DSM_45190	Corynebacterium_maris_DSM_45190_protein	Corynebacterium_maris_DSM_45190	Corynebacterium maris DSM 45190	Corynebacterium_maris_DSM_45190	Red Sea	Bacteria	Actinobacteriota	Actinobacteria	Mycobacteriales	Mycobacteriaceae	Corynebacterium	Corynebacterium maris		FALSE	FALSE	MMP02603057	1224163
Piscirickettsia_salmonis_strain_PM49811B	Piscirickettsia_salmonis_strain_PM49811B_protein	Piscirickettsia_salmonis_strain_PM49811B	Piscirickettsia salmonis strain PM49811B	Piscirickettsia_salmonis_strain_PM49811B	Chile	Bacteria	Proteobacteria	Gammaproteobacteria	Piscirickettsiales	Piscirickettsiaceae	Piscirickettsia	Piscirickettsia salmonis		FALSE	FALSE	MMP04362177	1238
Alcanivorax_borkumensis_SK2	Alcanivorax_borkumensis_SK2_protein	Alcanivorax_borkumensis_SK2	Alcanivorax borkumensis SK2	Alcanivorax_borkumensis_SK2	Germany	Bacteria	Proteobacteria	Gammaproteobacteria	Pseudomonadales	Alcanivoracaceae	Alcanivorax	Alcanivorax borkumensis		FALSE	FALSE	MMP3138202	393595
Erythrobacter_litoralis_strain_DSM_8509	Erythrobacter_litoralis_strain_DSM_8509_protein	Erythrobacter_litoralis_strain_DSM_8509	Erythrobacter litoralis strain DSM 8509	Erythrobacter_litoralis_strain_DSM_8509	Netherlands	Bacteria	Proteobacteria	Alphaproteobacteria	Sphingomonadales	Sphingomonadaceae	Erythrobacter_D	Erythrobacter_D litoralis		FALSE	FALSE	MMP05601187	39960
Staphylococcus_aureus_SJTUF_J27	Staphylococcus_aureus_SJTUF_J27_protein	Staphylococcus_aureus_SJTUF_J27	Staphylococcus aureus SJTUF_J27	Staphylococcus_aureus_SJTUF_J27	China	Bacteria	Firmicutes	Bacilli	Staphylococcales	Staphylococcaceae	Staphylococcus	Staphylococcus aureus		FALSE	FALSE	MMP06200256	1280
Vibrio_natriegens_NBRC_15636_ATCC_14048_DSM_759	Vibrio_natriegens_NBRC_15636_ATCC_14048_DSM_759_protein	Vibrio_natriegens_NBRC_15636_ATCC_14048_DSM_759	Vibrio natriegens strain CCUG 16371	Vibrio_natriegens_strain_CCUG_16371	United States of America	Bacteria	Proteobacteria	Gammaproteobacteria	Enterobacterales	Vibrionaceae	Vibrio	Vibrio natriegens		FALSE	FALSE	MMP05302748	1219067
Aliivibrio_salmonicida_LFI1238	Aliivibrio_salmonicida_LFI1238_protein	Aliivibrio_salmonicida_LFI1238	Aliivibrio salmonicida LFI1238	Aliivibrio_salmonicida_LFI1238	Norway	Bacteria	Proteobacteria	Gammaproteobacteria	Enterobacterales	Vibrionaceae	Aliivibrio	Aliivibrio salmonicida		FALSE	FALSE	MMP1705917	316275
Synechococcus_sp_CC9605	Synechococcus_sp_CC9605_protein	Synechococcus_sp_CC9605	Synechococcus sp. CC9605	Synechococcus_sp_CC9605	United States of America	Bacteria	Cyanobacteria	Cyanobacteriia	Synechococcales	Cyanobiaceae	Synechococcus_C	Synechococcus_C sp000012625		FALSE	FALSE	MMP02598311	1131
Synechococcus_sp_WH_8103	Synechococcus_sp_WH_8103_protein	Synechococcus_sp_WH_8103	Synechococcus sp. WH 8103	Synechococcus_sp_WH_8103	United States of America	Bacteria	Cyanobacteria	Cyanobacteriia	Synechococcales	Cyanobiaceae	Synechococcus_C	Synechococcus_C sp000195975		FALSE	FALSE	MMP3233744	1131
Rhodovulum_sulfidophilum_DSM_1374	Rhodovulum_sulfidophilum_DSM_1374_protein	Rhodovulum_sulfidophilum_DSM_1374	Rhodovulum sulfidophilum DSM 1374	Rhodovulum_sulfidophilum_DSM_1374	Netherlands	Bacteria	Proteobacteria	Alphaproteobacteria	Rhodobacterales	Rhodobacteraceae	Rhodovulum	Rhodovulum sulfidophilum		FALSE	FALSE	MMP00036750	1188256
Halomonas_venusta_strain_MA_ZP17_13	Halomonas_venusta_strain_MA_ZP17_13_protein	Halomonas_venusta_strain_MA_ZP17_13	Halomonas venusta strain MA-ZP17-13	Halomonas_venusta_strain_MA-ZP17-13	China	Bacteria	Proteobacteria	Gammaproteobacteria	Pseudomonadales	Halomonadaceae	Halomonas	unclassified		FALSE	FALSE	MMP10518798	44935
Tessaracoccus_flavescens_SST39T	Tessaracoccus_flavescens_SST-39T_protein	Tessaracoccus_flavescens_SST-39T	Tessaracoccus flavescens SST-39	Tessaracoccus_flavescens_SST-39	South Korea	Bacteria	Actinobacteriota	Actinobacteria	Propionibacteriales	Propionibacteriaceae	Tessaracoccus	Tessaracoccus flavescens		FALSE	FALSE	MMP06245885	399497
Candidatus_Atelocyanobacterium_thalassa_isolate_ALOHA	Candidatus_Atelocyanobacterium_thalassa_isolate_ALOHA_protein	Candidatus_Atelocyanobacterium_thalassa_isolate_ALOHA	Candidatus Atelocyanobacterium thalassa isolate ALOHA	Candidatus_Atelocyanobacterium_thalassa_isolate_ALOHA	Pacific Ocean	Bacteria	Cyanobacteria	Cyanobacteriia	Cyanobacteriales	Microcystaceae	Atelocyanobacterium	Atelocyanobacterium thalassa_B		FALSE	FALSE	MMP02641594.1	1453429
Edwardsiella_tarda_080813	Edwardsiella_tarda_080813_protein	Edwardsiella_tarda_080813	Edwardsiella tarda 080813	Edwardsiella_tarda_080813	China	Bacteria	Proteobacteria	Gammaproteobacteria	Enterobacterales	Enterobacteriaceae	Edwardsiella	Edwardsiella anguillarum		FALSE	FALSE	MMP02469761	636
Filomicrobium_sp_W1	Filomicrobium_sp_W1_protein	Filomicrobium_sp_W1	Filomicrobium sp. W1	Filomicrobium_sp_W1	Portugal	Bacteria	Proteobacteria	Alphaproteobacteria	Rhizobiales	Hyphomicrobiaceae	Filomicrobium	Filomicrobium insigne		FALSE	FALSE	MMP3234138	2024831
Corynebacterium_stationis_strain_622_DSM_20302	Corynebacterium_stationis_strain_622_DSM_20302_protein	Corynebacterium_stationis_strain_622_DSM_20302	Corynebacterium stationis strain 622=DSM 20302	Corynebacterium_stationis_strain_622DSM_20302	missing	Bacteria	Actinobacteriota	Actinobacteria	Mycobacteriales	Mycobacteriaceae	Corynebacterium	Corynebacterium stationis		FALSE	FALSE	MMP02996501	1705
Marinobacter_sp_BSs20148	Marinobacter_sp_BSs20148_protein	Marinobacter_sp_BSs20148	Marinobacter sp. BSs20148	Marinobacter_sp_BSs20148	Arctic Ocean	Bacteria	Proteobacteria	Gammaproteobacteria	Pseudomonadales	Oleiphilaceae	Marinobacter	Marinobacter psychrophilus		FALSE	TRUE	MMP02603049	50741
Thermococcus_onnurineus_NA1	Thermococcus_onnurineus_NA1_protein	Thermococcus_onnurineus_NA1	Thermococcus onnurineus NA1	Thermococcus_onnurineus_NA1	Pacific Ocean	Archaea	Euryarchaeota	Thermococci	Thermococcales	Thermococcaceae	Thermococcus	Thermococcus onnurineus		FALSE	FALSE	MMP02603476	523850
Formosa_sp_Hel3_A1_48	Formosa_sp_Hel3_A1_48_protein	Formosa_sp_Hel3_A1_48	Formosa sp. Hel3_A1_48	Formosa_sp_Hel3_A1_48	Germany	Bacteria	Bacteroidota	Bacteroidia	Flavobacteriales	Flavobacteriaceae	UBA3537	UBA3537 sp001735715		FALSE	FALSE	MMP05375122	2018467
Flavobacterium_psychrophilum	Flavobacterium_psychrophilum_protein	Flavobacterium_psychrophilum	Flavobacterium psychrophilum OSU THCO2-90	Flavobacterium_psychrophilum_OSU_THCO2-90	USA	Bacteria	Bacteroidota	Bacteroidia	Flavobacteriales	Flavobacteriaceae	Flavobacterium	Flavobacterium psychrophilum		FALSE	FALSE	MMP4545687	96345
Bathymodiolus_thermophilus_thioautotrophic_gill_symbiont	Bathymodiolus_thermophilus_thioautotrophic_gill_symbiont_protein	Bathymodiolus_thermophilus_thioautotrophic_gill_symbiont	Bathymodiolus thermophilus thioautotrophic gill symbiont EPR9N	Bathymodiolus_thermophilus_thioautotrophic_gill_symbiont_EPR9N	Pacific Ocean	Bacteria	Proteobacteria	Gammaproteobacteria	Thiomicrospirales	Thioglobaceae	GCF1875585	GCF1875585 sp001875585		FALSE	FALSE	MMP07956337	2360
Pyrococcus_furiosus_DSM_3638	Pyrococcus_furiosus_DSM_3638_protein	Pyrococcus_furiosus_DSM_3638	Pyrococcus furiosus DSM 3638	Pyrococcus_furiosus_DSM_3638	Italy	Archaea	Euryarchaeota	Thermococci	Thermococcales	Thermococcaceae	Pyrococcus	Pyrococcus furiosus		FALSE	FALSE	MMP02604284	186497
Nitrosococcus_halophilus_Nc_4	Nitrosococcus_halophilus_Nc_4_protein	Nitrosococcus_halophilus_Nc_4	Nitrosococcus halophilus Nc 4	Nitrosococcus_halophilus_Nc_4	Mediterranean Sea	Bacteria	Proteobacteria	Gammaproteobacteria	Nitrosococcales	Nitrosococcaceae	Nitrosococcus	Nitrosococcus halophilus		FALSE	FALSE	MMP02598510	472759
Vibrio_coralliilyticus_OCN014	Vibrio_coralliilyticus_OCN014_protein	Vibrio_coralliilyticus_OCN014	Vibrio coralliilyticus OCN014	Vibrio_coralliilyticus_OCN014	United States of America	Bacteria	Proteobacteria	Gammaproteobacteria	Enterobacterales	Vibrionaceae	Vibrio	Vibrio coralliilyticus		FALSE	FALSE	MMP03010512	190893
Photobacterium_gaetbulicola_Gung47	Photobacterium_gaetbulicola_Gung47_protein	Photobacterium_gaetbulicola_Gung47	Photobacterium gaetbulicola Gung47	Photobacterium_gaetbulicola_Gung47	South Korea	Bacteria	Proteobacteria	Gammaproteobacteria	Enterobacterales	Vibrionaceae	Photobacterium	Photobacterium gaetbulicola		FALSE	FALSE	MMP03379852	658445
Phaeobacter_inhibens_P80_MMP03294493	Phaeobacter_inhibens_P80_MMP03294493_protein	Phaeobacter_inhibens_P80_MMP03294493	Phaeobacter inhibens P80	Phaeobacter_inhibens_P80	Spain	Bacteria	Proteobacteria	Alphaproteobacteria	Rhodobacterales	Rhodobacteraceae	Phaeobacter	Phaeobacter inhibens		FALSE	FALSE	MMP03294493	383629
Arcobacter_sp_PSE_93	Arcobacter_sp_PSE_93_protein	Arcobacter_sp_PSE_93	Arcobacter sp. PSE-93	Arcobacter_sp_PSE-93	Peru	Bacteria	Campylobacterota	Campylobacteria	Campylobacterales	Arcobacteraceae	Poseidonibacter	Poseidonibacter sp001956695		FALSE	FALSE	MMP10031634	1872629
Mycobacterium_chubuense_NBB4	Mycobacterium_chubuense_NBB4_protein	Mycobacterium_chubuense_NBB4	Mycobacterium chubuense NBB4	Mycobacterium_chubuense_NBB4	Australia	Bacteria	Actinobacteriota	Actinobacteria	Mycobacteriales	Mycobacteriaceae	Mycolicibacterium	Mycolicibacterium chubuense_A		FALSE	FALSE	MMP02261374	710421
Roseobacter_denitrificans_OCh_114	Roseobacter_denitrificans_OCh_114_protein	Roseobacter_denitrificans_OCh_114	Roseobacter denitrificans OCh 114	Roseobacter_denitrificans_OCh_114	Australia	Bacteria	Proteobacteria	Alphaproteobacteria	Rhodobacterales	Rhodobacteraceae	Roseobacter	Roseobacter denitrificans		FALSE	FALSE	MMP02602987	375451
Maricaulis_maris_MCS10	Maricaulis_maris_MCS10_protein	Maricaulis_maris_MCS10	Maribacter sp. MAR_2009_60	Maribacter_sp_MAR_2009_60	missing	Bacteria	Bacteroidota	Bacteroidia	Flavobacteriales	Flavobacteriaceae	Maribacter	Maribacter dokdonensis		FALSE	FALSE	MMP05192545	394221
Ferrimonas_balearica_DSM_9799	Ferrimonas_balearica_DSM_9799_protein	Ferrimonas_balearica_DSM_9799	Ferrimonas balearica DSM 9799	Ferrimonas_balearica_DSM_9799	Spain	Bacteria	Proteobacteria	Gammaproteobacteria	Enterobacterales	Shewanellaceae	Ferrimonas	Ferrimonas balearica		FALSE	FALSE	MMP00115627	550540
Prochlorococcus_sp_MIT_0604	Prochlorococcus_sp_MIT_0604_protein	Prochlorococcus_sp_MIT_0604	Prochlorococcus sp. MIT 0604	Prochlorococcus_sp_MIT_0604	North Pacific Ocean	Bacteria	Cyanobacteria	Cyanobacteriia	Synechococcales	Cyanobiaceae	Prochlorococcus_A	Prochlorococcus_A sp000757845		FALSE	FALSE	MMP02769551	1220
Chlorobium_phaeobacteroides_BS1	Chlorobium_phaeobacteroides_BS1_protein	Chlorobium_phaeobacteroides_BS1	Chlorobium phaeobacteroides BS1	Chlorobium_phaeobacteroides_BS1	Black Sea	Bacteria	Bacteroidota	Chlorobia	Chlorobiales	Chlorobiaceae	Chlorobium_A	Chlorobium_A phaeobacteroides		FALSE	FALSE	MMP02598272	331678
Vibrio_anguillarum_A023	Vibrio_anguillarum_A023_protein	Vibrio_anguillarum_A023	Vibrio anguillarum A023	Vibrio_anguillarum_A023	Spain	Bacteria	Proteobacteria	Gammaproteobacteria	Enterobacterales	Vibrionaceae	Vibrio	Vibrio anguillarum		FALSE	FALSE	MMP03177548	55601
Woeseia_oceani_strain_XK5	Woeseia_oceani_strain_XK5_protein	Woeseia_oceani_strain_XK5	Woeseia oceani strain XK5	Woeseia_oceani_strain_XK5	China	Bacteria	Proteobacteria	Gammaproteobacteria	Woeseiales	Woeseiaceae	Woeseia	Woeseia oceani		FALSE	FALSE	MMP05285282	1548547
Shewanella_japonica_KCTC_22435	Shewanella_japonica_KCTC_22435_protein	Shewanella_japonica_KCTC_22435	Shewanella japonica KCTC 22435	Shewanella_japonica_KCTC_22435	Russia	Bacteria	Proteobacteria	Gammaproteobacteria	Enterobacterales	Shewanellaceae	Shewanella	Shewanella japonica		FALSE	FALSE	MMP06628905	93973
Sediminicola_sp_YIK13	Sediminicola_sp_YIK13_protein	Sediminicola_sp_YIK13	Sediminicola sp. YIK13	Sediminicola_sp_YIK13	South Korea	Bacteria	Bacteroidota	Bacteroidia	Flavobacteriales	Flavobacteriaceae	Sediminicola	Sediminicola sp001430825		FALSE	FALSE	MMP03272543	2511163
Vibrio_anguillarum_MVAV6203	Vibrio_anguillarum_MVAV6203_protein	Vibrio_anguillarum_MVAV6203	Vibrio anguillarum MVAV6203	Vibrio_anguillarum_MVAV6203	China	Bacteria	Proteobacteria	Gammaproteobacteria	Enterobacterales	Vibrionaceae	Vibrio	Vibrio anguillarum		FALSE	FALSE	MMP04631738	55601
Synechococcus_sp_KORDI49	Synechococcus_sp_KORDI-49_protein	Synechococcus_sp_KORDI-49	Synechococcus sp. KORDI-100	Synechococcus_sp_KORDI-100	Pacific Ocean	Bacteria	Cyanobacteria	Cyanobacteriia	Synechococcales	Cyanobiaceae	Synechococcus_C	Synechococcus_C sp000737535		FALSE	FALSE	MMP02202183	1131
Haloferax_mediterranei_ATCC_33500	Haloferax_mediterranei_ATCC_33500_protein	Haloferax_mediterranei_ATCC_33500	Haloferax mediterranei ATCC 33500	Haloferax_mediterranei_ATCC_33500	Spain	Archaea	Halobacterota	Halobacteria	Halobacteriales	Haloferacaceae	Haloferax	Haloferax mediterranei		FALSE	FALSE	MMP02603397	523841
Erythrobacter_gangjinensis_strain_JCM_15420	Erythrobacter_gangjinensis_strain_JCM_15420_protein	Erythrobacter_gangjinensis_strain_JCM_15420	Erythrobacter gangjinensis strain JCM 15420	Erythrobacter_gangjinensis_strain_JCM_15420	South Korea	Bacteria	Proteobacteria	Alphaproteobacteria	Sphingomonadales	Sphingomonadaceae	Erythrobacter_B	Erythrobacter_B gangjinensis		FALSE	FALSE	MMP05967050	502682
Arcanobacterium_phocae_strain_DSM_10002	Arcanobacterium_phocae_strain_DSM_10002_protein	Arcanobacterium_phocae_strain_DSM_10002	Arcanobacterium phocae strain DSM 10002	Arcanobacterium_phocae_strain_DSM_10002	United Kingdom	Bacteria	Actinobacteriota	Actinobacteria	Actinomycetales	Actinomycetaceae	Arcanobacterium	Arcanobacterium phocae		FALSE	FALSE	MMP04489737	131112
Hyphomonas_sp_Mor2	Hyphomonas_sp_Mor2_protein	Hyphomonas_sp_Mor2	Hyphomonas sp. Mor2	Hyphomonas_sp_Mor2	Pacific Ocean	Bacteria	Proteobacteria	Alphaproteobacteria	Caulobacterales	Hyphomonadaceae	Henriciella	Henriciella sp001854405		FALSE	FALSE	MMP05826286	87
Owenweeksia_hongkongensis_DSM_17368	Owenweeksia_hongkongensis_DSM_17368_protein	Owenweeksia_hongkongensis_DSM_17368	Owenweeksia hongkongensis DSM 17368	Owenweeksia_hongkongensis_DSM_17368	China	Bacteria	Bacteroidota	Bacteroidia	Flavobacteriales	Cryomorphaceae	Owenweeksia	Owenweeksia hongkongensis		FALSE	FALSE	MMP02261417	926562
Yersinia_ruckeri_YRB	Yersinia_ruckeri_YRB_protein	Yersinia_ruckeri_YRB	Yersinia ruckeri YRB	Yersinia_ruckeri_YRB	missing	Bacteria	Proteobacteria	Gammaproteobacteria	Enterobacterales	Enterobacteriaceae	Yersinia	Yersinia ruckeri		FALSE	FALSE	MMP03010447	29486
Parvularcula_bermudensis_HTCC2503	Parvularcula_bermudensis_HTCC2503_protein	Parvularcula_bermudensis_HTCC2503	Parvularcula bermudensis HTCC2503	Parvularcula_bermudensis_HTCC2503	Atlantic Ocean	Bacteria	Proteobacteria	Alphaproteobacteria	Caulobacterales	Parvularculaceae	Parvularcula	Parvularcula bermudensis		FALSE	FALSE	MMP02603918	314260
Alteromonas_macleodii_str_Deep_ecotype	Alteromonas_macleodii_str_Deep_ecotype_protein	Alteromonas_macleodii_str_Deep_ecotype	Alteromonas macleodii str. 'Deep ecotype'	Alteromonas_macleodii_str_Deep_ecotype	Italy	Bacteria	Proteobacteria	Gammaproteobacteria	Enterobacterales	Alteromonadaceae	Alteromonas	Alteromonas mediterranea		FALSE	FALSE	MMP02603915	28108
Shewanella_baltica_OS155	Shewanella_baltica_OS155_protein	Shewanella_baltica_OS155	Shewanella baltica OS155	Shewanella_baltica_OS155	Baltic Sea	Bacteria	Proteobacteria	Gammaproteobacteria	Enterobacterales	Shewanellaceae	Shewanella	Shewanella baltica		FALSE	FALSE	MMP02598299	325240
Alteromonas_sp_MB3u76	Alteromonas_sp_MB-3u-76_protein	Alteromonas_sp_MB-3u-76	Alteromonas sp. MB-3u-76	Alteromonas_sp_MB-3u-76	United States of America	Bacteria	Proteobacteria	Gammaproteobacteria	Enterobacterales	Alteromonadaceae	Alteromonas	Alteromonas sp002831605		FALSE	FALSE	MMP08125767	232
Vibrio_parahaemolyticus_strain_CHN25	Vibrio_parahaemolyticus_strain_CHN25_protein	Vibrio_parahaemolyticus_strain_CHN25	Vibrio parahaemolyticus strain FORC_018	Vibrio_parahaemolyticus_strain_FORC_018	South Korea	Bacteria	Proteobacteria	Gammaproteobacteria	Enterobacterales	Vibrionaceae	Vibrio	Vibrio parahaemolyticus		FALSE	FALSE	MMP04285689	670
Alteromonadaceae_bacterium_2141T_STBD_0c_01a	Alteromonadaceae_bacterium_2141T_STBD_0c_01a_protein	Alteromonadaceae_bacterium_2141T_STBD_0c_01a	Alteromonadaceae bacterium 2141T.STBD.0c.01a	Alteromonadaceae_bacterium_2141TSTBD0c01a	Philippines	Bacteria	Proteobacteria	Gammaproteobacteria	Chromatiales	Sedimenticolaceae	41T-STBD-0c-01a	41T-STBD-0c-01a sp002009425		FALSE	FALSE	MMP06351224	650235
Alteromonas_mediterranea_strain_AR43	Alteromonas_mediterranea_strain_AR43_protein	Alteromonas_mediterranea_strain_AR43	Alteromonas mediterranea strain AR43	Alteromonas_mediterranea_strain_AR43	Mediterranean Sea	Bacteria	Proteobacteria	Gammaproteobacteria	Enterobacterales	Alteromonadaceae	Alteromonas	Alteromonas mediterranea		FALSE	FALSE	MMP05991969	314275
Thalassolituus_oleivorans_strain_K188	Thalassolituus_oleivorans_strain_K188_protein	Thalassolituus_oleivorans_strain_K188	Thalassolituus oleivorans strain K188	Thalassolituus_oleivorans_strain_K188	Russia	Bacteria	Proteobacteria	Gammaproteobacteria	Pseudomonadales	Saccharospirillaceae	Thalassolituus	Thalassolituus oleivorans		FALSE	FALSE	MMP02687544	187493
Silicimonas_algicola_strain_KC90	Silicimonas_algicola_strain_KC90_protein	Silicimonas_algicola_strain_KC90	Silicimonas algicola strain KC90	Silicimonas_algicola_strain_KC90	France	Bacteria	Proteobacteria	Alphaproteobacteria	Rhodobacterales	Rhodobacteraceae	Silicimonas	Silicimonas algicola		FALSE	FALSE	MMP10396653	1826607
Haloplanus_sp_CBA1112	Haloplanus_sp_CBA1112_protein	Haloplanus_sp_CBA1112	Haloplanus sp. CBA1112	Haloplanus_sp_CBA1112	South Korea	Archaea	Halobacterota	Halobacteria	Halobacteriales	Haloferacaceae	Haloplanus	unclassified		FALSE	FALSE	MMP09684735	1961696
Amycolatopsis_albispora	Amycolatopsis_albispora_protein	Amycolatopsis_albispora	Amycolatopsis albispora WP1	Amycolatopsis_albispora_WP1	missing	Bacteria	Actinobacteriota	Actinobacteria	Mycobacteriales	Pseudonocardiaceae	Amycolatopsis	Amycolatopsis albispora		FALSE	FALSE	MMP04604227	1804986
Thermodesulfatator_indicus_DSM_15286	Thermodesulfatator_indicus_DSM_15286_protein	Thermodesulfatator_indicus_DSM_15286	Thermodesulfatator indicus DSM 15286	Thermodesulfatator_indicus_DSM_15286	Indian Ocean	Bacteria	Desulfobacterota	Thermodesulfobacteria	Thermodesulfobacteriales	Thermodesulfatatoraceae	Thermodesulfatator	Thermodesulfatator indicus		FALSE	FALSE	MMP02232057	667014
Granulosicoccus_antarcticus_IMCC_3135	Granulosicoccus_antarcticus_IMCC_3135_protein	Granulosicoccus_antarcticus_IMCC_3135	Granulosicoccus antarcticus IMCC 3135	Granulosicoccus_antarcticus_IMCC_3135	Antarctica	Bacteria	Proteobacteria	Gammaproteobacteria	Granulosicoccales	Granulosicoccaceae	Granulosicoccus	Granulosicoccus antarcticus		FALSE	FALSE	MMP06112367	1192854
Methanosarcina_siciliae_C2J	Methanosarcina_siciliae_C2J_protein	Methanosarcina_siciliae_C2J	Methanosarcina siciliae C2J	Methanosarcina_siciliae_C2J	United States of America	Archaea	Halobacterota	Methanosarcinia	Methanosarcinales	Methanosarcinaceae	Methanosarcina	Methanosarcina siciliae		FALSE	FALSE	MMP03074587	1434118
Piscirickettsia_salmonis_strain_CGR02	Piscirickettsia_salmonis_strain_CGR02_protein	Piscirickettsia_salmonis_strain_CGR02	Piscirickettsia salmonis strain CGR02	Piscirickettsia_salmonis_strain_CGR02	Chile	Bacteria	Proteobacteria	Gammaproteobacteria	Piscirickettsiales	Piscirickettsiaceae	Piscirickettsia	Piscirickettsia salmonis		FALSE	FALSE	MMP04309076	1238
Brucella_ceti_TE1075912	Brucella_ceti_TE10759-12_protein	Brucella_ceti_TE10759-12	Brucella ceti TE10759-12	Brucella_ceti_TE10759-12	Adriatic Sea	Bacteria	Proteobacteria	Alphaproteobacteria	Rhizobiales	Rhizobiaceae	Brucella	Brucella melitensis		FALSE	FALSE	MMP02402452	120577
Phaeobacter_gallaeciensis_210_Roseobacter_gallaeciensis	Phaeobacter_gallaeciensis_210_Roseobacter_gallaeciensis_protein	Phaeobacter_gallaeciensis_210_Roseobacter_gallaeciensis	Phaeobacter gallaeciensis 2.10(Roseobacter gallaeciensis)	Phaeobacter_gallaeciensis_210Roseobacter_gallaeciensis	Australia	Bacteria	Proteobacteria	Alphaproteobacteria	Rhodobacterales	Rhodobacteraceae	Phaeobacter	Phaeobacter inhibens		FALSE	FALSE	MMP02603622	383629
Hahella_sp_KA22	Hahella_sp_KA22_protein	Hahella_sp_KA22	Hahella sp. KA22	Hahella_sp_KA22	China	Bacteria	Proteobacteria	Gammaproteobacteria	Pseudomonadales	Oleiphilaceae	Hahella	unclassified		FALSE	FALSE	MMP10666572	1628392
Ignicoccus_islandicus_DSM_13165	Ignicoccus_islandicus_DSM_13165_protein	Ignicoccus_islandicus_DSM_13165	Ignicoccus islandicus DSM 13165	Ignicoccus_islandicus_DSM_13165	Iceland	Archaea	Crenarchaeota	Thermoprotei	Ignicoccales	Ignicoccaceae	Ignicoccus	Ignicoccus islandicus		FALSE	FALSE	MMP04316368	940295
Aquimarina_sp_AD10	Aquimarina_sp_AD10_protein	Aquimarina_sp_AD10	Aquimarina sp. AD10	Aquimarina_sp_AD10	missing	Bacteria	Bacteroidota	Bacteroidia	Flavobacteriales	Flavobacteriaceae	Aquimarina	Aquimarina aggregata		FALSE	FALSE	MMP09780817	1872586
Synechococcus_sp_WH_8020	Synechococcus_sp_WH_8020_protein	Synechococcus_sp_WH_8020	Synechococcus sp. WH 8020	Synechococcus_sp_WH_8020	Atlantic Ocean	Bacteria	Cyanobacteria	Cyanobacteriia	Synechococcales	Cyanobiaceae	Synechococcus_C	Synechococcus_C sp001040845		FALSE	FALSE	MMP03436066	1131
Rhodobacter_sphaeroides_strain_MBTLJ13	Rhodobacter_sphaeroides_strain_MBTLJ-13_protein	Rhodobacter_sphaeroides_strain_MBTLJ-13	Rhodobacter sp. LPB0142	Rhodobacter_sp_LPB0142	South Korea	Bacteria	Proteobacteria	Alphaproteobacteria	Rhodobacterales	Rhodobacteraceae	LPB0142	LPB0142 sp001856665		FALSE	FALSE	MMP05726021	633146
Brucella_pinnipedialis_B2_94	Brucella_pinnipedialis_B2_94_protein	Brucella_pinnipedialis_B2_94	Brucella pinnipedialis B2/94	Brucella_pinnipedialis_B2_94	United Kingdom	Bacteria	Proteobacteria	Alphaproteobacteria	Rhizobiales	Rhizobiaceae	Brucella	Brucella melitensis		FALSE	FALSE	MMP02603341	120576
Vibrio_rotiferianus_B64D1	Vibrio_rotiferianus_B64D1_protein	Vibrio_rotiferianus_B64D1	Vibrio scophthalmi strain VS-05	Vibrio_scophthalmi_strain_VS-05	South Korea	Bacteria	Proteobacteria	Gammaproteobacteria	Enterobacterales	Vibrionaceae	Vibrio	Vibrio scophthalmi		FALSE	FALSE	MMP05225356	190895
Micromonospora_sp_WMMA2032	Micromonospora_sp_WMMA2032_protein	Micromonospora_sp_WMMA2032	Micromonospora sp. WMMA2032	Micromonospora_sp_WMMA2032	United States of America	Bacteria	Actinobacteriota	Actinobacteria	Mycobacteriales	Micromonosporaceae	Micromonospora	Micromonospora sediminicola		FALSE	FALSE	MMP07666506	1876
Pseudoalteromonas_piscicida1	Pseudoalteromonas_piscicida1_protein	Pseudoalteromonas_piscicida1	Pseudoalteromonas piscicida DE1-A	Pseudoalteromonas_piscicida_DE1-A	USA	Bacteria	Proteobacteria	Gammaproteobacteria	Enterobacterales	Alteromonadaceae	Pseudoalteromonas	Pseudoalteromonas piscicida_A		FALSE	FALSE	MMP09839536	43662
Bacillus_subtilis_subsp_spizizenii	Bacillus_subtilis_subsp_spizizenii_protein	Bacillus_subtilis_subsp_spizizenii	Bacillus subtilis subsp. spizizenii SW83	Bacillus_subtilis_subsp_spizizenii__SW83	India	Bacteria	Firmicutes	Bacilli	Bacillales	Bacillaceae	Bacillus	Bacillus subtilis		FALSE	FALSE	MMP09500751	909461
Vibrio_chagasii_strain_ECSMB14107	Vibrio_chagasii_strain_ECSMB14107_protein	Vibrio_chagasii_strain_ECSMB14107	Vibrio chagasii strain ECSMB14107	Vibrio_chagasii_strain_ECSMB14107	China	Bacteria	Proteobacteria	Gammaproteobacteria	Enterobacterales	Vibrionaceae	Vibrio	Vibrio chagasii		FALSE	FALSE	MMP10712958	170679
Methanococcus_maripaludis_S2	Methanococcus_maripaludis_S2_protein	Methanococcus_maripaludis_S2	Methanococcus maripaludis S2	Methanococcus_maripaludis_S2	United States of America	Archaea	Euryarchaeota	Methanococci	Methanococcales	Methanococcaceae	Methanococcus	Methanococcus maripaludis		FALSE	FALSE	MMP3138215	267377
Yersinia_aldovae_67083	Yersinia_aldovae_670-83_protein	Yersinia_aldovae_670-83	Yersinia aldovae 670-83	Yersinia_aldovae_670-83	Norway	Bacteria	Proteobacteria	Gammaproteobacteria	Enterobacterales	Enterobacteriaceae	Yersinia	Yersinia aldovae		FALSE	FALSE	MMP03144720	29483
Acidobacteria_bacterium_Mor1	Acidobacteria_bacterium_Mor1_protein	Acidobacteria_bacterium_Mor1	Acidobacteria bacterium Mor1	Acidobacteria_bacterium_Mor1	Jamaica	Bacteria	Acidobacteriota	Mor1	Mor1	Mor1	Mor1	Mor1 sp001664505		FALSE	FALSE	MMP03738170	1660251
Gramella_flava_JLT2011	Gramella_flava_JLT2011_protein	Gramella_flava_JLT2011	Gramella flava JLT2011	Gramella_flava_JLT2011	Pacific Ocean	Bacteria	Bacteroidota	Bacteroidia	Flavobacteriales	Flavobacteriaceae	Gramella	Gramella flava		FALSE	FALSE	MMP05231554	1229726
Streptococcus_iniae_SF1	Streptococcus_iniae_SF1_protein	Streptococcus_iniae_SF1	Streptococcus iniae SF1	Streptococcus_iniae_SF1	China	Bacteria	Firmicutes	Bacilli	Lactobacillales	Streptococcaceae	Streptococcus	Streptococcus iniae		FALSE	FALSE	MMP02603405	1318633
Vibrio_alfacsensis	Vibrio_alfacsensis_protein	Vibrio_alfacsensis	Vibrio alfacsensis CAIM 1831	Vibrio_alfacsensis_CAIM_1831	Spain	Bacteria	Proteobacteria	Gammaproteobacteria	Enterobacterales	Vibrionaceae	Vibrio	unclassified		FALSE	FALSE	MMP09917449	1074311
Haliangium_ochraceum_DSM_14365	Haliangium_ochraceum_DSM_14365_protein	Haliangium_ochraceum_DSM_14365	Haliangium ochraceum DSM 14365	Haliangium_ochraceum_DSM_14365	Japan	Bacteria	Myxococcota	Polyangia	Haliangiales	Haliangiaceae	Haliangium	Haliangium ochraceum		FALSE	FALSE	MMP00002596	502025
Alcanivorax_sp_W115	Alcanivorax_sp_W11-5_protein	Alcanivorax_sp_W11-5	Alcanivorax sp. W11-5	Alcanivorax_sp_W11-5	Pacific Ocean	Bacteria	Proteobacteria	Gammaproteobacteria	Pseudomonadales	Alcanivoracaceae	Alcanivorax_A	Alcanivorax_A pacificus		FALSE	FALSE	MMP02471159	1872427
Kordia_sp_SMS9	Kordia_sp_SMS9_protein	Kordia_sp_SMS9	Kordia sp. SMS9	Kordia_sp_SMS9	Sweden	Bacteria	Bacteroidota	Bacteroidia	Flavobacteriales	Flavobacteriaceae	Kordia	unclassified		FALSE	FALSE	MMP09531906	1965332
Celeribacter_baekdonensis_LH4_MMP08792291	Celeribacter_baekdonensis_LH4_MMP08792291_protein	Celeribacter_baekdonensis_LH4_MMP08792291	Celeribacter baekdonensis LH4	Celeribacter_baekdonensis_LH4	USA	Bacteria	Proteobacteria	Alphaproteobacteria	Rhodobacterales	Rhodobacteraceae	Celeribacter	Celeribacter baekdonensis_B		FALSE	FALSE	MMP08792291	1208323
Haloplanus_sp_CBA1113	Haloplanus_sp_CBA1113_protein	Haloplanus_sp_CBA1113	Haloplanus sp. CBA1113	Haloplanus_sp_CBA1113	South Korea	Archaea	Halobacterota	Halobacteria	Halobacteriales	Haloferacaceae	Haloplanus	unclassified		FALSE	FALSE	MMP09684805	1961696
Agrococcus_jejuensis_strain_DSM_22002	Agrococcus_jejuensis_strain_DSM_22002_protein	Agrococcus_jejuensis_strain_DSM_22002	Agrococcus jejuensis strain DSM 22002	Agrococcus_jejuensis_strain_DSM_22002	South Korea	Bacteria	Actinobacteriota	Actinobacteria	Actinomycetales	Microbacteriaceae	Agrococcus	Agrococcus jejuensis		FALSE	FALSE	MMP04489720	399736
Shewanella_baltica_OS223	Shewanella_baltica_OS223_protein	Shewanella_baltica_OS223	Shewanella baltica OS223	Shewanella_baltica_OS223	Baltic Sea	Bacteria	Proteobacteria	Gammaproteobacteria	Enterobacterales	Shewanellaceae	Shewanella	Shewanella baltica		FALSE	FALSE	MMP00623062	407976
Methanococcus_maripaludis_X1	Methanococcus_maripaludis_X1_protein	Methanococcus_maripaludis_X1	Methanococcus maripaludis X1	Methanococcus_maripaludis_X1	Malaysia	Archaea	Euryarchaeota	Methanococci	Methanococcales	Methanococcaceae	Methanococcus	Methanococcus maripaludis		FALSE	FALSE	MMP02603718	1053692
Aliivibrio_salmonicida_strain_VS224	Aliivibrio_salmonicida_strain_VS224_protein	Aliivibrio_salmonicida_strain_VS224	Aliivibrio salmonicida strain VS224	Aliivibrio_salmonicida_strain_VS224	Norway	Bacteria	Proteobacteria	Gammaproteobacteria	Enterobacterales	Vibrionaceae	Aliivibrio	Aliivibrio salmonicida		FALSE	FALSE	MMP10496237	40269
Streptomyces_violaceoruber_S21	Streptomyces_violaceoruber_S21_protein	Streptomyces_violaceoruber_S21	Streptomyces violaceoruber S21	Streptomyces_violaceoruber_S21	China	Bacteria	Actinobacteriota	Actinobacteria	Streptomycetales	Streptomycetaceae	Streptomyces	Streptomyces californicus		FALSE	FALSE	MMP06323808	1935
Erythrobacter_litoralis_HTCC2594	Erythrobacter_litoralis_HTCC2594_protein	Erythrobacter_litoralis_HTCC2594	Erythrobacter litoralis HTCC2594	Erythrobacter_litoralis_HTCC2594	Sargasso Sea	Bacteria	Proteobacteria	Alphaproteobacteria	Sphingomonadales	Sphingomonadaceae	Erythrobacter_C	Erythrobacter_C litoralis		FALSE	FALSE	MMP00622970	314225
Tenacibaculum_sp_LPB0136	Tenacibaculum_sp_LPB0136_protein	Tenacibaculum_sp_LPB0136	Tenacibaculum sp. LPB0136	Tenacibaculum_sp_LPB0136	South Korea	Bacteria	Bacteroidota	Bacteroidia	Flavobacteriales	Flavobacteriaceae	Tenacibaculum_A	Tenacibaculum_A todarodis		FALSE	FALSE	MMP05945923	1906242
Candidatus_Pelagibacter_ubique_HTCC1062	Candidatus_Pelagibacter_ubique_HTCC1062_protein	Candidatus_Pelagibacter_ubique_HTCC1062	Candidatus Pelagibacter ubique HTCC1062	Candidatus_Pelagibacter_ubique_HTCC1062	United States of America	Bacteria	Proteobacteria	Alphaproteobacteria	Pelagibacterales	Pelagibacteraceae	Pelagibacter	Pelagibacter ubique_R		FALSE	FALSE	MMP02603690	335992
Alcanivorax_dieselolei_B5	Alcanivorax_dieselolei_B5_protein	Alcanivorax_dieselolei_B5	Alcanivorax dieselolei B5	Alcanivorax_dieselolei_B5	China	Bacteria	Proteobacteria	Gammaproteobacteria	Pseudomonadales	Alcanivoracaceae	Alcanivorax	Alcanivorax dieselolei		FALSE	FALSE	MMP02603961	930169
Kangiella_sediminilitoris_strain_KCTC_23892	Kangiella_sediminilitoris_strain_KCTC_23892_protein	Kangiella_sediminilitoris_strain_KCTC_23892	Kangiella sediminilitoris strain KCTC 23892	Kangiella_sediminilitoris_strain_KCTC_23892	South Korea	Bacteria	Proteobacteria	Gammaproteobacteria	Enterobacterales	Kangiellaceae	Kangiella	Kangiella sediminilitoris		FALSE	FALSE	MMP03997282	1144748
Vibrio_anguillarum_NB10	Vibrio_anguillarum_NB10_protein	Vibrio_anguillarum_NB10	Vibrio anguillarum NB10	Vibrio_anguillarum_NB10	Sweden	Bacteria	Proteobacteria	Gammaproteobacteria	Enterobacterales	Vibrionaceae	Vibrio	Vibrio anguillarum		FALSE	FALSE	MMP3865288	55601
Celeribacter_indicus_P73	Celeribacter_indicus_P73_protein	Celeribacter_indicus_P73	Celeribacter indicus P73	Celeribacter_indicus_P73	Indian Ocean	Bacteria	Proteobacteria	Alphaproteobacteria	Rhodobacterales	Rhodobacteraceae	Celeribacter	Celeribacter indicus		FALSE	FALSE	MMP03280159	1208324
Thalassococcus_sp_SH1_MMP08643256	Thalassococcus_sp_SH-1_MMP08643256_protein	Thalassococcus_sp_SH-1_MMP08643256	Thalassococcus sp. SH-1	Thalassococcus_sp_SH-1	South Korea	Bacteria	Proteobacteria	Alphaproteobacteria	Rhodobacterales	Rhodobacteraceae	SH-1	SH-1 sp003008555		FALSE	FALSE	MMP08643256	2017482
Shewanella_baltica_OS678	Shewanella_baltica_OS678_protein	Shewanella_baltica_OS678	Shewanella baltica OS678	Shewanella_baltica_OS678	Baltic Sea	Bacteria	Proteobacteria	Gammaproteobacteria	Enterobacterales	Shewanellaceae	Shewanella	Shewanella baltica		FALSE	FALSE	MMP00016780	693973
Francisella_sp_FSC1006	Francisella_sp_FSC1006_protein	Francisella_sp_FSC1006	Francisella sp. FSC1006	Francisella_sp_FSC1006	Italy	Bacteria	Proteobacteria	Gammaproteobacteria	Francisellales	Francisellaceae	Francisella	Francisella sp000764555		FALSE	FALSE	MMP03073252	2047875
Fibrella_aestuarina_strain_BUZ_2	Fibrella_aestuarina_strain_BUZ_2_protein	Fibrella_aestuarina_strain_BUZ_2	Fibrella aestuarina strain BUZ 2	Fibrella_aestuarina_strain_BUZ_2	Germany	Bacteria	Bacteroidota	Bacteroidia	Cytophagales	Spirosomaceae	Fibrella	Fibrella aestuarina		FALSE	FALSE	MMP2272250	1166018
Methylophilales_bacterium_MBRSF5	Methylophilales_bacterium_MBRSF5_protein	Methylophilales_bacterium_MBRSF5	Methylophilales bacterium MBRSF5	Methylophilales_bacterium_MBRSF5	Red Sea	Bacteria	Proteobacteria	Gammaproteobacteria	Burkholderiales	Methylophilaceae	BACL14	BACL14 sp001044335		FALSE	FALSE	MMP03377046	1623448
Corynebacterium_phocae_strain_M408_89_1	Corynebacterium_phocae_strain_M408_89_1_protein	Corynebacterium_phocae_strain_M408_89_1	Corynebacterium phocae strain M408/89/1	Corynebacterium_phocae_strain_M408_89_1	United Kingdom	Bacteria	Actinobacteriota	Actinobacteria	Mycobacteriales	Mycobacteriaceae	Corynebacterium	Corynebacterium phocae		FALSE	FALSE	MMP02996498	161895
Pseudomonas_sp_MT1	Pseudomonas_sp_MT-1_protein	Pseudomonas_sp_MT-1	Pseudomonas sp. MT-1	Pseudomonas_sp_MT-1	Pacific Ocean	Bacteria	Proteobacteria	Gammaproteobacteria	Pseudomonadales	Pseudomonadaceae	Pseudomonas_A	Pseudomonas_A zhaodongensis		FALSE	FALSE	MMP00017418	306
Devosia_sp_I507_MMP08516637	Devosia_sp_I507_MMP08516637_protein	Devosia_sp_I507_MMP08516637	Devosia sp. I507	Devosia_sp_I507	missing	Bacteria	Proteobacteria	Alphaproteobacteria	Rhizobiales	Devosiaceae	Devosia	Devosia sp002949085		FALSE	FALSE	MMP08516637	2083786
Thermosipho_melanesiensis_BI429	Thermosipho_melanesiensis_BI429_protein	Thermosipho_melanesiensis_BI429	Thermosipho melanesiensis BI429	Thermosipho_melanesiensis_BI429	Pacific Ocean	Bacteria	Thermotogota	Thermotogae	Thermotogales	Fervidobacteriaceae	Thermosipho	Thermosipho melanesiensis		FALSE	FALSE	MMP00623068	391009
Thermosipho_melanesiensis_strain_431	Thermosipho_melanesiensis_strain_431_protein	Thermosipho_melanesiensis_strain_431	Thermosipho melanesiensis strain 431	Thermosipho_melanesiensis_strain_431	Pacific Ocean	Bacteria	Thermotogota	Thermotogae	Thermotogales	Fervidobacteriaceae	Thermosipho	Thermosipho melanesiensis		FALSE	FALSE	MMP02650334	46541
Lacinutrix_sp_Bg1131	Lacinutrix_sp_Bg11-31_protein	Lacinutrix_sp_Bg11-31	Lacinutrix sp. 5H-3-7-4	Lacinutrix_sp_5H-3-7-4	Japan	Bacteria	Bacteroidota	Bacteroidia	Flavobacteriales	Flavobacteriaceae	Lacinutrix	Lacinutrix sp000211855		FALSE	FALSE	MMP00713635	1937692
Pyrococcus_abyssi_GE5	Pyrococcus_abyssi_GE5_protein	Pyrococcus_abyssi_GE5	Pyrococcus abyssi GE5	Pyrococcus_abyssi_GE5	Pacific Ocean	Archaea	Euryarchaeota	Thermococci	Thermococcales	Thermococcaceae	Pyrococcus	Pyrococcus abyssi		FALSE	FALSE	MMP3283067	272844
Sulfurovum_sp_NBC371	Sulfurovum_sp_NBC37-1_protein	Sulfurovum_sp_NBC37-1	Sulfurovum sp. NBC37-1	Sulfurovum_sp_NBC37-1	Japan	Bacteria	Campylobacterota	Campylobacteria	Campylobacterales	Sulfurovaceae	Sulfurovum	Sulfurovum sp000010345		FALSE	FALSE	MMP00060915	1969726
Planococcus_kocurii_strain_ATCC_43650	Planococcus_kocurii_strain_ATCC_43650_protein	Planococcus_kocurii_strain_ATCC_43650	Planococcus kocurii strain ATCC 43650	Planococcus_kocurii_strain_ATCC_43650	Canada	Bacteria	Firmicutes	Bacilli	Bacillales_A	Planococcaceae	Planococcus_A	Planococcus_A kocurii		FALSE	FALSE	MMP04331436	1374
Vibrio_fischeri_MJ11	Vibrio_fischeri_MJ11_protein	Vibrio_fischeri_MJ11	Vibrio fischeri MJ11	Vibrio_fischeri_MJ11	United States of America	Bacteria	Proteobacteria	Gammaproteobacteria	Enterobacterales	Vibrionaceae	Aliivibrio	Aliivibrio fischeri		FALSE	FALSE	MMP02603627	388396
Sulfitobacter_sp_JL08	Sulfitobacter_sp_JL08_protein	Sulfitobacter_sp_JL08	Sulfitobacter sp. JL08	Sulfitobacter_sp_JL08	North Sea	Bacteria	Proteobacteria	Alphaproteobacteria	Rhodobacterales	Rhodobacteraceae	unclassified	unclassified		FALSE	FALSE	MMP08329264	1903071
Bacillus_subtilis_subsp_subtilis	Bacillus_subtilis_subsp_subtilis_protein	Bacillus_subtilis_subsp_subtilis	Bacillus subtilis subsp. subtilis BS155	Bacillus_subtilis_subsp_subtilis_BS155	China	Bacteria	Firmicutes	Bacilli	Bacillales	Bacillaceae	Bacillus	Bacillus subtilis		FALSE	FALSE	MMP08143214	909461
Thiomicrospira_sp_S5	Thiomicrospira_sp_S5_protein	Thiomicrospira_sp_S5	Thiomicrospira sp. S5	Thiomicrospira_sp_S5	Indian Ocean	Bacteria	Proteobacteria	Gammaproteobacteria	Thiomicrospirales	Thiomicrospiraceae	Hydrogenovibrio	Hydrogenovibrio sp000711305		FALSE	FALSE	MMP04496846	1803865
Vibrio_parahaemolyticus	Vibrio_parahaemolyticus_protein	Vibrio_parahaemolyticus	Vibrio parahaemolyticus 160807	Vibrio_parahaemolyticus_160807	China	Bacteria	Proteobacteria	Gammaproteobacteria	Enterobacterales	Vibrionaceae	Vibrio	Vibrio parahaemolyticus		FALSE	FALSE	MMP09878947	670
Rubrobacter_indicoceani	Rubrobacter_indicoceani_protein	Rubrobacter_indicoceani	Rubrobacter indicoceani SCSIO 08198	Rubrobacter_indicoceani_SCSIO_08198	China	Bacteria	Actinobacteriota	Rubrobacteria	Rubrobacterales	Rubrobacteraceae	Rubrobacter	unclassified		FALSE	FALSE	MMP09685251	2051957
Vibrio_mediterranei_strain_117_T6	Vibrio_mediterranei_strain_117_T6_protein	Vibrio_mediterranei_strain_117_T6	Vibrio mediterranei strain 117-T6	Vibrio_mediterranei_strain_117-T6	China	Bacteria	Proteobacteria	Gammaproteobacteria	Enterobacterales	Vibrionaceae	Vibrio	Vibrio mediterranei		FALSE	FALSE	MMP10334306	689
Mariprofundus_aestuarium_strain_CP5	Mariprofundus_aestuarium_strain_CP-5_protein	Mariprofundus_aestuarium_strain_CP-5	Mariprofundus aestuarium strain CP-5	Mariprofundus_aestuarium_strain_CP-5	United States of America	Bacteria	Proteobacteria	Zetaproteobacteria	Mariprofundales	Mariprofundaceae	Mariprofundus	Mariprofundus aestuarium		FALSE	FALSE	MMP06046392	1921086
Photobacterium_profundum_SS9	Photobacterium_profundum_SS9_protein	Photobacterium_profundum_SS9	Photobacterium profundum SS9	Photobacterium_profundum_SS9	Philippines	Bacteria	Proteobacteria	Gammaproteobacteria	Enterobacterales	Vibrionaceae	Photobacterium	Photobacterium profundum_A		FALSE	FALSE	MMP3138336	298386
Indioceanicola_profundi	Indioceanicola_profundi_protein	Indioceanicola_profundi	Indioceanicola profundi SCSIO 08040	Indioceanicola_profundi_SCSIO_08040	Indian Ocean	Bacteria	Proteobacteria	Alphaproteobacteria	Azospirillales	Azospirillaceae	unclassified	unclassified		FALSE	FALSE	MMP09405541	2220096
Pyrococcus_horikoshii_OT3	Pyrococcus_horikoshii_OT3_protein	Pyrococcus_horikoshii_OT3	Pyrococcus horikoshii OT3	Pyrococcus_horikoshii_OT3	Pacific Ocean	Archaea	Euryarchaeota	Thermococci	Thermococcales	Thermococcaceae	Pyrococcus	Pyrococcus horikoshii		FALSE	FALSE	MMP00061090	70601
Calothrix_parasitica_NIES267	Calothrix_parasitica_NIES-267_protein	Calothrix_parasitica_NIES-267	Calothrix parasitica NIES-267	Calothrix_parasitica_NIES-267	Japan	Bacteria	Cyanobacteria	Cyanobacteriia	Cyanobacteriales	Nostocaceae	Rivularia	Rivularia parasitica		FALSE	FALSE	MMP00079801	1973486
Aeromicrobium_sp_A1_2	Aeromicrobium_sp_A1_2_protein	Aeromicrobium_sp_A1_2	Aeromicrobium sp. A1-2	Aeromicrobium_sp_A1-2	Antarctica	Bacteria	Actinobacteriota	Actinobacteria	Propionibacteriales	Nocardioidaceae	Aeromicrobium	unclassified		FALSE	FALSE	MMP08624593	1743116
Palaeococcus_pacificus_DY20341	Palaeococcus_pacificus_DY20341_protein	Palaeococcus_pacificus_DY20341	Palaeococcus pacificus DY20341	Palaeococcus_pacificus_DY20341	Pacific Ocean	Archaea	Euryarchaeota	Thermococci	Thermococcales	Thermococcaceae	Palaeococcus_A	Palaeococcus_A pacificus		FALSE	FALSE	MMP03081469	1343739
Haloferax_gibbonsii_strain_ARA6	Haloferax_gibbonsii_strain_ARA6_protein	Haloferax_gibbonsii_strain_ARA6	Haloferax gibbonsii strain ARA6	Haloferax_gibbonsii_strain_ARA6	Brazil	Archaea	Halobacterota	Halobacteria	Halobacteriales	Haloferacaceae	Haloferax	Haloferax gibbonsii		FALSE	FALSE	MMP03755233	35746
Zunongwangia_profunda_SMA87	Zunongwangia_profunda_SM-A87_protein	Zunongwangia_profunda_SM-A87	Zunongwangia profunda SM-A87	Zunongwangia_profunda_SM-A87	Pacific Ocean	Bacteria	Bacteroidota	Bacteroidia	Flavobacteriales	Flavobacteriaceae	Zunongwangia	Zunongwangia profunda		FALSE	FALSE	MMP02603855	398743
Prochlorococcus_marinus_bv_HNLC1	Prochlorococcus_marinus_bv_HNLC1_protein	Prochlorococcus_marinus_bv_HNLC1	Prochlorococcus marinus bv. HNLC1	Prochlorococcus_marinus_bv_HNLC1	missing	Bacteria	Cyanobacteria	Cyanobacteriia	Synechococcales	Cyanobiaceae	Prochlorococcus_A	Prochlorococcus_A marinus_Q		FALSE	FALSE	MMP02954344.1	1219
Rhodobacter_sphaeroides_strain_AB29	Rhodobacter_sphaeroides_strain_AB29_protein	Rhodobacter_sphaeroides_strain_AB29	Rhodobacter sphaeroides strain AB29	Rhodobacter_sphaeroides_strain_AB29	United States	Bacteria	Proteobacteria	Alphaproteobacteria	Rhodobacterales	Rhodobacteraceae	Rhodobacter_A	Rhodobacter_A sphaeroides		FALSE	FALSE	MMP10286438	1063
Geobacillus_sp_12AMOR1	Geobacillus_sp_12AMOR1_protein	Geobacillus_sp_12AMOR1	Geobacillus sp. 12AMOR1	Geobacillus_sp_12AMOR1	Norway	Bacteria	Firmicutes	Bacilli	Bacillales	Anoxybacillaceae	Geobacillus	Geobacillus lituanicus		FALSE	FALSE	MMP03400067	1891658
Methyloceanibacter_sp_wino2_MMP08944420	Methyloceanibacter_sp_wino2_MMP08944420_protein	Methyloceanibacter_sp_wino2_MMP08944420	Methyloceanibacter sp. wino2	Methyloceanibacter_sp_wino2	South Korea	Bacteria	Proteobacteria	Alphaproteobacteria	Rhizobiales	Methyloligellaceae	Methyloceanibacter	Methyloceanibacter sp003071365		FALSE	FALSE	MMP08944420	2170729
Shewanella_marisflavi_EP1	Shewanella_marisflavi_EP1_protein	Shewanella_marisflavi_EP1	Shewanella marisflavi EP1	Shewanella_marisflavi_EP1	China	Bacteria	Proteobacteria	Gammaproteobacteria	Enterobacterales	Shewanellaceae	Shewanella	Shewanella marisflavi		FALSE	FALSE	MMP07296262	260364
Rhodothermaceae_bacterium	Rhodothermaceae_bacterium_protein	Rhodothermaceae_bacterium	Rhodothermaceae bacterium MEBiC09517	Rhodothermaceae_bacterium_MEBiC09517	South Korea	Bacteria	Bacteroidota	Rhodothermia	Rhodothermales	MEBICO9517	MEBICO9517	MEBICO9517 sp003285105		FALSE	FALSE	MMP09428325	2026787
Phaeobacter_gallaeciensis_strain_P129	Phaeobacter_gallaeciensis_strain_P129_protein	Phaeobacter_gallaeciensis_strain_P129	Phaeobacter gallaeciensis P129	Phaeobacter_gallaeciensis_P129	Pacific Ocean	Bacteria	Proteobacteria	Alphaproteobacteria	Rhodobacterales	Rhodobacteraceae	Phaeobacter	Phaeobacter gallaeciensis		FALSE	FALSE	MMP06834809	60890
Paraoerskovia_marina_strain_DSM_22126	Paraoerskovia_marina_strain_DSM_22126_protein	Paraoerskovia_marina_strain_DSM_22126	Paraoerskovia marina strain DSM 22126	Paraoerskovia_marina_strain_DSM_22126	South Korea	Bacteria	Actinobacteriota	Actinobacteria	Actinomycetales	Cellulomonadaceae	Paraoerskovia	Paraoerskovia marina		FALSE	FALSE	MMP04489860	545619
Pseudomonas_stutzeri_strain_19SMN4	Pseudomonas_stutzeri_strain_19SMN4_protein	Pseudomonas_stutzeri_strain_19SMN4	Pseudomonas stutzeri strain 19SMN4	Pseudomonas_stutzeri_strain_19SMN4	Spain	Bacteria	Proteobacteria	Gammaproteobacteria	Pseudomonadales	Pseudomonadaceae	Pseudomonas_A	Pseudomonas_A stutzeri_A		FALSE	FALSE	MMP02692943	316
Sulfurimonas_autotrophica_DSM_16294	Sulfurimonas_autotrophica_DSM_16294_protein	Sulfurimonas_autotrophica_DSM_16294	Sulfurimonas autotrophica DSM 16294	Sulfurimonas_autotrophica_DSM_16294	Japan	Bacteria	Campylobacterota	Campylobacteria	Campylobacterales	Sulfurimonadaceae	Sulfurimonas	Sulfurimonas autotrophica		FALSE	FALSE	MMP00713560	563040
Corynebacterium_marinum_DSM_44953	Corynebacterium_marinum_DSM_44953_protein	Corynebacterium_marinum_DSM_44953	Corynebacterium marinum DSM 44953	Corynebacterium_marinum_DSM_44953	China	Bacteria	Actinobacteriota	Actinobacteria	Mycobacteriales	Mycobacteriaceae	Corynebacterium	Corynebacterium marinum		FALSE	FALSE	MMP02800399	1224162
Piscirickettsia_salmonis_strain_PM51819A	Piscirickettsia_salmonis_strain_PM51819A_protein	Piscirickettsia_salmonis_strain_PM51819A	Piscirickettsia salmonis strain PM51819A	Piscirickettsia_salmonis_strain_PM51819A	Chile	Bacteria	Proteobacteria	Gammaproteobacteria	Piscirickettsiales	Piscirickettsiaceae	Piscirickettsia	Piscirickettsia salmonis		FALSE	FALSE	MMP04362175	1238
Marinobacter_sp_es_042	Marinobacter_sp_es_042_protein	Marinobacter_sp_es_042	Marinobacter sp. es.042	Marinobacter_sp_es042	missing	Bacteria	Proteobacteria	Gammaproteobacteria	Pseudomonadales	Oleiphilaceae	Marinobacter	Marinobacter sp900188315		FALSE	FALSE	MMP04487880	225847
Maritalea_myrionectae	Maritalea_myrionectae_protein	Maritalea_myrionectae	Maritalea myrionectae HL2708#5	Maritalea_myrionectae_HL27085	South Korea	Bacteria	Proteobacteria	Alphaproteobacteria	Rhizobiales	Devosiaceae	Maritalea	Maritalea myrionectae		FALSE	FALSE	MMP06853988	454601
Nitratiruptor_sp_SB1552	Nitratiruptor_sp_SB155-2_protein	Nitratiruptor_sp_SB155-2	Nitratiruptor sp. SB155-2	Nitratiruptor_sp_SB155-2	Japan	Bacteria	Campylobacterota	Campylobacteria	Campylobacterales	Nitratiruptoraceae	Nitratiruptor	Nitratiruptor sp000010325		FALSE	FALSE	MMP00060914	2081525
Fervidobacterium_pennivorans_strain_DYC	Fervidobacterium_pennivorans_strain_DYC_protein	Fervidobacterium_pennivorans_strain_DYC	Fervidobacterium pennivorans strain DYC	Fervidobacterium_pennivorans_strain_DYC	New Zealand	Bacteria	Thermotogota	Thermotogae	Thermotogales	Fervidobacteriaceae	Fervidobacterium	Fervidobacterium pennivorans_A		FALSE	FALSE	MMP02954477	93466
Spirochaeta_sp_L21RPulD2	Spirochaeta_sp_L21-RPul-D2_protein	Spirochaeta_sp_L21-RPul-D2	Spirochaeta sp. L21-RPul-D2	Spirochaeta_sp_L21-RPul-D2	Kiribati	Bacteria	Spirochaetota	Spirochaetia	Spirochaetales	Salinispiraceae	Salinispira	Salinispira pacifica		FALSE	FALSE	MMP02641517	28185
Thalassolituus_oleivorans_R615	Thalassolituus_oleivorans_R6-15_protein	Thalassolituus_oleivorans_R6-15	Thalassolituus oleivorans R6-15	Thalassolituus_oleivorans_R6-15	Arctic Ocean	Bacteria	Proteobacteria	Gammaproteobacteria	Pseudomonadales	Saccharospirillaceae	Thalassolituus	Thalassolituus oleivorans		FALSE	TRUE	MMP03081496	187493
Ilyobacter_polytropus_DSM_2926	Ilyobacter_polytropus_DSM_2926_protein	Ilyobacter_polytropus_DSM_2926	Ilyobacter polytropus DSM 2926	Ilyobacter_polytropus_DSM_2926	Germany	Bacteria	Fusobacteriota	Fusobacteriia	Fusobacteriales	Fusobacteriaceae	Ilyobacter	Ilyobacter polytropus		FALSE	FALSE	MMP00116458	572544
Sphingopyxis_sp_LPB0140	Sphingopyxis_sp_LPB0140_protein	Sphingopyxis_sp_LPB0140	Sphingopyxis sp. LPB0140	Sphingopyxis_sp_LPB0140	South Korea	Bacteria	Proteobacteria	Alphaproteobacteria	Sphingomonadales	Sphingomonadaceae	Ga0077559	Ga0077559 sp001889025		FALSE	FALSE	MMP05945924	1908224
Alteromonas_sp_Mex14	Alteromonas_sp_Mex14_protein	Alteromonas_sp_Mex14	Alteromonas sp. Mex14	Alteromonas_sp_Mex14	Mexico	Bacteria	Proteobacteria	Gammaproteobacteria	Enterobacterales	Alteromonadaceae	Alteromonas	Alteromonas gracilis		FALSE	FALSE	MMP05991975	232
Streptococcus_agalactiae	Streptococcus_agalactiae_protein	Streptococcus_agalactiae	Streptococcus agalactiae	Streptococcus_agalactiae	Australia	Bacteria	Firmicutes	Bacilli	Lactobacillales	Streptococcaceae	Streptococcus	Streptococcus agalactiae		FALSE	FALSE	MMP07998570	1311
Alteromonas_stellipolaris_strain_PQQ44	Alteromonas_stellipolaris_strain_PQQ-44_protein	Alteromonas_stellipolaris_strain_PQQ-44	Alteromonas stellipolaris strain PQQ-44	Alteromonas_stellipolaris_strain_PQQ-44	Spain	Bacteria	Proteobacteria	Gammaproteobacteria	Enterobacterales	Alteromonadaceae	Alteromonas	Alteromonas stellipolaris		FALSE	FALSE	MMP04874701	233316
Desulfotomaculum_reducens_MI1	Desulfotomaculum_reducens_MI-1_protein	Desulfotomaculum_reducens_MI-1	Desulfotomaculum reducens MI-1	Desulfotomaculum_reducens_MI-1	United States of America	Bacteria	Firmicutes_B	Desulfotomaculia	Desulfotomaculales	Desulfotomaculaceae	Desulfotomaculum_H	Desulfotomaculum_H reducens		FALSE	FALSE	MMP02598304	59610
Kosmotoga_olearia_TBF_1951	Kosmotoga_olearia_TBF_1951_protein	Kosmotoga_olearia_TBF_1951	Kosmotoga olearia TBF 19.5.1	Kosmotoga_olearia_TBF_1951	Norway	Bacteria	Thermotogota	Thermotogae	Petrotogales	Kosmotogaceae	Kosmotoga	Kosmotoga olearia		FALSE	FALSE	MMP00001868	651457
Polaribacter_sp_ALD11	Polaribacter_sp_ALD11_protein	Polaribacter_sp_ALD11	Polaribacter sp. ALD11	Polaribacter_sp_ALD11	United States of America	Bacteria	Bacteroidota	Bacteroidia	Flavobacteriales	Flavobacteriaceae	Polaribacter	Polaribacter sp002831685		FALSE	FALSE	MMP08125741	1920175
Ilumatobacter_coccineum_YM16304	Ilumatobacter_coccineum_YM16-304_protein	Ilumatobacter_coccineum_YM16-304	Ilumatobacter coccineum YM16-304	Ilumatobacter_coccineum_YM16-304	Japan	Bacteria	Actinobacteriota	Acidimicrobiia	Microtrichales	Ilumatobacteraceae	Ilumatobacter	Ilumatobacter coccineus		FALSE	FALSE	MMP00060985	467094
Streptomyces_spongiicola_strain_HNM0071_MMP08984914	Streptomyces_spongiicola_strain_HNM0071_MMP08984914_protein	Streptomyces_spongiicola_strain_HNM0071_MMP08984914	Streptomyces spongiicola HNM0071	Streptomyces_spongiicola_HNM0071	China	Bacteria	Actinobacteriota	Actinobacteria	Streptomycetales	Streptomycetaceae	Streptomyces	Streptomyces spongiicola		FALSE	FALSE	MMP08984914	1690221
Phaeobacter_gallaeciensis_DSM_26640	Phaeobacter_gallaeciensis_DSM_26640_protein	Phaeobacter_gallaeciensis_DSM_26640	Phaeobacter gallaeciensis DSM 26640	Phaeobacter_gallaeciensis_DSM_26640	Spain	Bacteria	Proteobacteria	Alphaproteobacteria	Rhodobacterales	Rhodobacteraceae	Phaeobacter	Phaeobacter gallaeciensis		FALSE	FALSE	MMP02641497	1423144
Ruegeria_sp_TM1040	Ruegeria_sp_TM1040_protein	Ruegeria_sp_TM1040	Ruegeria sp. TM1040	Ruegeria_sp_TM1040	United States of America	Bacteria	Proteobacteria	Alphaproteobacteria	Rhodobacterales	Rhodobacteraceae	Tritonibacter	Tritonibacter sp000014065		FALSE	FALSE	MMP02598292	1879320
Roseibacterium_elongatum_DSM_19469	Roseibacterium_elongatum_DSM_19469_protein	Roseibacterium_elongatum_DSM_19469	Roseibacterium elongatum DSM 19469	Roseibacterium_elongatum_DSM_19469	Australia	Bacteria	Proteobacteria	Alphaproteobacteria	Rhodobacterales	Rhodobacteraceae	Roseibacterium	Roseibacterium elongatum		FALSE	FALSE	MMP03081458	1294273
Desulfovibrio_hydrothermalis_AM13	Desulfovibrio_hydrothermalis_AM13_protein	Desulfovibrio_hydrothermalis_AM13	Desulfovibrio hydrothermalis AM13	Desulfovibrio_hydrothermalis_AM13	Pacific Ocean	Bacteria	Desulfobacterota_A	Desulfovibrionia	Desulfovibrionales	Desulfovibrionaceae	Desulfovibrio_H	Desulfovibrio_H hydrothermalis		FALSE	FALSE	MMP2272440	1121451
Vibrio_anguillarum_4299	Vibrio_anguillarum_4299_protein	Vibrio_anguillarum_4299	Vibrio anguillarum 4299	Vibrio_anguillarum_4299	Norway	Bacteria	Proteobacteria	Gammaproteobacteria	Enterobacterales	Vibrionaceae	Vibrio	Vibrio anguillarum		FALSE	FALSE	MMP03652800	55601
Marinobacterium_sp_ST5810	Marinobacterium_sp_ST58-10_protein	Marinobacterium_sp_ST58-10	Marinobacter hydrocarbonoclasticus ATCC 49840	Marinobacter_hydrocarbonoclasticus_ATCC_49840	France	Bacteria	Proteobacteria	Gammaproteobacteria	Pseudomonadales	Oleiphilaceae	Marinobacter	Marinobacter hydrocarbonoclasticus		FALSE	FALSE	MMP2272383	1902815
Flavobacterium_psychrophilum_v433	Flavobacterium_psychrophilum_v4-33_protein	Flavobacterium_psychrophilum_v4-33	Flavobacterium psychrophilum v4-33	Flavobacterium_psychrophilum_v4-33	Denmark	Bacteria	Bacteroidota	Bacteroidia	Flavobacteriales	Flavobacteriaceae	Flavobacterium	Flavobacterium psychrophilum		FALSE	FALSE	MMP02900764	96345
Methanococcus_maripaludis_C7	Methanococcus_maripaludis_C7_protein	Methanococcus_maripaludis_C7	Methanococcus maripaludis C7	Methanococcus_maripaludis_C7	United States of America	Archaea	Euryarchaeota	Methanococci	Methanococcales	Methanococcaceae	Methanococcus	Methanococcus maripaludis_A		FALSE	FALSE	MMP00000031	426368
Streptomyces_sp_CC0208	Streptomyces_sp_CC0208_protein	Streptomyces_sp_CC0208	Streptomyces sp. CC0208	Streptomyces_sp_CC0208	China	Bacteria	Actinobacteriota	Actinobacteria	Streptomycetales	Streptomycetaceae	Streptomyces	Streptomyces sviceus		FALSE	FALSE	MMP09925543	1931
Prochlorococcus_marinus_str_MIT_9313	Prochlorococcus_marinus_str_MIT_9313_protein	Prochlorococcus_marinus_str_MIT_9313	Prochlorococcus marinus str. MIT 9313	Prochlorococcus_marinus_str_MIT_9313	North Atlantic Ocean	Bacteria	Cyanobacteria	Cyanobacteriia	Synechococcales	Cyanobiaceae	Prochlorococcus_C	Prochlorococcus_C marinus_B		FALSE	FALSE	MMP3138210	45397
Pyrobaculum_aerophilum_str_IM2	Pyrobaculum_aerophilum_str_IM2_protein	Pyrobaculum_aerophilum_str_IM2	Pyrobaculum aerophilum str. IM2	Pyrobaculum_aerophilum_str_IM2	Italy	Archaea	Crenarchaeota	Thermoprotei	Thermoproteales	Thermoproteaceae	Pyrobaculum	Pyrobaculum aerophilum		FALSE	FALSE	MMP02604075	178306
Vibrio_anguillarum_601_90	Vibrio_anguillarum_601_90_protein	Vibrio_anguillarum_601_90	Vibrio anguillarum 6018/1	Vibrio_anguillarum_6018_1	Denmark	Bacteria	Proteobacteria	Gammaproteobacteria	Enterobacterales	Vibrionaceae	Vibrio	Vibrio anguillarum		FALSE	FALSE	MMP03177521	882102
Nonlabens_sp_MB3u79	Nonlabens_sp_MB-3u-79_protein	Nonlabens_sp_MB-3u-79	Nonlabens sp. MB-3u-79	Nonlabens_sp_MB-3u-79	United States of America	Bacteria	Bacteroidota	Bacteroidia	Flavobacteriales	Flavobacteriaceae	Nonlabens	Nonlabens sp002831625		FALSE	FALSE	MMP08125769	1888209
Salinimonas_sp_N102	Salinimonas_sp_N102_protein	Salinimonas_sp_N102	Salinimonas sp. N102	Salinimonas_sp_N102	Pacific Ocean	Bacteria	Proteobacteria	Gammaproteobacteria	Enterobacterales	Alteromonadaceae	Salinimonas	Salinimonas sp003056425		FALSE	FALSE	MMP09858433	1929415
Vibrio_alginolyticus_K04M5	Vibrio_alginolyticus_K04M5_protein	Vibrio_alginolyticus_K04M5	Vibrio alginolyticus K04M5	Vibrio_alginolyticus_K04M5	Germany	Bacteria	Proteobacteria	Gammaproteobacteria	Enterobacterales	Vibrionaceae	Vibrio	Vibrio alginolyticus		FALSE	FALSE	MMP05860639	663
Methanoplanus_petrolearius_DSM_11571	Methanoplanus_petrolearius_DSM_11571_protein	Methanoplanus_petrolearius_DSM_11571	Methanoplanus petrolearius DSM 11571	Methanoplanus_petrolearius_DSM_11571	Gulf of Guinea	Archaea	Halobacterota	Methanomicrobia	Methanomicrobiales	Methanomicrobiaceae	Methanolacinia	Methanolacinia petrolearia		FALSE	FALSE	MMP00017400	679926
Reinekea_forsetii_strain_Hel1_31_D35	Reinekea_forsetii_strain_Hel1_31_D35_protein	Reinekea_forsetii_strain_Hel1_31_D35	Reinekea forsetii Hel1_31_D35	Reinekea_forsetii_Hel1_31_D35	North Sea	Bacteria	Proteobacteria	Gammaproteobacteria	Pseudomonadales	Saccharospirillaceae	Reinekea	Reinekea forsetii		FALSE	FALSE	MMP03652921	1336806
Flexibacter_litoralis_DSM_6794	Flexibacter_litoralis_DSM_6794_protein	Flexibacter_litoralis_DSM_6794	Flexibacter litoralis DSM 6794	Flexibacter_litoralis_DSM_6794	United States of America	Bacteria	Bacteroidota	Bacteroidia	Cytophagales	Bernardetiaceae	Bernardetia	Bernardetia litoralis		FALSE	FALSE	MMP02261370	880071
Erythrobacter_flavus_VG1	Erythrobacter_flavus_VG1_protein	Erythrobacter_flavus_VG1	Erythrobacter flavus VG1	Erythrobacter_flavus_VG1	Saudi Arabia	Bacteria	Proteobacteria	Alphaproteobacteria	Sphingomonadales	Sphingomonadaceae	Erythrobacter_A	Erythrobacter_A flavus		FALSE	FALSE	MMP07372063	95172
Hoeflea_sp_IMCC20628	Hoeflea_sp_IMCC20628_protein	Hoeflea_sp_IMCC20628	Hoeflea sp. IMCC20628	Hoeflea_sp_IMCC20628	Antarctica	Bacteria	Proteobacteria	Alphaproteobacteria	Rhizobiales	Rhizobiaceae	Hoeflea	Hoeflea sp001011155		FALSE	FALSE	MMP03375744	1940281
Vibrio_anguillarum_strain_PF4_R8	Vibrio_anguillarum_strain_PF4_R8_protein	Vibrio_anguillarum_strain_PF4_R8	Vibrio anguillarum PF4	Vibrio_anguillarum_PF4	Chile	Bacteria	Proteobacteria	Gammaproteobacteria	Enterobacterales	Vibrionaceae	Vibrio	Vibrio anguillarum		FALSE	FALSE	MMP07571505	990314
Microbacterium_sp_LKL04	Microbacterium_sp_LKL04_protein	Microbacterium_sp_LKL04	Microbacterium sp. LKL04	Microbacterium_sp_LKL04	Arctic Ocean	Bacteria	Actinobacteriota	Actinobacteria	Actinomycetales	Microbacteriaceae	Microbacterium	Microbacterium sp900102005		FALSE	TRUE	MMP05216488	51671
Desulfovibrio_piezophilus_strain_C1TLV30	Desulfovibrio_piezophilus_strain_C1TLV30_protein	Desulfovibrio_piezophilus_strain_C1TLV30	Desulfovibrio piezophilus strain C1TLV30	Desulfovibrio_piezophilus_strain_C1TLV30	Mediterranean Sea	Bacteria	Desulfobacterota_A	Desulfovibrionia	Desulfovibrionales	Desulfovibrionaceae	Pseudodesulfovibrio	Pseudodesulfovibrio piezophilus		FALSE	FALSE	MMP2272703	879567
Marinobacter_hydrocarbonoclasticus_ATCC_49840	Marinobacter_hydrocarbonoclasticus_ATCC_49840_protein	Marinobacter_hydrocarbonoclasticus_ATCC_49840	Marinobacter aquaeolei VT8	Marinobacter_aquaeolei_VT8	Vietnam	Bacteria	Proteobacteria	Gammaproteobacteria	Pseudomonadales	Oleiphilaceae	Marinobacter	Marinobacter hydrocarbonoclasticus		FALSE	FALSE	MMP02598294	1163748
Thermotoga_sp_Cell2	Thermotoga_sp_Cell2_protein	Thermotoga_sp_Cell2	Thermotoga sp. Cell2	Thermotoga_sp_Cell2	Norway	Bacteria	Thermotogota	Thermotogae	Thermotogales	Thermotogaceae	Thermotoga	Thermotoga petrophila		FALSE	FALSE	MMP03143096	28240
Trichodesmium_erythraeum_IMS101	Trichodesmium_erythraeum_IMS101_protein	Trichodesmium_erythraeum_IMS101	Trichodesmium erythraeum IMS101	Trichodesmium_erythraeum_IMS101	United States of America	Bacteria	Cyanobacteria	Cyanobacteriia	Cyanobacteriales	Phormidiaceae	Trichodesmium	Trichodesmium erythraeum		FALSE	FALSE	MMP02598485	203124
Sedimenticola_sp_SIPG1	Sedimenticola_sp_SIP-G1_protein	Sedimenticola_sp_SIP-G1	Sedimenticola sp. SIP-G1	Sedimenticola_sp_SIP-G1	United States of America	Bacteria	Proteobacteria	Gammaproteobacteria	Chromatiales	Sedimenticolaceae	Sedimenticola	Sedimenticola thiotaurini		FALSE	FALSE	MMP03581174	1940285
Shewanella_psychrophila_WP2	Shewanella_psychrophila_WP2_protein	Shewanella_psychrophila_WP2	Shewanella psychrophila WP2	Shewanella_psychrophila_WP2	Pacific Ocean	Bacteria	Proteobacteria	Gammaproteobacteria	Enterobacterales	Shewanellaceae	Shewanella	Shewanella psychrophila		FALSE	FALSE	MMP04370084	225848
Maribacter_sp_MAR_2009_60	Maribacter_sp_MAR_2009_60_protein	Maribacter_sp_MAR_2009_60	Maribacter sp. HTCC2170	Maribacter_sp_HTCC2170	United States of America	Bacteria	Bacteroidota	Bacteroidia	Flavobacteriales	Flavobacteriaceae	Maribacter_A	Maribacter_A sp000153165		FALSE	FALSE	MMP02603923	1897614
Salinibacter_ruber_DSM_13855	Salinibacter_ruber_DSM_13855_protein	Salinibacter_ruber_DSM_13855	Salinibacter ruber DSM 13855	Salinibacter_ruber_DSM_13855	Spain	Bacteria	Bacteroidota	Rhodothermia	Rhodothermales	Salinibacteraceae	Salinibacter	Salinibacter ruber		FALSE	FALSE	MMP02604045	309807
Francisella_sp_FDC440	Francisella_sp_FDC440_protein	Francisella_sp_FDC440	Francisella sp. FDC440	Francisella_sp_FDC440	Antarctica	Bacteria	Proteobacteria	Gammaproteobacteria	Francisellales	Francisellaceae	FDC440	FDC440 sp003290445		FALSE	FALSE	MMP07192706	2047875
Gramella_forsetii_KT0803	Gramella_forsetii_KT0803_protein	Gramella_forsetii_KT0803	Gramella forsetii KT0803	Gramella_forsetii_KT0803	Germany	Bacteria	Bacteroidota	Bacteroidia	Flavobacteriales	Flavobacteriaceae	Gramella	Gramella forsetii		FALSE	FALSE	MMP2272667	411154
Phaeobacter_sp_LSS9	Phaeobacter_sp_LSS9_protein	Phaeobacter_sp_LSS9	Phaeobacter sp. LSS9	Phaeobacter_sp_LSS9	Australia	Bacteria	Proteobacteria	Alphaproteobacteria	Rhodobacterales	Rhodobacteraceae	Phaeobacter	Phaeobacter piscinae		FALSE	FALSE	MMP09780821	1902409
Psychrobacter_sp_P11G3	Psychrobacter_sp_P11G3_protein	Psychrobacter_sp_P11G3	Psychrobacter sp. P11G3	Psychrobacter_sp_P11G3	Norway	Bacteria	Proteobacteria	Gammaproteobacteria	Pseudomonadales	Moraxellaceae	Psychrobacter	Psychrobacter sp001435845		FALSE	FALSE	MMP03975701	56811
Candidatus_Endolissoclinum_patella_L2	Candidatus_Endolissoclinum_patella_L2_protein	Candidatus_Endolissoclinum_patella_L2	Candidatus Endolissoclinum patella L2	Candidatus_Endolissoclinum_patella_L2	Fiji	Bacteria	Proteobacteria	Alphaproteobacteria	Thalassobaculales	Thalassobaculaceae	Endolissoclinum	Endolissoclinum faulkneri_B		FALSE	FALSE	MMP02604248	1263978
Planococcus_donghaensis_strain_DSM_22276	Planococcus_donghaensis_strain_DSM_22276_protein	Planococcus_donghaensis_strain_DSM_22276	Planococcus donghaensis strain DSM 22276	Planococcus_donghaensis_strain_DSM_22276	South Korea	Bacteria	Firmicutes	Bacilli	Bacillales_A	Planococcaceae	Planococcus_A	Planococcus_A donghaensis		FALSE	FALSE	MMP05417750	414778
Prochlorococcus_marinus_subsp_marinus_str_CCMP1375	Prochlorococcus_marinus_subsp_marinus_str_CCMP1375_protein	Prochlorococcus_marinus_subsp_marinus_str_CCMP1375	Prochlorococcus marinus subsp. marinus str. CCMP1375	Prochlorococcus_marinus_subsp_marinus_str_CCMP1375	Sargasso Sea	Bacteria	Cyanobacteria	Cyanobacteriia	Synechococcales	Cyanobiaceae	Prochlorococcus	Prochlorococcus marinus		FALSE	FALSE	MMP02603142	142554
Rhodococcus_sp_008	Rhodococcus_sp_008_protein	Rhodococcus_sp_008	Rhodococcus sp. 008	Rhodococcus_sp_008	Atlantic Ocean	Bacteria	Actinobacteriota	Actinobacteria	Mycobacteriales	Mycobacteriaceae	Rhodococcus	Rhodococcus qingshengii		FALSE	FALSE	MMP04101985	1831
Vibrio_scophthalmi_strain_VS12	Vibrio_scophthalmi_strain_VS-12_protein	Vibrio_scophthalmi_strain_VS-12	Vibrio shilonii QT6D1	Vibrio_shilonii_QT6D1	China	Bacteria	Proteobacteria	Gammaproteobacteria	Enterobacterales	Vibrionaceae	Vibrio	Vibrio mediterranei		FALSE	FALSE	MMP06076956	45658
Enterobacter_cloacae	Enterobacter_cloacae_protein	Enterobacter_cloacae	Enterobacter cloacae E3442	Enterobacter_cloacae_E3442	Netherlands	Bacteria	Proteobacteria	Gammaproteobacteria	Enterobacterales	Enterobacteriaceae	Enterobacter	Enterobacter himalayensis		FALSE	FALSE	MMP10359476	550
Tamlana_sp_UJ94_MMP08295148	Tamlana_sp_UJ94_MMP08295148_protein	Tamlana_sp_UJ94_MMP08295148	Tamlana sp. UJ94	Tamlana_sp_UJ94	South Korea	Bacteria	Bacteroidota	Bacteroidia	Flavobacteriales	Flavobacteriaceae	Tamlana_A	Tamlana_A sp002893765		FALSE	FALSE	MMP08295148	1969468
Mycobacterium_chelonae_CCUG_47445	Mycobacterium_chelonae_CCUG_47445_protein	Mycobacterium_chelonae_CCUG_47445	Mycobacterium chelonae CCUG 47445	Mycobacterium_chelonae_CCUG_47445	France	Bacteria	Actinobacteriota	Actinobacteria	Mycobacteriales	Mycobacteriaceae	Mycobacteroides	Mycobacteroides chelonae		FALSE	FALSE	MMP02630629	1460372
Celeribacter_ethanolicus_strain_TSPH2	Celeribacter_ethanolicus_strain_TSPH2_protein	Celeribacter_ethanolicus_strain_TSPH2	Celeribacter ethanolicus strain TSPH2	Celeribacter_ethanolicus_strain_TSPH2	South Korea	Bacteria	Proteobacteria	Alphaproteobacteria	Rhodobacterales	Rhodobacteraceae	Celeribacter	Celeribacter ethanolicus		FALSE	FALSE	MMP07267288	1758178
Pseudoalteromonas_translucida_KMM_520	Pseudoalteromonas_translucida_KMM_520_protein	Pseudoalteromonas_translucida_KMM_520	Pseudoalteromonas translucida KMM 520	Pseudoalteromonas_translucida_KMM_520	Russia	Bacteria	Proteobacteria	Gammaproteobacteria	Enterobacterales	Alteromonadaceae	Pseudoalteromonas	Pseudoalteromonas translucida		FALSE	FALSE	MMP03380229	1315283
Prochlorococcus_marinus_str_MIT_9215	Prochlorococcus_marinus_str_MIT_9215_protein	Prochlorococcus_marinus_str_MIT_9215	Prochlorococcus marinus str. MIT 9215	Prochlorococcus_marinus_str_MIT_9215	Pacific Ocean	Bacteria	Cyanobacteria	Cyanobacteriia	Synechococcales	Cyanobiaceae	Prochlorococcus_A	Prochlorococcus_A marinus_A		FALSE	FALSE	MMP02598410	45397
Aliivibrio_wodanis	Aliivibrio_wodanis_protein	Aliivibrio_wodanis	Aliivibrio wodanis 06/09/139	Aliivibrio_wodanis_06_09_139	Norway	Bacteria	Proteobacteria	Gammaproteobacteria	Enterobacterales	Vibrionaceae	Aliivibrio	Aliivibrio wodanis		FALSE	FALSE	MMP2735904	80852
Polaribacter_sp_Hel1_33_78	Polaribacter_sp_Hel1_33_78_protein	Polaribacter_sp_Hel1_33_78	Polaribacter sp. Hel1_33_78	Polaribacter_sp_Hel1_33_78	missing	Bacteria	Bacteroidota	Bacteroidia	Flavobacteriales	Flavobacteriaceae	Polaribacter	Polaribacter sp900106075		FALSE	FALSE	MMP04487762	1920175
Cellulophaga_baltica_NN016038	Cellulophaga_baltica_NN016038_protein	Cellulophaga_baltica_NN016038	Cellulophaga baltica NN016038	Cellulophaga_baltica_NN016038	Denmark	Bacteria	Bacteroidota	Bacteroidia	Flavobacteriales	Flavobacteriaceae	Cellulophaga	Cellulophaga baltica		FALSE	FALSE	MMP02208950	1348585
Shewanella_violacea_DSS12	Shewanella_violacea_DSS12_protein	Shewanella_violacea_DSS12	Shewanella violacea DSS12	Shewanella_violacea_DSS12	Philippines	Bacteria	Proteobacteria	Gammaproteobacteria	Enterobacterales	Shewanellaceae	Shewanella	Shewanella violacea		FALSE	FALSE	MMP00060963	637905
Plantactinospora_sp_BC1	Plantactinospora_sp_BC1_protein	Plantactinospora_sp_BC1	Plantactinospora sp. BC1	Plantactinospora_sp_BC1	Mexico	Bacteria	Actinobacteriota	Actinobacteria	Mycobacteriales	Micromonosporaceae	Plantactinospora_A	Plantactinospora_A sp003030345		FALSE	FALSE	MMP08638004	1928616
Pseudomonas_stutzeri_strain_273	Pseudomonas_stutzeri_strain_273_protein	Pseudomonas_stutzeri_strain_273	Pseudomonas stutzeri strain 273	Pseudomonas_stutzeri_strain_273	China	Bacteria	Proteobacteria	Gammaproteobacteria	Pseudomonadales	Pseudomonadaceae	Pseudomonas_A	Pseudomonas_A zhaodongensis		FALSE	FALSE	MMP04979180	316
Streptomyces_sp_CNQ509	Streptomyces_sp_CNQ-509_protein	Streptomyces_sp_CNQ-509	Streptomyces sp. CNQ-509	Streptomyces_sp_CNQ-509	United States of America	Bacteria	Actinobacteriota	Actinobacteria	Streptomycetales	Streptomycetaceae	Streptomyces	Streptomyces sp002847285		FALSE	FALSE	MMP03699827	1931
Phycisphaera_mikurensis_NBRC_102666	Phycisphaera_mikurensis_NBRC_102666_protein	Phycisphaera_mikurensis_NBRC_102666	Phycisphaera mikurensis NBRC 102666	Phycisphaera_mikurensis_NBRC_102666	Japan	Bacteria	Planctomycetota	Phycisphaerae	Phycisphaerales	Phycisphaeraceae	Phycisphaera	Phycisphaera mikurensis		FALSE	FALSE	MMP00061032	1142394
Thiolapillus_brandeum_Hiromi_1	Thiolapillus_brandeum_Hiromi_1_protein	Thiolapillus_brandeum_Hiromi_1	Thiolapillus brandeum Hiromi 1	Thiolapillus_brandeum_Hiromi_1	Pacific Ocean	Bacteria	Proteobacteria	Gammaproteobacteria	Chromatiales	Sedimenticolaceae	Thiolapillus	Thiolapillus brandeum		FALSE	FALSE	MMP00060997	1076588
Pseudoalteromonas_rubra_strain_SCSIO_6842	Pseudoalteromonas_rubra_strain_SCSIO_6842_protein	Pseudoalteromonas_rubra_strain_SCSIO_6842	Pseudoalteromonas rubra strain SCSIO 6842	Pseudoalteromonas_rubra_strain_SCSIO_6842	Indian Ocean	Bacteria	Proteobacteria	Gammaproteobacteria	Enterobacterales	Alteromonadaceae	Pseudoalteromonas	Pseudoalteromonas rubra_B		FALSE	FALSE	MMP04320552	43658
Dinoroseobacter_shibae_DFL_12	Dinoroseobacter_shibae_DFL_12_protein	Dinoroseobacter_shibae_DFL_12	Dinoroseobacter shibae DFL 12	Dinoroseobacter_shibae_DFL_12	Germany	Bacteria	Proteobacteria	Alphaproteobacteria	Rhodobacterales	Rhodobacteraceae	Dinoroseobacter	Dinoroseobacter shibae		FALSE	FALSE	MMP02598387	398580
Oceanisphaera_profunda_SM1222	Oceanisphaera_profunda_SM1222_protein	Oceanisphaera_profunda_SM1222	Oceanisphaera profunda SM1222	Oceanisphaera_profunda_SM1222	China	Bacteria	Proteobacteria	Gammaproteobacteria	Enterobacterales	Aeromonadaceae	Oceanisphaera	Oceanisphaera profunda		FALSE	FALSE	MMP07139042	1416627
Kushneria_marisflavi_SW32	Kushneria_marisflavi_SW32_protein	Kushneria_marisflavi_SW32	Kushneria marisflavi SW32	Kushneria_marisflavi_SW32	South Korea	Bacteria	Proteobacteria	Gammaproteobacteria	Pseudomonadales	Halomonadaceae	Kushneria	Kushneria marisflavi		FALSE	FALSE	MMP06765534	157779
Bacillus_amyloliquefaciens	Bacillus_amyloliquefaciens_protein	Bacillus_amyloliquefaciens	Bacillus amyloliquefaciens SH-B74	Bacillus_amyloliquefaciens_SH-B74	China	Bacteria	Firmicutes	Bacilli	Bacillales	Bacillaceae	Bacillus	Bacillus velezensis		FALSE	FALSE	MMP09428134	1390
Phaeobacter_gallaeciensis_strain_JL2886	Phaeobacter_gallaeciensis_strain_JL2886_protein	Phaeobacter_gallaeciensis_strain_JL2886	Phaeobacter gallaeciensis strain JL2886	Phaeobacter_gallaeciensis_strain_JL2886	China	Bacteria	Proteobacteria	Alphaproteobacteria	Rhodobacterales	Rhodobacteraceae	Pseudophaeobacter	Pseudophaeobacter gallaeciensis		FALSE	FALSE	MMP04574079	60890
Shewanella_sp_W3181	Shewanella_sp_W3-18-1_protein	Shewanella_sp_W3-18-1	Shewanella sp. W3-18-1	Shewanella_sp_W3-18-1	Pacific Ocean	Bacteria	Proteobacteria	Gammaproteobacteria	Enterobacterales	Shewanellaceae	Shewanella	Shewanella putrefaciens		FALSE	FALSE	MMP02598315	50422
Pseudoalteromonas_espejiana_ATCC_29659	Pseudoalteromonas_espejiana_ATCC_29659_protein	Pseudoalteromonas_espejiana_ATCC_29659	Pseudoalteromonas espejiana ATCC 29659	Pseudoalteromonas_espejiana_ATCC_29659	United States of America	Bacteria	Proteobacteria	Gammaproteobacteria	Enterobacterales	Alteromonadaceae	Pseudoalteromonas	Pseudoalteromonas espejiana		FALSE	FALSE	MMP03380224	1314869
Nanohaloarchaea_archaeon_SG9	Nanohaloarchaea_archaeon_SG9_protein	Nanohaloarchaea_archaeon_SG9	Nanohaloarchaea archaeon SG9	Nanohaloarchaea_archaeon_SG9	Chile	Archaea	Nanohaloarchaeota	Nanosalinia	Nanosalinales	Nanosalinaceae	SG9	SG9 sp001761425		FALSE	FALSE	MMP04191486	1737403
Kytococcus_sedentarius_DSM_20547	Kytococcus_sedentarius_DSM_20547_protein	Kytococcus_sedentarius_DSM_20547	Kyrpidia sp. EA-1	Kyrpidia_sp_EA-1	Portugal	Bacteria	Firmicutes_K	Alicyclobacillia	Kyrpidiales	Kyrpidiaceae	Kyrpidia	Kyrpidia sp002804065		FALSE	FALSE	MMP08045872	478801
Bacillus_safensis_strain_KCTC_12796BP	Bacillus_safensis_strain_KCTC_12796BP_protein	Bacillus_safensis_strain_KCTC_12796BP	Bacillus safensis strain KCTC 12796BP	Bacillus_safensis_strain_KCTC_12796BP	South Korea	Bacteria	Firmicutes	Bacilli	Bacillales	Bacillaceae	Bacillus	Bacillus safensis		FALSE	FALSE	MMP06016472	561879
Rhodovulum_sp_P5	Rhodovulum_sp_P5_protein	Rhodovulum_sp_P5	Rhodovulum sp. P5	Rhodovulum_sp_P5	Taiwan	Bacteria	Proteobacteria	Alphaproteobacteria	Rhodobacterales	Rhodobacteraceae	Rhodovulum	Rhodovulum sp002079305		FALSE	FALSE	MMP04579687	34009
Thermotoga_maritima_strain_Tma200	Thermotoga_maritima_strain_Tma200_protein	Thermotoga_maritima_strain_Tma200	Thermotoga maritima strain Tma200	Thermotoga_maritima_strain_Tma200	United States of America	Bacteria	Thermotogota	Thermotogae	Thermotogales	Thermotogaceae	Thermotoga	Thermotoga maritima		FALSE	FALSE	MMP03372068	2336
Yersinia_ruckeri_strain_NHV_3758	Yersinia_ruckeri_strain_NHV_3758_protein	Yersinia_ruckeri_strain_NHV_3758	Yersinia ruckeri NHV_3758	Yersinia_ruckeri_NHV_3758	Norway	Bacteria	Proteobacteria	Gammaproteobacteria	Enterobacterales	Enterobacteriaceae	Yersinia	Yersinia ruckeri		FALSE	FALSE	MMP07594326	29486
Methanococcus_maripaludis_DSM_2067_MMP08466362	Methanococcus_maripaludis_DSM_2067_MMP08466362_protein	Methanococcus_maripaludis_DSM_2067_MMP08466362	Methanococcus maripaludis DSM 2067	Methanococcus_maripaludis_DSM_2067	missing	Archaea	Euryarchaeota	Methanococci	Methanococcales	Methanococcaceae	Methanococcus	Methanococcus maripaludis		FALSE	FALSE	MMP08466362	267377
Prochlorococcus_marinus_str_NATL1A	Prochlorococcus_marinus_str_NATL1A_protein	Prochlorococcus_marinus_str_NATL1A	Prochlorococcus marinus str. NATL1A	Prochlorococcus_marinus_str_NATL1A	Atlantic Ocean	Bacteria	Cyanobacteria	Cyanobacteriia	Synechococcales	Cyanobiaceae	Prochlorococcus_B	Prochlorococcus_B marinus_B		FALSE	FALSE	MMP02603287	1219
Lysobacter_maris	Lysobacter_maris_protein	Lysobacter_maris	Lysobacter maris HZ9B	Lysobacter_maris_HZ9B	China	Bacteria	Proteobacteria	Gammaproteobacteria	Xanthomonadales	Xanthomonadaceae	Lysobacter	Lysobacter maris		FALSE	FALSE	MMP08794310	1605891
Vibrio_coralliilyticus_SNUTY1	Vibrio_coralliilyticus_SNUTY-1_protein	Vibrio_coralliilyticus_SNUTY-1	Vibrio coralliilyticus SNUTY-1	Vibrio_coralliilyticus_SNUTY-1	South Korea	Bacteria	Proteobacteria	Gammaproteobacteria	Enterobacterales	Vibrionaceae	Vibrio	Vibrio coralliilyticus		FALSE	FALSE	MMP06626869	190893
Polaribacter_reichenbachii_6Alg_8T	Polaribacter_reichenbachii_6Alg_8T_protein	Polaribacter_reichenbachii_6Alg_8T	Polaribacter reichenbachii 6Alg 8	Polaribacter_reichenbachii_6Alg_8	Russia	Bacteria	Bacteroidota	Bacteroidia	Flavobacteriales	Flavobacteriaceae	Polaribacter	Polaribacter reichenbachii		FALSE	FALSE	MMP06240835	996801
Synechococcus_sp_CC9311	Synechococcus_sp_CC9311_protein	Synechococcus_sp_CC9311	Synechococcus sp. CC9311	Synechococcus_sp_CC9311	Pacific Ocean	Bacteria	Cyanobacteria	Cyanobacteriia	Synechococcales	Cyanobiaceae	Synechococcus_C	Synechococcus_C sp000014585		FALSE	FALSE	MMP02604031	1131
Celeribacter_manganoxidans_strain_DY25	Celeribacter_manganoxidans_strain_DY25_protein	Celeribacter_manganoxidans_strain_DY25	Celeribacter manganoxidans strain DY25	Celeribacter_manganoxidans_strain_DY25	Pacific Ocean	Bacteria	Proteobacteria	Alphaproteobacteria	Rhodobacterales	Rhodobacteraceae	Celeribacter_B	Celeribacter_B manganoxidans		FALSE	FALSE	MMP07150770	1411902
Piscirickettsia_salmonis_strain_AY6297B	Piscirickettsia_salmonis_strain_AY6297B_protein	Piscirickettsia_salmonis_strain_AY6297B	Piscirickettsia salmonis strain AY6297B	Piscirickettsia_salmonis_strain_AY6297B	Chile	Bacteria	Proteobacteria	Gammaproteobacteria	Piscirickettsiales	Piscirickettsiaceae	Piscirickettsia	Piscirickettsia salmonis		FALSE	FALSE	MMP04362179	1238
Vibrio_owensii_XSBZ03	Vibrio_owensii_XSBZ03_protein	Vibrio_owensii_XSBZ03	Vibrio parahaemolyticus BB22OP	Vibrio_parahaemolyticus_BB22OP	Bangladesh	Bacteria	Proteobacteria	Gammaproteobacteria	Enterobacterales	Vibrionaceae	Vibrio	Vibrio parahaemolyticus		FALSE	FALSE	MMP02604302	696485
Moorea_producens_JHB	Moorea_producens_JHB_protein	Moorea_producens_JHB	Moorea producens JHB	Moorea_producens_JHB	Jamaica	Bacteria	Cyanobacteria	Cyanobacteriia	Cyanobacteriales	Coleofasciculaceae	Moorea	Moorea producens_C		FALSE	FALSE	MMP05826284	1454205
Agarivorans_gilvus_strain_WH0801	Agarivorans_gilvus_strain_WH0801_protein	Agarivorans_gilvus_strain_WH0801	Agarivorans gilvus strain WH0801	Agarivorans_gilvus_strain_WH0801	China	Bacteria	Proteobacteria	Gammaproteobacteria	Enterobacterales	Psychromonadaceae_A	Agarivorans	Agarivorans gilvus		FALSE	FALSE	MMP04215004	680279
Vibrio_vulnificus_FORC_037	Vibrio_vulnificus_FORC_037_protein	Vibrio_vulnificus_FORC_037	Vibrio vulnificus strain 93U204	Vibrio_vulnificus_strain_93U204	Taiwan	Bacteria	Proteobacteria	Gammaproteobacteria	Enterobacterales	Vibrionaceae	Vibrio	Vibrio vulnificus		FALSE	FALSE	MMP03009989	672
Streptococcus_parauberis_SPOF3K_MMP08180797	Streptococcus_parauberis_SPOF3K_MMP08180797_protein	Streptococcus_parauberis_SPOF3K_MMP08180797	Streptococcus parauberis SPOF3K	Streptococcus_parauberis_SPOF3K	South Korea	Bacteria	Firmicutes	Bacilli	Lactobacillales	Streptococcaceae	Streptococcus	Streptococcus parauberis		FALSE	FALSE	MMP08180797	1348
Alteromonas_macleodii_str_Ionian_Sea_UM4b	Alteromonas_macleodii_str_Ionian_Sea_UM4b_protein	Alteromonas_macleodii_str_Ionian_Sea_UM4b	Alteromonas macleodii str. 'Ionian Sea UM4b'	Alteromonas_macleodii_str_Ionian_Sea_UM4b	Greece	Bacteria	Proteobacteria	Gammaproteobacteria	Enterobacterales	Alteromonadaceae	Alteromonas	Alteromonas mediterranea		FALSE	FALSE	MMP02604127	28108
Flavobacteriaceae_bacterium	Flavobacteriaceae_bacterium_protein	Flavobacteriaceae_bacterium	Flavobacteriaceae bacterium AU392	Flavobacteriaceae_bacterium_AU392	missing	Bacteria	Bacteroidota	Bacteroidia	Flavobacteriales	Flavobacteriaceae	unclassified	unclassified		FALSE	FALSE	MMP09780818	1871037
Pyrococcus_yayanosii_CH1	Pyrococcus_yayanosii_CH1_protein	Pyrococcus_yayanosii_CH1	Pyrococcus yayanosii CH1	Pyrococcus_yayanosii_CH1	Atlantic Ocean	Archaea	Euryarchaeota	Thermococci	Thermococcales	Thermococcaceae	Pyrococcus	Pyrococcus yayanosii		FALSE	FALSE	MMP02603867	529709
Nitrosopumilus_maritimus_SCM1	Nitrosopumilus_maritimus_SCM1_protein	Nitrosopumilus_maritimus_SCM1	Nitrosopumilus maritimus SCM1	Nitrosopumilus_maritimus_SCM1	United States of America	Archaea	Crenarchaeota	Nitrososphaeria	Nitrososphaerales	Nitrosopumilaceae	Nitrosopumilus	Nitrosopumilus maritimus		FALSE	FALSE	MMP00000032	436308
Pseudoalteromonas_donghaensis	Pseudoalteromonas_donghaensis_protein	Pseudoalteromonas_donghaensis	Pseudoalteromonas donghaensis HJ51	Pseudoalteromonas_donghaensis_HJ51	South Korea	Bacteria	Proteobacteria	Gammaproteobacteria	Enterobacterales	Alteromonadaceae	Pseudoalteromonas	Pseudoalteromonas lipolytica		FALSE	FALSE	MMP09939547	621376
Methanotorris_igneus_Kol_5	Methanotorris_igneus_Kol_5_protein	Methanotorris_igneus_Kol_5	Methanotorris igneus Kol 5	Methanotorris_igneus_Kol_5	Iceland	Archaea	Euryarchaeota	Methanococci	Methanococcales	Methanococcaceae	Methanotorris	Methanotorris igneus		FALSE	FALSE	MMP00713627	880724
Kangiella_koreensis_DSM_16069	Kangiella_koreensis_DSM_16069_protein	Kangiella_koreensis_DSM_16069	Kangiella koreensis DSM 16069	Kangiella_koreensis_DSM_16069	South Korea	Bacteria	Proteobacteria	Gammaproteobacteria	Enterobacterales	Kangiellaceae	Kangiella	Kangiella koreensis		FALSE	FALSE	MMP00002604	523791
Streptomyces_sp_PVA_9407	Streptomyces_sp_PVA_94-07_protein	Streptomyces_sp_PVA_94-07	Streptomyces sp. PVA 94-07	Streptomyces_sp_PVA_94-07	Norway	Bacteria	Actinobacteriota	Actinobacteria	Streptomycetales	Streptomycetaceae	Streptomyces	Streptomyces albidoflavus		FALSE	FALSE	MMP02469391	594563
Methanobacterium_sp_MOMB1	Methanobacterium_sp_MO-MB1_protein	Methanobacterium_sp_MO-MB1	Methanobacterium sp. MO-MB1	Methanobacterium_sp_MO-MB1	Japan	Archaea	Euryarchaeota	Methanobacteria	Methanobacteriales	Methanobacteriaceae	Methanobacterium	Methanobacterium subterraneum		FALSE	FALSE	MMP05928840	2164
Vibrio_anguillarum_strain_PF4_R6	Vibrio_anguillarum_strain_PF4_R6_protein	Vibrio_anguillarum_strain_PF4_R6	Vibrio anguillarum PF4	Vibrio_anguillarum_PF4	Chile	Bacteria	Proteobacteria	Gammaproteobacteria	Enterobacterales	Vibrionaceae	Vibrio	Vibrio anguillarum		FALSE	FALSE	MMP07571490	990314
Altererythrobacter_atlanticus_strain_26DY36	Altererythrobacter_atlanticus_strain_26DY36_protein	Altererythrobacter_atlanticus_strain_26DY36	Altererythrobacter atlanticus strain 26DY36	Altererythrobacter_atlanticus_strain_26DY36	Atlantic Ocean	Bacteria	Proteobacteria	Alphaproteobacteria	Sphingomonadales	Sphingomonadaceae	Porphyrobacter_A	Porphyrobacter_A atlanticus		FALSE	FALSE	MMP03658145	1267766
Cenarchaeum_symbiosum_A	Cenarchaeum_symbiosum_A_protein	Cenarchaeum_symbiosum_A	Cenarchaeum symbiosum A	Cenarchaeum_symbiosum_A	United States of America	Archaea	Crenarchaeota	Nitrososphaeria	Nitrososphaerales	Nitrosopumilaceae	Cenarchaeum	Cenarchaeum symbiosum		FALSE	FALSE	MMP02744041	414004
Vibrio_anguillarum_T265	Vibrio_anguillarum_T265_protein	Vibrio_anguillarum_T265	Vibrio anguillarum T265	Vibrio_anguillarum_T265	United Kingdom	Bacteria	Proteobacteria	Gammaproteobacteria	Enterobacterales	Vibrionaceae	Vibrio	Vibrio anguillarum		FALSE	FALSE	MMP03177576	55601
Piscirickettsia_salmonis_strain_PM21567A	Piscirickettsia_salmonis_strain_PM21567A_protein	Piscirickettsia_salmonis_strain_PM21567A	Piscirickettsia salmonis strain PM21567A	Piscirickettsia_salmonis_strain_PM21567A	Chile	Bacteria	Proteobacteria	Gammaproteobacteria	Piscirickettsiales	Piscirickettsiaceae	Piscirickettsia	Piscirickettsia salmonis		FALSE	FALSE	MMP04362160	1238
Cyclobacterium_marinum_DSM_745	Cyclobacterium_marinum_DSM_745_protein	Cyclobacterium_marinum_DSM_745	Cyclobacterium marinum DSM 745	Cyclobacterium_marinum_DSM_745	United States of America	Bacteria	Bacteroidota	Bacteroidia	Cytophagales	Cyclobacteriaceae	Cyclobacterium	Cyclobacterium marinum		FALSE	FALSE	MMP02261369	880070
Hahella_chejuensis_KCTC_2396	Hahella_chejuensis_KCTC_2396_protein	Hahella_chejuensis_KCTC_2396	Hahella chejuensis KCTC 2396	Hahella_chejuensis_KCTC_2396	South Korea	Bacteria	Proteobacteria	Gammaproteobacteria	Pseudomonadales	Oleiphilaceae	Hahella	Hahella chejuensis		FALSE	FALSE	MMP02603483	349521
Salegentibacter_sp_T436	Salegentibacter_sp_T436_protein	Salegentibacter_sp_T436	Salegentibacter sp. T436	Salegentibacter_sp_T436	Arctic Ocean	Bacteria	Bacteroidota	Bacteroidia	Flavobacteriales	Flavobacteriaceae	Salegentibacter	Salegentibacter agarivorans		FALSE	TRUE	MMP04116623	1903072
Phaeobacter_inhibens_P66_MMP03294485	Phaeobacter_inhibens_P66_MMP03294485_protein	Phaeobacter_inhibens_P66_MMP03294485	Phaeobacter inhibens P66	Phaeobacter_inhibens_P66	Spain	Bacteria	Proteobacteria	Alphaproteobacteria	Rhodobacterales	Rhodobacteraceae	Phaeobacter	Phaeobacter inhibens		FALSE	FALSE	MMP03294485	999548
Thalassotalea_sp_LPB0090	Thalassotalea_sp_LPB0090_protein	Thalassotalea_sp_LPB0090	Thalassotalea sp. LPB0090	Thalassotalea_sp_LPB0090	South Korea	Bacteria	Proteobacteria	Gammaproteobacteria	Enterobacterales	Alteromonadaceae	Thalassotalea_A	Thalassotalea_A crassostreae		FALSE	FALSE	MMP05725820	1897616
Pseudoalteromonas_tunicata	Pseudoalteromonas_tunicata_protein	Pseudoalteromonas_tunicata	Pseudoalteromonas tunicata D2	Pseudoalteromonas_tunicata_D2	missing	Bacteria	Proteobacteria	Gammaproteobacteria	Enterobacterales	Alteromonadaceae	Pseudoalteromonas	Pseudoalteromonas tunicata		FALSE	FALSE	MMP09780820	314281
Vibrio_anguillarum_M3	Vibrio_anguillarum_M3_protein	Vibrio_anguillarum_M3	Vibrio anguillarum M3	Vibrio_anguillarum_M3	China	Bacteria	Proteobacteria	Gammaproteobacteria	Enterobacterales	Vibrionaceae	Vibrio	Vibrio anguillarum		FALSE	FALSE	MMP02604340	882944
Nonlabens_sp_MIC269	Nonlabens_sp_MIC269_protein	Nonlabens_sp_MIC269	Nonlabens sp. MIC269	Nonlabens_sp_MIC269	Micronesia	Bacteria	Bacteroidota	Bacteroidia	Flavobacteriales	Flavobacteriaceae	Nonlabens	Nonlabens tegetincola		FALSE	FALSE	MMP03571531	1888209
Gramella_sp_MAR_2010_147	Gramella_sp_MAR_2010_147_protein	Gramella_sp_MAR_2010_147	Gramella sp. MAR_2010_147	Gramella_sp_MAR_2010_147	missing	Bacteria	Bacteroidota	Bacteroidia	Flavobacteriales	Flavobacteriaceae	Gramella	Gramella sp900105135		FALSE	FALSE	MMP04488553	1931228
Mycoplasma_phocidae	Mycoplasma_phocidae_protein	Mycoplasma_phocidae	Mycoplasma phocidae 105	Mycoplasma_phocidae_105	USA	Bacteria	Firmicutes	Bacilli	Mycoplasmatales	Metamycoplasmataceae	Metamycoplasma	unclassified		FALSE	FALSE	MMP08864381	142651
Krokinobacter_sp_4H375	Krokinobacter_sp_4H-3-7-5_protein	Krokinobacter_sp_4H-3-7-5	Krokinobacter sp. 4H-3-7-5	Krokinobacter_sp_4H-3-7-5	Japan	Bacteria	Bacteroidota	Bacteroidia	Flavobacteriales	Flavobacteriaceae	Dokdonia	Dokdonia sp000212355		FALSE	FALSE	MMP00713609	2024995
Thermococcus_sp_EXT12c	Thermococcus_sp_EXT12c_protein	Thermococcus_sp_EXT12c	Thermococcus sp. EXT12c	Thermococcus_sp_EXT12c	Pacific Ocean	Archaea	Euryarchaeota	Thermococci	Thermococcales	Thermococcaceae	Thermococcus	Thermococcus sp900198835		FALSE	FALSE	MMP104149373	35749
Denitrovibrio_acetiphilus_DSM_12809	Denitrovibrio_acetiphilus_DSM_12809_protein	Denitrovibrio_acetiphilus_DSM_12809	Denitrovibrio acetiphilus DSM 12809	Denitrovibrio_acetiphilus_DSM_12809	Norway	Bacteria	Deferribacterota	Deferribacteres	Deferribacterales	Denitrovibrionaceae	Denitrovibrio	Denitrovibrio acetiphilus		FALSE	FALSE	MMP02598464	522772
Ruegeria_sp_AD91A	Ruegeria_sp_AD91A_protein	Ruegeria_sp_AD91A	Ruegeria sp. AD91A	Ruegeria_sp_AD91A	missing	Bacteria	Proteobacteria	Alphaproteobacteria	Rhodobacterales	Rhodobacteraceae	Ruegeria	unclassified		FALSE	FALSE	MMP09780824	1879320
Thermococcus_sp_ES1	Thermococcus_sp_ES1_protein	Thermococcus_sp_ES1	Thermococcus sp. ES1	Thermococcus_sp_ES1	Pacific Ocean	Archaea	Euryarchaeota	Thermococci	Thermococcales	Thermococcaceae	Thermococcus_B	Thermococcus_B paralvinellae		FALSE	FALSE	MMP03081513	35749
Flavobacterium_psychrophilum_strain_MH1	Flavobacterium_psychrophilum_strain_MH1_protein	Flavobacterium_psychrophilum_strain_MH1	Flavobacterium psychrophilum strain MH1	Flavobacterium_psychrophilum_strain_MH1	Chile	Bacteria	Bacteroidota	Bacteroidia	Flavobacteriales	Flavobacteriaceae	Flavobacterium	Flavobacterium psychrophilum		FALSE	FALSE	MMP02941921	96345
Persephonella_marina_EXH1	Persephonella_marina_EX-H1_protein	Persephonella_marina_EX-H1	Persephonella marina EX-H1	Persephonella_marina_EX-H1	Pacific Ocean	Bacteria	Aquificota	Aquificae	Hydrogenothermales	Hydrogenothermaceae	Persephonella	Persephonella marina		FALSE	FALSE	MMP02604029	309805
Vibrio_anguillarum_918178	Vibrio_anguillarum_91-8-178_protein	Vibrio_anguillarum_91-8-178	Vibrio anguillarum 91-8-178	Vibrio_anguillarum_91-8-178	Norway	Bacteria	Proteobacteria	Gammaproteobacteria	Enterobacterales	Vibrionaceae	Vibrio	Vibrio anguillarum		FALSE	FALSE	MMP03177582	55601
Rhodobacteraceae_bacterium_BAR1	Rhodobacteraceae_bacterium_BAR1_protein	Rhodobacteraceae_bacterium_BAR1	Rhodobacteraceae bacterium BAR1	Rhodobacteraceae_bacterium_BAR1	Norway	Bacteria	Proteobacteria	Alphaproteobacteria	Rhodobacterales	Rhodobacteraceae	Marinosulfonomonas	unclassified		FALSE	FALSE	MMP09939831	1904441
Piscirickettsia_salmonis_strain_AY6532B	Piscirickettsia_salmonis_strain_AY6532B_protein	Piscirickettsia_salmonis_strain_AY6532B	Piscirickettsia salmonis strain AY6532B	Piscirickettsia_salmonis_strain_AY6532B	Chile	Bacteria	Proteobacteria	Gammaproteobacteria	Piscirickettsiales	Piscirickettsiaceae	Piscirickettsia	Piscirickettsia salmonis		FALSE	FALSE	MMP04362180	1238
Haloarcula_sp_CBA1115	Haloarcula_sp_CBA1115_protein	Haloarcula_sp_CBA1115	Haloarcula sp. CBA1115	Haloarcula_sp_CBA1115	South Korea	Archaea	Halobacterota	Halobacteria	Halobacteriales	Haloarculaceae	Haloarcula	Haloarcula hispanica		FALSE	FALSE	MMP03278120	44098
Marinobacter_aquaeolei_VT8	Marinobacter_aquaeolei_VT8_protein	Marinobacter_aquaeolei_VT8	Marinobacter adhaerens HP15	Marinobacter_adhaerens_HP15	Germany	Bacteria	Proteobacteria	Gammaproteobacteria	Pseudomonadales	Oleiphilaceae	Marinobacter	Marinobacter adhaerens		FALSE	FALSE	MMP00713638	351348
Dokdonia_sp_PRO95	Dokdonia_sp_PRO95_protein	Dokdonia_sp_PRO95	Dokdonia sp. PRO95	Dokdonia_sp_PRO95	Germany	Bacteria	Bacteroidota	Bacteroidia	Flavobacteriales	Flavobacteriaceae	Dokdonia	Dokdonia sp000355805		FALSE	FALSE	MMP02469890	2024995
Aquiflexum_balticum_DSM_16537	Aquiflexum_balticum_DSM_16537_protein	Aquiflexum_balticum_DSM_16537	Aquiflexum balticum DSM 16537	Aquiflexum_balticum_DSM_16537	Baltic Sea	Bacteria	Bacteroidota	Bacteroidia	Cytophagales	Cyclobacteriaceae	Aquiflexum	Aquiflexum balticum		FALSE	FALSE	MMP00777080	758820
Alcanivorax_xenomutans_P40	Alcanivorax_xenomutans_P40_protein	Alcanivorax_xenomutans_P40	Alcanivorax xenomutans P40	Alcanivorax_xenomutans_P40	Indian Ocean	Bacteria	Proteobacteria	Gammaproteobacteria	Pseudomonadales	Alcanivoracaceae	Alcanivorax	Alcanivorax xenomutans		FALSE	FALSE	MMP03965495	1094342
Acaryochloris_marina_MBIC11017	Acaryochloris_marina_MBIC11017_protein	Acaryochloris_marina_MBIC11017	Acaryochloris marina MBIC11017	Acaryochloris_marina_MBIC11017	Japan	Bacteria	Cyanobacteria	Cyanobacteriia	Thermosynechococcales	Thermosynechococcaceae	Acaryochloris	Acaryochloris marina		FALSE	FALSE	MMP02604308	329726
Vibrio_alginolyticus_strain_ZJT	Vibrio_alginolyticus_strain_ZJ-T_protein	Vibrio_alginolyticus_strain_ZJ-T	Vibrio alginolyticus strain ZJ-T	Vibrio_alginolyticus_strain_ZJ-T	China	Bacteria	Proteobacteria	Gammaproteobacteria	Enterobacterales	Vibrionaceae	Vibrio	Vibrio alginolyticus		FALSE	FALSE	MMP05271497	663
Vibrio_anguillarum_PF4303	Vibrio_anguillarum_PF430-3_protein	Vibrio_anguillarum_PF430-3	Vibrio anguillarum PF430-3	Vibrio_anguillarum_PF430-3	Chile	Bacteria	Proteobacteria	Gammaproteobacteria	Enterobacterales	Vibrionaceae	Vibrio	Vibrio anguillarum		FALSE	FALSE	MMP03177783	55601
Mesorhizobium_sp_B7	Mesorhizobium_sp_B7_protein	Mesorhizobium_sp_B7	Mesorhizobium sp. B7	Mesorhizobium_sp_B7	China	Bacteria	Proteobacteria	Alphaproteobacteria	Rhizobiales	Rhizobiaceae	B7	B7 sp001889605		FALSE	FALSE	MMP06054042	1871066
Thermococcus_litoralis_DSM_5473	Thermococcus_litoralis_DSM_5473_protein	Thermococcus_litoralis_DSM_5473	Thermococcus litoralis DSM 5473	Thermococcus_litoralis_DSM_5473	Italy	Archaea	Euryarchaeota	Thermococci	Thermococcales	Thermococcaceae	Thermococcus_A	Thermococcus_A litoralis		FALSE	FALSE	MMP02603679	523849
Altererythrobacter_namhicola_strain_JCM_16345	Altererythrobacter_namhicola_strain_JCM_16345_protein	Altererythrobacter_namhicola_strain_JCM_16345	Altererythrobacter namhicola strain JCM 16345	Altererythrobacter_namhicola_strain_JCM_16345	South Korea	Bacteria	Proteobacteria	Alphaproteobacteria	Sphingomonadales	Sphingomonadaceae	Erythrobacter_E	Erythrobacter_E namhicola		FALSE	FALSE	MMP04870533	645517
Thermotoga_neapolitana_DSM_4359	Thermotoga_neapolitana_DSM_4359_protein	Thermotoga_neapolitana_DSM_4359	Thermotoga neapolitana DSM 4359	Thermotoga_neapolitana_DSM_4359	Italy	Bacteria	Thermotogota	Thermotogae	Thermotogales	Thermotogaceae	Thermotoga	Thermotoga neapolitana		FALSE	FALSE	MMP02603251	309803
Helicobacter_cetorum_MIT_995656	Helicobacter_cetorum_MIT_99-5656_protein	Helicobacter_cetorum_MIT_99-5656	Helicobacter cetorum MIT 99-5656	Helicobacter_cetorum_MIT_99-5656	United States of America	Bacteria	Campylobacterota	Campylobacteria	Campylobacterales	Helicobacteraceae	Helicobacter	Helicobacter cetorum		FALSE	FALSE	MMP02603198	138563
Renibacterium_salmoninarum_ATCC_33209	Renibacterium_salmoninarum_ATCC_33209_protein	Renibacterium_salmoninarum_ATCC_33209	Renibacterium salmoninarum ATCC 33209	Renibacterium_salmoninarum_ATCC_33209	United States of America	Bacteria	Actinobacteriota	Actinobacteria	Actinomycetales	Micrococcaceae	Renibacterium	Renibacterium salmoninarum		FALSE	FALSE	MMP02603684	288705
Vibrio_vulnificus_strain_93U204	Vibrio_vulnificus_strain_93U204_protein	Vibrio_vulnificus_strain_93U204	Paraphotobacterium marinum NSCS20N07D	Paraphotobacterium_marinum_NSCS20N07D	China	Bacteria	Proteobacteria	Gammaproteobacteria	Enterobacterales	Vibrionaceae	Paraphotobacterium	Paraphotobacterium marinum		FALSE	FALSE	MMP07329764	1009845
Phaeobacter_inhibens1	Phaeobacter_inhibens1_protein	Phaeobacter_inhibens1	Phaeobacter inhibens 2.10	Phaeobacter_inhibens_210	Australia	Bacteria	Proteobacteria	Alphaproteobacteria	Rhodobacterales	Rhodobacteraceae	Phaeobacter	Phaeobacter inhibens		FALSE	FALSE	MMP09780822	221822
Mycobacterium_pseudoshottsii_JCM_15466	Mycobacterium_pseudoshottsii_JCM_15466_protein	Mycobacterium_pseudoshottsii_JCM_15466	Mycobacterium pseudoshottsii JCM 15466	Mycobacterium_pseudoshottsii_JCM_15466	USA	Bacteria	Actinobacteriota	Actinobacteria	Mycobacteriales	Mycobacteriaceae	Mycobacterium	Mycobacterium pseudoshottsii		FALSE	FALSE	MMP00096819	1136880
Vibrio_coralliilyticus_RE98	Vibrio_coralliilyticus_RE98_protein	Vibrio_coralliilyticus_RE98	Vibrio coralliilyticus RE98	Vibrio_coralliilyticus_RE98	United States of America	Bacteria	Proteobacteria	Gammaproteobacteria	Enterobacterales	Vibrionaceae	Vibrio	Vibrio coralliilyticus		FALSE	FALSE	MMP02940923	190893
Lacinutrix_venerupis_DOK28	Lacinutrix_venerupis_DOK2-8_protein	Lacinutrix_venerupis_DOK2-8	Lacinutrix sp. Bg11-31	Lacinutrix_sp_Bg11-31	United States of America	Bacteria	Bacteroidota	Bacteroidia	Flavobacteriales	Flavobacteriaceae	Lacinutrix	Lacinutrix sp002831665		FALSE	FALSE	MMP08125751	1486034
Lacimicrobium_alkaliphilum_strain_KCTC_32984	Lacimicrobium_alkaliphilum_strain_KCTC_32984_protein	Lacimicrobium_alkaliphilum_strain_KCTC_32984	Kytococcus sedentarius DSM 20547	Kytococcus_sedentarius_DSM_20547	United States of America	Bacteria	Actinobacteriota	Actinobacteria	Actinomycetales	Dermatophilaceae	Kytococcus	Kytococcus sedentarius		FALSE	FALSE	MMP02598443	1526571
Staphylothermus_hellenicus_DSM_12710	Staphylothermus_hellenicus_DSM_12710_protein	Staphylothermus_hellenicus_DSM_12710	Staphylothermus hellenicus DSM 12710	Staphylothermus_hellenicus_DSM_12710	Greece	Archaea	Crenarchaeota	Thermoprotei	Desulfurococcales	Desulfurococcaceae	Staphylothermus	Staphylothermus hellenicus		FALSE	FALSE	MMP00002730	591019
Vibrio_campbellii_1114GL	Vibrio_campbellii_1114GL_protein	Vibrio_campbellii_1114GL	Vibrio campbellii 1114GL	Vibrio_campbellii_1114GL	Thailand	Bacteria	Proteobacteria	Gammaproteobacteria	Enterobacterales	Vibrionaceae	Vibrio	Vibrio campbellii		FALSE	FALSE	MMP04364235	680
Prochlorococcus_marinus_str_MIT_9301	Prochlorococcus_marinus_str_MIT_9301_protein	Prochlorococcus_marinus_str_MIT_9301	Prochlorococcus marinus str. MIT 9301	Prochlorococcus_marinus_str_MIT_9301	Sargasso Sea	Bacteria	Cyanobacteria	Cyanobacteriia	Synechococcales	Cyanobiaceae	Prochlorococcus_A	Prochlorococcus_A marinus_E		FALSE	FALSE	MMP02603288	45397
Salinibacter_ruber_M8	Salinibacter_ruber_M8_protein	Salinibacter_ruber_M8	Salinibacter ruber M8	Salinibacter_ruber_M8	Spain	Bacteria	Bacteroidota	Rhodothermia	Rhodothermales	Salinibacteraceae	Salinibacter	Salinibacter ruber		FALSE	FALSE	MMP3138292	761659
Methylophilales_bacterium_MBRSG12	Methylophilales_bacterium_MBRSG12_protein	Methylophilales_bacterium_MBRSG12	Methylophilales bacterium MBRSG12	Methylophilales_bacterium_MBRSG12	Saudi Arabia	Bacteria	Proteobacteria	Gammaproteobacteria	Burkholderiales	Methylophilaceae	BACL14	BACL14 sp001044335		FALSE	FALSE	MMP03377048	1623449
Flavobacterium_psychrophilum_strain_CSF25993	Flavobacterium_psychrophilum_strain_CSF259-93_protein	Flavobacterium_psychrophilum_strain_CSF259-93	Flavobacterium psychrophilum strain CSF259-93	Flavobacterium_psychrophilum_strain_CSF259-93	United States of America	Bacteria	Bacteroidota	Bacteroidia	Flavobacteriales	Flavobacteriaceae	Flavobacterium	Flavobacterium psychrophilum		FALSE	FALSE	MMP02770278	96345
Piscirickettsia_salmonis_strain_PM22180B	Piscirickettsia_salmonis_strain_PM22180B_protein	Piscirickettsia_salmonis_strain_PM22180B	Piscirickettsia salmonis strain PM22180B	Piscirickettsia_salmonis_strain_PM22180B	Chile	Bacteria	Proteobacteria	Gammaproteobacteria	Piscirickettsiales	Piscirickettsiaceae	Piscirickettsia	Piscirickettsia salmonis		FALSE	FALSE	MMP04376232	1238
Vibrio_anguillarum_PF7	Vibrio_anguillarum_PF7_protein	Vibrio_anguillarum_PF7	Vibrio anguillarum PF7	Vibrio_anguillarum_PF7	Chile	Bacteria	Proteobacteria	Gammaproteobacteria	Enterobacterales	Vibrionaceae	Vibrio	Vibrio anguillarum		FALSE	FALSE	MMP03177770	55601
Thioflavicoccus_mobilis_8321	Thioflavicoccus_mobilis_8321_protein	Thioflavicoccus_mobilis_8321	Thioflavicoccus mobilis 8321	Thioflavicoccus_mobilis_8321	United States of America	Bacteria	Proteobacteria	Gammaproteobacteria	Chromatiales	Chromatiaceae	Thioflavicoccus	Thioflavicoccus mobilis		FALSE	FALSE	MMP02232063	765912
Alteromonas_macleodii_AltDE1	Alteromonas_macleodii_AltDE1_protein	Alteromonas_macleodii_AltDE1	Alteromonas macleodii AltDE1	Alteromonas_macleodii_AltDE1	Italy	Bacteria	Proteobacteria	Gammaproteobacteria	Enterobacterales	Alteromonadaceae	Alteromonas	Alteromonas mediterranea		FALSE	FALSE	MMP02604119	1004786
Vibrio_anguillarum_775	Vibrio_anguillarum_775_protein	Vibrio_anguillarum_775	Vibrio anguillarum 775	Vibrio_anguillarum_775	United States of America	Bacteria	Proteobacteria	Gammaproteobacteria	Enterobacterales	Vibrionaceae	Vibrio	Vibrio anguillarum		FALSE	FALSE	MMP02603689	882102
Vibrio_parahaemolyticus_R13_MMP08774111	Vibrio_parahaemolyticus_R13_MMP08774111_protein	Vibrio_parahaemolyticus_R13_MMP08774111	Vibrio parahaemolyticus R13	Vibrio_parahaemolyticus_R13	missing	Bacteria	Proteobacteria	Gammaproteobacteria	Enterobacterales	Vibrionaceae	Vibrio	Vibrio parahaemolyticus		FALSE	FALSE	MMP08774111	1288784
Idiomarina_sp_OT375b_MMP08606195	Idiomarina_sp_OT37-5b_MMP08606195_protein	Idiomarina_sp_OT37-5b_MMP08606195	Idiomarina sp. OT37-5b	Idiomarina_sp_OT37-5b	China	Bacteria	Proteobacteria	Gammaproteobacteria	Enterobacterales	Alteromonadaceae	Idiomarina	Idiomarina sp002968395		FALSE	FALSE	MMP08606195	2100422
Tessaracoccus_sp_NSG39	Tessaracoccus_sp_NSG39_protein	Tessaracoccus_sp_NSG39	Tessaracoccus sp. NSG39	Tessaracoccus_sp_NSG39	South Korea	Bacteria	Actinobacteriota	Actinobacteria	Propionibacteriales	Propionibacteriaceae	Tessaracoccus	Tessaracoccus aquimaris		FALSE	FALSE	MMP06240846	1971211
Formosa_haliotis_strain_LMG_28520	Formosa_haliotis_strain_LMG_28520_protein	Formosa_haliotis_strain_LMG_28520	Formosa haliotis strain LMG 28520	Formosa_haliotis_strain_LMG_28520	Japan	Bacteria	Bacteroidota	Bacteroidia	Flavobacteriales	Flavobacteriaceae	Formosa	Formosa haliotis		FALSE	FALSE	MMP00052035	1555194
Phaeobacter_inhibens_P72_MMP03294488	Phaeobacter_inhibens_P72_MMP03294488_protein	Phaeobacter_inhibens_P72_MMP03294488	Phaeobacter inhibens P72	Phaeobacter_inhibens_P72	Spain	Bacteria	Proteobacteria	Alphaproteobacteria	Rhodobacterales	Rhodobacteraceae	Phaeobacter	Phaeobacter inhibens		FALSE	FALSE	MMP03294488	999548
Rhodobacter_sphaeroides_strain_AB27	Rhodobacter_sphaeroides_strain_AB27_protein	Rhodobacter_sphaeroides_strain_AB27	Rhodobacter sphaeroides strain AB27	Rhodobacter_sphaeroides_strain_AB27	United States	Bacteria	Proteobacteria	Alphaproteobacteria	Rhodobacterales	Rhodobacteraceae	Rhodobacter_A	Rhodobacter_A sphaeroides		FALSE	FALSE	MMP10286437	1063
Methanococcoides_methylutens_MM1	Methanococcoides_methylutens_MM1_protein	Methanococcoides_methylutens_MM1	Methanococcoides methylutens MM1	Methanococcoides_methylutens_MM1	Tanzania	Archaea	Halobacterota	Methanosarcinia	Methanosarcinales	Methanosarcinaceae	Methanococcoides	Methanococcoides methylutens_A		FALSE	FALSE	MMP03074571	1434104
Piscirickettsia_salmonis_strain_PM58386B	Piscirickettsia_salmonis_strain_PM58386B_protein	Piscirickettsia_salmonis_strain_PM58386B	Piscirickettsia salmonis strain PM58386B	Piscirickettsia_salmonis_strain_PM58386B	Chile	Bacteria	Proteobacteria	Gammaproteobacteria	Piscirickettsiales	Piscirickettsiaceae	Piscirickettsia	Piscirickettsia salmonis		FALSE	FALSE	MMP04362178	1238
Photobacterium_damselae_Phdp_Wu1_MMP06075355	Photobacterium_damselae_Phdp_Wu-1_MMP06075355_protein	Photobacterium_damselae_Phdp_Wu-1_MMP06075355	Photobacterium damselae Phdp Wu-1	Photobacterium_damselae_Phdp_Wu-1	China	Bacteria	Proteobacteria	Gammaproteobacteria	Enterobacterales	Vibrionaceae	Photobacterium	Photobacterium damselae		FALSE	FALSE	MMP06075355	38293
Colwellia_sp_PAMC_20917	Colwellia_sp_PAMC_20917_protein	Colwellia_sp_PAMC_20917	Colwellia sp. PAMC 20917	Colwellia_sp_PAMC_20917	Norway	Bacteria	Proteobacteria	Gammaproteobacteria	Enterobacterales	Alteromonadaceae	Colwellia	Colwellia sp001767295		FALSE	FALSE	MMP04562546	56799
Piscirickettsia_salmonis_strain_PM23019A	Piscirickettsia_salmonis_strain_PM23019A_protein	Piscirickettsia_salmonis_strain_PM23019A	Piscirickettsia salmonis strain PM23019A	Piscirickettsia_salmonis_strain_PM23019A	Chile	Bacteria	Proteobacteria	Gammaproteobacteria	Piscirickettsiales	Piscirickettsiaceae	Piscirickettsia	Piscirickettsia salmonis		FALSE	FALSE	MMP04362173	1238
Weissella_ceti_strain_WS74	Weissella_ceti_strain_WS74_protein	Weissella_ceti_strain_WS74	Weissella ceti strain WS74	Weissella_ceti_strain_WS74	Brazil	Bacteria	Firmicutes	Bacilli	Lactobacillales	Lactobacillaceae	Weissella	Weissella ceti		FALSE	FALSE	MMP02947894	759620
Methanosarcina_sp_MTP4	Methanosarcina_sp_MTP4_protein	Methanosarcina_sp_MTP4	Methanosarcina sp. MTP4	Methanosarcina_sp_MTP4	France	Archaea	Halobacterota	Methanosarcinia	Methanosarcinales	Methanosarcinaceae	MTP4	MTP4 sp000970045		FALSE	FALSE	MMP03074591	2213
Dokdonia_sp_DokdP16_MMP08952669	Dokdonia_sp_Dokd-P16_MMP08952669_protein	Dokdonia_sp_Dokd-P16_MMP08952669	Dokdonia sp. Dokd-P16	Dokdonia_sp_Dokd-P16	missing	Bacteria	Bacteroidota	Bacteroidia	Flavobacteriales	Flavobacteriaceae	Dokdonia	Dokdonia sp003095655		FALSE	FALSE	MMP08952669	2173169
Mariprofundus_ferrinatatus_strain_CP8	Mariprofundus_ferrinatatus_strain_CP-8_protein	Mariprofundus_ferrinatatus_strain_CP-8	Mariprofundus ferrinatatus strain CP-8	Mariprofundus_ferrinatatus_strain_CP-8	United States of America	Bacteria	Proteobacteria	Zetaproteobacteria	Mariprofundales	Mariprofundaceae	Mariprofundus	Mariprofundus ferrinatatus		FALSE	FALSE	MMP06046393	1921087
Geobacillus_kaustophilus_HTA426	Geobacillus_kaustophilus_HTA426_protein	Geobacillus_kaustophilus_HTA426	Geobacillus kaustophilus HTA426	Geobacillus_kaustophilus_HTA426	Pacific Ocean	Bacteria	Firmicutes	Bacilli	Bacillales	Anoxybacillaceae	Geobacillus	Geobacillus thermoleovorans		FALSE	FALSE	MMP00061072	235909
Rhodococcus_sp_B7740	Rhodococcus_sp_B7740_protein	Rhodococcus_sp_B7740	Rhodococcus sp. B7740	Rhodococcus_sp_B7740	Arctic Ocean	Bacteria	Actinobacteriota	Actinobacteria	Mycobacteriales	Mycobacteriaceae	Rhodococcus	Rhodococcus sp000954115		FALSE	TRUE	MMP03140693	1831
Streptococcus_iniae_strain_YSFST0182	Streptococcus_iniae_strain_YSFST01-82_protein	Streptococcus_iniae_strain_YSFST01-82	Streptococcus iniae strain YSFST01-82	Streptococcus_iniae_strain_YSFST01-82	South Korea	Bacteria	Firmicutes	Bacilli	Lactobacillales	Streptococcaceae	Streptococcus	Streptococcus iniae		FALSE	FALSE	MMP03286870	1346
Pseudoalteromonas_luteoviolacea_strain_S4054	Pseudoalteromonas_luteoviolacea_strain_S4054_protein	Pseudoalteromonas_luteoviolacea_strain_S4054	Pseudoalteromonas luteoviolacea strain S4054	Pseudoalteromonas_luteoviolacea_strain_S4054	Pacific Ocean	Bacteria	Proteobacteria	Gammaproteobacteria	Enterobacterales	Alteromonadaceae	Pseudoalteromonas	Pseudoalteromonas luteoviolacea_G		FALSE	FALSE	MMP04508260	1129367
Synechococcus_sp_NIES970	Synechococcus_sp_NIES-970_protein	Synechococcus_sp_NIES-970	Synechococcus sp. NIES-970	Synechococcus_sp_NIES-970	Japan	Bacteria	Cyanobacteria	Cyanobacteriia	Cyanobacteriales	Limnotrichaceae	Limnothrix	Limnothrix sp002356215		FALSE	FALSE	MMP00051107	1131
Pyrolobus_fumarii_1A	Pyrolobus_fumarii_1A_protein	Pyrolobus_fumarii_1A	Pyrolobus fumarii 1A	Pyrolobus_fumarii_1A	Atlantic Ocean	Archaea	Crenarchaeota	Thermoprotei	Desulfurococcales	Pyrodictiaceae	Pyrolobus	Pyrolobus fumarii		FALSE	FALSE	MMP02232047	694429
Formosa_agariphila_KMM_3901	Formosa_agariphila_KMM_3901_protein	Formosa_agariphila_KMM_3901	Formosa agariphila KMM 3901	Formosa_agariphila_KMM_3901	Russia	Bacteria	Bacteroidota	Bacteroidia	Flavobacteriales	Flavobacteriaceae	Formosa	Formosa agariphila		FALSE	FALSE	MMP3139019	1347342
Sphingopyxis_alaskensis_RB2256	Sphingopyxis_alaskensis_RB2256_protein	Sphingopyxis_alaskensis_RB2256	Sphingopyxis alaskensis RB2256	Sphingopyxis_alaskensis_RB2256	United States of America	Bacteria	Proteobacteria	Alphaproteobacteria	Sphingomonadales	Sphingomonadaceae	Sphingopyxis	Sphingopyxis alaskensis		FALSE	FALSE	MMP02598319	317655
Lactococcus_garvieae_Lg2	Lactococcus_garvieae_Lg2_protein	Lactococcus_garvieae_Lg2	Lactococcus garvieae ATCC 49156	Lactococcus_garvieae_ATCC_49156	Japan	Bacteria	Firmicutes	Bacilli	Lactobacillales	Streptococcaceae	Lactococcus	Lactococcus garvieae		FALSE	FALSE	MMP02596969	420890
Prochlorococcus_sp_MIT_0801	Prochlorococcus_sp_MIT_0801_protein	Prochlorococcus_sp_MIT_0801	Prochlorococcus sp. MIT 0801	Prochlorococcus_sp_MIT_0801	Sargasso Sea	Bacteria	Cyanobacteria	Cyanobacteriia	Synechococcales	Cyanobiaceae	Prochlorococcus_B	Prochlorococcus_B sp000757865		FALSE	FALSE	MMP02769563	1220
Marinitoga_sp_1137	Marinitoga_sp_1137_protein	Marinitoga_sp_1137	Marinitoga piezophila KA3	Marinitoga_piezophila_KA3	Pacific Ocean	Bacteria	Thermotogota	Thermotogae	Petrotogales	Petrotogaceae	Marinitoga	Marinitoga piezophila		FALSE	FALSE	MMP02261422	1545835
Arcticibacterium_luteifluviistationis	Arcticibacterium_luteifluviistationis_protein	Arcticibacterium_luteifluviistationis	Arcticibacterium luteifluviistationis SM1504	Arcticibacterium_luteifluviistationis_SM1504	Arctic Ocean	Bacteria	Bacteroidota	Bacteroidia	Cytophagales	Spirosomaceae	Arcticibacterium	Arcticibacterium luteifluviistationis		FALSE	TRUE	MMP09208224	1784714
Salinibacter_ruber2	Salinibacter_ruber2_protein	Salinibacter_ruber2	Salinibacter ruber P18	Salinibacter_ruber_P18	Spain	Bacteria	Bacteroidota	Rhodothermia	Rhodothermales	Salinibacteraceae	Salinibacter	Salinibacter ruber		FALSE	FALSE	MMP09375025	761659
Pseudoalteromonas_issachenkonii_strain_KCTC_12958	Pseudoalteromonas_issachenkonii_strain_KCTC_12958_protein	Pseudoalteromonas_issachenkonii_strain_KCTC_12958	Pseudoalteromonas issachenkonii strain KCTC 12958	Pseudoalteromonas_issachenkonii_strain_KCTC_12958	Pacific Ocean	Bacteria	Proteobacteria	Gammaproteobacteria	Enterobacterales	Alteromonadaceae	Pseudoalteromonas	Pseudoalteromonas tetraodonis		FALSE	FALSE	MMP04299559	152297
Phaeobacter_inhibens_P57_MMP03294477	Phaeobacter_inhibens_P57_MMP03294477_protein	Phaeobacter_inhibens_P57_MMP03294477	Phaeobacter inhibens P57	Phaeobacter_inhibens_P57	Denmark	Bacteria	Proteobacteria	Alphaproteobacteria	Rhodobacterales	Rhodobacteraceae	Phaeobacter	Phaeobacter inhibens		FALSE	FALSE	MMP03294477	999548
Acinetobacter_venetianus_VEC3	Acinetobacter_venetianus_VE-C3_protein	Acinetobacter_venetianus_VE-C3	Acinetobacter venetianus VE-C3	Acinetobacter_venetianus_VE-C3	Italy	Bacteria	Proteobacteria	Gammaproteobacteria	Pseudomonadales	Moraxellaceae	Acinetobacter	Acinetobacter venetianus		FALSE	FALSE	MMP02471758	52133
Streptomyces_sp_ADI95_16	Streptomyces_sp_ADI95_16_protein	Streptomyces_sp_ADI95_16	Streptomyces sp. ADI95-16	Streptomyces_sp_ADI95-16	Norway	Bacteria	Actinobacteriota	Actinobacteria	Streptomycetales	Streptomycetaceae	Streptomyces	Streptomyces sp000412265		FALSE	FALSE	MMP10372319	1244134
Salinigranum_rubrum_GX10_MMP08381148	Salinigranum_rubrum_GX10_MMP08381148_protein	Salinigranum_rubrum_GX10_MMP08381148	Salinigranum rubrum GX10	Salinigranum_rubrum_GX10	China	Archaea	Halobacterota	Halobacteria	Halobacteriales	Haloferacaceae	Salinigranum	Salinigranum rubrum		FALSE	FALSE	MMP08381148	755307
Phaeobacter_inhibens_P74_MMP03294490	Phaeobacter_inhibens_P74_MMP03294490_protein	Phaeobacter_inhibens_P74_MMP03294490	Phaeobacter inhibens P74	Phaeobacter_inhibens_P74	Spain	Bacteria	Proteobacteria	Alphaproteobacteria	Rhodobacterales	Rhodobacteraceae	Phaeobacter	Phaeobacter inhibens		FALSE	FALSE	MMP03294490	999548
Marinobacter_adhaerens_HP15	Marinobacter_adhaerens_HP15_protein	Marinobacter_adhaerens_HP15	Marinitoga sp. 1137	Marinitoga_sp_1137	missing	Bacteria	Thermotogota	Thermotogae	Petrotogales	Petrotogaceae	Marinitoga	Marinitoga piezophila		FALSE	FALSE	MMP03069110	225937
Epibacterium_mobile_strain_EPIB1	Epibacterium_mobile_strain_EPIB1_protein	Epibacterium_mobile_strain_EPIB1	Epibacterium mobile strain EPIB1	Epibacterium_mobile_strain_EPIB1	Pacific Ocean	Bacteria	Proteobacteria	Alphaproteobacteria	Rhodobacterales	Rhodobacteraceae	Tritonibacter	Tritonibacter mobile		FALSE	FALSE	MMP4921595	379347
Methanocaldococcus_fervens_AG86	Methanocaldococcus_fervens_AG86_protein	Methanocaldococcus_fervens_AG86	Methanocaldococcus fervens AG86	Methanocaldococcus_fervens_AG86	United States of America	Archaea	Euryarchaeota	Methanococci	Methanococcales	Methanocaldococcaceae	Methanocaldococcus	Methanocaldococcus fervens		FALSE	FALSE	MMP02598490	573064
Vibrio_parahaemolyticus_strain_FORC_018	Vibrio_parahaemolyticus_strain_FORC_018_protein	Vibrio_parahaemolyticus_strain_FORC_018	Vibrio parahaemolyticus UCM-V493	Vibrio_parahaemolyticus_UCM-V493	Spain	Bacteria	Proteobacteria	Gammaproteobacteria	Enterobacterales	Vibrionaceae	Vibrio	Vibrio parahaemolyticus		FALSE	FALSE	MMP03081521	670
Sulfitobacter_sp_SK012	Sulfitobacter_sp_SK012_protein	Sulfitobacter_sp_SK012	Sulfitobacter sp. SK012	Sulfitobacter_sp_SK012	North Sea	Bacteria	Proteobacteria	Alphaproteobacteria	Rhodobacterales	Rhodobacteraceae	Sulfitobacter	unclassified		FALSE	FALSE	MMP08329231	1903071
Haloplanus_aerogenes_strain_JCM_16430	Haloplanus_aerogenes_strain_JCM_16430_protein	Haloplanus_aerogenes_strain_JCM_16430	Haloplanus aerogenes strain JCM 16430	Haloplanus_aerogenes_strain_JCM_16430	China	Archaea	Halobacterota	Halobacteria	Halobacteriales	Haloferacaceae	Haloplanus	unclassified		FALSE	FALSE	MMP09684815	660522
Streptomyces_sp_452_MMP08957528	Streptomyces_sp_452_MMP08957528_protein	Streptomyces_sp_452_MMP08957528	Streptomyces sp. 452	Streptomyces_sp_452	China	Bacteria	Actinobacteriota	Actinobacteria	Streptomycetales	Streptomycetaceae	Streptomyces	Streptomyces sp003074055		FALSE	FALSE	MMP08957528	271448
Geoglobus_acetivorans_SBH6	Geoglobus_acetivorans_SBH6_protein	Geoglobus_acetivorans_SBH6	Geoglobus acetivorans SBH6	Geoglobus_acetivorans_SBH6	Japan	Archaea	Halobacterota	Archaeoglobi	Archaeoglobales	Archaeoglobaceae	Geoglobus	Geoglobus acetivorans		FALSE	FALSE	MMP03070125	565033
Candidatus_Ruthia_magnifica_str_Cm_Calyptogena_magnifica	Candidatus_Ruthia_magnifica_str_Cm_Calyptogena_magnifica_protein	Candidatus_Ruthia_magnifica_str_Cm_Calyptogena_magnifica	Candidatus Ruthia magnifica str. Cm (Calyptogena magnifica)	Candidatus_Ruthia_magnifica_str_Cm_Calyptogena_magnifica	Pacific Ocean	Bacteria	Proteobacteria	Gammaproteobacteria	Thiomicrospirales	Thioglobaceae	Ruthia	Ruthia magnifica		FALSE	FALSE	MMP02598375	386487
Nonlabens_marinus_S108	Nonlabens_marinus_S1-08_protein	Nonlabens_marinus_S1-08	Nonlabens marinus S1-08	Nonlabens_marinus_S1-08	Pacific Ocean	Bacteria	Bacteroidota	Bacteroidia	Flavobacteriales	Flavobacteriaceae	Nonlabens	Nonlabens marinus		FALSE	FALSE	MMP00061027	930802
Synechococcus_sp_WH_7803	Synechococcus_sp_WH_7803_protein	Synechococcus_sp_WH_7803	Synechococcus sp. WH 7803	Synechococcus_sp_WH_7803	Sargasso Sea	Bacteria	Cyanobacteria	Cyanobacteriia	Synechococcales	Cyanobiaceae	Synechococcus_C	Synechococcus_C sp000063505		FALSE	FALSE	MMP3138264	1131
Alteromonas_sp_RW2A1	Alteromonas_sp_RW2A1_protein	Alteromonas_sp_RW2A1	Alteromonas sp. RW2A1	Alteromonas_sp_RW2A1	Baltic Sea	Bacteria	Proteobacteria	Gammaproteobacteria	Enterobacterales	Alteromonadaceae	Alteromonas	Alteromonas sp002831605		FALSE	FALSE	MMP05992015	232
Tenericutes_bacterium_MZXQ	Tenericutes_bacterium_MZ-XQ_protein	Tenericutes_bacterium_MZ-XQ	Tenericutes bacterium MZ-XQ	Tenericutes_bacterium_MZ-XQ	Japan	Bacteria	Firmicutes	Bacilli	Acholeplasmatales	Acholeplasmataceae	MZ-XQ	MZ-XQ sp002838205		FALSE	FALSE	MMP05928844	2231116
Alcaligenes_faecalis	Alcaligenes_faecalis_protein	Alcaligenes_faecalis	Alcaligenes faecalis J481	Alcaligenes_faecalis_J481	USA	Bacteria	Proteobacteria	Gammaproteobacteria	Burkholderiales	Burkholderiaceae	Alcaligenes	Alcaligenes aquatilis		FALSE	FALSE	MMP10101723	511
Pseudoalteromonas_sp_1_2015MBL_MicDiv_strain_15DKN1	Pseudoalteromonas_sp_1_2015MBL_MicDiv_strain_15DKN1_protein	Pseudoalteromonas_sp_1_2015MBL_MicDiv_strain_15DKN1	Pseudoalteromonas sp. 1_2015MBL_MicDiv strain 15DKN1	Pseudoalteromonas_sp_1_2015MBL_MicDiv_strain_15DKN1	United States of America	Bacteria	Proteobacteria	Gammaproteobacteria	Enterobacterales	Alteromonadaceae	Pseudoalteromonas	Pseudoalteromonas fuliginea		FALSE	FALSE	MMP04096401	1720343
Thermococcus_sp_CDGS	Thermococcus_sp_CDGS_protein	Thermococcus_sp_CDGS	Thermococcus sp. CDGS	Thermococcus_sp_CDGS	Mexico	Archaea	Euryarchaeota	Thermococci	Thermococcales	Thermococcaceae	Thermococcus	Thermococcus piezophilus		FALSE	FALSE	MMP04915575	35749
Vibrio_campbellii_20130629003S01	Vibrio_campbellii_20130629003S01_protein	Vibrio_campbellii_20130629003S01	Vibrio campbellii 20130629003S01	Vibrio_campbellii_20130629003S01	China	Bacteria	Proteobacteria	Gammaproteobacteria	Enterobacterales	Vibrionaceae	Vibrio	Vibrio campbellii		FALSE	FALSE	MMP06310879	680
Carnobacterium_sp_174	Carnobacterium_sp_17-4_protein	Carnobacterium_sp_17-4	Carnobacterium sp. 17-4	Carnobacterium_sp_17-4	Norway	Bacteria	Firmicutes	Bacilli	Lactobacillales	Carnobacteriaceae	Carnobacterium_A	Carnobacterium_A sp000195575		FALSE	FALSE	MMP02603266	48221
Erythrobacter_sp_Alg23114_MMP19230418	Erythrobacter_sp_Alg231-14_MMP19230418_protein	Erythrobacter_sp_Alg231-14_MMP19230418	Erythrobacter sp. Alg231-14	Erythrobacter_sp_Alg231-14	Portugal	Bacteria	Proteobacteria	Alphaproteobacteria	Sphingomonadales	Sphingomonadaceae	Erythrobacter	Erythrobacter sp900149685		FALSE	FALSE	MMP19230418	1922225
Glaciecola_nitratireducens_FR1064	Glaciecola_nitratireducens_FR1064_protein	Glaciecola_nitratireducens_FR1064	Glaciecola nitratireducens FR1064	Glaciecola_nitratireducens_FR1064	South Korea	Bacteria	Proteobacteria	Gammaproteobacteria	Enterobacterales	Alteromonadaceae	Glaciecola	Glaciecola nitratireducens		FALSE	FALSE	MMP02603857	1085623
Vibrio_furnissii_NCTC_11218	Vibrio_furnissii_NCTC_11218_protein	Vibrio_furnissii_NCTC_11218	Vibrio furnissii NCTC 11218	Vibrio_furnissii_NCTC_11218	United Kingdom	Bacteria	Proteobacteria	Gammaproteobacteria	Enterobacterales	Vibrionaceae	Vibrio	Vibrio furnissii		FALSE	FALSE	MMP02603955	903510
Vibrio_anguillarum_879117	Vibrio_anguillarum_87-9-117_protein	Vibrio_anguillarum_87-9-117	Vibrio anguillarum 87-9-117	Vibrio_anguillarum_87-9-117	Finland	Bacteria	Proteobacteria	Gammaproteobacteria	Enterobacterales	Vibrionaceae	Vibrio	Vibrio anguillarum		FALSE	FALSE	MMP03178219	55601
Marinobacter_sp_Arc7_DN_1	Marinobacter_sp_Arc7_DN_1_protein	Marinobacter_sp_Arc7_DN_1	Marinobacter sp. Arc7-DN-1	Marinobacter_sp_Arc7-DN-1	Arctic Ocean	Bacteria	Proteobacteria	Gammaproteobacteria	Pseudomonadales	Oleiphilaceae	Marinobacter	unclassified		FALSE	TRUE	MMP09874278	50741
Chromohalobacter_salexigens_DSM_3043	Chromohalobacter_salexigens_DSM_3043_protein	Chromohalobacter_salexigens_DSM_3043	Chromohalobacter salexigens DSM 3043	Chromohalobacter_salexigens_DSM_3043	Netherlands	Bacteria	Proteobacteria	Gammaproteobacteria	Pseudomonadales	Halomonadaceae	Chromohalobacter	Chromohalobacter salexigens		FALSE	FALSE	MMP02598275	290398
Celeribacter_marinus_strain_IMCC12053	Celeribacter_marinus_strain_IMCC12053_protein	Celeribacter_marinus_strain_IMCC12053	Celeribacter marinus strain IMCC12053	Celeribacter_marinus_strain_IMCC12053	South Korea	Bacteria	Proteobacteria	Alphaproteobacteria	Rhodobacterales	Rhodobacteraceae	Celeribacter_A	Celeribacter_A marinus		FALSE	FALSE	MMP03837864	1397108
Candidatus_Nitrosopelagicus_brevis_CN25	Candidatus_Nitrosopelagicus_brevis_CN25_protein	Candidatus_Nitrosopelagicus_brevis_CN25	Candidatus Nitrosopelagicus brevis CN25	Candidatus_Nitrosopelagicus_brevis_CN25	North Pacific Ocean	Archaea	Crenarchaeota	Nitrososphaeria	Nitrososphaerales	Nitrosopumilaceae	Nitrosopelagicus	Nitrosopelagicus brevis		FALSE	FALSE	MMP05172241	1410606
Prochlorococcus_marinus_str_MIT_9211	Prochlorococcus_marinus_str_MIT_9211_protein	Prochlorococcus_marinus_str_MIT_9211	Prochlorococcus marinus str. MIT 9211	Prochlorococcus_marinus_str_MIT_9211	Pacific Ocean	Bacteria	Cyanobacteria	Cyanobacteriia	Synechococcales	Cyanobiaceae	Prochlorococcus_D	Prochlorococcus_D marinus_B		FALSE	FALSE	MMP00622972	45397
Alteromonas_mediterranea_strain_CP49	Alteromonas_mediterranea_strain_CP49_protein	Alteromonas_mediterranea_strain_CP49	Alteromonas mediterranea strain CP49	Alteromonas_mediterranea_strain_CP49	Mediterranean Sea	Bacteria	Proteobacteria	Gammaproteobacteria	Enterobacterales	Alteromonadaceae	Alteromonas	Alteromonas mediterranea		FALSE	FALSE	MMP05991973	314275
Vibrio_anguillarum_VIB12	Vibrio_anguillarum_VIB12_protein	Vibrio_anguillarum_VIB12	Vibrio anguillarum VIB12	Vibrio_anguillarum_VIB12	Greece	Bacteria	Proteobacteria	Gammaproteobacteria	Enterobacterales	Vibrionaceae	Vibrio	Vibrio anguillarum		FALSE	FALSE	MMP07622449	55601
Muricauda_lutaonensis_strain_CCHSB11	Muricauda_lutaonensis_strain_CC-HSB-11_protein	Muricauda_lutaonensis_strain_CC-HSB-11	Muricauda lutaonensis strain CC-HSB-11	Muricauda_lutaonensis_strain_CC-HSB-11	Taiwan	Bacteria	Bacteroidota	Bacteroidia	Flavobacteriales	Flavobacteriaceae	Muricauda_A	Muricauda_A lutaonensis		FALSE	FALSE	MMP03382536	516051
Erysipelothrix_rhusiopathiae	Erysipelothrix_rhusiopathiae_protein	Erysipelothrix_rhusiopathiae	Erysipelothrix rhusiopathiae KC-Sb-R1	Erysipelothrix_rhusiopathiae_KC-Sb-R1	South Korea	Bacteria	Firmicutes	Bacilli	Erysipelotrichales	Erysipelotrichaceae	Erysipelothrix	Erysipelothrix rhusiopathiae		FALSE	FALSE	MMP10373677	1648
Nanoarchaeum_equitans_Kin4M	Nanoarchaeum_equitans_Kin4-M_protein	Nanoarchaeum_equitans_Kin4-M	Nanoarchaeum equitans Kin4-M	Nanoarchaeum_equitans_Kin4-M	Iceland	Archaea	Nanoarchaeota	Nanoarchaeia	Nanoarchaeales	Nanoarchaeaceae	Nanoarchaeum	Nanoarchaeum equitans		FALSE	FALSE	MMP02603208	160232
Pelobacter_acetylenicus_strain_DSM_3247	Pelobacter_acetylenicus_strain_DSM_3247_protein	Pelobacter_acetylenicus_strain_DSM_3247	Pelobacter acetylenicus DSM 3247	Pelobacter_acetylenicus_DSM_3247	Italy	Bacteria	Desulfuromonadota	Desulfuromonadia	Desulfuromonadales	Pelobacteraceae_A	Pelobacter_A	Pelobacter_A acetylenicus		FALSE	FALSE	MMP04909702	29542
Chromobacterium_sp_IIBBL_112_1	Chromobacterium_sp_IIBBL_112_1_protein	Chromobacterium_sp_IIBBL_112_1	Chromobacterium sp. IIBBL 112-1	Chromobacterium_sp_IIBBL_112-1	USA	Bacteria	Proteobacteria	Gammaproteobacteria	Burkholderiales	Chromobacteriaceae	Chromobacterium	unclassified		FALSE	FALSE	MMP09210928	306190
Phaeobacter_gallaeciensis_strain_P75	Phaeobacter_gallaeciensis_strain_P75_protein	Phaeobacter_gallaeciensis_strain_P75	Phaeobacter gallaeciensis P75	Phaeobacter_gallaeciensis_P75	Spain	Bacteria	Proteobacteria	Alphaproteobacteria	Rhodobacterales	Rhodobacteraceae	Phaeobacter	Phaeobacter gallaeciensis		FALSE	FALSE	MMP03294491	60890
Methylomonas_methanica_MC09	Methylomonas_methanica_MC09_protein	Methylomonas_methanica_MC09	Methylomonas methanica MC09	Methylomonas_methanica_MC09	United Kingdom	Bacteria	Proteobacteria	Gammaproteobacteria	Methylococcales	Methylomonadaceae	Methylomonas	Methylomonas methanica_B		FALSE	FALSE	MMP00713628	857087
Echinicola_vietnamensis_DSM_17526	Echinicola_vietnamensis_DSM_17526_protein	Echinicola_vietnamensis_DSM_17526	Echinicola vietnamensis DSM 17526	Echinicola_vietnamensis_DSM_17526	Vietnam	Bacteria	Bacteroidota	Bacteroidia	Cytophagales	Cyclobacteriaceae	Echinicola	Echinicola vietnamensis		FALSE	FALSE	MMP02232018	926556
Pseudoalteromonas_agarivorans	Pseudoalteromonas_agarivorans_protein	Pseudoalteromonas_agarivorans	Pseudoalteromonas agarivorans Hao 2018	Pseudoalteromonas_agarivorans_Hao_2018	China	Bacteria	Proteobacteria	Gammaproteobacteria	Enterobacterales	Alteromonadaceae	Pseudoalteromonas	Pseudoalteromonas agarivorans		FALSE	FALSE	MMP10233602	176102
Phaeobacter_gallaeciensis_strain_P63	Phaeobacter_gallaeciensis_strain_P63_protein	Phaeobacter_gallaeciensis_strain_P63	Phaeobacter gallaeciensis P63	Phaeobacter_gallaeciensis_P63	Spain	Bacteria	Proteobacteria	Alphaproteobacteria	Rhodobacterales	Rhodobacteraceae	Phaeobacter	Phaeobacter gallaeciensis		FALSE	FALSE	MMP03294483	60890
Methanosarcina_siciliae_HI350	Methanosarcina_siciliae_HI350_protein	Methanosarcina_siciliae_HI350	Methanosarcina siciliae HI350	Methanosarcina_siciliae_HI350	United States of America	Archaea	Halobacterota	Methanosarcinia	Methanosarcinales	Methanosarcinaceae	Methanosarcina	Methanosarcina siciliae		FALSE	FALSE	MMP03074588	1434119
Pseudoalteromonas_tunicata_D2	Pseudoalteromonas_tunicata_D2_protein	Pseudoalteromonas_tunicata_D2	Pseudoalteromonas tunicata D2	Pseudoalteromonas_tunicata_D2	Sweden	Bacteria	Proteobacteria	Gammaproteobacteria	Enterobacterales	Alteromonadaceae	Pseudoalteromonas	Pseudoalteromonas tunicata		FALSE	FALSE	MMP03380230	87626
Serratia_marcescens1	Serratia_marcescens1_protein	Serratia_marcescens1	Serratia marcescens KS10	Serratia_marcescens_KS10	USA	Bacteria	Proteobacteria	Gammaproteobacteria	Enterobacterales	Enterobacteriaceae	Serratia	Serratia nematodiphila		FALSE	FALSE	MMP08720168	615
Magnetospira_sp_QH2	Magnetospira_sp_QH-2_protein	Magnetospira_sp_QH-2	Magnetococcus marinus MC-1	Magnetococcus_marinus_MC-1	United States of America	Bacteria	Proteobacteria	Magnetococcia	Magnetococcales	Magnetococcaceae	Magnetococcus	Magnetococcus marinus		FALSE	FALSE	MMP02598452	1288970
Methanohalobium_evestigatum_Z7303	Methanohalobium_evestigatum_Z-7303_protein	Methanohalobium_evestigatum_Z-7303	Methanohalobium evestigatum Z-7303	Methanohalobium_evestigatum_Z-7303	Russia	Archaea	Halobacterota	Methanosarcinia	Methanosarcinales	Methanosarcinaceae	Methanohalobium	Methanohalobium evestigatum		FALSE	FALSE	MMP00015125	2322
Roseobacter_denitrificans_FDAARGOS_309_MMP06173322	Roseobacter_denitrificans_FDAARGOS_309_MMP06173322_protein	Roseobacter_denitrificans_FDAARGOS_309_MMP06173322	Roseobacter denitrificans FDAARGOS_309	Roseobacter_denitrificans_FDAARGOS_309	USA	Bacteria	Proteobacteria	Alphaproteobacteria	Rhodobacterales	Rhodobacteraceae	Roseobacter	Roseobacter denitrificans		FALSE	FALSE	MMP06173322	2434
Methanocaldococcus_infernus_ME	Methanocaldococcus_infernus_ME_protein	Methanocaldococcus_infernus_ME	Methanocaldococcus infernus ME	Methanocaldococcus_infernus_ME	Atlantic Ocean	Archaea	Euryarchaeota	Methanococci	Methanococcales	Methanocaldococcaceae	Methanocaldococcus_A	Methanocaldococcus_A infernus		FALSE	FALSE	MMP00017484	573063
Flavobacteriaceae_bacterium_UJ101	Flavobacteriaceae_bacterium_UJ101_protein	Flavobacteriaceae_bacterium_UJ101	Flavobacteriaceae bacterium UJ101	Flavobacteriaceae_bacterium_UJ101	South Korea	Bacteria	Bacteroidota	Bacteroidia	Flavobacteriales	UJ101	UJ101	UJ101 sp001880285		FALSE	FALSE	MMP04486749	1150389
Desulfurobacterium_thermolithotrophum_DSM_11699	Desulfurobacterium_thermolithotrophum_DSM_11699_protein	Desulfurobacterium_thermolithotrophum_DSM_11699	Desulfurobacterium thermolithotrophum DSM 11699	Desulfurobacterium_thermolithotrophum_DSM_11699	Atlantic Ocean	Bacteria	Aquificota	Desulfurobacteriia	Desulfurobacteriales	Desulfurobacteriaceae	Desulfurobacterium	Desulfurobacterium thermolithotrophum		FALSE	FALSE	MMP00713591	868864
Helicobacter_cetorum_MIT_007128	Helicobacter_cetorum_MIT_00-7128_protein	Helicobacter_cetorum_MIT_00-7128	Helicobacter cetorum MIT 00-7128	Helicobacter_cetorum_MIT_00-7128	United States of America	Bacteria	Campylobacterota	Campylobacteria	Campylobacterales	Helicobacteraceae	Helicobacter	Helicobacter cetorum_B		FALSE	FALSE	MMP02603199	138563
Alteromonas_sp_BL110	Alteromonas_sp_BL110_protein	Alteromonas_sp_BL110	Alteromonas sp. BL110	Alteromonas_sp_BL110	Australia	Bacteria	Proteobacteria	Gammaproteobacteria	Enterobacterales	Alteromonadaceae	Alteromonas	unclassified		FALSE	FALSE	MMP09780815	232
Vibrio_owensii2	Vibrio_owensii2_protein	Vibrio_owensii2	Vibrio owensii V180403	Vibrio_owensii_V180403	China	Bacteria	Proteobacteria	Gammaproteobacteria	Enterobacterales	Vibrionaceae	Vibrio	Vibrio owensii		FALSE	FALSE	MMP09878769	696485
Vibrio_parahaemolyticus_UCMV493	Vibrio_parahaemolyticus_UCM-V493_protein	Vibrio_parahaemolyticus_UCM-V493	Vibrio rotiferianus B64D1	Vibrio_rotiferianus_B64D1	China	Bacteria	Proteobacteria	Gammaproteobacteria	Enterobacterales	Vibrionaceae	Vibrio	Vibrio rotiferianus		FALSE	FALSE	MMP06076929	670
Pelagibacterium_halotolerans_B2	Pelagibacterium_halotolerans_B2_protein	Pelagibacterium_halotolerans_B2	Pelagibacterium halotolerans B2	Pelagibacterium_halotolerans_B2	China	Bacteria	Proteobacteria	Alphaproteobacteria	Rhizobiales	Devosiaceae	Pelagibacterium	Pelagibacterium halotolerans		FALSE	FALSE	MMP02604343	1082931
Halobacteriovorax_sp_BALOs_7	Halobacteriovorax_sp_BALOs_7_protein	Halobacteriovorax_sp_BALOs_7	Halobacteriovorax sp. BALOs_7	Halobacteriovorax_sp_BALOs_7	China	Bacteria	Bdellovibrionota	Bacteriovoracia	Bacteriovoracales	Bacteriovoracaceae	DB6-IX	unclassified		FALSE	FALSE	MMP08644148	2109558
Synechococcus_sp_PCC_7002	Synechococcus_sp_PCC_7002_protein	Synechococcus_sp_PCC_7002	Synechococcus sp. PCC 7002	Synechococcus_sp_PCC_7002	United States of America	Bacteria	Cyanobacteria	Cyanobacteriia	Cyanobacteriales	Limnotrichaceae	Limnothrix	Limnothrix sp001693275		FALSE	FALSE	MMP01081740	2269060
Lactococcus_garvieae_strain_122061	Lactococcus_garvieae_strain_122061_protein	Lactococcus_garvieae_strain_122061	Lactococcus garvieae Lg2	Lactococcus_garvieae_Lg2	Japan	Bacteria	Firmicutes	Bacilli	Lactobacillales	Streptococcaceae	Lactococcus	Lactococcus garvieae		FALSE	FALSE	MMP00060912	1363
Alteromonas_australica_DE170	Alteromonas_australica_DE170_protein	Alteromonas_australica_DE170	Alteromonas australica DE170	Alteromonas_australica_DE170	Adriatic Sea	Bacteria	Proteobacteria	Gammaproteobacteria	Enterobacterales	Alteromonadaceae	Alteromonas	Alteromonas australica		FALSE	FALSE	MMP02743544	589873
Bacillus_sp_Y01_MMP07838500	Bacillus_sp_Y-01_MMP07838500_protein	Bacillus_sp_Y-01_MMP07838500	Bacillus sp. Y-01	Bacillus_sp_Y-01	China	Bacteria	Firmicutes	Bacilli	Bacillales	Bacillaceae_H	Bacillus_C	Bacillus_C megaterium		FALSE	FALSE	MMP07838500	385524
Rhodobacter_sphaeroides_strain_AB24	Rhodobacter_sphaeroides_strain_AB24_protein	Rhodobacter_sphaeroides_strain_AB24	Rhodobacter sphaeroides strain AB24	Rhodobacter_sphaeroides_strain_AB24	United States	Bacteria	Proteobacteria	Alphaproteobacteria	Rhodobacterales	Rhodobacteraceae	Rhodobacter_A	Rhodobacter_A sphaeroides		FALSE	FALSE	MMP10285752	1063
Candidatus_Nitrosopumilus_sp_D3C	Candidatus_Nitrosopumilus_sp_D3C_protein	Candidatus_Nitrosopumilus_sp_D3C	Candidatus Nitrosopumilus sp. D3C	Candidatus_Nitrosopumilus_sp_D3C	Slovenia	Archaea	Crenarchaeota	Nitrososphaeria	Nitrososphaerales	Nitrosopumilaceae	Nitrosopumilus	Nitrosopumilus piranensis		FALSE	FALSE	MMP03257648	1027373
Pseudodesulfovibrio_profundus_strain_5001	Pseudodesulfovibrio_profundus_strain_500-1_protein	Pseudodesulfovibrio_profundus_strain_500-1	Pseudodesulfovibrio profundus 500-1	Pseudodesulfovibrio_profundus_500-1	Sea of Japan	Bacteria	Desulfobacterota_A	Desulfovibrionia	Desulfovibrionales	Desulfovibrionaceae	Pseudodesulfovibrio	Pseudodesulfovibrio profundus		FALSE	FALSE	MMP104288281	57320
Bacillus_cereus_CC1	Bacillus_cereus_CC-1_protein	Bacillus_cereus_CC-1	Bacillus cereus CC-1	Bacillus_cereus_CC-1	China	Bacteria	Firmicutes	Bacilli	Bacillales	Bacillaceae_G	Bacillus_A	Bacillus_A cereus_AD		FALSE	FALSE	MMP07593956	1396
Arthrobacter_sp_PAMC25486	Arthrobacter_sp_PAMC25486_protein	Arthrobacter_sp_PAMC25486	Arthrobacter sp. PAMC25486	Arthrobacter_sp_PAMC25486	Norway	Bacteria	Actinobacteriota	Actinobacteria	Actinomycetales	Micrococcaceae	Arthrobacter_A	Arthrobacter_A sp000785535		FALSE	FALSE	MMP03196588	1667
Photobacterium_angustum_LC1200_MMP06133353	Photobacterium_angustum_LC1-200_MMP06133353_protein	Photobacterium_angustum_LC1-200_MMP06133353	Photobacterium angustum LC1-200	Photobacterium_angustum_LC1-200	Japan	Bacteria	Proteobacteria	Gammaproteobacteria	Enterobacterales	Vibrionaceae	Photobacterium	Photobacterium angustum		FALSE	FALSE	MMP06133353	661
Psychrobacter_sp_G	Psychrobacter_sp_G_protein	Psychrobacter_sp_G	Psychrobacter sp. G	Psychrobacter_sp_G	Antarctica	Bacteria	Proteobacteria	Gammaproteobacteria	Pseudomonadales	Moraxellaceae	Psychrobacter	Psychrobacter cryohalolentis		FALSE	FALSE	MMP02603914	56811
Dokdonia_sp_MED134	Dokdonia_sp_MED134_protein	Dokdonia_sp_MED134	Dokdonia sp. MED134	Dokdonia_sp_MED134	Mediterranean Sea	Bacteria	Bacteroidota	Bacteroidia	Flavobacteriales	Flavobacteriaceae	Dokdonia	Dokdonia donghaensis		FALSE	FALSE	MMP02436136	2024995
Clostridium_botulinum_202F	Clostridium_botulinum_202F_protein	Clostridium_botulinum_202F	Clostridium botulinum 202F	Clostridium_botulinum_202F	United States of America	Bacteria	Firmicutes_A	Clostridia	Clostridiales	Clostridiaceae	Clostridium	Clostridium botulinum_B		FALSE	FALSE	MMP03222822	1415774
Serratia_marcescens2	Serratia_marcescens2_protein	Serratia_marcescens2	Serratia marcescens EL1	Serratia_marcescens_EL1	USA	Bacteria	Proteobacteria	Gammaproteobacteria	Enterobacterales	Enterobacteriaceae	Serratia	Serratia nematodiphila		FALSE	FALSE	MMP08720156	615
Methylophaga_nitratireducenticrescens_GP59_MMP07210921	Methylophaga_nitratireducenticrescens_GP59_MMP07210921_protein	Methylophaga_nitratireducenticrescens_GP59_MMP07210921	Methylophaga nitratireducenticrescens GP59	Methylophaga_nitratireducenticrescens_GP59	Canada	Bacteria	Proteobacteria	Gammaproteobacteria	Nitrosococcales	Methylophagaceae	Methylophaga	Methylophaga nitratireducenticrescens		FALSE	FALSE	MMP07210921	754476
Pseudomonas_aeruginosa_Ocean1175	Pseudomonas_aeruginosa_Ocean-1175_protein	Pseudomonas_aeruginosa_Ocean-1175	Pseudomonas aeruginosa Ocean-1175	Pseudomonas_aeruginosa_Ocean-1175	Pacific Ocean	Bacteria	Proteobacteria	Gammaproteobacteria	Pseudomonadales	Pseudomonadaceae	Pseudomonas	Pseudomonas aeruginosa		FALSE	FALSE	MMP07347485	287
Colwellia_sp_MT41	Colwellia_sp_MT41_protein	Colwellia_sp_MT41	Colwellia sp. MT41	Colwellia_sp_MT41	Pacific Ocean	Bacteria	Proteobacteria	Gammaproteobacteria	Enterobacterales	Alteromonadaceae	Colwellia	Colwellia marinimaniae		FALSE	FALSE	MMP04255090	56799
Jannaschia_sp_CCS1	Jannaschia_sp_CCS1_protein	Jannaschia_sp_CCS1	Jannaschia sp. CCS1	Jannaschia_sp_CCS1	United States of America	Bacteria	Proteobacteria	Alphaproteobacteria	Rhodobacterales	Rhodobacteraceae	EhC01	EhC01 sp000013565		FALSE	FALSE	MMP02598279	1966345
Spiribacter_salinus_M1940	Spiribacter_salinus_M19-40_protein	Spiribacter_salinus_M19-40	Spiribacter salinus M19-40	Spiribacter_salinus_M19-40	Spain	Bacteria	Proteobacteria	Gammaproteobacteria	Nitrococcales	Nitrococcaceae	Spiribacter	Spiribacter salinus		FALSE	FALSE	MMP02603230	1335746
Rhodococcus_sp_WMMA185	Rhodococcus_sp_WMMA185_protein	Rhodococcus_sp_WMMA185	Rhodococcus sp. WMMA185	Rhodococcus_sp_WMMA185	United States of America	Bacteria	Actinobacteriota	Actinobacteria	Mycobacteriales	Mycobacteriaceae	Rhodococcus	Rhodococcus sp001767395		FALSE	FALSE	MMP05560454	1831
alpha_proteobacterium_HIMB59	alpha_proteobacterium_HIMB59_protein	alpha_proteobacterium_HIMB59	alpha proteobacterium HIMB59	alpha_proteobacterium_HIMB59	United States of America	Bacteria	Proteobacteria	Alphaproteobacteria	HIMB59	HIMB59	HIMB59	HIMB59 sp000299115		FALSE	FALSE	MMP00010387	744985
Ignicoccus_hospitalis_KIN4_I	Ignicoccus_hospitalis_KIN4_I_protein	Ignicoccus_hospitalis_KIN4_I	Ignicoccus hospitalis KIN4/I	Ignicoccus_hospitalis_KIN4_I	Iceland	Archaea	Crenarchaeota	Thermoprotei	Ignicoccales	Ignicoccaceae	Ignicoccus_A	Ignicoccus_A hospitalis		FALSE	FALSE	MMP02598324	453591
Pseudoalteromonas_carrageenovora_IAM_12662_strain_ATCC_43555_MMP104400034	Pseudoalteromonas_carrageenovora_IAM_12662_strain_ATCC_43555_MMP104400034_protein	Pseudoalteromonas_carrageenovora_IAM_12662_strain_ATCC_43555_MMP104400034	Pseudoalteromonas carrageenovora IAM 12662 strain ATCC 43555	Pseudoalteromonas_carrageenovora_IAM_12662_strain_ATCC_43555	missing	Bacteria	Proteobacteria	Gammaproteobacteria	Enterobacterales	Alteromonadaceae	Pseudoalteromonas	Pseudoalteromonas carrageenovora		FALSE	FALSE	MMP104400034	1314868
Psychrobacter_sp_PRwf1	Psychrobacter_sp_PRwf-1_protein	Psychrobacter_sp_PRwf-1	Psychrobacter sp. PRwf-1	Psychrobacter_sp_PRwf-1	Puerto Rico	Bacteria	Proteobacteria	Gammaproteobacteria	Pseudomonadales	Moraxellaceae	Psychrobacter	Psychrobacter sp000016885		FALSE	FALSE	MMP02598345	56811
Shewanella_sp_MR4	Shewanella_sp_MR-4_protein	Shewanella_sp_MR-4	Shewanella sp. MR-4	Shewanella_sp_MR-4	Black Sea	Bacteria	Proteobacteria	Gammaproteobacteria	Enterobacterales	Shewanellaceae	Shewanella	Shewanella sp000014665		FALSE	FALSE	MMP02598317	50422
Vibrio_anguillarum_51_82_2	Vibrio_anguillarum_51_82_2_protein	Vibrio_anguillarum_51_82_2	Vibrio anguillarum 51/82/2	Vibrio_anguillarum_51_82_2	Germany	Bacteria	Proteobacteria	Gammaproteobacteria	Enterobacterales	Vibrionaceae	Vibrio	Vibrio anguillarum		FALSE	FALSE	MMP03177577	882944
Spirochaeta_thermophila_DSM_6578	Spirochaeta_thermophila_DSM_6578_protein	Spirochaeta_thermophila_DSM_6578	Spirochaeta thermophila DSM 6578	Spirochaeta_thermophila_DSM_6578	Russia	Bacteria	Spirochaetota	Spirochaetia	Spirochaetales	Spirochaetaceae_A	Spirochaeta_A	Spirochaeta_A thermophila		FALSE	FALSE	MMP00191235	869211
Alteromonas_australica_H_17	Alteromonas_australica_H_17_protein	Alteromonas_australica_H_17	Alteromonas australica H 17	Alteromonas_australica_H_17	Pacific Ocean	Bacteria	Proteobacteria	Gammaproteobacteria	Enterobacterales	Alteromonadaceae	Alteromonas	Alteromonas australica		FALSE	FALSE	MMP02743545	589873
Coraliomargarita_akajimensis_DSM_45221	Coraliomargarita_akajimensis_DSM_45221_protein	Coraliomargarita_akajimensis_DSM_45221	Coraliomargarita akajimensis DSM 45221	Coraliomargarita_akajimensis_DSM_45221	Japan	Bacteria	Verrucomicrobiota	Verrucomicrobiae	Opitutales	Puniceicoccaceae	Coraliomargarita	Coraliomargarita akajimensis		FALSE	FALSE	MMP02598501	583355
Octadecabacter_temperatus_strain_SB1	Octadecabacter_temperatus_strain_SB1_protein	Octadecabacter_temperatus_strain_SB1	Octadecabacter temperatus strain SB1	Octadecabacter_temperatus_strain_SB1	Germany	Bacteria	Proteobacteria	Alphaproteobacteria	Rhodobacterales	Rhodobacteraceae	Octadecabacter	Octadecabacter temperatus		FALSE	FALSE	MMP03891579	1458307
Sulfitobacter_sp_SK011	Sulfitobacter_sp_SK011_protein	Sulfitobacter_sp_SK011	Sulfitobacter sp. SK011	Sulfitobacter_sp_SK011	North Sea	Bacteria	Proteobacteria	Alphaproteobacteria	Rhodobacterales	Rhodobacteraceae	Sulfitobacter	unclassified		FALSE	FALSE	MMP08329202	1903071
Pseudomonas_stutzeri_CCUG_29243	Pseudomonas_stutzeri_CCUG_29243_protein	Pseudomonas_stutzeri_CCUG_29243	Pseudomonas stutzeri CCUG 29243	Pseudomonas_stutzeri_CCUG_29243	Mediterranean Sea	Bacteria	Proteobacteria	Gammaproteobacteria	Pseudomonadales	Pseudomonadaceae	Pseudomonas_A	Pseudomonas_A stutzeri_U		FALSE	FALSE	MMP02603608	1196835
Pyrococcus_sp_ST04	Pyrococcus_sp_ST04_protein	Pyrococcus_sp_ST04	Pyrococcus sp. ST04	Pyrococcus_sp_ST04	Pacific Ocean	Archaea	Euryarchaeota	Thermococci	Thermococcales	Thermococcaceae	Pyrococcus	Pyrococcus sp000263735		FALSE	FALSE	MMP02603491	33866
Ruegeria_pomeroyi_DSS3	Ruegeria_pomeroyi_DSS-3_protein	Ruegeria_pomeroyi_DSS-3	Ruegeria pomeroyi DSS-3	Ruegeria_pomeroyi_DSS-3	United States of America	Bacteria	Proteobacteria	Alphaproteobacteria	Rhodobacterales	Rhodobacteraceae	Ruegeria_B	Ruegeria_B pomeroyi		FALSE	FALSE	MMP02604003	89184
Novosphingobium_sp_PP1Y	Novosphingobium_sp_PP1Y_protein	Novosphingobium_sp_PP1Y	Novosphingobium sp. PP1Y	Novosphingobium_sp_PP1Y	Italy	Bacteria	Proteobacteria	Alphaproteobacteria	Sphingomonadales	Sphingomonadaceae	Novosphingobium	Novosphingobium sp000253255		FALSE	FALSE	MMP2272572	1874826
Thermotoga_maritima_strain_Tma100	Thermotoga_maritima_strain_Tma100_protein	Thermotoga_maritima_strain_Tma100	Thermotoga maritima strain Tma100	Thermotoga_maritima_strain_Tma100	United States of America	Bacteria	Thermotogota	Thermotogae	Thermotogales	Thermotogaceae	Thermotoga	Thermotoga maritima		FALSE	FALSE	MMP03437827	2336
Piscirickettsia_salmonis_strain_AY3800B	Piscirickettsia_salmonis_strain_AY3800B_protein	Piscirickettsia_salmonis_strain_AY3800B	Piscirickettsia salmonis strain AY3800B	Piscirickettsia_salmonis_strain_AY3800B	Chile	Bacteria	Proteobacteria	Gammaproteobacteria	Piscirickettsiales	Piscirickettsiaceae	Piscirickettsia	Piscirickettsia salmonis		FALSE	FALSE	MMP04376258	1238
Psychrobacter_sp_AntiMn1	Psychrobacter_sp_AntiMn-1_protein	Psychrobacter_sp_AntiMn-1	Psychrobacter sp. AntiMn-1	Psychrobacter_sp_AntiMn-1	Pacific Ocean	Bacteria	Proteobacteria	Gammaproteobacteria	Pseudomonadales	Moraxellaceae	Psychrobacter	Psychrobacter pacificensis		FALSE	FALSE	MMP04098990	56811
Shewanella_baltica_OS117	Shewanella_baltica_OS117_protein	Shewanella_baltica_OS117	Shewanella baltica OS117	Shewanella_baltica_OS117	Baltic Sea	Bacteria	Proteobacteria	Gammaproteobacteria	Enterobacterales	Shewanellaceae	Shewanella	Shewanella baltica		FALSE	FALSE	MMP00713637	693970
Pontimonas_salivibrio_CLTW6_MMP08458080	Pontimonas_salivibrio_CL-TW6_MMP08458080_protein	Pontimonas_salivibrio_CL-TW6_MMP08458080	Pontimonas salivibrio CL-TW6	Pontimonas_salivibrio_CL-TW6	South Korea	Bacteria	Actinobacteriota	Actinobacteria	Actinomycetales	Microbacteriaceae	Pontimonas	Pontimonas salivibrio		FALSE	FALSE	MMP08458080	1159327
Shewanella_sp_MR7	Shewanella_sp_MR-7_protein	Shewanella_sp_MR-7	Shewanella sp. MR-7	Shewanella_sp_MR-7	Black Sea	Bacteria	Proteobacteria	Gammaproteobacteria	Enterobacterales	Shewanellaceae	Shewanella	Shewanella sp000014665		FALSE	FALSE	MMP02598316	50422
Flavobacterium_sp_LPB0076	Flavobacterium_sp_LPB0076_protein	Flavobacterium_sp_LPB0076	Flavobacterium sp. LPB0076	Flavobacterium_sp_LPB0076	South Korea	Bacteria	Bacteroidota	Bacteroidia	Flavobacteriales	Flavobacteriaceae	Flavobacterium	Flavobacterium crassostreae		FALSE	FALSE	MMP05695074	239
Microbulbifer_agarilyticus_GP101	Microbulbifer_agarilyticus_GP101_protein	Microbulbifer_agarilyticus_GP101	Microbulbifer agarilyticus GP101	Microbulbifer_agarilyticus_GP101	South Korea	Bacteria	Proteobacteria	Gammaproteobacteria	Pseudomonadales	Cellvibrionaceae	Microbulbifer	Microbulbifer agarilyticus_A		FALSE	FALSE	MMP06311449	260552
Vibrio_alginolyticus_ATCC_33868_MMP03996324	Vibrio_alginolyticus_ATCC_33868_MMP03996324_protein	Vibrio_alginolyticus_ATCC_33868_MMP03996324	Vibrio alginolyticus ATCC 33868	Vibrio_alginolyticus_ATCC_33868	Puerto Rico	Bacteria	Proteobacteria	Gammaproteobacteria	Enterobacterales	Vibrionaceae	Vibrio	Vibrio alginolyticus		FALSE	FALSE	MMP03996324	663
Salinibacter_ruber4	Salinibacter_ruber4_protein	Salinibacter_ruber4	Salinibacter ruber SP73	Salinibacter_ruber_SP73	Spain	Bacteria	Bacteroidota	Rhodothermia	Rhodothermales	Salinibacteraceae	Salinibacter	Salinibacter ruber		FALSE	FALSE	MMP09375027	761659
Altererythrobacter_dongtanensis_strain_KCTC_22672	Altererythrobacter_dongtanensis_strain_KCTC_22672_protein	Altererythrobacter_dongtanensis_strain_KCTC_22672	Altererythrobacter dongtanensis strain KCTC 22672	Altererythrobacter_dongtanensis_strain_KCTC_22672	China	Bacteria	Proteobacteria	Alphaproteobacteria	Sphingomonadales	Sphingomonadaceae	Altererythrobacter_B	Altererythrobacter_B dongtanensis		FALSE	FALSE	MMP04870882	692370
Shewanella_amazonensis_SB2B	Shewanella_amazonensis_SB2B_protein	Shewanella_amazonensis_SB2B	Shewanella amazonensis SB2B	Shewanella_amazonensis_SB2B	Brazil	Bacteria	Proteobacteria	Gammaproteobacteria	Enterobacterales	Shewanellaceae	Shewanella	Shewanella amazonensis		FALSE	FALSE	MMP02598298	326297
Vibrio_natriegens_strain_CCUG_16374	Vibrio_natriegens_strain_CCUG_16374_protein	Vibrio_natriegens_strain_CCUG_16374	Vibrio nigripulchritudo str. SFn1	Vibrio_nigripulchritudo_str_SFn1	France	Bacteria	Proteobacteria	Gammaproteobacteria	Enterobacterales	Vibrionaceae	Vibrio	Vibrio nigripulchritudo		FALSE	FALSE	MMP03323923	691
Robiginitalea_biformata_HTCC2501	Robiginitalea_biformata_HTCC2501_protein	Robiginitalea_biformata_HTCC2501	Robiginitalea biformata HTCC2501	Robiginitalea_biformata_HTCC2501	Atlantic Ocean	Bacteria	Bacteroidota	Bacteroidia	Flavobacteriales	Flavobacteriaceae	Robiginitalea	Robiginitalea biformata		FALSE	FALSE	MMP02603916	313596
Nodularia_spumigena_CCY9414	Nodularia_spumigena_CCY9414_protein	Nodularia_spumigena_CCY9414	Nodularia spumigena CCY9414	Nodularia_spumigena_CCY9414	Denmark	Bacteria	Cyanobacteria	Cyanobacteriia	Cyanobacteriales	Nostocaceae	Nodularia	Nodularia spumigena		FALSE	FALSE	MMP01915661	313624
Phaeobacter_gallaeciensis_strain_P128	Phaeobacter_gallaeciensis_strain_P128_protein	Phaeobacter_gallaeciensis_strain_P128	Phaeobacter gallaeciensis P128	Phaeobacter_gallaeciensis_P128	Pacific Ocean	Bacteria	Proteobacteria	Alphaproteobacteria	Rhodobacterales	Rhodobacteraceae	Phaeobacter	Phaeobacter gallaeciensis		FALSE	FALSE	MMP06834800	60890
Vibrio_campbellii_BoB90_MMP08330869	Vibrio_campbellii_BoB-90_MMP08330869_protein	Vibrio_campbellii_BoB-90_MMP08330869	Vibrio campbellii BoB-90	Vibrio_campbellii_BoB-90	Indian Ocean	Bacteria	Proteobacteria	Gammaproteobacteria	Enterobacterales	Vibrionaceae	Vibrio	Vibrio campbellii		FALSE	FALSE	MMP08330869	680
Vibrio_anguillarum_HI610	Vibrio_anguillarum_HI610_protein	Vibrio_anguillarum_HI610	Vibrio anguillarum HI610	Vibrio_anguillarum_HI610	Norway	Bacteria	Proteobacteria	Gammaproteobacteria	Enterobacterales	Vibrionaceae	Vibrio	Vibrio anguillarum		FALSE	FALSE	MMP03178188	55601
Streptomyces_sp_SCSIO_03032	Streptomyces_sp_SCSIO_03032_protein	Streptomyces_sp_SCSIO_03032	Streptomyces sp. SCSIO 03032	Streptomyces_sp_SCSIO_03032	Indian Ocean	Bacteria	Actinobacteriota	Actinobacteria	Streptomycetales	Streptomycetaceae	Streptomyces	Streptomyces sp002128305		FALSE	FALSE	MMP06883772	1931
Euzebyella_marina	Euzebyella_marina_protein	Euzebyella_marina	Euzebyella marina RN62	Euzebyella_marina_RN62	Pacific Ocean	Bacteria	Bacteroidota	Bacteroidia	Flavobacteriales	Flavobacteriaceae	Pseudozobellia	Pseudozobellia sp002320855		FALSE	FALSE	MMP09915277	1761453
Gallaecimonas_sp_HK_28	Gallaecimonas_sp_HK_28_protein	Gallaecimonas_sp_HK_28	Gallaecimonas sp. HK-28	Gallaecimonas_sp_HK-28	China	Bacteria	Proteobacteria	Gammaproteobacteria	Enterobacterales	Gallaecimonadaceae	Gallaecimonas	unclassified		FALSE	FALSE	MMP09742667	1972664
Vibrio_campbellii_LA16V1	Vibrio_campbellii_LA16-V1_protein	Vibrio_campbellii_LA16-V1	Vibrio campbellii LA16-V1	Vibrio_campbellii_LA16-V1	Ecuador	Bacteria	Proteobacteria	Gammaproteobacteria	Enterobacterales	Vibrionaceae	Vibrio	Vibrio campbellii		FALSE	FALSE	MMP06909310	680
Yersinia_ruckeri_strain_Big_Creek_74	Yersinia_ruckeri_strain_Big_Creek_74_protein	Yersinia_ruckeri_strain_Big_Creek_74	Yersinia ruckeri strain Big Creek 74	Yersinia_ruckeri_strain_Big_Creek_74	United States of America	Bacteria	Proteobacteria	Gammaproteobacteria	Enterobacterales	Enterobacteriaceae	Yersinia	Yersinia ruckeri		FALSE	FALSE	MMP03421018	29486
Piscirickettsia_salmonis_strain_AY6492A	Piscirickettsia_salmonis_strain_AY6492A_protein	Piscirickettsia_salmonis_strain_AY6492A	Piscirickettsia salmonis strain AY6492A	Piscirickettsia_salmonis_strain_AY6492A	Chile	Bacteria	Proteobacteria	Gammaproteobacteria	Piscirickettsiales	Piscirickettsiaceae	Piscirickettsia	Piscirickettsia salmonis		FALSE	FALSE	MMP04362159	1238
Erythrobacter_sp_s21N3	Erythrobacter_sp_s21-N3_protein	Erythrobacter_sp_s21-N3	Erythrobacter sp. s21-N3	Erythrobacter_sp_s21-N3	Atlantic Ocean	Bacteria	Proteobacteria	Alphaproteobacteria	Sphingomonadales	Sphingomonadaceae	Erythrobacter_B	Erythrobacter_B atlanticus		FALSE	FALSE	MMP03565637	1042
Maribacter_sp_1_2014MBL_MicDiv	Maribacter_sp_1_2014MBL_MicDiv_protein	Maribacter_sp_1_2014MBL_MicDiv	Magnetospira sp. QH-2	Magnetospira_sp_QH-2	China	Bacteria	Proteobacteria	Alphaproteobacteria	Rhodospirillales_A	Magnetospiraceae	Magnetospira	Magnetospira sp000968135		FALSE	FALSE	MMP3283111	1897614
Polaribacter_reichenbachii_strain_KCTC_23969	Polaribacter_reichenbachii_strain_KCTC_23969_protein	Polaribacter_reichenbachii_strain_KCTC_23969	Polaribacter reichenbachii KCTC 23969	Polaribacter_reichenbachii_KCTC_23969	Russia	Bacteria	Bacteroidota	Bacteroidia	Flavobacteriales	Flavobacteriaceae	Polaribacter	Polaribacter reichenbachii		FALSE	FALSE	MMP06133461	996801
Colwellia_psychrerythraea_34H	Colwellia_psychrerythraea_34H_protein	Colwellia_psychrerythraea_34H	Colwellia psychrerythraea 34H	Colwellia_psychrerythraea_34H	Greenland	Bacteria	Proteobacteria	Gammaproteobacteria	Enterobacterales	Alteromonadaceae	Colwellia	Colwellia psychrerythraea_A		FALSE	FALSE	MMP02604001	167879
Staphylococcus_delphini_strain_NCTC12225	Staphylococcus_delphini_strain_NCTC12225_protein	Staphylococcus_delphini_strain_NCTC12225	Staphylococcus delphini strain NCTC12225	Staphylococcus_delphini_strain_NCTC12225	Italy	Bacteria	Firmicutes	Bacilli	Staphylococcales	Staphylococcaceae	Staphylococcus	Staphylococcus delphini		FALSE	FALSE	MMP3491697	53344
Pseudoalteromonas_issachenkonii_KMM_3549	Pseudoalteromonas_issachenkonii_KMM_3549_protein	Pseudoalteromonas_issachenkonii_KMM_3549	Pseudoalteromonas issachenkonii KMM 3549	Pseudoalteromonas_issachenkonii_KMM_3549	Pacific Ocean	Bacteria	Proteobacteria	Gammaproteobacteria	Enterobacterales	Alteromonadaceae	Pseudoalteromonas	Pseudoalteromonas tetraodonis		FALSE	FALSE	MMP03380225	1315274
Caldithrix_abyssi_DSM_13497	Caldithrix_abyssi_DSM_13497_protein	Caldithrix_abyssi_DSM_13497	Caldithrix abyssi DSM 13497	Caldithrix_abyssi_DSM_13497	Atlantic Ocean	Bacteria	Calditrichota	Calditrichia	Calditrichales	Calditrichaceae	Caldithrix	Caldithrix abyssi		FALSE	FALSE	MMP05946030	880073
Hyphomicrobium_nitrativorans_NL23	Hyphomicrobium_nitrativorans_NL23_protein	Hyphomicrobium_nitrativorans_NL23	Hyphomicrobium nitrativorans NL23	Hyphomicrobium_nitrativorans_NL23	Canada	Bacteria	Proteobacteria	Alphaproteobacteria	Rhizobiales	Hyphomicrobiaceae	Hyphomicrobium	Hyphomicrobium nitrativorans		FALSE	FALSE	MMP02641510	1029756
Shewanella_baltica_BA175	Shewanella_baltica_BA175_protein	Shewanella_baltica_BA175	Shewanella baltica BA175	Shewanella_baltica_BA175	Baltic Sea	Bacteria	Proteobacteria	Gammaproteobacteria	Enterobacterales	Shewanellaceae	Shewanella	Shewanella baltica		FALSE	FALSE	MMP00016994	693974
Phaeobacter_inhibens_P83_MMP03294494	Phaeobacter_inhibens_P83_MMP03294494_protein	Phaeobacter_inhibens_P83_MMP03294494	Phaeobacter inhibens P83	Phaeobacter_inhibens_P83	Spain	Bacteria	Proteobacteria	Alphaproteobacteria	Rhodobacterales	Rhodobacteraceae	Phaeobacter	Phaeobacter inhibens		FALSE	FALSE	MMP03294494	999548
Thermotoga_sp_RQ2	Thermotoga_sp_RQ2_protein	Thermotoga_sp_RQ2	Thermotoga sp. RQ2	Thermotoga_sp_RQ2	Portugal	Bacteria	Thermotogota	Thermotogae	Thermotogales	Thermotogaceae	Thermotoga	Thermotoga maritima		FALSE	FALSE	MMP00000279	28240
Prochlorococcus_marinus_str_MIT_9515	Prochlorococcus_marinus_str_MIT_9515_protein	Prochlorococcus_marinus_str_MIT_9515	Prochlorococcus marinus str. MIT 9515	Prochlorococcus_marinus_str_MIT_9515	Pacific Ocean	Bacteria	Cyanobacteria	Cyanobacteriia	Synechococcales	Cyanobiaceae	Prochlorococcus_A	Prochlorococcus_A marinus_P		FALSE	FALSE	MMP02603924	45397
Alteromonas_stellipolaris_LMG_21856	Alteromonas_stellipolaris_LMG_21856_protein	Alteromonas_stellipolaris_LMG_21856	Alteromonas stellipolaris LMG 21856	Alteromonas_stellipolaris_LMG_21856	Antarctic Ocean	Bacteria	Proteobacteria	Gammaproteobacteria	Enterobacterales	Alteromonadaceae	Alteromonas	Alteromonas stellipolaris		FALSE	FALSE	MMP04098991	1160720
Shewanella_sediminis_HAWEB3	Shewanella_sediminis_HAW-EB3_protein	Shewanella_sediminis_HAW-EB3	Shewanella sediminis HAW-EB3	Shewanella_sediminis_HAW-EB3	Canada	Bacteria	Proteobacteria	Gammaproteobacteria	Enterobacterales	Shewanellaceae	Shewanella	Shewanella sediminis		FALSE	FALSE	MMP02598412	271097
Geoglobus_ahangari_strain_234	Geoglobus_ahangari_strain_234_protein	Geoglobus_ahangari_strain_234	Geoglobus ahangari strain 234	Geoglobus_ahangari_strain_234	United States of America	Archaea	Halobacterota	Archaeoglobi	Archaeoglobales	Archaeoglobaceae	Geoglobus	Geoglobus ahangari		FALSE	FALSE	MMP02988852	113653
Teredinibacter_turnerae_T7901	Teredinibacter_turnerae_T7901_protein	Teredinibacter_turnerae_T7901	Teredinibacter turnerae T7901	Teredinibacter_turnerae_T7901	United States of America	Bacteria	Proteobacteria	Gammaproteobacteria	Pseudomonadales	Cellvibrionaceae	Teredinibacter	Teredinibacter turnerae_B		FALSE	FALSE	MMP02603454	377629
Shewanella_denitrificans_OS217	Shewanella_denitrificans_OS217_protein	Shewanella_denitrificans_OS217	Shewanella denitrificans OS217	Shewanella_denitrificans_OS217	Baltic Sea	Bacteria	Proteobacteria	Gammaproteobacteria	Enterobacterales	Shewanellaceae	Shewanella	Shewanella denitrificans		FALSE	FALSE	MMP02598300	318161
Prochlorococcus_marinus_bv_HNLC2	Prochlorococcus_marinus_bv_HNLC2_protein	Prochlorococcus_marinus_bv_HNLC2	Prochlorococcus marinus bv. HNLC2	Prochlorococcus_marinus_bv_HNLC2	missing	Bacteria	Cyanobacteria	Cyanobacteriia	Synechococcales	Cyanobiaceae	Prochlorococcus_A	Prochlorococcus_A marinus_T		FALSE	FALSE	MMP02954344.2	1219
Pseudovibrio_sp_FOBEG1	Pseudovibrio_sp_FO-BEG1_protein	Pseudovibrio_sp_FO-BEG1	Pseudovibrio sp. FO-BEG1	Pseudovibrio_sp_FO-BEG1	United States of America	Bacteria	Proteobacteria	Alphaproteobacteria	Rhizobiales	Stappiaceae	Pseudovibrio	Pseudovibrio denitrificans		FALSE	FALSE	MMP02261085	1909297
Nocardia_seriolae_strain_EM150506	Nocardia_seriolae_strain_EM150506_protein	Nocardia_seriolae_strain_EM150506	Nocardia seriolae strain EM150506	Nocardia_seriolae_strain_EM150506	South Korea	Bacteria	Actinobacteriota	Actinobacteria	Mycobacteriales	Mycobacteriaceae	Nocardia	Nocardia seriolae		FALSE	FALSE	MMP05225369	37332
Vibrio_anguillarum_DSM_21597	Vibrio_anguillarum_DSM_21597_protein	Vibrio_anguillarum_DSM_21597	Vibrio anguillarum DSM 21597	Vibrio_anguillarum_DSM_21597	Norway	Bacteria	Proteobacteria	Gammaproteobacteria	Enterobacterales	Vibrionaceae	Vibrio	Vibrio anguillarum		FALSE	FALSE	MMP03177464	882102
hermovibrio_ammonificans_HB1	hermovibrio_ammonificans_HB-1_protein	hermovibrio_ammonificans_HB-1	Hermovibrio ammonificans HB-1	Hermovibrio_ammonificans_HB-1	Pacific Ocean	Bacteria	Aquificota	Desulfurobacteriia	Desulfurobacteriales	Desulfurobacteriaceae	Thermovibrio	Thermovibrio ammonificans		FALSE	FALSE	MMP00713575	228745
Prochlorococcus_marinus_subsp_pastoris_str_CCMP1986	Prochlorococcus_marinus_subsp_pastoris_str_CCMP1986_protein	Prochlorococcus_marinus_subsp_pastoris_str_CCMP1986	Prochlorococcus marinus subsp. pastoris str. CCMP1986	Prochlorococcus_marinus_subsp_pastoris_str_CCMP1986	Mediterranean Sea	Bacteria	Cyanobacteria	Cyanobacteriia	Synechococcales	Cyanobiaceae	Prochlorococcus_A	Prochlorococcus_A marinus_S		FALSE	FALSE	MMP3138209	142479
Marinobacter_psychrophilus_strain_20041	Marinobacter_psychrophilus_strain_20041_protein	Marinobacter_psychrophilus_strain_20041	Marinobacter psychrophilus strain 20041	Marinobacter_psychrophilus_strain_20041	Arctic Ocean	Bacteria	Proteobacteria	Gammaproteobacteria	Pseudomonadales	Oleiphilaceae	Marinobacter	Marinobacter psychrophilus		FALSE	TRUE	MMP03701403	330734
Mollicutes_bacterium_Candidatus_Izimaplasma_HR1	Mollicutes_bacterium_Candidatus_Izimaplasma_HR1_protein	Mollicutes_bacterium_Candidatus_Izimaplasma_HR1	Mollicutes bacterium (Candidatus Izimaplasma ) HR1	Mollicutes_bacterium_Candidatus_Izimaplasma__HR1	Pacific Ocean	Bacteria	Firmicutes	Bacilli	Izemoplasmatales	Izemoplasmataceae	Izemoplasma_B	Izemoplasma_B sp000755705		FALSE	FALSE	MMP03009086	37628
Phaeobacter_inhibens_P48_MMP03294474	Phaeobacter_inhibens_P48_MMP03294474_protein	Phaeobacter_inhibens_P48_MMP03294474	Phaeobacter inhibens P48	Phaeobacter_inhibens_P48	Denmark	Bacteria	Proteobacteria	Alphaproteobacteria	Rhodobacterales	Rhodobacteraceae	Phaeobacter	Phaeobacter inhibens		FALSE	FALSE	MMP03294474	999548
Vibrio_campbellii_ATCC_BAA1116	Vibrio_campbellii_ATCC_BAA-1116_protein	Vibrio_campbellii_ATCC_BAA-1116	Vibrio campbellii (harveyi) ATCC BAA-1116	Vibrio_campbellii_harveyi_ATCC_BAA-1116	missing	Bacteria	Proteobacteria	Gammaproteobacteria	Enterobacterales	Vibrionaceae	Vibrio	Vibrio campbellii		FALSE	FALSE	MMP02603960.1	314289
Vibrio_anguillarum_9011287	Vibrio_anguillarum_90-11-287_protein	Vibrio_anguillarum_90-11-287	Vibrio anguillarum 90-11-287	Vibrio_anguillarum_90-11-287	Denmark	Bacteria	Proteobacteria	Gammaproteobacteria	Enterobacterales	Vibrionaceae	Vibrio	Vibrio anguillarum		FALSE	FALSE	MMP03175443	55601
Halogeometricum_borinquense_DSM_11551	Halogeometricum_borinquense_DSM_11551_protein	Halogeometricum_borinquense_DSM_11551	Halogeometricum borinquense DSM 11551	Halogeometricum_borinquense_DSM_11551	United States of America	Archaea	Halobacterota	Halobacteria	Halobacteriales	Haloferacaceae	Halogeometricum	Halogeometricum borinquense		FALSE	FALSE	MMP00002580	469382
Halanaeroarchaeum_sulfurireducens_strain_M27SA2	Halanaeroarchaeum_sulfurireducens_strain_M27-SA2_protein	Halanaeroarchaeum_sulfurireducens_strain_M27-SA2	Halanaeroarchaeum sulfurireducens strain M27-SA2	Halanaeroarchaeum_sulfurireducens_strain_M27-SA2	Mediterranean Sea	Archaea	Halobacterota	Halobacteria	Halobacteriales	Halobacteriaceae	Halanaeroarchaeum	Halanaeroarchaeum sulfurireducens		FALSE	FALSE	MMP03701450	1604004
Shewanella_woodyi_ATCC_51908	Shewanella_woodyi_ATCC_51908_protein	Shewanella_woodyi_ATCC_51908	Shewanella woodyi ATCC 51908	Shewanella_woodyi_ATCC_51908	Mediterranean Sea	Bacteria	Proteobacteria	Gammaproteobacteria	Enterobacterales	Shewanellaceae	Shewanella	Shewanella woodyi		FALSE	FALSE	MMP02598391	392500
Methanosarcina_siciliae_T4_M	Methanosarcina_siciliae_T4_M_protein	Methanosarcina_siciliae_T4_M	Methanosarcina siciliae T4/M	Methanosarcina_siciliae_T4_M	Italy	Archaea	Halobacterota	Methanosarcinia	Methanosarcinales	Methanosarcinaceae	Methanosarcina	Methanosarcina siciliae		FALSE	FALSE	MMP03074589	1434120
Bacillus_infantis_NRRL_B14911	Bacillus_infantis_NRRL_B-14911_protein	Bacillus_infantis_NRRL_B-14911	Bacillus infantis NRRL B-14911	Bacillus_infantis_NRRL_B-14911	United States of America	Bacteria	Firmicutes	Bacilli	Bacillales	Bacillaceae_A	Bacillus_AB	Bacillus_AB infantis		FALSE	FALSE	MMP02604281	324767
Rhodobiaceae_bacterium	Rhodobiaceae_bacterium_protein	Rhodobiaceae_bacterium	Rhodobiaceae bacterium SMS8	Rhodobiaceae_bacterium_SMS8	Sweden	Bacteria	Proteobacteria	Alphaproteobacteria	Parvibaculales	Parvibaculaceae	Mf105b01	unclassified		FALSE	FALSE	MMP09453063	2026785
Campylobacter_insulaenigrae_strain_NCTC12927	Campylobacter_insulaenigrae_strain_NCTC12927_protein	Campylobacter_insulaenigrae_strain_NCTC12927	Campylobacter insulaenigrae strain NCTC12927	Campylobacter_insulaenigrae_strain_NCTC12927	United Kingdom	Bacteria	Campylobacterota	Campylobacteria	Campylobacterales	Campylobacteraceae	Campylobacter_D	Campylobacter_D insulaenigrae		FALSE	FALSE	MMP48403168	1031564
Gammaproteobacteria_bacterium_DM2_MMP08931231	Gammaproteobacteria_bacterium_DM2_MMP08931231_protein	Gammaproteobacteria_bacterium_DM2_MMP08931231	Gammaproteobacteria bacterium DM2	Gammaproteobacteria_bacterium_DM2	missing	Bacteria	Proteobacteria	Gammaproteobacteria	Enterobacterales	DM2	DM2	DM2 sp003072645		FALSE	FALSE	MMP08931231	1738444
Yangia_sp_CCBMM3	Yangia_sp_CCB-MM3_protein	Yangia_sp_CCB-MM3	Yangia sp. CCB-MM3	Yangia_sp_CCB-MM3	Malaysia	Bacteria	Proteobacteria	Alphaproteobacteria	Rhodobacterales	Rhodobacteraceae	Salipiger	Salipiger sp001687105		FALSE	FALSE	MMP04450249	2078585
Microbulbifer_sp_A4B17_MMP08974432	Microbulbifer_sp_A4B17_MMP08974432_protein	Microbulbifer_sp_A4B17_MMP08974432	Microbulbifer sp. A4B17	Microbulbifer_sp_A4B17	Palau	Bacteria	Proteobacteria	Gammaproteobacteria	Pseudomonadales	Cellvibrionaceae	Microbulbifer	Microbulbifer sp003076275		FALSE	FALSE	MMP08974432	359370
Ferroglobus_placidus_DSM_10642	Ferroglobus_placidus_DSM_10642_protein	Ferroglobus_placidus_DSM_10642	Ferroglobus placidus DSM 10642	Ferroglobus_placidus_DSM_10642	Italy	Archaea	Halobacterota	Archaeoglobi	Archaeoglobales	Archaeoglobaceae	Ferroglobus	Ferroglobus placidus		FALSE	FALSE	MMP02598503	589924
Marinobacter_salarius_strain_HL2708_2	Marinobacter_salarius_strain_HL2708_2_protein	Marinobacter_salarius_strain_HL2708_2	Marinobacter salarius strain HL2708#2	Marinobacter_salarius_strain_HL27082	South Korea	Bacteria	Proteobacteria	Gammaproteobacteria	Pseudomonadales	Oleiphilaceae	Marinobacter	Marinobacter salarius		FALSE	FALSE	MMP06853997	1420917
Pseudoalteromonas_piscicida2	Pseudoalteromonas_piscicida2_protein	Pseudoalteromonas_piscicida2	Pseudoalteromonas piscicida DE2-A	Pseudoalteromonas_piscicida_DE2-A	USA	Bacteria	Proteobacteria	Gammaproteobacteria	Enterobacterales	Alteromonadaceae	Pseudoalteromonas	Pseudoalteromonas piscicida_A		FALSE	FALSE	MMP09872678	43662
Pseudoalteromonas_atlantica_T6c	Pseudoalteromonas_atlantica_T6c_protein	Pseudoalteromonas_atlantica_T6c	Pseudoalteromonas atlantica T6c	Pseudoalteromonas_atlantica_T6c	United States of America	Bacteria	Proteobacteria	Gammaproteobacteria	Enterobacterales	Alteromonadaceae	Paraglaciecola	Paraglaciecola atlantica		FALSE	FALSE	MMP02598305	342610
Aureitalea_sp_RR438_MMP08563960	Aureitalea_sp_RR4-38_MMP08563960_protein	Aureitalea_sp_RR4-38_MMP08563960	Aureitalea sp. RR4-38	Aureitalea_sp_RR4-38	South Korea	Bacteria	Bacteroidota	Bacteroidia	Flavobacteriales	Flavobacteriaceae	RR4-38	RR4-38 sp002966125		FALSE	FALSE	MMP08563960	1872661
bacterium_symbiont_of_Cryptopsaras_couesii	bacterium_symbiont_of_Cryptopsaras_couesii_protein	bacterium_symbiont_of_Cryptopsaras_couesii	bacterium symbiont of Cryptopsaras couesii	bacterium_symbiont_of_Cryptopsaras_couesii	United States of America	Bacteria	Proteobacteria	Gammaproteobacteria	Enterobacterales	Vibrionaceae	Enterovibrio	Enterovibrio sp002381345		FALSE	FALSE	MMP06128235	1927128
Flammeovirga_sp_MY04	Flammeovirga_sp_MY04_protein	Flammeovirga_sp_MY04	Flammeovirga sp. MY04	Flammeovirga_sp_MY04	China	Bacteria	Bacteroidota	Bacteroidia	Cytophagales	Flammeovirgaceae	Flammeovirga	Flammeovirga sp001682195		FALSE	FALSE	MMP03799769	1978526
Vibrio_nigripulchritudo_str_SFn1	Vibrio_nigripulchritudo_str_SFn1_protein	Vibrio_nigripulchritudo_str_SFn1	Vibrio owensii XSBZ03	Vibrio_owensii_XSBZ03	China	Bacteria	Proteobacteria	Gammaproteobacteria	Enterobacterales	Vibrionaceae	Vibrio	Vibrio owensii		FALSE	FALSE	MMP05213947	28173
Piscirickettsia_salmonis_strain_PM25344B	Piscirickettsia_salmonis_strain_PM25344B_protein	Piscirickettsia_salmonis_strain_PM25344B	Piscirickettsia salmonis strain PM25344B	Piscirickettsia_salmonis_strain_PM25344B	Chile	Bacteria	Proteobacteria	Gammaproteobacteria	Piscirickettsiales	Piscirickettsiaceae	Piscirickettsia	Piscirickettsia salmonis		FALSE	FALSE	MMP04376257	1238
Thalassospira_sp_CSC3H3	Thalassospira_sp_CSC3H3_protein	Thalassospira_sp_CSC3H3	Thalassospira sp. CSC3H3	Thalassospira_sp_CSC3H3	China	Bacteria	Proteobacteria	Alphaproteobacteria	Rhodospirillales_A	Thalassospiraceae	Thalassospira	Thalassospira sp002844375		FALSE	FALSE	MMP07821581	1912094
Yangia_pacifica_YSBP01_MMP07267287	Yangia_pacifica_YSBP01_MMP07267287_protein	Yangia_pacifica_YSBP01_MMP07267287	Yangia pacifica YSBP01	Yangia_pacifica_YSBP01	South Korea	Bacteria	Proteobacteria	Alphaproteobacteria	Rhodobacterales	Rhodobacteraceae	Salipiger	Salipiger pacifica_A		FALSE	FALSE	MMP07267287	311180
Altererythrobacter_ishigakiensis_strain_NBRC_107699	Altererythrobacter_ishigakiensis_strain_NBRC_107699_protein	Altererythrobacter_ishigakiensis_strain_NBRC_107699	Altererythrobacter ishigakiensis strain NBRC 107699	Altererythrobacter_ishigakiensis_strain_NBRC_107699	Japan	Bacteria	Proteobacteria	Alphaproteobacteria	Sphingomonadales	Sphingomonadaceae	Altererythrobacter	Altererythrobacter ishigakiensis		FALSE	FALSE	MMP04870883	476157
Salinibacter_ruber5	Salinibacter_ruber5_protein	Salinibacter_ruber5	Salinibacter ruber M1	Salinibacter_ruber_M1	Spain	Bacteria	Bacteroidota	Rhodothermia	Rhodothermales	Salinibacteraceae	Salinibacter	Salinibacter ruber		FALSE	FALSE	MMP09375023	761659
Cellulophaga_lytica_DSM_7489	Cellulophaga_lytica_DSM_7489_protein	Cellulophaga_lytica_DSM_7489	Cellulophaga lytica DSM 7489	Cellulophaga_lytica_DSM_7489	Costa Rica	Bacteria	Bacteroidota	Bacteroidia	Flavobacteriales	Flavobacteriaceae	Cellulophaga	Cellulophaga lytica		FALSE	FALSE	MMP00713590	867900
Vibrio_sp_EJY3	Vibrio_sp_EJY3_protein	Vibrio_sp_EJY3	Vibrio sp. Ex25	Vibrio_sp_Ex25	Pacific Ocean	Bacteria	Proteobacteria	Gammaproteobacteria	Enterobacterales	Vibrionaceae	Vibrio	Vibrio diabolicus		FALSE	FALSE	MMP0260357	678
Methanocaldococcus_jannaschii_DSM_2661	Methanocaldococcus_jannaschii_DSM_2661_protein	Methanocaldococcus_jannaschii_DSM_2661	Methanocaldococcus jannaschii DSM 2661	Methanocaldococcus_jannaschii_DSM_2661	Pacific Ocean	Archaea	Euryarchaeota	Methanococci	Methanococcales	Methanocaldococcaceae	Methanocaldococcus	Methanocaldococcus jannaschii		FALSE	FALSE	MMP02603984	243232
Kosmotoga_pacifica_strain_SLHLJ1	Kosmotoga_pacifica_strain_SLHLJ1_protein	Kosmotoga_pacifica_strain_SLHLJ1	Kosmotoga pacifica strain SLHLJ1	Kosmotoga_pacifica_strain_SLHLJ1	Pacific Ocean	Bacteria	Thermotogota	Thermotogae	Petrotogales	Kosmotogaceae	Kosmotoga_B	Kosmotoga_B pacifica		FALSE	FALSE	MMP02940556	1330330
Candidatus_Thioglobus_sp_EF1	Candidatus_Thioglobus_sp_EF1_protein	Candidatus_Thioglobus_sp_EF1	Candidatus Thioglobus sp. EF1	Candidatus_Thioglobus_sp_EF1	Canada	Bacteria	Proteobacteria	Gammaproteobacteria	Thiomicrospirales	Thioglobaceae	Thioglobus_A	Thioglobus_A autotrophicus		FALSE	FALSE	MMP03280981	2026721
Confluentimicrobium_sp_EMB200NS6	Confluentimicrobium_sp_EMB200-NS6_protein	Confluentimicrobium_sp_EMB200-NS6	Confluentimicrobium sp. EMB200-NS6	Confluentimicrobium_sp_EMB200-NS6	South Korea	Bacteria	Proteobacteria	Alphaproteobacteria	Rhodobacterales	Rhodobacteraceae	Confluentimicrobium	Confluentimicrobium sp001305615		FALSE	FALSE	MMP03323603	1872125
Prochlorococcus_marinus_str_MIT_9303	Prochlorococcus_marinus_str_MIT_9303_protein	Prochlorococcus_marinus_str_MIT_9303	Prochlorococcus marinus str. MIT 9303	Prochlorococcus_marinus_str_MIT_9303	Sargasso Sea	Bacteria	Cyanobacteria	Cyanobacteriia	Synechococcales	Cyanobiaceae	Prochlorococcus_C	Prochlorococcus_C marinus_B		FALSE	FALSE	MMP02603917	45397
Streptomyces_sp_CMBStM0423	Streptomyces_sp_CMB-StM0423_protein	Streptomyces_sp_CMB-StM0423	Streptomyces sp. CMB-StM0423	Streptomyces_sp_CMB-StM0423	Australia	Bacteria	Actinobacteriota	Actinobacteria	Streptomycetales	Streptomycetaceae	Streptomyces	Streptomyces sp002847285		FALSE	FALSE	MMP08161523	1931
Nocardiopsis_dassonvillei_strain_NOCA502F	Nocardiopsis_dassonvillei_strain_NOCA502F_protein	Nocardiopsis_dassonvillei_strain_NOCA502F	Nocardiopsis dassonvillei strain NOCA502F	Nocardiopsis_dassonvillei_strain_NOCA502F	Arctic Ocean	Bacteria	Actinobacteriota	Actinobacteria	Streptosporangiales	Streptosporangiaceae	Nocardiopsis	Nocardiopsis dassonvillei		FALSE	TRUE	MMP05162553	2015
Halomonas_sp_SF2003_MMP08773154	Halomonas_sp_SF2003_MMP08773154_protein	Halomonas_sp_SF2003_MMP08773154	Halomonas sp. SF2003	Halomonas_sp_SF2003	France	Bacteria	Proteobacteria	Gammaproteobacteria	Pseudomonadales	Halomonadaceae	Cobetia	Cobetia amphilecti		FALSE	FALSE	MMP08773154	2136172
Myroides_profundi_D25	Myroides_profundi_D25_protein	Myroides_profundi_D25	Myroides profundi D25	Myroides_profundi_D25	Pacific Ocean	Bacteria	Bacteroidota	Bacteroidia	Flavobacteriales	Flavobacteriaceae	Myroides	Myroides profundi		FALSE	FALSE	MMP03282272	480520
Shewanella_baltica_OS195	Shewanella_baltica_OS195_protein	Shewanella_baltica_OS195	Shewanella baltica OS195	Shewanella_baltica_OS195	Baltic Sea	Bacteria	Proteobacteria	Gammaproteobacteria	Enterobacterales	Shewanellaceae	Shewanella	Shewanella baltica		FALSE	FALSE	MMP00623061	399599
Vibrio_jasicida_090810c_MMP00036656	Vibrio_jasicida_090810c_MMP00036656_protein	Vibrio_jasicida_090810c_MMP00036656	Vibrio jasicida 090810c	Vibrio_jasicida_090810c	missing	Bacteria	Proteobacteria	Gammaproteobacteria	Enterobacterales	Vibrionaceae	Vibrio	Vibrio jasicida		FALSE	FALSE	MMP00036656	1280002
Aeromonas_salmonicida_S121	Aeromonas_salmonicida_S121_protein	Aeromonas_salmonicida_S121	Aeromonas salmonicida S121	Aeromonas_salmonicida_S121	China	Bacteria	Proteobacteria	Gammaproteobacteria	Enterobacterales	Aeromonadaceae	Aeromonas	Aeromonas salmonicida		FALSE	FALSE	MMP07276469	645
Hirschia_baltica_ATCC_49814	Hirschia_baltica_ATCC_49814_protein	Hirschia_baltica_ATCC_49814	Hirschia baltica ATCC 49814	Hirschia_baltica_ATCC_49814	Baltic Sea	Bacteria	Proteobacteria	Alphaproteobacteria	Caulobacterales	Hyphomonadaceae	Hirschia	Hirschia baltica		FALSE	FALSE	MMP02598497	582402
Thermococcus_barophilus_CH5	Thermococcus_barophilus_CH5_protein	Thermococcus_barophilus_CH5	Thermococcus barophilus CH5	Thermococcus_barophilus_CH5	Atlantic Ocean	Archaea	Euryarchaeota	Thermococci	Thermococcales	Thermococcaceae	Thermococcus_B	Thermococcus_B barophilus		FALSE	FALSE	MMP03324231	55802
Salinicoccus_sp_BAB_3246	Salinicoccus_sp_BAB_3246_protein	Salinicoccus_sp_BAB_3246	Salinicoccus sp. BAB 3246	Salinicoccus_sp_BAB_3246	India	Bacteria	Firmicutes	Bacilli	Staphylococcales	Salinicoccaceae	Salinicoccus	unclassified		FALSE	FALSE	MMP06324084	1871624
Cyclobacterium_amurskyense_strain_KCTC_12363	Cyclobacterium_amurskyense_strain_KCTC_12363_protein	Cyclobacterium_amurskyense_strain_KCTC_12363	Cyclobacterium amurskyense strain KCTC 12363	Cyclobacterium_amurskyense_strain_KCTC_12363	Russia	Bacteria	Bacteroidota	Bacteroidia	Cytophagales	Cyclobacteriaceae	Cyclobacterium	Cyclobacterium amurskyense		FALSE	FALSE	MMP03846661	320787
Magnetococcus_marinus_MC1	Magnetococcus_marinus_MC-1_protein	Magnetococcus_marinus_MC-1	Luteimonas sp. JM171	Luteimonas_sp_JM171	United States of America	Bacteria	Proteobacteria	Gammaproteobacteria	Xanthomonadales	Xanthomonadaceae	Luteimonas	Luteimonas sp001717465		FALSE	FALSE	MMP05711034	1124597
Cellulophaga_algicola_DSM_14237	Cellulophaga_algicola_DSM_14237_protein	Cellulophaga_algicola_DSM_14237	Cellulophaga algicola DSM 14237	Cellulophaga_algicola_DSM_14237	Antarctica	Bacteria	Bacteroidota	Bacteroidia	Flavobacteriales	Flavobacteriaceae	Cellulophaga	Cellulophaga algicola		FALSE	FALSE	MMP00190054	688270
Vibrio_vulnificus	Vibrio_vulnificus_protein	Vibrio_vulnificus	Vibrio vulnificus FORC_053	Vibrio_vulnificus_FORC_053	South Korea	Bacteria	Proteobacteria	Gammaproteobacteria	Enterobacterales	Vibrionaceae	Vibrio	Vibrio vulnificus		FALSE	FALSE	MMP06184516	672
Nitratifractor_salsuginis_DSM_16511	Nitratifractor_salsuginis_DSM_16511_protein	Nitratifractor_salsuginis_DSM_16511	Nitratifractor salsuginis DSM 16511	Nitratifractor_salsuginis_DSM_16511	Japan	Bacteria	Campylobacterota	Campylobacteria	Campylobacterales	Sulfurovaceae	Nitratifractor	Nitratifractor salsuginis		FALSE	FALSE	MMP00713578	749222
Thiomicrospira_crunogena_XCL2	Thiomicrospira_crunogena_XCL-2_protein	Thiomicrospira_crunogena_XCL-2	Thiomicrospira crunogena XCL-2	Thiomicrospira_crunogena_XCL-2	Pacific Ocean	Bacteria	Proteobacteria	Gammaproteobacteria	Thiomicrospirales	Thiomicrospiraceae	Hydrogenovibrio	Hydrogenovibrio crunogenus		FALSE	FALSE	MMP02598288	39765
Bradymonas_sediminis	Bradymonas_sediminis_protein	Bradymonas_sediminis	Bradymonas sediminis FA350	Bradymonas_sediminis_FA350	China	Bacteria	Myxococcota	Bradimonadia	Bradymonadales	Bradymonadaceae	Bradymonas	Bradymonas sediminis		FALSE	FALSE	MMP09396997	1548548
Anoxybacter_fermentans_strain_DY22613	Anoxybacter_fermentans_strain_DY22613_protein	Anoxybacter_fermentans_strain_DY22613	Anoxybacter fermentans strain DY22613	Anoxybacter_fermentans_strain_DY22613	Pacific Ocean	Bacteria	Firmicutes_F	Halanaerobiia	unclassified	unclassified	unclassified	unclassified		FALSE	FALSE	MMP05285382	1323375
Novosphingobium_pentaromativorans_US61	Novosphingobium_pentaromativorans_US6-1_protein	Novosphingobium_pentaromativorans_US6-1	Novosphingobium pentaromativorans US6-1	Novosphingobium_pentaromativorans_US6-1	South Korea	Bacteria	Proteobacteria	Alphaproteobacteria	Sphingomonadales	Sphingomonadaceae	Novosphingobium	Novosphingobium pentaromativorans		FALSE	FALSE	MMP03002180	205844
Salinibacter_ruber1	Salinibacter_ruber1_protein	Salinibacter_ruber1	Salinibacter ruber P13	Salinibacter_ruber_P13	Spain	Bacteria	Bacteroidota	Rhodothermia	Rhodothermales	Salinibacteraceae	Salinibacter	Salinibacter ruber		FALSE	FALSE	MMP09375024	761659
Nonlabens_sediminis_NBRC_100970	Nonlabens_sediminis_NBRC_100970_protein	Nonlabens_sediminis_NBRC_100970	Nonlabens sediminis NBRC 100970	Nonlabens_sediminis_NBRC_100970	Japan	Bacteria	Bacteroidota	Bacteroidia	Flavobacteriales	Flavobacteriaceae	Nonlabens	Nonlabens tegetincola		FALSE	FALSE	MMP06075339	323273
Archaeoglobus_veneficus_SNP6	Archaeoglobus_veneficus_SNP6_protein	Archaeoglobus_veneficus_SNP6	Archaeoglobus veneficus SNP6	Archaeoglobus_veneficus_SNP6	Atlantic Ocean	Archaea	Halobacterota	Archaeoglobi	Archaeoglobales	Archaeoglobaceae	Archaeoglobus_C	Archaeoglobus_C veneficus		FALSE	FALSE	MMP00713598	693661
Paenibacillus_durus_DSM_1735	Paenibacillus_durus_DSM_1735_protein	Paenibacillus_durus_DSM_1735	Paenibacillus durus DSM 1735	Paenibacillus_durus_DSM_1735	Black Sea	Bacteria	Firmicutes_I	Bacilli_A	Paenibacillales	Paenibacillaceae	Paenibacillus	Paenibacillus durus		FALSE	FALSE	MMP03010338	44251
Alteromonas_mediterranea_strain_CP48	Alteromonas_mediterranea_strain_CP48_protein	Alteromonas_mediterranea_strain_CP48	Alteromonas mediterranea strain CP48	Alteromonas_mediterranea_strain_CP48	Mediterranean Sea	Bacteria	Proteobacteria	Gammaproteobacteria	Enterobacterales	Alteromonadaceae	Alteromonas	Alteromonas mediterranea		FALSE	FALSE	MMP05991972	314275
Haloarcula_hispanica_ATCC_33960	Haloarcula_hispanica_ATCC_33960_protein	Haloarcula_hispanica_ATCC_33960	Haloarcula hispanica ATCC 33960	Haloarcula_hispanica_ATCC_33960	Spain	Archaea	Halobacterota	Halobacteria	Halobacteriales	Haloarculaceae	Haloarcula	Haloarcula hispanica		FALSE	FALSE	MMP02602960	634497
Actinoalloteichus_sp_GBA12924	Actinoalloteichus_sp_GBA129-24_protein	Actinoalloteichus_sp_GBA129-24	Actinoalloteichus sp. GBA129-24	Actinoalloteichus_sp_GBA129-24	Norway	Bacteria	Actinobacteriota	Actinobacteria	Mycobacteriales	Pseudonocardiaceae	Actinoalloteichus	Actinoalloteichus sp001941625		FALSE	FALSE	MMP03339751	1872128
Bordetella_sp_HZ20_MMP08912484	Bordetella_sp_HZ20_MMP08912484_protein	Bordetella_sp_HZ20_MMP08912484	Bordetella sp. HZ20	Bordetella_sp_HZ20	China	Bacteria	Proteobacteria	Gammaproteobacteria	Burkholderiales	Burkholderiaceae	SCGC-AAA027-K21	SCGC-AAA027-K21 sp003058465		FALSE	FALSE	MMP08912484	28081
Hyperthermus_butylicus_DSM_5456	Hyperthermus_butylicus_DSM_5456_protein	Hyperthermus_butylicus_DSM_5456	Hyperthermus butylicus DSM 5456	Hyperthermus_butylicus_DSM_5456	Portugal	Archaea	Crenarchaeota	Thermoprotei	Desulfurococcales	Pyrodictiaceae	Hyperthermus	Hyperthermus butylicus		FALSE	FALSE	MMP02604082	415426
Massilia_sp_YMA4	Massilia_sp_YMA4_protein	Massilia_sp_YMA4	Massilia sp. YMA4	Massilia_sp_YMA4	Taiwan	Bacteria	Proteobacteria	Gammaproteobacteria	Burkholderiales	Burkholderiaceae	Pseudoduganella	Pseudoduganella sp003293715		FALSE	FALSE	MMP09453097	1882437
Bacillus_velezensis_strain_9912D	Bacillus_velezensis_strain_9912D_protein	Bacillus_velezensis_strain_9912D	Bacillus velezensis strain 9912D	Bacillus_velezensis_strain_9912D	China	Bacteria	Firmicutes	Bacilli	Bacillales	Bacillaceae	Bacillus	Bacillus velezensis		FALSE	FALSE	MMP05517979	492670
Pseudomonas_pohangensis_strain_DSM_17875	Pseudomonas_pohangensis_strain_DSM_17875_protein	Pseudomonas_pohangensis_strain_DSM_17875	Pseudomonas pohangensis strain DSM 17875	Pseudomonas_pohangensis_strain_DSM_17875	South Korea	Bacteria	Proteobacteria	Gammaproteobacteria	Pseudomonadales	Pseudomonadaceae	Pseudomonas_E	Pseudomonas_E pohangensis		FALSE	FALSE	MMP05216296	364197
Alteromonas_macleodii_ATCC_27126	Alteromonas_macleodii_ATCC_27126_protein	Alteromonas_macleodii_ATCC_27126	Alteromonas macleodii ATCC 27126	Alteromonas_macleodii_ATCC_27126	Pacific Ocean	Bacteria	Proteobacteria	Gammaproteobacteria	Enterobacterales	Alteromonadaceae	Alteromonas	Alteromonas macleodii		FALSE	FALSE	MMP02603229	529120
Pseudanabaena_sp_PCC_7367	Pseudanabaena_sp_PCC_7367_protein	Pseudanabaena_sp_PCC_7367	Pseudanabaena sp. PCC 7367	Pseudanabaena_sp_PCC_7367	missing	Bacteria	Cyanobacteria	Cyanobacteriia	Pseudanabaenales	Pseudanabaenaceae	PCC-7367	PCC-7367 sp000317065		FALSE	FALSE	MMP02261336	1153
Lacinutrix_sp_5H374	Lacinutrix_sp_5H-3-7-4_protein	Lacinutrix_sp_5H-3-7-4	Lacimicrobium alkaliphilum strain KCTC 32984	Lacimicrobium_alkaliphilum_strain_KCTC_32984	South Korea	Bacteria	Proteobacteria	Gammaproteobacteria	Enterobacterales	Alteromonadaceae	Lacimicrobium	Lacimicrobium alkaliphilum_B		FALSE	FALSE	MMP04324273	1937692
Desulfobacterium_autotrophicum_HRM2	Desulfobacterium_autotrophicum_HRM2_protein	Desulfobacterium_autotrophicum_HRM2	Desulfobacterium autotrophicum HRM2	Desulfobacterium_autotrophicum_HRM2	Italy	Bacteria	Desulfobacterota	Desulfobacteria	Desulfobacterales	Desulfobacteraceae	Desulfobacterium_B	Desulfobacterium_B autotrophicum		FALSE	FALSE	MMP02603282	177437
Methanobacterium_sp_MZA1	Methanobacterium_sp_MZ-A1_protein	Methanobacterium_sp_MZ-A1	Methanobacterium sp. MZ-A1	Methanobacterium_sp_MZ-A1	Japan	Archaea	Euryarchaeota	Methanobacteria	Methanobacteriales	Methanobacteriaceae	Methanobacterium	Methanobacterium subterraneum		FALSE	FALSE	MMP05928841	2164
Maribacter_sp_B1	Maribacter_sp_B1_protein	Maribacter_sp_B1	Maribacter sp. 1_2014MBL_MicDiv	Maribacter_sp_1_2014MBL_MicDiv	United States of America	Bacteria	Bacteroidota	Bacteroidia	Flavobacteriales	Flavobacteriaceae	Maribacter	Maribacter dokdonensis		FALSE	FALSE	MMP03496287	1897614
Vibrio_anguillarum_VIB43	Vibrio_anguillarum_VIB43_protein	Vibrio_anguillarum_VIB43	Vibrio anguillarum VIB43	Vibrio_anguillarum_VIB43	United Kingdom	Bacteria	Proteobacteria	Gammaproteobacteria	Enterobacterales	Vibrionaceae	Vibrio	Vibrio anguillarum		FALSE	FALSE	MMP07569844	55601
Paenibacillus_sp_LPB0068	Paenibacillus_sp_LPB0068_protein	Paenibacillus_sp_LPB0068	Paenibacillus sp. LPB0068	Paenibacillus_sp_LPB0068	South Korea	Bacteria	Firmicutes_I	Bacilli_A	Paenibacillales	Paenibacillaceae	Paenibacillus	Paenibacillus crassostreae		FALSE	FALSE	MMP05933025	58172
Saprospira_grandis_str_Lewin	Saprospira_grandis_str_Lewin_protein	Saprospira_grandis_str_Lewin	Saprospira grandis str. Lewin	Saprospira_grandis_str_Lewin	United States of America	Bacteria	Bacteroidota	Bacteroidia	Chitinophagales	Saprospiraceae	Saprospira	Saprospira grandis_B		FALSE	FALSE	MMP02602989	1008
Methanohalophilus_halophilus_strain_Z7982	Methanohalophilus_halophilus_strain_Z-7982_protein	Methanohalophilus_halophilus_strain_Z-7982	Methanohalophilus halophilus strain Z-7982	Methanohalophilus_halophilus_strain_Z-7982	Australia	Archaea	Halobacterota	Methanosarcinia	Methanosarcinales	Methanosarcinaceae	Methanohalophilus	Methanohalophilus halophilus		FALSE	FALSE	MMP05756399	2177
Methanococcus_vannielii_SB	Methanococcus_vannielii_SB_protein	Methanococcus_vannielii_SB	Methanococcus vannielii SB	Methanococcus_vannielii_SB	United States of America	Archaea	Euryarchaeota	Methanococci	Methanococcales	Methanococcaceae	Methanococcus	Methanococcus vannielii		FALSE	FALSE	MMP02598403	406327
Vibrio_alginolyticus_strain_ATCC_33787	Vibrio_alginolyticus_strain_ATCC_33787_protein	Vibrio_alginolyticus_strain_ATCC_33787	Vibrio alginolyticus strain ATCC 33787	Vibrio_alginolyticus_strain_ATCC_33787	United States of America	Bacteria	Proteobacteria	Gammaproteobacteria	Enterobacterales	Vibrionaceae	Vibrio	Vibrio alginolyticus		FALSE	FALSE	MMP04320555	674977
Micromonospora_krabiensis_strain_DSM_45344	Micromonospora_krabiensis_strain_DSM_45344_protein	Micromonospora_krabiensis_strain_DSM_45344	Micromonospora krabiensis strain DSM 45344	Micromonospora_krabiensis_strain_DSM_45344	Thailand	Bacteria	Actinobacteriota	Actinobacteria	Mycobacteriales	Micromonosporaceae	Micromonospora	Micromonospora krabiensis		FALSE	FALSE	MMP04488466	307121
Methanoculleus_marisnigri_JR1	Methanoculleus_marisnigri_JR1_protein	Methanoculleus_marisnigri_JR1	Methanoculleus marisnigri JR1	Methanoculleus_marisnigri_JR1	Black Sea	Archaea	Halobacterota	Methanomicrobia	Methanomicrobiales	Methanocullaceae	Methanoculleus	Methanoculleus marisnigri		FALSE	FALSE	MMP02598365	368407
Catenovulum_sp_CCBQB4_MMP08394866	Catenovulum_sp_CCB-QB4_MMP08394866_protein	Catenovulum_sp_CCB-QB4_MMP08394866	Catenovulum sp. CCB-QB4	Catenovulum_sp_CCB-QB4	Malaysia	Bacteria	Proteobacteria	Gammaproteobacteria	Enterobacterales	Alteromonadaceae	RQJ05	RQJ05 sp003063625		FALSE	FALSE	MMP08394866	2172099
Cycloclasticus_zancles_78ME	Cycloclasticus_zancles_78-ME_protein	Cycloclasticus_zancles_78-ME	Cycloclasticus zancles 78-ME	Cycloclasticus_zancles_78-ME	Italy	Bacteria	Proteobacteria	Gammaproteobacteria	Methylococcales	Cycloclasticaceae	Cycloclasticus	Cycloclasticus pugetii		FALSE	FALSE	MMP02603046	1329899
Methanococcus_aeolicus_Nankai3	Methanococcus_aeolicus_Nankai-3_protein	Methanococcus_aeolicus_Nankai-3	Methanococcus aeolicus Nankai-3	Methanococcus_aeolicus_Nankai-3	Japan	Archaea	Euryarchaeota	Methanococci	Methanococcales	Methanococcaceae	Methanothermococcus_A	Methanothermococcus_A aeolicus		FALSE	FALSE	MMP00623051	42879
Candidatus_Thioglobus_singularis	Candidatus_Thioglobus_singularis_protein	Candidatus_Thioglobus_singularis	Candidatus Thioglobus singularis NP1	Candidatus_Thioglobus_singularis_NP1	Pacific Ocean	Bacteria	Proteobacteria	Gammaproteobacteria	Thiomicrospirales	Thioglobaceae	Thioglobus	unclassified		FALSE	FALSE	MMP07775767	1427364
Methanocaldococcus_vulcanius_M7	Methanocaldococcus_vulcanius_M7_protein	Methanocaldococcus_vulcanius_M7	Methanocaldococcus vulcanius M7	Methanocaldococcus_vulcanius_M7	Pacific Ocean	Archaea	Euryarchaeota	Methanococci	Methanococcales	Methanocaldococcaceae	Methanocaldococcus	Methanocaldococcus vulcanius		FALSE	FALSE	MMP02598493	579137
Methanothermococcus_okinawensis_IH1	Methanothermococcus_okinawensis_IH1_protein	Methanothermococcus_okinawensis_IH1	Methanothermococcus okinawensis IH1	Methanothermococcus_okinawensis_IH1	Japan	Archaea	Euryarchaeota	Methanococci	Methanococcales	Methanococcaceae	Methanothermococcus_A	Methanothermococcus_A okinawensis		FALSE	FALSE	MMP00100784	647113
Shewanella_pealeana_ATCC_700345	Shewanella_pealeana_ATCC_700345_protein	Shewanella_pealeana_ATCC_700345	Shewanella pealeana ATCC 700345	Shewanella_pealeana_ATCC_700345	United States of America	Bacteria	Proteobacteria	Gammaproteobacteria	Enterobacterales	Shewanellaceae	Shewanella	Shewanella pealeana		FALSE	FALSE	MMP02598386	398579
Zobellella_denitrificans_strain_F131	Zobellella_denitrificans_strain_F13-1_protein	Zobellella_denitrificans_strain_F13-1	Zobellella denitrificans F13-1	Zobellella_denitrificans_F13-1	China	Bacteria	Proteobacteria	Gammaproteobacteria	Enterobacterales	Aeromonadaceae	Zobellella	Zobellella denitrificans		FALSE	FALSE	MMP04027252	347534
Candidatus_Vesicomyosocius_okutanii_HA	Candidatus_Vesicomyosocius_okutanii_HA_protein	Candidatus_Vesicomyosocius_okutanii_HA	Candidatus Vesicomyosocius okutanii HA	Candidatus_Vesicomyosocius_okutanii_HA	Japan	Bacteria	Proteobacteria	Gammaproteobacteria	Thiomicrospirales	Thioglobaceae	Vesicomyosocius	Vesicomyosocius okutanii		FALSE	FALSE	MMP00060908	412965
Vibrio_campbellii_BoB53_MMP08330225	Vibrio_campbellii_BoB-53_MMP08330225_protein	Vibrio_campbellii_BoB-53_MMP08330225	Vibrio campbellii BoB-53	Vibrio_campbellii_BoB-53	Indian Ocean	Bacteria	Proteobacteria	Gammaproteobacteria	Enterobacterales	Vibrionaceae	Vibrio	Vibrio campbellii		FALSE	FALSE	MMP08330225	680
Candidatus_Endolissoclinum_faulkneri_L5	Candidatus_Endolissoclinum_faulkneri_L5_protein	Candidatus_Endolissoclinum_faulkneri_L5	Candidatus Endolissoclinum faulkneri L5	Candidatus_Endolissoclinum_faulkneri_L5	Papua New Guinea	Bacteria	Proteobacteria	Alphaproteobacteria	Thalassobaculales	Thalassobaculaceae	Endolissoclinum	Endolissoclinum faulkneri_A		FALSE	FALSE	MMP02641640	1401328
Candidatus_Nitrosoarchaeum_limnia_SFB1	Candidatus_Nitrosoarchaeum_limnia_SFB1_protein	Candidatus_Nitrosoarchaeum_limnia_SFB1	Candidatus Nitrosoarchaeum limnia SFB1	Candidatus_Nitrosoarchaeum_limnia_SFB1	United States of America	Archaea	Crenarchaeota	Nitrososphaeria	Nitrososphaerales	Nitrosopumilaceae	Nitrosoarchaeum	Nitrosoarchaeum limnia		FALSE	FALSE	MMP02471010	886738
Erythrobacter_sp_KY5	Erythrobacter_sp_KY5_protein	Erythrobacter_sp_KY5	Erythrobacter sp. KY5	Erythrobacter_sp_KY5	Japan	Bacteria	Proteobacteria	Alphaproteobacteria	Sphingomonadales	Sphingomonadaceae	Erythrobacter	Erythrobacter sp003264115		FALSE	FALSE	MMP07224594	1042
Vibrio_coralliilyticus	Vibrio_coralliilyticus_protein	Vibrio_coralliilyticus	Vibrio coralliilyticus	Vibrio_coralliilyticus	USA	Bacteria	Proteobacteria	Gammaproteobacteria	Enterobacterales	Vibrionaceae	Vibrio	Vibrio coralliilyticus		FALSE	FALSE	MMP09704979	190893
Methanosarcina_sp_WH1	Methanosarcina_sp_WH1_protein	Methanosarcina_sp_WH1	Methanosarcina sp. WH1	Methanosarcina_sp_WH1	United States of America	Archaea	Halobacterota	Methanosarcinia	Methanosarcinales	Methanosarcinaceae	Methanosarcina	Methanosarcina sp000969965		FALSE	FALSE	MMP03074593	2213
Thermotoga_sp_RQ7	Thermotoga_sp_RQ7_protein	Thermotoga_sp_RQ7	Thermotoga sp. RQ7	Thermotoga_sp_RQ7	Portugal	Bacteria	Thermotogota	Thermotogae	Thermotogales	Thermotogaceae	Thermotoga	Thermotoga neapolitana		FALSE	FALSE	MMP02744159	28240
Altererythrobacter_epoxidivorans_CGMCC_17731	Altererythrobacter_epoxidivorans_CGMCC_17731_protein	Altererythrobacter_epoxidivorans_CGMCC_17731	Altererythrobacter epoxidivorans CGMCC 1.7731	Altererythrobacter_epoxidivorans_CGMCC_17731	Japan	Bacteria	Proteobacteria	Alphaproteobacteria	Sphingomonadales	Sphingomonadaceae	Altererythrobacter	Altererythrobacter epoxidivorans		FALSE	FALSE	MMP03896005	361183
Marinobacter_sp_CP1	Marinobacter_sp_CP1_protein	Marinobacter_sp_CP1	Marinobacter sp. CP1	Marinobacter_sp_CP1	United States of America	Bacteria	Proteobacteria	Gammaproteobacteria	Pseudomonadales	Oleiphilaceae	Marinobacter	Marinobacter flavimaris		FALSE	FALSE	MMP03776897	50741
Vibrio_vulnificus_FORC_036	Vibrio_vulnificus_FORC_036_protein	Vibrio_vulnificus_FORC_036	Vibrio vulnificus FORC_037	Vibrio_vulnificus_FORC_037	South Korea	Bacteria	Proteobacteria	Gammaproteobacteria	Enterobacterales	Vibrionaceae	Vibrio	Vibrio vulnificus		FALSE	FALSE	MMP05196200	672
Wenzhouxiangella_marina_strain_KCTC_42284	Wenzhouxiangella_marina_strain_KCTC_42284_protein	Wenzhouxiangella_marina_strain_KCTC_42284	Wenzhouxiangella marina strain KCTC 42284	Wenzhouxiangella_marina_strain_KCTC_42284	Indian Ocean	Bacteria	Proteobacteria	Gammaproteobacteria	Xanthomonadales	Wenzhouxiangellaceae	Wenzhouxiangella	Wenzhouxiangella marina		FALSE	FALSE	MMP03793171	1579979
Halioglobus_japonicus_NBRC_107739	Halioglobus_japonicus_NBRC_107739_protein	Halioglobus_japonicus_NBRC_107739	Halioglobus japonicus NBRC 107739	Halioglobus_japonicus_NBRC_107739	Pacific Ocean	Bacteria	Proteobacteria	Gammaproteobacteria	Pseudomonadales	Halieaceae	Halioglobus	Halioglobus japonicus		FALSE	FALSE	MMP06075353	930805
Paenibacillus_sp_CAA11_MMP08934269	Paenibacillus_sp_CAA11_MMP08934269_protein	Paenibacillus_sp_CAA11_MMP08934269	Paenibacillus sp. CAA11	Paenibacillus_sp_CAA11	South Korea	Bacteria	Firmicutes_I	Bacilli_A	Paenibacillales	Paenibacillaceae	Paenibacillus_R	Paenibacillus_R sp003060825		FALSE	FALSE	MMP08934269	1532905
Aeromonas_salmonicida_S44	Aeromonas_salmonicida_S44_protein	Aeromonas_salmonicida_S44	Aeromonas salmonicida S44	Aeromonas_salmonicida_S44	China	Bacteria	Proteobacteria	Gammaproteobacteria	Enterobacterales	Aeromonadaceae	Aeromonas	Aeromonas salmonicida		FALSE	FALSE	MMP07276874	645
Vibrio_cholerae_Sa5Y_MMP08813238	Vibrio_cholerae_Sa5Y_MMP08813238_protein	Vibrio_cholerae_Sa5Y_MMP08813238	Vibrio cholerae Sa5Y	Vibrio_cholerae_Sa5Y	USA	Bacteria	Proteobacteria	Gammaproteobacteria	Enterobacterales	Vibrionaceae	Vibrio	Vibrio cholerae		FALSE	FALSE	MMP08813238	666
Archaeoglobus_fulgidus_DSM_4304	Archaeoglobus_fulgidus_DSM_4304_protein	Archaeoglobus_fulgidus_DSM_4304	Archaeoglobus fulgidus DSM 4304	Archaeoglobus_fulgidus_DSM_4304	Italy	Archaea	Halobacterota	Archaeoglobi	Archaeoglobales	Archaeoglobaceae	Archaeoglobus	Archaeoglobus fulgidus		FALSE	FALSE	MMP02603985	224325
Methanosarcina_acetivorans_C2A	Methanosarcina_acetivorans_C2A_protein	Methanosarcina_acetivorans_C2A	Methanosarcina acetivorans C2A	Methanosarcina_acetivorans_C2A	United States of America	Archaea	Halobacterota	Methanosarcinia	Methanosarcinales	Methanosarcinaceae	Methanosarcina	Methanosarcina acetivorans		FALSE	FALSE	MMP03081414	188937
Vibrio_campbellii1	Vibrio_campbellii1_protein	Vibrio_campbellii1	Vibrio campbellii	Vibrio_campbellii	China	Bacteria	Proteobacteria	Gammaproteobacteria	Enterobacterales	Vibrionaceae	Vibrio	Vibrio campbellii		FALSE	FALSE	MMP09874067	680
Shewanella_loihica_PV4	Shewanella_loihica_PV-4_protein	Shewanella_loihica_PV-4	Shewanella loihica PV-4	Shewanella_loihica_PV-4	United States of America	Bacteria	Proteobacteria	Gammaproteobacteria	Enterobacterales	Shewanellaceae	Shewanella	Shewanella loihica		FALSE	FALSE	MMP00623064	359303
Marinobacterium_sp_ST5810	Marinobacterium_sp_ST58-10_protein	Marinobacterium_sp_ST58-10	Marinobacterium sp. ST58-10	Marinobacterium_sp_ST58-10	South Korea	Bacteria	Proteobacteria	Gammaproteobacteria	Pseudomonadales	Nitrincolaceae	Marinobacterium_A	Marinobacterium_A aestuarii		FALSE	FALSE	MMP04939310	1902815
Alteromonas_macleodii_str_Aegean_Sea_MED64	Alteromonas_macleodii_str_Aegean_Sea_MED64_protein	Alteromonas_macleodii_str_Aegean_Sea_MED64	Alteromonas macleodii str. 'Aegean Sea MED64'	Alteromonas_macleodii_str_Aegean_Sea_MED64	Israel	Bacteria	Proteobacteria	Gammaproteobacteria	Enterobacterales	Alteromonadaceae	Alteromonas	Alteromonas mediterranea		FALSE	FALSE	MMP02604122	28108
Psychromonas_sp_CNPT3	Psychromonas_sp_CNPT3_protein	Psychromonas_sp_CNPT3	Psychromonas sp. CNPT3	Psychromonas_sp_CNPT3	Pacific Ocean	Bacteria	Proteobacteria	Gammaproteobacteria	Enterobacterales	Psychromonadaceae	Psychromonas	Psychromonas sp000153405		FALSE	FALSE	MMP00622974	1884585
Phaeobacter_inhibens_P92_MMP03294496	Phaeobacter_inhibens_P92_MMP03294496_protein	Phaeobacter_inhibens_P92_MMP03294496	Phaeobacter inhibens P92	Phaeobacter_inhibens_P92	Spain	Bacteria	Proteobacteria	Alphaproteobacteria	Rhodobacterales	Rhodobacteraceae	Phaeobacter	Phaeobacter inhibens		FALSE	FALSE	MMP03294496	999548
Psychroflexus_torquis_ATCC_700755	Psychroflexus_torquis_ATCC_700755_protein	Psychroflexus_torquis_ATCC_700755	Psychroflexus torquis ATCC 700755	Psychroflexus_torquis_ATCC_700755	Antarctica	Bacteria	Bacteroidota	Bacteroidia	Flavobacteriales	Flavobacteriaceae	Psychroflexus	Psychroflexus torquis		FALSE	FALSE	MMP02603919	313595
Nonlabens_sp_Hel1_33_55	Nonlabens_sp_Hel1_33_55_protein	Nonlabens_sp_Hel1_33_55	Nonlabens sp. Hel1_33_55	Nonlabens_sp_Hel1_33_55	missing	Bacteria	Bacteroidota	Bacteroidia	Flavobacteriales	Flavobacteriaceae	Nonlabens	Nonlabens sp900101765		FALSE	FALSE	MMP05192588	1888209
Thermococcus_nautili_strain_301	Thermococcus_nautili_strain_30-1_protein	Thermococcus_nautili_strain_30-1	Thermococcus nautili strain 30-1	Thermococcus_nautili_strain_30-1	Pacific Ocean	Archaea	Euryarchaeota	Thermococci	Thermococcales	Thermococcaceae	Thermococcus	Thermococcus nautili		FALSE	FALSE	MMP03081537	195522
Flavivirga_eckloniae_ECD14_MMP08325534	Flavivirga_eckloniae_ECD14_MMP08325534_protein	Flavivirga_eckloniae_ECD14_MMP08325534	Flavivirga eckloniae ECD14	Flavivirga_eckloniae_ECD14	missing	Bacteria	Bacteroidota	Bacteroidia	Flavobacteriales	Flavobacteriaceae	Flavivirga	Flavivirga eckloniae		FALSE	FALSE	MMP08325534	1803846
Weissella_ceti_strain_WS08	Weissella_ceti_strain_WS08_protein	Weissella_ceti_strain_WS08	Weissella ceti strain WS08	Weissella_ceti_strain_WS08	Brazil	Bacteria	Firmicutes	Bacilli	Lactobacillales	Lactobacillaceae	Weissella	Weissella ceti		FALSE	FALSE	MMP02716090	759620
Desulfovibrio_salexigens_DSM_2638	Desulfovibrio_salexigens_DSM_2638_protein	Desulfovibrio_salexigens_DSM_2638	Desulfovibrio salexigens DSM 2638	Desulfovibrio_salexigens_DSM_2638	British Guyana	Bacteria	Desulfobacterota_A	Desulfovibrionia	Desulfovibrionales	Desulfovibrionaceae	Desulfovibrio_H	Desulfovibrio_H salexigens		FALSE	FALSE	MMP00001870	526222
Roseobacter_litoralis_Och_149	Roseobacter_litoralis_Och_149_protein	Roseobacter_litoralis_Och_149	Roseobacter litoralis Och 149	Roseobacter_litoralis_Och_149	United States of America	Bacteria	Proteobacteria	Alphaproteobacteria	Rhodobacterales	Rhodobacteraceae	Roseobacter	Roseobacter litoralis		FALSE	FALSE	MMP02603624	391595
Alteromonas_macleodii_str_Ionian_Sea_U4	Alteromonas_macleodii_str_Ionian_Sea_U4_protein	Alteromonas_macleodii_str_Ionian_Sea_U4	Alteromonas macleodii str. 'Ionian Sea U4'	Alteromonas_macleodii_str_Ionian_Sea_U4	Greece	Bacteria	Proteobacteria	Gammaproteobacteria	Enterobacterales	Alteromonadaceae	Alteromonas	Alteromonas mediterranea		FALSE	FALSE	MMP02604123	28108
Marinobacter_salarius_R9SW1	Marinobacter_salarius_R9SW1_protein	Marinobacter_salarius_R9SW1	Marinobacter salarius R9SW1	Marinobacter_salarius_R9SW1	Russia	Bacteria	Proteobacteria	Gammaproteobacteria	Pseudomonadales	Oleiphilaceae	Marinobacter	Marinobacter salarius		FALSE	FALSE	MMP02401947	1420917
Pseudoalteromonas_piscicida_DE2B	Pseudoalteromonas_piscicida_DE2-B_protein	Pseudoalteromonas_piscicida_DE2-B	Pseudoalteromonas piscicida DE2-B	Pseudoalteromonas_piscicida_DE2-B	United States of America	Bacteria	Proteobacteria	Gammaproteobacteria	Enterobacterales	Alteromonadaceae	Pseudoalteromonas	Pseudoalteromonas piscicida_A		FALSE	FALSE	MMP06333962	43662
Halolamina_sediminis_strain_Hb3	Halolamina_sediminis_strain_Hb3_protein	Halolamina_sediminis_strain_Hb3	Halolamina aestuarii strain Hb3	Halolamina_aestuarii_strain_Hb3	South Korea	Bacteria	Proteobacteria	Gammaproteobacteria	Pseudomonadales	Halomonadaceae	Halomonas	Halomonas aestuarii		FALSE	FALSE	MMP06019500	1480675
Thermotoga_maritima_MSB8_4	Thermotoga_maritima_MSB8_4_protein	Thermotoga_maritima_MSB8_4	Thermotoga maritima MSB8	Thermotoga_maritima_MSB8	Italy	Bacteria	Thermotogota	Thermotogae	Thermotogales	Thermotogaceae	Thermotoga	Thermotoga maritima		FALSE	FALSE	MMP02603986	243274
Vibrio_anguillarum_JLL237	Vibrio_anguillarum_JLL237_protein	Vibrio_anguillarum_JLL237	Vibrio anguillarum JLL237	Vibrio_anguillarum_JLL237	Denmark	Bacteria	Proteobacteria	Gammaproteobacteria	Enterobacterales	Vibrionaceae	Vibrio	Vibrio anguillarum		FALSE	FALSE	MMP07251967	55601
Prosthecochloris_sp_GSB1	Prosthecochloris_sp_GSB1_protein	Prosthecochloris_sp_GSB1	Prosthecochloris sp. GSB1	Prosthecochloris_sp_GSB1	Pacific Ocean	Bacteria	Bacteroidota	Chlorobia	Chlorobiales	Chlorobiaceae	Chlorobium_A	Chlorobium_A sp002240205		FALSE	FALSE	MMP07407602	290513
Altererythrobacter_sp_B11	Altererythrobacter_sp_B11_protein	Altererythrobacter_sp_B11	Altererythrobacter sp. B11	Altererythrobacter_sp_B11	Japan	Bacteria	Proteobacteria	Alphaproteobacteria	Sphingomonadales	Sphingomonadaceae	Porphyrobacter_A	unclassified		FALSE	FALSE	MMP00108308	1872480
Brucella_ceti_TE2875312	Brucella_ceti_TE28753-12_protein	Brucella_ceti_TE28753-12	Brucella ceti TE28753-12	Brucella_ceti_TE28753-12	Adriatic Sea	Bacteria	Proteobacteria	Alphaproteobacteria	Rhizobiales	Rhizobiaceae	Brucella	Brucella melitensis		FALSE	FALSE	MMP02371861	120577
Vibrio_cholerae_FORC_055	Vibrio_cholerae_FORC_055_protein	Vibrio_cholerae_FORC_055	Vibrio cholerae FORC_055	Vibrio_cholerae_FORC_055	South Korea	Bacteria	Proteobacteria	Gammaproteobacteria	Enterobacterales	Vibrionaceae	Vibrio	Vibrio cholerae		FALSE	FALSE	MMP05567318	666
Vibrio_alginolyticus_K06K5	Vibrio_alginolyticus_K06K5_protein	Vibrio_alginolyticus_K06K5	Vibrio alginolyticus K06K5	Vibrio_alginolyticus_K06K5	Germany	Bacteria	Proteobacteria	Gammaproteobacteria	Enterobacterales	Vibrionaceae	Vibrio	Vibrio alginolyticus		FALSE	FALSE	MMP05860641	663
Vibrio_breoganii_strain_FF50	Vibrio_breoganii_strain_FF50_protein	Vibrio_breoganii_strain_FF50	Vibrio breoganii strain FF50	Vibrio_breoganii_strain_FF50	United States of America	Bacteria	Proteobacteria	Gammaproteobacteria	Enterobacterales	Vibrionaceae	Vibrio	Vibrio breoganii		FALSE	FALSE	MMP04867928	553239
Citromicrobium_sp_JL477	Citromicrobium_sp_JL477_protein	Citromicrobium_sp_JL477	Citromicrobium sp. JL477	Citromicrobium_sp_JL477	China	Bacteria	Proteobacteria	Alphaproteobacteria	Sphingomonadales	Sphingomonadaceae	Citromicrobium	Citromicrobium bathyomarinum		FALSE	FALSE	MMP03438109	2024827
Polaribacter_sp_LPB0003	Polaribacter_sp_LPB0003_protein	Polaribacter_sp_LPB0003	Polaribacter sp. LPB0003	Polaribacter_sp_LPB0003	South Korea	Bacteria	Bacteroidota	Bacteroidia	Flavobacteriales	Flavobacteriaceae	Polaribacter	Polaribacter vadi		FALSE	FALSE	MMP05726018	1920175
Bacteriovorax_marinus_SJ	Bacteriovorax_marinus_SJ_protein	Bacteriovorax_marinus_SJ	Bacteriovorax marinus SJ	Bacteriovorax_marinus_SJ	United States of America	Bacteria	Bdellovibrionota	Bacteriovoracia	Bacteriovoracales	Bacteriovoracaceae	Halobacteriovorax	Halobacteriovorax marinus		FALSE	FALSE	MMP3138385	862908
Rhodococcus_sp_HCA8f	Rhodococcus_sp_H-CA8f_protein	Rhodococcus_sp_H-CA8f	Rhodococcus sp. H-CA8f	Rhodococcus_sp_H-CA8f	Chile	Bacteria	Actinobacteriota	Actinobacteria	Mycobacteriales	Mycobacteriaceae	Rhodococcus	Rhodococcus erythropolis		FALSE	FALSE	MMP07689502	1831
Spiribacter_sp_UAHSP71	Spiribacter_sp_UAH-SP71_protein	Spiribacter_sp_UAH-SP71	Spiribacter sp. UAH-SP71	Spiribacter_sp_UAH-SP71	Spain	Bacteria	Proteobacteria	Gammaproteobacteria	Nitrococcales	Nitrococcaceae	Spiribacter	Spiribacter curvatus		FALSE	FALSE	MMP02603231	1930901
Actinoalloteichus_sp_ADI1277	Actinoalloteichus_sp_ADI127-7_protein	Actinoalloteichus_sp_ADI127-7	Actinoalloteichus sp. ADI127-17	Actinoalloteichus_sp_ADI127-17	Norway	Bacteria	Actinobacteriota	Actinobacteria	Mycobacteriales	Pseudonocardiaceae	Actinoalloteichus	Actinoalloteichus sp001941625		FALSE	FALSE	MMP03339750	1872128
Rhodothermus_marinus_SG05JP17172	Rhodothermus_marinus_SG05JP17-172_protein	Rhodothermus_marinus_SG05JP17-172	Rhodothermus marinus SG0.5JP17-172	Rhodothermus_marinus_SG05JP17-172	missing	Bacteria	Bacteroidota	Rhodothermia	Rhodothermales	Rhodothermaceae	Rhodothermus	Rhodothermus marinus		FALSE	FALSE	MMP02261379	29549
Edwardsiella_tarda_EIB202	Edwardsiella_tarda_EIB202_protein	Edwardsiella_tarda_EIB202	Edwardsiella tarda EIB202	Edwardsiella_tarda_EIB202	China	Bacteria	Proteobacteria	Gammaproteobacteria	Enterobacterales	Enterobacteriaceae	Edwardsiella	Edwardsiella piscicida		FALSE	FALSE	MMP02603129	498217
Salinimonas_sp_HMF8227_MMP09065712	Salinimonas_sp_HMF8227_MMP09065712_protein	Salinimonas_sp_HMF8227_MMP09065712	Salinimonas sp. HMF8227	Salinimonas_sp_HMF8227	South Korea	Bacteria	Proteobacteria	Gammaproteobacteria	Enterobacterales	Alteromonadaceae	HMF8227	HMF8227 sp003143555		FALSE	FALSE	MMP09065712	1929415
Glaciecola_sp_4H37+YE5	Glaciecola_sp_4H-3-7+YE-5_protein	Glaciecola_sp_4H-3-7+YE-5	Glaciecola sp. 4H-3-7+YE-5	Glaciecola_sp_4H-3-7YE-5	Japan	Bacteria	Proteobacteria	Gammaproteobacteria	Enterobacterales	Alteromonadaceae	Paraglaciecola	Paraglaciecola agarilytica		FALSE	FALSE	MMP00713610	983545
Thermaerobacter_marianensis_DSM_12885	Thermaerobacter_marianensis_DSM_12885_protein	Thermaerobacter_marianensis_DSM_12885	Thermaerobacter marianensis DSM 12885	Thermaerobacter_marianensis_DSM_12885	Pacific Ocean	Bacteria	Firmicutes_E	Thermaerobacteria	Thermaerobacterales	Thermaerobacteraceae	Thermaerobacter	Thermaerobacter marianensis		FALSE	FALSE	MMP00713570	644966
Campylobacter_lari_strain_Slaughter_Beach	Campylobacter_lari_strain_Slaughter_Beach_protein	Campylobacter_lari_strain_Slaughter_Beach	Campylobacter lari strain Slaughter Beach	Campylobacter_lari_strain_Slaughter_Beach	United States of America	Bacteria	Campylobacterota	Campylobacteria	Campylobacterales	Campylobacteraceae	Campylobacter_D	Campylobacter_D lari_C		FALSE	FALSE	MMP03580996	201
Nonlabens_spongiae_JCM_13191	Nonlabens_spongiae_JCM_13191_protein	Nonlabens_spongiae_JCM_13191	Nonlabens spongiae JCM 13191	Nonlabens_spongiae_JCM_13191	Bahamas	Bacteria	Bacteroidota	Bacteroidia	Flavobacteriales	Flavobacteriaceae	Nonlabens	Nonlabens spongiae		FALSE	FALSE	MMP06075354	331648
Alteromonas_macleodii_str_Black_Sea_11	Alteromonas_macleodii_str_Black_Sea_11_protein	Alteromonas_macleodii_str_Black_Sea_11	Alteromonas macleodii str. 'Black Sea 11'	Alteromonas_macleodii_str_Black_Sea_11	Ukraine	Bacteria	Proteobacteria	Gammaproteobacteria	Enterobacterales	Alteromonadaceae	Alteromonas	Alteromonas abrolhosensis		FALSE	FALSE	MMP02604118	28108
Cellulophaga_baltica_18	Cellulophaga_baltica_18_protein	Cellulophaga_baltica_18	Cellulophaga baltica 18	Cellulophaga_baltica_18	Denmark	Bacteria	Bacteroidota	Bacteroidia	Flavobacteriales	Flavobacteriaceae	Cellulophaga	Cellulophaga baltica		FALSE	FALSE	MMP02208949	1348584
Olleya_aquimaris	Olleya_aquimaris_protein	Olleya_aquimaris	Olleya aquimaris DAU311	Olleya_aquimaris_DAU311	South Korea	Bacteria	Bacteroidota	Bacteroidia	Flavobacteriales	Flavobacteriaceae	Olleya	Olleya sp000518525		FALSE	FALSE	MMP09812781	639310
Staphylothermus_marinus_F1	Staphylothermus_marinus_F1_protein	Staphylothermus_marinus_F1	Staphylothermus marinus F1	Staphylothermus_marinus_F1	Italy	Archaea	Crenarchaeota	Thermoprotei	Desulfurococcales	Desulfurococcaceae	Staphylothermus	Staphylothermus marinus		FALSE	FALSE	MMP02598390	399550
Cycloclasticus_sp_PY97N	Cycloclasticus_sp_PY97N_protein	Cycloclasticus_sp_PY97N	Cycloclasticus sp. PY97N	Cycloclasticus_sp_PY97N	China	Bacteria	Proteobacteria	Gammaproteobacteria	Methylococcales	Cycloclasticaceae	Cycloclasticus	Cycloclasticus pugetii		FALSE	FALSE	MMP07682729	2024830
uncultured_marine_group_II_euryarchaeote	uncultured_marine_group_II_euryarchaeote_protein	uncultured_marine_group_II_euryarchaeote	uncultured marine group II euryarchaeote	uncultured_marine_group_II_euryarchaeote	United States of America	Archaea	Thermoplasmatota	Poseidoniia	Poseidoniales	Poseidoniaceae	MGIIa-L1	MGIIa-L1 sp000246735		FALSE	FALSE	MMP02954313	274854
Thiocystis_violascens_DSM_198	Thiocystis_violascens_DSM_198_protein	Thiocystis_violascens_DSM_198	Thiocystis violascens DSM 198	Thiocystis_violascens_DSM_198	missing	Bacteria	Proteobacteria	Gammaproteobacteria	Chromatiales	Chromatiaceae	Thiocystis	Thiocystis violascens		FALSE	FALSE	MMP02232062	765911
Kangiella_geojedonensis_strain_YCS5	Kangiella_geojedonensis_strain_YCS-5_protein	Kangiella_geojedonensis_strain_YCS-5	Kangiella geojedonensis strain YCS-5	Kangiella_geojedonensis_strain_YCS-5	South Korea	Bacteria	Proteobacteria	Gammaproteobacteria	Enterobacterales	Kangiellaceae	Kangiella	Kangiella geojedonensis		FALSE	FALSE	MMP03323776	914150
Tistrella_mobilis_KA081020065	Tistrella_mobilis_KA081020-065_protein	Tistrella_mobilis_KA081020-065	Tistrella mobilis KA081020-065	Tistrella_mobilis_KA081020-065	Red Sea	Bacteria	Proteobacteria	Alphaproteobacteria	Tistrellales	Tistrellaceae	Tistrella	Tistrella mobilis		FALSE	FALSE	MMP02603926	171437
Vibrio_shilonii_QT6D1	Vibrio_shilonii_QT6D1_protein	Vibrio_shilonii_QT6D1	Vibrio sp. EJY3	Vibrio_sp_EJY3	South Korea	Bacteria	Proteobacteria	Gammaproteobacteria	Enterobacterales	Vibrionaceae	Vibrio	Vibrio natriegens		FALSE	FALSE	MMP02603160	689
Piscirickettsia_salmonis_strain_PSCGR01	Piscirickettsia_salmonis_strain_PSCGR01_protein	Piscirickettsia_salmonis_strain_PSCGR01	Piscirickettsia salmonis PSCGR01	Piscirickettsia_salmonis_PSCGR01	Chile	Bacteria	Proteobacteria	Gammaproteobacteria	Piscirickettsiales	Piscirickettsiaceae	Piscirickettsia	Piscirickettsia salmonis		FALSE	FALSE	MMP04309069	1238
Vibrio_anguillarum_425_MMP06606092	Vibrio_anguillarum_425_MMP06606092_protein	Vibrio_anguillarum_425_MMP06606092	Vibrio anguillarum 425	Vibrio_anguillarum_425	China	Bacteria	Proteobacteria	Gammaproteobacteria	Enterobacterales	Vibrionaceae	Vibrio	Vibrio anguillarum		FALSE	FALSE	MMP06606092	882102
Verrucosispora_maris_AB18032	Verrucosispora_maris_AB-18-032_protein	Verrucosispora_maris_AB-18-032	Verrucosispora maris AB-18-032	Verrucosispora_maris_AB-18-032	Japan	Bacteria	Actinobacteriota	Actinobacteria	Mycobacteriales	Micromonosporaceae	Micromonospora	Micromonospora maris		FALSE	FALSE	MMP02603167	1003110
Halomonas_sp_A3H3	Halomonas_sp_A3H3_protein	Halomonas_sp_A3H3	Halomonas sp. A3H3	Halomonas_sp_A3H3	France	Bacteria	Proteobacteria	Gammaproteobacteria	Pseudomonadales	Halomonadaceae	Halomonas	Halomonas titanicae		FALSE	FALSE	MMP3146254	1486246
Vibrio_alginolyticus_K04M3	Vibrio_alginolyticus_K04M3_protein	Vibrio_alginolyticus_K04M3	Vibrio alginolyticus K04M3	Vibrio_alginolyticus_K04M3	Germany	Bacteria	Proteobacteria	Gammaproteobacteria	Enterobacterales	Vibrionaceae	Vibrio	Vibrio alginolyticus		FALSE	FALSE	MMP05860638	663
Paenibacillus_donghaensis_KCTC_13049	Paenibacillus_donghaensis_KCTC_13049_protein	Paenibacillus_donghaensis_KCTC_13049	Paenibacillus donghaensis KCTC 13049	Paenibacillus_donghaensis_KCTC_13049	South Korea	Bacteria	Firmicutes_I	Bacilli_A	Paenibacillales	Paenibacillaceae	Paenibacillus	Paenibacillus donghaensis		FALSE	FALSE	MMP06833332	414771
Archaeoglobus_profundus_DSM_5631	Archaeoglobus_profundus_DSM_5631_protein	Archaeoglobus_profundus_DSM_5631	Archaeoglobus profundus DSM 5631	Archaeoglobus_profundus_DSM_5631	Mexico	Archaea	Halobacterota	Archaeoglobi	Archaeoglobales	Archaeoglobaceae	Archaeoglobus_B	Archaeoglobus_B profundus		FALSE	FALSE	MMP00017459	572546
Rivularia_sp_PCC_7116	Rivularia_sp_PCC_7116_protein	Rivularia_sp_PCC_7116	Rivularia sp. PCC 7116	Rivularia_sp_PCC_7116	United States of America	Bacteria	Cyanobacteria	Cyanobacteriia	Cyanobacteriales	Nostocaceae	Rivularia	Rivularia sp000316665		FALSE	FALSE	MMP02232049	2047365
Thermococcus_barophilus_MP	Thermococcus_barophilus_MP_protein	Thermococcus_barophilus_MP	Thermococcus barophilus MP	Thermococcus_barophilus_MP	missing	Archaea	Euryarchaeota	Thermococci	Thermococcales	Thermococcaceae	Thermococcus_B	Thermococcus_B barophilus		FALSE	FALSE	MMP02603625	391623
Halobacteriovorax_marinus_strain_BE01	Halobacteriovorax_marinus_strain_BE01_protein	Halobacteriovorax_marinus_strain_BE01	Halobacteriovorax marinus BE01	Halobacteriovorax_marinus_BE01	United States of America	Bacteria	Bdellovibrionota	Bacteriovoracia	Bacteriovoracales	Bacteriovoracaceae	Halobacteriovorax	Halobacteriovorax marinus		FALSE	FALSE	MMP05806433	97084
Thermococcus_sp_AM4	Thermococcus_sp_AM4_protein	Thermococcus_sp_AM4	Thermococcus sp. AM4	Thermococcus_sp_AM4	Pacific Ocean	Archaea	Euryarchaeota	Thermococci	Thermococcales	Thermococcaceae	Thermococcus	Thermococcus sp000151205		FALSE	FALSE	MMP02603626	35749
Pyrococcus_sp_NA2	Pyrococcus_sp_NA2_protein	Pyrococcus_sp_NA2	Pyrococcus sp. NA2	Pyrococcus_sp_NA2	Pacific Ocean	Archaea	Euryarchaeota	Thermococci	Thermococcales	Thermococcaceae	Pyrococcus	Pyrococcus sp000211475		FALSE	FALSE	MMP02603477	33866
Planktomarina_temperata_RCA23	Planktomarina_temperata_RCA23_protein	Planktomarina_temperata_RCA23	Planktomarina temperata RCA23	Planktomarina_temperata_RCA23	Germany	Bacteria	Proteobacteria	Alphaproteobacteria	Rhodobacterales	Rhodobacteraceae	Planktomarina	Planktomarina temperata		FALSE	FALSE	MMP02953969	666509
Croceibacter_atlanticus_HTCC2559	Croceibacter_atlanticus_HTCC2559_protein	Croceibacter_atlanticus_HTCC2559	Croceibacter atlanticus HTCC2559	Croceibacter_atlanticus_HTCC2559	Atlantic Ocean	Bacteria	Bacteroidota	Bacteroidia	Flavobacteriales	Flavobacteriaceae	Croceibacter	Croceibacter atlanticus		FALSE	FALSE	MMP02603922	216432
Vibrio_anguillarum_VA1	Vibrio_anguillarum_VA1_protein	Vibrio_anguillarum_VA1	Vibrio anguillarum VA1	Vibrio_anguillarum_VA1	Greece	Bacteria	Proteobacteria	Gammaproteobacteria	Enterobacterales	Vibrionaceae	Vibrio	Vibrio anguillarum		FALSE	FALSE	MMP03177461	55601
Phaeobacter_gallaeciensis_strain_P73	Phaeobacter_gallaeciensis_strain_P73_protein	Phaeobacter_gallaeciensis_strain_P73	Phaeobacter gallaeciensis P73	Phaeobacter_gallaeciensis_P73	Spain	Bacteria	Proteobacteria	Alphaproteobacteria	Rhodobacterales	Rhodobacteraceae	Phaeobacter	Phaeobacter gallaeciensis		FALSE	FALSE	MMP03294489	60890
Nonlabens_dokdonensis_DSW6	Nonlabens_dokdonensis_DSW-6_protein	Nonlabens_dokdonensis_DSW-6	Nonlabens dokdonensis DSW-6	Nonlabens_dokdonensis_DSW-6	South Korea	Bacteria	Bacteroidota	Bacteroidia	Flavobacteriales	Flavobacteriaceae	Nonlabens	Nonlabens dokdonensis		FALSE	FALSE	MMP02603479	328515
Thermotoga_maritima_MSB8_2	Thermotoga_maritima_MSB8_2_protein	Thermotoga_maritima_MSB8_2	Thermotoga maritima MSB8	Thermotoga_maritima_MSB8	Italy	Bacteria	Thermotogota	Thermotogae	Thermotogales	Thermotogaceae	Thermotoga	Thermotoga maritima		FALSE	FALSE	MMP02261406	243274
Vibrio_anguillarum_Ba35	Vibrio_anguillarum_Ba35_protein	Vibrio_anguillarum_Ba35	Vibrio anguillarum Ba35	Vibrio_anguillarum_Ba35	United States of America	Bacteria	Proteobacteria	Gammaproteobacteria	Enterobacterales	Vibrionaceae	Vibrio	Vibrio anguillarum		FALSE	FALSE	MMP03177691	55601
Echinicola_strongylocentroti	Echinicola_strongylocentroti_protein	Echinicola_strongylocentroti	Echinicola strongylocentroti MEBiC08714	Echinicola_strongylocentroti_MEBiC08714	South Korea	Bacteria	Bacteroidota	Bacteroidia	Cytophagales	Cyclobacteriaceae	Echinicola	Echinicola strongylocentroti		FALSE	FALSE	MMP09397062	1795355
Helicobacter_sp_MIT_016242	Helicobacter_sp_MIT_01-6242_protein	Helicobacter_sp_MIT_01-6242	Helicobacter sp. MIT 01-6242	Helicobacter_sp_MIT_01-6242	United States of America	Bacteria	Campylobacterota	Campylobacteria	Campylobacterales	Helicobacteraceae	Helicobacter_G	Helicobacter_G sp001693335		FALSE	FALSE	MMP05379701	218
Vibrio_anguillarum_917154	Vibrio_anguillarum_91-7154_protein	Vibrio_anguillarum_91-7154	Vibrio anguillarum 91-7154	Vibrio_anguillarum_91-7154	Denmark	Bacteria	Proteobacteria	Gammaproteobacteria	Enterobacterales	Vibrionaceae	Vibrio	Vibrio anguillarum		FALSE	FALSE	MMP03177463	55601
Flavobacterium_psychrophilum_strain_PG2	Flavobacterium_psychrophilum_strain_PG2_protein	Flavobacterium_psychrophilum_strain_PG2	Flavobacterium psychrophilum strain PG2	Flavobacterium_psychrophilum_strain_PG2	Chile	Bacteria	Bacteroidota	Bacteroidia	Flavobacteriales	Flavobacteriaceae	Flavobacterium	Flavobacterium psychrophilum		FALSE	FALSE	MMP02941922	96345
Edwardsiella_tarda	Edwardsiella_tarda_protein	Edwardsiella_tarda	Edwardsiella tarda	Edwardsiella_tarda	missing	Bacteria	Proteobacteria	Gammaproteobacteria	Enterobacterales	Enterobacteriaceae	Edwardsiella	Edwardsiella piscicida		FALSE	FALSE	MMP00131843	636
Aciduliprofundum_boonei_T469	Aciduliprofundum_boonei_T469_protein	Aciduliprofundum_boonei_T469	Aciduliprofundum boonei T469	Aciduliprofundum_boonei_T469	Pacific Ocean	Archaea	Thermoplasmatota	Thermoplasmata	Acidiprofundales	Aciduliprofundaceae	Aciduliprofundum	Aciduliprofundum boonei		FALSE	FALSE	MMP02598523	439481
Streptomyces_niveus_SCSIO_3406	Streptomyces_niveus_SCSIO_3406_protein	Streptomyces_niveus_SCSIO_3406	Streptomyces niveus SCSIO 3406	Streptomyces_niveus_SCSIO_3406	China	Bacteria	Actinobacteriota	Actinobacteria	Streptomycetales	Streptomycetaceae	Streptomyces	Streptomyces niveus_A		FALSE	FALSE	MMP05370045	193462
Alcanivorax_sp_E4	Alcanivorax_sp_E4_protein	Alcanivorax_sp_E4	Alcanivorax sp. E4	Alcanivorax_sp_E4	China	Bacteria	Proteobacteria	Gammaproteobacteria	Pseudomonadales	Alcanivoracaceae	Alcanivorax	Alcanivorax borkumensis		FALSE	FALSE	MMP09982632	1799644
Flexistipes_sinusarabici_DSM_4947	Flexistipes_sinusarabici_DSM_4947_protein	Flexistipes_sinusarabici_DSM_4947	Flexistipes sinusarabici DSM 4947	Flexistipes_sinusarabici_DSM_4947	Red Sea	Bacteria	Deferribacterota	Deferribacteres	Deferribacterales	Flexistipitaceae	Flexistipes	Flexistipes sinusarabici		FALSE	FALSE	MMP02232022	717231
Moritella_yayanosii	Moritella_yayanosii_protein	Moritella_yayanosii	Moritella yayanosii DB21MT 5	Moritella_yayanosii_DB21MT_5	Pacific Ocean	Bacteria	Proteobacteria	Gammaproteobacteria	Enterobacterales	Psychromonadaceae	Moritella	Moritella yayanosii		FALSE	FALSE	MMP104555970	69539
Nautilia_profundicola_AmH	Nautilia_profundicola_AmH_protein	Nautilia_profundicola_AmH	Nautilia profundicola AmH	Nautilia_profundicola_AmH	Pacific Ocean	Bacteria	Campylobacterota	Campylobacteria	Nautiliales	Nautiliaceae	Nautilia	Nautilia profundicola		FALSE	FALSE	MMP02603431	598659
Vibrio_alginolyticus_K01M1	Vibrio_alginolyticus_K01M1_protein	Vibrio_alginolyticus_K01M1	Vibrio alginolyticus K01M1	Vibrio_alginolyticus_K01M1	Germany	Bacteria	Proteobacteria	Gammaproteobacteria	Enterobacterales	Vibrionaceae	Vibrio	Vibrio alginolyticus		FALSE	FALSE	MMP05860636	663
Roseovarius_sp_AK1035	Roseovarius_sp_AK1035_protein	Roseovarius_sp_AK1035	Roseovarius sp. AK1035	Roseovarius_sp_AK1035	USA	Bacteria	Proteobacteria	Alphaproteobacteria	Rhodobacterales	Rhodobacteraceae	Roseovarius	Roseovarius mucosus_A		FALSE	FALSE	MMP07138891	1486281
Vibrio_scophthalmi_strain_VS05	Vibrio_scophthalmi_strain_VS-05_protein	Vibrio_scophthalmi_strain_VS-05	Vibrio scophthalmi strain VS-12	Vibrio_scophthalmi_strain_VS-12	South Korea	Bacteria	Proteobacteria	Gammaproteobacteria	Enterobacterales	Vibrionaceae	Vibrio	Vibrio scophthalmi		FALSE	FALSE	MMP05225364	45658
Myxococcus_fulvus_HW1	Myxococcus_fulvus_HW-1_protein	Myxococcus_fulvus_HW-1	Myxococcus fulvus HW-1	Myxococcus_fulvus_HW-1	China	Bacteria	Myxococcota	Myxococcia	Myxococcales	Myxococcaceae	Myxococcus	Myxococcus macrosporus		FALSE	FALSE	MMP02603152	33
Vibrio_owensii1	Vibrio_owensii1_protein	Vibrio_owensii1	Vibrio owensii 1700302	Vibrio_owensii_1700302	China	Bacteria	Proteobacteria	Gammaproteobacteria	Enterobacterales	Vibrionaceae	Vibrio	Vibrio owensii		FALSE	FALSE	MMP09874178	696485
Dokdonia_donghaensis_DSW1	Dokdonia_donghaensis_DSW-1_protein	Dokdonia_donghaensis_DSW-1	Dokdonia donghaensis DSW-1	Dokdonia_donghaensis_DSW-1	South Korea	Bacteria	Bacteroidota	Bacteroidia	Flavobacteriales	Flavobacteriaceae	Dokdonia	Dokdonia donghaensis		FALSE	FALSE	MMP04572126	326320
Flavobacterium_sp_MEBiC07310	Flavobacterium_sp_MEBiC07310_protein	Flavobacterium_sp_MEBiC07310	Flavobacterium sp. MEBiC07310	Flavobacterium_sp_MEBiC07310	South Korea	Bacteria	Bacteroidota	Bacteroidia	Flavobacteriales	Flavobacteriaceae	Flavobacterium	Flavobacterium sp003148385		FALSE	FALSE	MMP09205926	239
Microcella_alkaliphila_strain_JAM_AC0309_strain_JAMAC0309	Microcella_alkaliphila_strain_JAM_AC0309_strain_JAM-AC0309_protein	Microcella_alkaliphila_strain_JAM_AC0309_strain_JAM-AC0309	Microcella alkaliphila JAM AC0309	Microcella_alkaliphila_JAM_AC0309	Japan	Bacteria	Actinobacteriota	Actinobacteria	Actinomycetales	Microbacteriaceae	Microcella	Microcella alkaliphila		FALSE	FALSE	MMP00044342	279828
Methanocaldococcus_sp_JH146	Methanocaldococcus_sp_JH146_protein	Methanocaldococcus_sp_JH146	Methanocaldococcus sp. JH146	Methanocaldococcus_sp_JH146	Pacific Ocean	Archaea	Euryarchaeota	Methanococci	Methanococcales	Methanocaldococcaceae	Methanocaldococcus	Methanocaldococcus bathoardescens		FALSE	FALSE	MMP02951366	2152917
Aeropyrum_camini_SY1_JCM_12091	Aeropyrum_camini_SY1_JCM_12091_protein	Aeropyrum_camini_SY1_JCM_12091	Aeropyrum camini SY1 = JCM 12091	Aeropyrum_camini_SY1__JCM_12091	Japan	Archaea	Crenarchaeota	Thermoprotei	Desulfurococcales	Acidilobaceae	Aeropyrum	Aeropyrum camini		FALSE	FALSE	MMP00061006	1198449
bacterium_AB1_strain_AB18	bacterium_AB1_strain_AB1-8_protein	bacterium_AB1_strain_AB1-8	bacterium AB1 strain AB1-8	bacterium_AB1_strain_AB1-8	United States of America	Bacteria	UBP7	UBA6624	unclassified	unclassified	unclassified	unclassified		FALSE	FALSE	MMP03766451	1898108
Brucella_sp_141012304	Brucella_sp_141012304_protein	Brucella_sp_141012304	Brucella sp. 141012304	Brucella_sp_141012304	Germany	Bacteria	Proteobacteria	Alphaproteobacteria	Rhizobiales	Rhizobiaceae	Brucella	Brucella melitensis		FALSE	FALSE	MMP4378174	52132
Synechococcus_sp_WH_8109	Synechococcus_sp_WH_8109_protein	Synechococcus_sp_WH_8109	Synechococcus sp. WH 8109	Synechococcus_sp_WH_8109	Sargasso Sea	Bacteria	Cyanobacteria	Cyanobacteriia	Synechococcales	Cyanobiaceae	Synechococcus_C	Synechococcus_C sp000161795		FALSE	FALSE	MMP02436260	1131
Vibrio_anguillarum_261_91	Vibrio_anguillarum_261_91_protein	Vibrio_anguillarum_261_91	Vibrio anguillarum 261/91	Vibrio_anguillarum_261_91	Italy	Bacteria	Proteobacteria	Gammaproteobacteria	Enterobacterales	Vibrionaceae	Vibrio	Vibrio anguillarum		FALSE	FALSE	MMP03177545	990314
alpha_proteobacterium_HIMB5	alpha_proteobacterium_HIMB5_protein	alpha_proteobacterium_HIMB5	alpha proteobacterium HIMB5	alpha_proteobacterium_HIMB5	United States of America	Bacteria	Proteobacteria	Alphaproteobacteria	Pelagibacterales	Pelagibacteraceae	Pelagibacter	Pelagibacter sp000299095		FALSE	FALSE	MMP00016662	859653
Prochlorococcus_marinus_str_NATL2A	Prochlorococcus_marinus_str_NATL2A_protein	Prochlorococcus_marinus_str_NATL2A	Prochlorococcus marinus str. NATL2A	Prochlorococcus_marinus_str_NATL2A	Atlantic Ocean	Bacteria	Cyanobacteria	Cyanobacteriia	Synechococcales	Cyanobiaceae	Prochlorococcus_B	Prochlorococcus_B marinus_B		FALSE	FALSE	MMP00623057	1219
Pelagibaca_abyssi_JLT2014	Pelagibaca_abyssi_JLT2014_protein	Pelagibaca_abyssi_JLT2014	Pelagibaca abyssi JLT2014	Pelagibaca_abyssi_JLT2014	Pacific Ocean	Bacteria	Proteobacteria	Alphaproteobacteria	Rhodobacterales	Rhodobacteraceae	Salipiger	Salipiger abyssi		FALSE	FALSE	MMP04562614	1250539
Salinibacter_ruber3	Salinibacter_ruber3_protein	Salinibacter_ruber3	Salinibacter ruber SP38	Salinibacter_ruber_SP38	Spain	Bacteria	Bacteroidota	Rhodothermia	Rhodothermales	Salinibacteraceae	Salinibacter	Salinibacter ruber		FALSE	FALSE	MMP09375026	761659
Sphingorhabdus_flavimaris_strain_YGSMI21	Sphingorhabdus_flavimaris_strain_YGSMI21_protein	Sphingorhabdus_flavimaris_strain_YGSMI21	Sphingorhabdus flavimaris YGSMI21	Sphingorhabdus_flavimaris_YGSMI21	South Korea	Bacteria	Proteobacteria	Alphaproteobacteria	Sphingomonadales	Sphingomonadaceae	Sphingorhabdus	Sphingorhabdus sp002776575		FALSE	FALSE	MMP07411820	266812
Desulfocapsa_sulfexigens_DSM_10523	Desulfocapsa_sulfexigens_DSM_10523_protein	Desulfocapsa_sulfexigens_DSM_10523	Desulfocapsa sulfexigens DSM 10523	Desulfocapsa_sulfexigens_DSM_10523	France	Bacteria	Desulfobacterota	Desulfobulbia	Desulfobulbales	Desulfocapsaceae	Desulfocapsa	Desulfocapsa sulfexigens		FALSE	FALSE	MMP02602964	1167006
Candidatus_Puniceispirillum_marinum_IMCC1322	Candidatus_Puniceispirillum_marinum_IMCC1322_protein	Candidatus_Puniceispirillum_marinum_IMCC1322	Candidatus Puniceispirillum marinum IMCC1322	Candidatus_Puniceispirillum_marinum_IMCC1322	South Korea	Bacteria	Proteobacteria	Alphaproteobacteria	Puniceispirillales	Puniceispirillaceae	Puniceispirillum	Puniceispirillum marinum		FALSE	FALSE	MMP02603472	488538
Octadecabacter_antarcticus_307	Octadecabacter_antarcticus_307_protein	Octadecabacter_antarcticus_307	Octadecabacter antarcticus 307	Octadecabacter_antarcticus_307	Antarctica	Bacteria	Proteobacteria	Alphaproteobacteria	Rhodobacterales	Rhodobacteraceae	Octadecabacter	Octadecabacter antarcticus		FALSE	FALSE	MMP02603621	391626
Flavobacterium_psychrophilum_V35	Flavobacterium_psychrophilum_V3-5_protein	Flavobacterium_psychrophilum_V3-5	Flavobacterium psychrophilum V3-5	Flavobacterium_psychrophilum_V3-5	Denmark	Bacteria	Bacteroidota	Bacteroidia	Flavobacteriales	Flavobacteriaceae	Flavobacterium	Flavobacterium psychrophilum		FALSE	FALSE	MMP02900749	96345
Moorea_producens_PAL815081	Moorea_producens_PAL-8-15-08-1_protein	Moorea_producens_PAL-8-15-08-1	Moorea producens PAL-8-15-08-1	Moorea_producens_PAL-8-15-08-1	Pacific Ocean	Bacteria	Cyanobacteria	Cyanobacteriia	Cyanobacteriales	Coleofasciculaceae	Moorea	Moorea producens_A		FALSE	FALSE	MMP05826283	1155739
endosymbiont_of_unidentified_scaly_snail_isolate_Monju	endosymbiont_of_unidentified_scaly_snail_isolate_Monju_protein	endosymbiont_of_unidentified_scaly_snail_isolate_Monju	Endosymbiont of unidentified scaly snail isolate Monju	Endosymbiont_of_unidentified_scaly_snail_isolate_Monju	Indian Ocean	Bacteria	Proteobacteria	Gammaproteobacteria	Chromatiales	Sedimenticolaceae	MONJU	MONJU sp000801295		FALSE	FALSE	MMP00061055	1248727
Vibrio_tubiashii_ATCC_19109	Vibrio_tubiashii_ATCC_19109_protein	Vibrio_tubiashii_ATCC_19109	Vibrio vulnificus CECT 4999	Vibrio_vulnificus_CECT_4999	Spain	Bacteria	Proteobacteria	Gammaproteobacteria	Enterobacterales	Vibrionaceae	Vibrio	Vibrio vulnificus		FALSE	FALSE	MMP04457466	1051646
Gramella_sp_LPB0144	Gramella_sp_LPB0144_protein	Gramella_sp_LPB0144	Gramella sp. LPB0144	Gramella_sp_LPB0144	South Korea	Bacteria	Bacteroidota	Bacteroidia	Flavobacteriales	Flavobacteriaceae	Gramella	Gramella salexigens		FALSE	FALSE	MMP05945920	1931228
Planococcus_maritimus_strain_DSM_17275	Planococcus_maritimus_strain_DSM_17275_protein	Planococcus_maritimus_strain_DSM_17275	Planococcus maritimus strain DSM 17275	Planococcus_maritimus_strain_DSM_17275	South Korea	Bacteria	Firmicutes	Bacilli	Bacillales_A	Planococcaceae	Planococcus_B	Planococcus_B maritimus		FALSE	FALSE	MMP05366382	192421
Flavobacterium_psychrophilum_FPG101	Flavobacterium_psychrophilum_FPG101_protein	Flavobacterium_psychrophilum_FPG101	Flavobacterium psychrophilum FPG101	Flavobacterium_psychrophilum_FPG101	Canada	Bacteria	Bacteroidota	Bacteroidia	Flavobacteriales	Flavobacteriaceae	Flavobacterium	Flavobacterium psychrophilum		FALSE	FALSE	MMP03290989	1452725
Vibrio_vulnificus_CECT_4999	Vibrio_vulnificus_CECT_4999_protein	Vibrio_vulnificus_CECT_4999	Vibrio vulnificus FORC_036	Vibrio_vulnificus_FORC_036	South Korea	Bacteria	Proteobacteria	Gammaproteobacteria	Enterobacterales	Vibrionaceae	Vibrio	Vibrio vulnificus		FALSE	FALSE	MMP04914658	216895
Halomonas_elongata_DSM_2581	Halomonas_elongata_DSM_2581_protein	Halomonas_elongata_DSM_2581	Halomonas elongata DSM 2581	Halomonas_elongata_DSM_2581	Netherlands	Bacteria	Proteobacteria	Gammaproteobacteria	Pseudomonadales	Halomonadaceae	Halomonas	Halomonas elongata		FALSE	FALSE	MMP2272784	768066
Idiomarina_loihiensis_L2TR	Idiomarina_loihiensis_L2TR_protein	Idiomarina_loihiensis_L2TR	Idiomarina loihiensis L2TR	Idiomarina_loihiensis_L2TR	United States of America	Bacteria	Proteobacteria	Gammaproteobacteria	Enterobacterales	Alteromonadaceae	Idiomarina	Idiomarina loihiensis		FALSE	FALSE	MMP02604184	283942
Thermococcus_sp_4557	Thermococcus_sp_4557_protein	Thermococcus_sp_4557	Thermococcus sp. 4557	Thermococcus_sp_4557	United States of America	Archaea	Euryarchaeota	Thermococci	Thermococcales	Thermococcaceae	Thermococcus	Thermococcus sp000221185		FALSE	FALSE	MMP02603471	35749
Thermococcus_sp_CL1	Thermococcus_sp_CL1_protein	Thermococcus_sp_CL1	Thermococcus sp. CL1	Thermococcus_sp_CL1	Pacific Ocean	Archaea	Euryarchaeota	Thermococci	Thermococcales	Thermococcaceae	Thermococcus	Thermococcus cleftensis		FALSE	FALSE	MMP02603492	35749
Micromonospora_tulbaghiae	Micromonospora_tulbaghiae_protein	Micromonospora_tulbaghiae	Micromonospora tulbaghiae CNY-010	Micromonospora_tulbaghiae_CNY-010	Bahamas	Bacteria	Actinobacteriota	Actinobacteria	Mycobacteriales	Micromonosporaceae	Micromonospora	Micromonospora tulbaghiae		FALSE	FALSE	MMP07812372	479978
Klebsiella_pneumoniae_subsp_pneumoniae	Klebsiella_pneumoniae_subsp_pneumoniae_protein	Klebsiella_pneumoniae_subsp_pneumoniae	Klebsiella pneumoniae subsp. pneumoniae KC-Pl-HB1	Klebsiella_pneumoniae_subsp_pneumoniae_KC-Pl-HB1	South Korea	Bacteria	Proteobacteria	Gammaproteobacteria	Enterobacterales	Enterobacteriaceae	Klebsiella	Klebsiella pneumoniae		FALSE	FALSE	MMP09638204	573
Shewanella_frigidimarina_NCIMB_400	Shewanella_frigidimarina_NCIMB_400_protein	Shewanella_frigidimarina_NCIMB_400	Shewanella frigidimarina NCIMB 400	Shewanella_frigidimarina_NCIMB_400	United Kingdom	Bacteria	Proteobacteria	Gammaproteobacteria	Enterobacterales	Shewanellaceae	Shewanella	Shewanella frigidimarina		FALSE	FALSE	MMP02598301	318167
Archaeoglobus_fulgidus_DSM_8774	Archaeoglobus_fulgidus_DSM_8774_protein	Archaeoglobus_fulgidus_DSM_8774	Archaeoglobus fulgidus DSM 8774	Archaeoglobus_fulgidus_DSM_8774	Norway	Archaea	Halobacterota	Archaeoglobi	Archaeoglobales	Archaeoglobaceae	Archaeoglobus	Archaeoglobus fulgidus		FALSE	FALSE	MMP03081472	1344584
Aeropyrum_pernix_K1	Aeropyrum_pernix_K1_protein	Aeropyrum_pernix_K1	Aeropyrum pernix K1	Aeropyrum_pernix_K1	Japan	Archaea	Crenarchaeota	Thermoprotei	Desulfurococcales	Acidilobaceae	Aeropyrum	Aeropyrum pernix		FALSE	FALSE	MMP00061092	272557
Leuconostoc_lactis_strain_WiKim40	Leuconostoc_lactis_strain_WiKim40_protein	Leuconostoc_lactis_strain_WiKim40	Leisingera methylohalidivorans DSM 14336	Leisingera_methylohalidivorans_DSM_14336	United States of America	Bacteria	Proteobacteria	Alphaproteobacteria	Rhodobacterales	Rhodobacteraceae	Leisingera	Leisingera methylohalidivorans		FALSE	FALSE	MMP02769646	1246
Phaeobacter_inhibens_P54_MMP03294476	Phaeobacter_inhibens_P54_MMP03294476_protein	Phaeobacter_inhibens_P54_MMP03294476	Phaeobacter inhibens P54	Phaeobacter_inhibens_P54	Denmark	Bacteria	Proteobacteria	Alphaproteobacteria	Rhodobacterales	Rhodobacteraceae	Phaeobacter	Phaeobacter inhibens		FALSE	FALSE	MMP03294476	999548
Verrucomicrobia_bacterium_L21FruAB	Verrucomicrobia_bacterium_L21-Fru-AB_protein	Verrucomicrobia_bacterium_L21-Fru-AB	Verrucomicrobia bacterium L21-Fru-AB	Verrucomicrobia_bacterium_L21-Fru-AB	Kiribati	Bacteria	Verrucomicrobiota	Kiritimatiellae	Kiritimatiellales	Kiritimatiellaceae	Kiritimatiella	Kiritimatiella glycovorans		FALSE	FALSE	MMP03329217	2026799
Phaeobacter_piscinae_strain_P13	Phaeobacter_piscinae_strain_P13_protein	Phaeobacter_piscinae_strain_P13	Phaeobacter piscinae P13	Phaeobacter_piscinae_P13	Spain	Bacteria	Proteobacteria	Alphaproteobacteria	Rhodobacterales	Rhodobacteraceae	Phaeobacter	Phaeobacter piscinae		FALSE	FALSE	MMP03292295	1580596
Vibrio_anguillarum_S3_4_9	Vibrio_anguillarum_S3_4_9_protein	Vibrio_anguillarum_S3_4_9	Vibrio anguillarum S3 4/9	Vibrio_anguillarum_S3_4_9	Denmark	Bacteria	Proteobacteria	Gammaproteobacteria	Enterobacterales	Vibrionaceae	Vibrio	Vibrio anguillarum		FALSE	FALSE	MMP07249489	882944
Desulfotalea_psychrophila_LSv54	Desulfotalea_psychrophila_LSv54_protein	Desulfotalea_psychrophila_LSv54	Desulfotalea psychrophila LSv54	Desulfotalea_psychrophila_LSv54	Norway	Bacteria	Desulfobacterota	Desulfobulbia	Desulfobulbales	Desulfocapsaceae	Desulfotalea	Desulfotalea psychrophila		FALSE	FALSE	MMP3138217	177439
Cyanothece_sp_ATCC_51142	Cyanothece_sp_ATCC_51142_protein	Cyanothece_sp_ATCC_51142	Cyanothece sp. ATCC 51142	Cyanothece_sp_ATCC_51142	United States of America	Bacteria	Cyanobacteria	Cyanobacteriia	Cyanobacteriales	Microcystaceae	Crocosphaera	Crocosphaera sp000017845		FALSE	FALSE	MMP02604312	2649277
Oleiphilus_messinensis_ME102	Oleiphilus_messinensis_ME102_protein	Oleiphilus_messinensis_ME102	Oleiphilus messinensis ME102	Oleiphilus_messinensis_ME102	Italy	Bacteria	Proteobacteria	Gammaproteobacteria	Pseudomonadales	Oleiphilaceae	Oleiphilus	Oleiphilus messinensis		FALSE	FALSE	MMP06234459	141451
Shewanella_benthica	Shewanella_benthica_protein	Shewanella_benthica	Shewanella benthica DB21MT-2	Shewanella_benthica_DB21MT-2	Pacific Ocean	Bacteria	Proteobacteria	Gammaproteobacteria	Enterobacterales	Shewanellaceae	Shewanella	Shewanella benthica		FALSE	FALSE	MMP104724135	43661
Altererythrobacter_marensis_strain_KCTC_22370	Altererythrobacter_marensis_strain_KCTC_22370_protein	Altererythrobacter_marensis_strain_KCTC_22370	Altererythrobacter marensis strain KCTC 22370	Altererythrobacter_marensis_strain_KCTC_22370	South Korea	Bacteria	Proteobacteria	Alphaproteobacteria	Sphingomonadales	Sphingomonadaceae	Altererythrobacter_A	Altererythrobacter_A marensis		FALSE	FALSE	MMP03764476	543877
Pseudomonas_litoralis_strain_2SM5	Pseudomonas_litoralis_strain_2SM5_protein	Pseudomonas_litoralis_strain_2SM5	Pseudomonas litoralis strain 2SM5	Pseudomonas_litoralis_strain_2SM5	Spain	Bacteria	Proteobacteria	Gammaproteobacteria	Pseudomonadales	Pseudomonadaceae	Pseudomonas_D	Pseudomonas_D litoralis		FALSE	FALSE	MMP05216198	797277
Saccharophagus_degradans_240	Saccharophagus_degradans_2-40_protein	Saccharophagus_degradans_2-40	Saccharophagus degradans 2-40	Saccharophagus_degradans_2-40	United States of America	Bacteria	Proteobacteria	Gammaproteobacteria	Pseudomonadales	Cellvibrionaceae	Saccharophagus	Saccharophagus degradans		FALSE	FALSE	MMP02598483	86304
Vibrio_anguillarum_CNEVA_NB11008	Vibrio_anguillarum_CNEVA_NB11008_protein	Vibrio_anguillarum_CNEVA_NB11008	Vibrio anguillarum CNEVA NB11008	Vibrio_anguillarum_CNEVA_NB11008	France	Bacteria	Proteobacteria	Gammaproteobacteria	Enterobacterales	Vibrionaceae	Vibrio	Vibrio anguillarum		FALSE	FALSE	MMP07257084	55601
Thermotoga_maritima_MSB8_1	Thermotoga_maritima_MSB8_1_protein	Thermotoga_maritima_MSB8_1	Thermotoga maritima MSB8	Thermotoga_maritima_MSB8	Italy	Bacteria	Thermotogota	Thermotogae	Thermotogales	Thermotogaceae	Thermotoga	Thermotoga maritima		FALSE	FALSE	MMP01919351	243274
Flavobacterium_psychrophilum_V424	Flavobacterium_psychrophilum_V4-24_protein	Flavobacterium_psychrophilum_V4-24	Flavobacterium psychrophilum V4-24	Flavobacterium_psychrophilum_V4-24	Denmark	Bacteria	Bacteroidota	Bacteroidia	Flavobacteriales	Flavobacteriaceae	Flavobacterium	Flavobacterium psychrophilum		FALSE	FALSE	MMP02900760	96345
Nautilia_profundicola_strain_PV_1	Nautilia_profundicola_strain_PV_1_protein	Nautilia_profundicola_strain_PV_1	Nautilia profundicola strain PV-1	Nautilia_profundicola_strain_PV-1	Pacific Ocean	Bacteria	Campylobacterota	Campylobacteria	Nautiliales	Nautiliaceae	Nautilia	unclassified		FALSE	FALSE	MMP08431636	244787
Clostridiales_bacterium_70B_A	Clostridiales_bacterium_70B_A_protein	Clostridiales_bacterium_70B_A	Clostridiales bacterium 70B-A	Clostridiales_bacterium_70B-A	Atlantic Ocean	Bacteria	Firmicutes_A	Clostridia	Lachnospirales	Vallitaleaceae	HGW-2	unclassified		FALSE	FALSE	MMP4890528
Tateyamaria_omphalii_DOK14	Tateyamaria_omphalii_DOK1-4_protein	Tateyamaria_omphalii_DOK1-4	Tateyamaria omphalii DOK1-4	Tateyamaria_omphalii_DOK1-4	South Korea	Bacteria	Proteobacteria	Alphaproteobacteria	Rhodobacterales	Rhodobacteraceae	Tateyamaria	Tateyamaria omphalii		FALSE	FALSE	MMP06234538	299262
Salinispora_tropica_CNB440	Salinispora_tropica_CNB-440_protein	Salinispora_tropica_CNB-440	Salinispora tropica CNB-440	Salinispora_tropica_CNB-440	Bahamas	Bacteria	Actinobacteriota	Actinobacteria	Mycobacteriales	Micromonosporaceae	Micromonospora	Micromonospora tropica		FALSE	FALSE	MMP02598367	168695
Marinithermus_hydrothermalis_DSM_14884	Marinithermus_hydrothermalis_DSM_14884_protein	Marinithermus_hydrothermalis_DSM_14884	Marinifilaceae bacterium SPP2	Marinifilaceae_bacterium_SPP2	Antarctica	Bacteria	Bacteroidota	Bacteroidia	Bacteroidales	Marinifilaceae	Labilibaculum	Labilibaculum sp002356295		FALSE	FALSE	MMP00078003	869210
Alteromonas_stellipolaris_strain_PQQ42	Alteromonas_stellipolaris_strain_PQQ-42_protein	Alteromonas_stellipolaris_strain_PQQ-42	Alteromonas stellipolaris strain PQQ-42	Alteromonas_stellipolaris_strain_PQQ-42	Spain	Bacteria	Proteobacteria	Gammaproteobacteria	Enterobacterales	Alteromonadaceae	Alteromonas	Alteromonas stellipolaris		FALSE	FALSE	MMP04874702	233316
Algibacter_sp_HZ22	Algibacter_sp_HZ22_protein	Algibacter_sp_HZ22	Algibacter sp. HZ22	Algibacter_sp_HZ22	China	Bacteria	Bacteroidota	Bacteroidia	Flavobacteriales	Flavobacteriaceae	Algibacter_A	Algibacter_A alginicilyticus		FALSE	FALSE	MMP04156175	1872428
Methanococcus_maripaludis_C6	Methanococcus_maripaludis_C6_protein	Methanococcus_maripaludis_C6	Methanococcus maripaludis C6	Methanococcus_maripaludis_C6	United States of America	Archaea	Euryarchaeota	Methanococci	Methanococcales	Methanococcaceae	Methanococcus	Methanococcus maripaludis_C		FALSE	FALSE	MMP02598423	444158
Francisella_sp_TX077310	Francisella_sp_TX077310_protein	Francisella_sp_TX077310	Francisella sp. TX077310	Francisella_sp_TX077310	United States of America	Bacteria	Proteobacteria	Gammaproteobacteria	Francisellales	Francisellaceae	Francisella	Francisella sp001895265		FALSE	FALSE	MMP05464625	2047875
Chromobacterium_sp_IIBBL_274_1	Chromobacterium_sp_IIBBL_274_1_protein	Chromobacterium_sp_IIBBL_274_1	Chromobacterium sp. IIBBL 274-1	Chromobacterium_sp_IIBBL_274-1	USA	Bacteria	Proteobacteria	Gammaproteobacteria	Burkholderiales	Chromobacteriaceae	Chromobacterium	unclassified		FALSE	FALSE	MMP09210930	306190
Vibrio_natriegens_strain_CCUG_16373	Vibrio_natriegens_strain_CCUG_16373_protein	Vibrio_natriegens_strain_CCUG_16373	Vibrio natriegens strain CCUG 16374	Vibrio_natriegens_strain_CCUG_16374	United States of America	Bacteria	Proteobacteria	Gammaproteobacteria	Enterobacterales	Vibrionaceae	Vibrio	Vibrio natriegens		FALSE	FALSE	MMP05302751	691
Weissella_ceti_strain_WS105	Weissella_ceti_strain_WS105_protein	Weissella_ceti_strain_WS105	Weissella ceti strain WS105	Weissella_ceti_strain_WS105	Brazil	Bacteria	Firmicutes	Bacilli	Lactobacillales	Lactobacillaceae	Weissella	Weissella ceti		FALSE	FALSE	MMP02947896	759620
Streptococcus_iniae_QMA0248	Streptococcus_iniae_QMA0248_protein	Streptococcus_iniae_QMA0248	Streptococcus iniae QMA0248	Streptococcus_iniae_QMA0248	Australia	Bacteria	Firmicutes	Bacilli	Lactobacillales	Streptococcaceae	Streptococcus	Streptococcus iniae		FALSE	FALSE	MMP06909305	1346
Phaeobacter_inhibens_DOK11	Phaeobacter_inhibens_DOK1-1_protein	Phaeobacter_inhibens_DOK1-1	Phaeobacter inhibens DOK1-1	Phaeobacter_inhibens_DOK1-1	South Korea	Bacteria	Proteobacteria	Alphaproteobacteria	Rhodobacterales	Rhodobacteraceae	Phaeobacter	Phaeobacter inhibens		FALSE	FALSE	MMP06234523	221822
Vibrio_anguillarum_strain_9011286	Vibrio_anguillarum_strain_90-11-286_protein	Vibrio_anguillarum_strain_90-11-286	Vibrio anguillarum strain 90-11-286	Vibrio_anguillarum_strain_90-11-286	Denmark	Bacteria	Proteobacteria	Gammaproteobacteria	Enterobacterales	Vibrionaceae	Vibrio	Vibrio anguillarum		FALSE	FALSE	MMP03175439	55601
Cellulophaga_lytica_strain_HI1	Cellulophaga_lytica_strain_HI1_protein	Cellulophaga_lytica_strain_HI1	Cellulophaga lytica strain HI1	Cellulophaga_lytica_strain_HI1	United States of America	Bacteria	Bacteroidota	Bacteroidia	Flavobacteriales	Flavobacteriaceae	Cellulophaga	Cellulophaga lytica		FALSE	FALSE	MMP02937577	979
Psychromonas_ingrahamii_37	Psychromonas_ingrahamii_37_protein	Psychromonas_ingrahamii_37	Psychromonas ingrahamii 37	Psychromonas_ingrahamii_37	United States of America	Bacteria	Proteobacteria	Gammaproteobacteria	Enterobacterales	Psychromonadaceae	Psychromonas	Psychromonas ingrahamii		FALSE	FALSE	MMP02598361	357804
Oleispira_antarctica_RB8	Oleispira_antarctica_RB-8_protein	Oleispira_antarctica_RB-8	Oleispira antarctica RB-8	Oleispira_antarctica_RB-8	Antarctica	Bacteria	Proteobacteria	Gammaproteobacteria	Pseudomonadales	Saccharospirillaceae	Oleispira	Oleispira antarctica		FALSE	FALSE	MMP4532328	188908
Methylocaldum_marinum	Methylocaldum_marinum_protein	Methylocaldum_marinum	Methylocaldum marinum S8	Methylocaldum_marinum_S8	Japan	Bacteria	Proteobacteria	Gammaproteobacteria	Methylococcales	Methylococcaceae	Methylocaldum	unclassified		FALSE	FALSE	MMP00066775	1432792
Polaribacter_sp_MED152	Polaribacter_sp_MED152_protein	Polaribacter_sp_MED152	Polaribacter sp. MED152	Polaribacter_sp_MED152	Spain	Bacteria	Bacteroidota	Bacteroidia	Flavobacteriales	Flavobacteriaceae	Polaribacter	Polaribacter sp000152945		FALSE	FALSE	MMP02603920	1920175
Neorickettsia_helminthoeca_str_Oregon	Neorickettsia_helminthoeca_str_Oregon_protein	Neorickettsia_helminthoeca_str_Oregon	Neorickettsia helminthoeca str. Oregon	Neorickettsia_helminthoeca_str_Oregon	United States of America	Bacteria	Proteobacteria	Alphaproteobacteria	Rickettsiales	Anaplasmataceae	Neorickettsia	Neorickettsia helminthoeca		FALSE	FALSE	MMP02367297	33994
Tenacibaculum_dicentrarchi_strain_AY7486TD	Tenacibaculum_dicentrarchi_strain_AY7486TD_protein	Tenacibaculum_dicentrarchi_strain_AY7486TD	Tenacibaculum dicentrarchi strain AY7486TD	Tenacibaculum_dicentrarchi_strain_AY7486TD	Chile	Bacteria	Bacteroidota	Bacteroidia	Flavobacteriales	Flavobacteriaceae	Tenacibaculum	Tenacibaculum dicentrarchi_C		FALSE	FALSE	MMP04346845	669041
Spongiibacter_sp_IMCC21906	Spongiibacter_sp_IMCC21906_protein	Spongiibacter_sp_IMCC21906	Spongiibacter sp. IMCC21906	Spongiibacter_sp_IMCC21906	Antarctica	Bacteria	Proteobacteria	Gammaproteobacteria	Pseudomonadales	Spongiibacteraceae	IMCC21906	IMCC21906 sp001010805		FALSE	FALSE	MMP03372475	2024860
Vibrio_anguillarum_879116	Vibrio_anguillarum_87-9-116_protein	Vibrio_anguillarum_87-9-116	Vibrio anguillarum 87-9-116	Vibrio_anguillarum_87-9-116	Finland	Bacteria	Proteobacteria	Gammaproteobacteria	Enterobacterales	Vibrionaceae	Vibrio	Vibrio anguillarum		FALSE	FALSE	MMP03178218	55601
Donghicola_sp_JLT3646	Donghicola_sp_JLT3646_protein	Donghicola_sp_JLT3646	Donghicola sp. JLT3646	Donghicola_sp_JLT3646	Taiwan	Bacteria	Proteobacteria	Alphaproteobacteria	Rhodobacterales	Rhodobacteraceae	Marivivens	Marivivens sp001908835		FALSE	FALSE	MMP06046509	1929294
Serinicoccus_sp_JLT9	Serinicoccus_sp_JLT9_protein	Serinicoccus_sp_JLT9	Serinicoccus sp. JLT9	Serinicoccus_sp_JLT9	Taiwan	Bacteria	Actinobacteriota	Actinobacteria	Actinomycetales	Dermatophilaceae	Serinicoccus	Serinicoccus sp001685415		FALSE	FALSE	MMP04578256	1871625
Chloroherpeton_thalassium_ATCC_35110	Chloroherpeton_thalassium_ATCC_35110_protein	Chloroherpeton_thalassium_ATCC_35110	Chloroherpeton thalassium ATCC 35110	Chloroherpeton_thalassium_ATCC_35110	United States of America	Bacteria	Bacteroidota	Chlorobia	Chlorobiales	Chloroherpetonaceae	Chloroherpeton	Chloroherpeton thalassium		FALSE	FALSE	MMP02598461	517418
Candidatus_Thioglobus_singularis_PS1	Candidatus_Thioglobus_singularis_PS1_protein	Candidatus_Thioglobus_singularis_PS1	Candidatus Thioglobus singularis PS1	Candidatus_Thioglobus_singularis_PS1	United States of America	Bacteria	Proteobacteria	Gammaproteobacteria	Thiomicrospirales	Thioglobaceae	Thioglobus	Thioglobus singularis		FALSE	FALSE	MMP04054243	1125411
Wenyingzhuangia_fucanilytica_strain_CZ1127	Wenyingzhuangia_fucanilytica_strain_CZ1127_protein	Wenyingzhuangia_fucanilytica_strain_CZ1127	Wenyingzhuangia fucanilytica strain CZ1127	Wenyingzhuangia_fucanilytica_strain_CZ1127	China	Bacteria	Bacteroidota	Bacteroidia	Flavobacteriales	Flavobacteriaceae	Wenyingzhuangia	Wenyingzhuangia fucanilytica		FALSE	FALSE	MMP04451729	1790137
Rhodoferax_ferrireducens_T118	Rhodoferax_ferrireducens_T118_protein	Rhodoferax_ferrireducens_T118	Rhodoferax ferrireducens T118	Rhodoferax_ferrireducens_T118	United States of America	Bacteria	Proteobacteria	Gammaproteobacteria	Burkholderiales	Burkholderiaceae	Rhodoferax	Rhodoferax ferrireducens		FALSE	FALSE	MMP02598320	338969
Rhodovulum_sp_MB263	Rhodovulum_sp_MB263_protein	Rhodovulum_sp_MB263	Rhodovulum sp. MB263	Rhodovulum_sp_MB263	Japan	Bacteria	Proteobacteria	Alphaproteobacteria	Rhodobacterales	Rhodobacteraceae	Rhodovulum	Rhodovulum sp002073975		FALSE	FALSE	MMP06610252	34009
Mycobacterium_stephanolepidis_strain_NJB0901	Mycobacterium_stephanolepidis_strain_NJB0901_protein	Mycobacterium_stephanolepidis_strain_NJB0901	Mycobacterium stephanolepidis NJB0901	Mycobacterium_stephanolepidis_NJB0901	Japan	Bacteria	Actinobacteriota	Actinobacteria	Mycobacteriales	Mycobacteriaceae	Mycobacteroides	Mycobacteroides stephanolepidis		FALSE	FALSE	MMP00081530	1520670
Vibrio_sp_Ex25	Vibrio_sp_Ex25_protein	Vibrio_sp_Ex25	Vibrio tubiashii ATCC 19109	Vibrio_tubiashii_ATCC_19109	United States of America	Bacteria	Proteobacteria	Gammaproteobacteria	Enterobacterales	Vibrionaceae	Vibrio	Vibrio tubiashii		FALSE	FALSE	MMP02940924	678
Vibrio_natriegens_NBRC_15636_	Vibrio_natriegens_NBRC_15636__protein	Vibrio_natriegens_NBRC_15636_	Vibrio natriegens NBRC 15636 = ATCC 14048 = DSM 759	Vibrio_natriegens_NBRC_15636__ATCC_14048__DSM_759	United States of America	Bacteria	Proteobacteria	Gammaproteobacteria	Enterobacterales	Vibrionaceae	Vibrio	Vibrio natriegens		FALSE	FALSE	MMP05302747	1219067
Bacterioplanes_sanyensis_NV9	Bacterioplanes_sanyensis_NV9_protein	Bacterioplanes_sanyensis_NV9	Bacterioplanes sanyensis NV9	Bacterioplanes_sanyensis_NV9	Saudi Arabia	Bacteria	Proteobacteria	Gammaproteobacteria	Pseudomonadales	Saccharospirillaceae	Bacterioplanes	Bacterioplanes sanyensis		FALSE	FALSE	MMP07372106	1249553
Alteromonas_sp_RKMC_009	Alteromonas_sp_RKMC_009_protein	Alteromonas_sp_RKMC_009	Alteromonas sp. RKMC-009	Alteromonas_sp_RKMC-009	Bahamas	Bacteria	Proteobacteria	Gammaproteobacteria	Enterobacterales	Alteromonadaceae	Alteromonas_B	Alteromonas_B sp002729795		FALSE	FALSE	MMP09630237	232
Pontibacter_actiniarum	Pontibacter_actiniarum_protein	Pontibacter_actiniarum	Pontibacter actiniarum DSM 19842	Pontibacter_actiniarum_DSM_19842	Russia	Bacteria	Bacteroidota	Bacteroidia	Cytophagales	Hymenobacteraceae	Pontibacter	Pontibacter actiniarum		FALSE	FALSE	MMP06924458	323450
Phaeobacter_piscinae_P71_MMP03294487	Phaeobacter_piscinae_P71_MMP03294487_protein	Phaeobacter_piscinae_P71_MMP03294487	Phaeobacter piscinae P71	Phaeobacter_piscinae_P71	Spain	Bacteria	Proteobacteria	Alphaproteobacteria	Rhodobacterales	Rhodobacteraceae	Phaeobacter	Phaeobacter piscinae		FALSE	FALSE	MMP03294487	1580596
Jeotgalibacillus_sp_D5	Jeotgalibacillus_sp_D5_protein	Jeotgalibacillus_sp_D5	Jeotgalibacillus sp. D5	Jeotgalibacillus_sp_D5	Malaysia	Bacteria	Firmicutes	Bacilli	Bacillales	Jeotgalibacillaceae	Jeotgalibacillus	Jeotgalibacillus malaysiensis		FALSE	FALSE	MMP02870886	1898383
Pseudomonas_plecoglossicida	Pseudomonas_plecoglossicida_protein	Pseudomonas_plecoglossicida	Pseudomonas plecoglossicida XSDHY-P	Pseudomonas_plecoglossicida_XSDHY-P	China	Bacteria	Proteobacteria	Gammaproteobacteria	Pseudomonadales	Pseudomonadaceae	Pseudomonas_E	Pseudomonas_E plecoglossicida		FALSE	FALSE	MMP09691142	70775
Thalassolituus_oleivorans_MIL1	Thalassolituus_oleivorans_MIL-1_protein	Thalassolituus_oleivorans_MIL-1	Thalassolituus oleivorans MIL-1	Thalassolituus_oleivorans_MIL-1	Italy	Bacteria	Proteobacteria	Gammaproteobacteria	Pseudomonadales	Saccharospirillaceae	Thalassolituus	Thalassolituus oleivorans		FALSE	FALSE	MMP2272589	187493
Actinoalloteichus_sp_AHMU_CJ021_MMP08364581	Actinoalloteichus_sp_AHMU_CJ021_MMP08364581_protein	Actinoalloteichus_sp_AHMU_CJ021_MMP08364581	Actinoalloteichus sp. AHMU CJ021	Actinoalloteichus_sp_AHMU_CJ021	China	Bacteria	Actinobacteriota	Actinobacteria	Mycobacteriales	Pseudonocardiaceae	Actinoalloteichus	Actinoalloteichus cyanogriseus		FALSE	FALSE	MMP08364581	2072503
Shewanella_livingstonensis_strain_LMG_19866	Shewanella_livingstonensis_strain_LMG_19866_protein	Shewanella_livingstonensis_strain_LMG_19866	Shewanella livingstonensis strain LMG 19866	Shewanella_livingstonensis_strain_LMG_19866	Antarctica	Bacteria	Proteobacteria	Gammaproteobacteria	Enterobacterales	Shewanellaceae	Shewanella	unclassified		FALSE	FALSE	MMP10397595	150120
Pseudoalteromonas_agarivorans_DSM_14585	Pseudoalteromonas_agarivorans_DSM_14585_protein	Pseudoalteromonas_agarivorans_DSM_14585	Pseudoalteromonas agarivorans DSM 14585	Pseudoalteromonas_agarivorans_DSM_14585	Pacific Ocean	Bacteria	Proteobacteria	Gammaproteobacteria	Enterobacterales	Alteromonadaceae	Pseudoalteromonas	Pseudoalteromonas agarivorans		FALSE	FALSE	MMP03380222	1312369
Vibrio_anguillarum_strain_PF4	Vibrio_anguillarum_strain_PF4_protein	Vibrio_anguillarum_strain_PF4	Vibrio anguillarum PF4	Vibrio_anguillarum_PF4	Chile	Bacteria	Proteobacteria	Gammaproteobacteria	Enterobacterales	Vibrionaceae	Vibrio	Vibrio anguillarum		FALSE	FALSE	MMP07568193	55601
Prochlorococcus_marinus_AS9601	Prochlorococcus_marinus_AS9601_protein	Prochlorococcus_marinus_AS9601	Prochlorococcus marinus AS9601	Prochlorococcus_marinus_AS9601	Arabian Sea	Bacteria	Cyanobacteria	Cyanobacteriia	Synechococcales	Cyanobiaceae	Prochlorococcus_A	Prochlorococcus_A marinus_O		FALSE	FALSE	MMP02603921	1219
Vibrio_coralliilyticus_strain_58	Vibrio_coralliilyticus_strain_58_protein	Vibrio_coralliilyticus_strain_58	Vibrio coralliilyticus strain 58	Vibrio_coralliilyticus_strain_58	Japan	Bacteria	Proteobacteria	Gammaproteobacteria	Enterobacterales	Vibrionaceae	Vibrio	Vibrio coralliilyticus		FALSE	FALSE	MMP05327862	909421
Phaeobacter_gallaeciensis_strain_P11	Phaeobacter_gallaeciensis_strain_P11_protein	Phaeobacter_gallaeciensis_strain_P11	Phaeobacter gallaeciensis P11	Phaeobacter_gallaeciensis_P11	France	Bacteria	Proteobacteria	Alphaproteobacteria	Rhodobacterales	Rhodobacteraceae	Phaeobacter	Phaeobacter gallaeciensis		FALSE	FALSE	MMP03292294	60890
Piscirickettsia_salmonis_strain_PM31429B	Piscirickettsia_salmonis_strain_PM31429B_protein	Piscirickettsia_salmonis_strain_PM31429B	Piscirickettsia salmonis strain PM31429B	Piscirickettsia_salmonis_strain_PM31429B	Chile	Bacteria	Proteobacteria	Gammaproteobacteria	Piscirickettsiales	Piscirickettsiaceae	Piscirickettsia	Piscirickettsia salmonis		FALSE	FALSE	MMP04376290	1238
Formosa_sp_Hel1_33_131	Formosa_sp_Hel1_33_131_protein	Formosa_sp_Hel1_33_131	Formosa sp. Hel1_33_131	Formosa_sp_Hel1_33_131	Germany	Bacteria	Bacteroidota	Bacteroidia	Flavobacteriales	Flavobacteriaceae	Hel1-33-131	Hel1-33-131 sp001735745		FALSE	FALSE	MMP05375114	2018467
Methylophilales_bacterium_MBRSH7	Methylophilales_bacterium_MBRSH7_protein	Methylophilales_bacterium_MBRSH7	Methylophilales bacterium MBRSH7	Methylophilales_bacterium_MBRSH7	Saudi Arabia	Bacteria	Proteobacteria	Gammaproteobacteria	Burkholderiales	Methylophilaceae	BACL14	BACL14 sp001044335		FALSE	FALSE	MMP03377047	2546201
Vibrio_parahaemolyticus_BB22OP	Vibrio_parahaemolyticus_BB22OP_protein	Vibrio_parahaemolyticus_BB22OP	Vibrio parahaemolyticus strain CHN25	Vibrio_parahaemolyticus_strain_CHN25	China	Bacteria	Proteobacteria	Gammaproteobacteria	Enterobacterales	Vibrionaceae	Vibrio	Vibrio parahaemolyticus		FALSE	FALSE	MMP03325855	1211705
Vibrio_alginolyticus_K08M3	Vibrio_alginolyticus_K08M3_protein	Vibrio_alginolyticus_K08M3	Vibrio alginolyticus K08M3	Vibrio_alginolyticus_K08M3	Germany	Bacteria	Proteobacteria	Gammaproteobacteria	Enterobacterales	Vibrionaceae	Vibrio	Vibrio alginolyticus		FALSE	FALSE	MMP05860642	663
Marinobacter_sp_Hb8	Marinobacter_sp_Hb8_protein	Marinobacter_sp_Hb8	Marinobacter sp. Hb8	Marinobacter_sp_Hb8	South Korea	Bacteria	Proteobacteria	Gammaproteobacteria	Pseudomonadales	Oleiphilaceae	Marinobacter	Marinobacter salinus		FALSE	FALSE	MMP05920294	50741
Planococcus_plakortidis_strain_DSM_23997	Planococcus_plakortidis_strain_DSM_23997_protein	Planococcus_plakortidis_strain_DSM_23997	Planococcus plakortidis strain DSM 23997	Planococcus_plakortidis_strain_DSM_23997	India	Bacteria	Firmicutes	Bacilli	Bacillales_A	Planococcaceae	Planococcus_B	Planococcus_B plakortidis		FALSE	FALSE	MMP05366384	1038856
Halobacillus_mangrovi_KTB_131	Halobacillus_mangrovi_KTB_131_protein	Halobacillus_mangrovi_KTB_131	Halobacillus mangrovi KTB 131	Halobacillus_mangrovi_KTB_131	United States of America	Bacteria	Firmicutes	Bacilli	Bacillales	Halobacillaceae	Halobacillus	Halobacillus mangrovi		FALSE	FALSE	MMP06640208	402384
Vibrio_campbellii2	Vibrio_campbellii2_protein	Vibrio_campbellii2	Vibrio campbellii DS40M4	Vibrio_campbellii_DS40M4	Atlantic Ocean	Bacteria	Proteobacteria	Gammaproteobacteria	Enterobacterales	Vibrionaceae	Vibrio	Vibrio campbellii		FALSE	FALSE	MMP09537147	680
Erythrobacter_seohaensis_strain_SW135	Erythrobacter_seohaensis_strain_SW-135_protein	Erythrobacter_seohaensis_strain_SW-135	Erythrobacter seohaensis strain SW-135	Erythrobacter_seohaensis_strain_SW-135	South Korea	Bacteria	Proteobacteria	Alphaproteobacteria	Sphingomonadales	Sphingomonadaceae	Erythrobacter_A	Erythrobacter_A seohaensis		FALSE	FALSE	MMP08031326	266951
Haloquadratum_walsbyi_DSM_16790	Haloquadratum_walsbyi_DSM_16790_protein	Haloquadratum_walsbyi_DSM_16790	Haloquadratum walsbyi DSM 16790	Haloquadratum_walsbyi_DSM_16790	Spain	Archaea	Halobacterota	Halobacteria	Halobacteriales	Haloferacaceae	Haloquadratum	Haloquadratum walsbyi		FALSE	FALSE	MMP3138195	362976
Marivirga_tractuosa_DSM_4126	Marivirga_tractuosa_DSM_4126_protein	Marivirga_tractuosa_DSM_4126	Marivirga tractuosa DSM 4126	Marivirga_tractuosa_DSM_4126	Vietnam	Bacteria	Bacteroidota	Bacteroidia	Cytophagales	Cyclobacteriaceae	Marivirga	Marivirga tractuosa		FALSE	FALSE	MMP00138949	643867
Thermoplasma_volcanium_GSS1	Thermoplasma_volcanium_GSS1_protein	Thermoplasma_volcanium_GSS1	Thermoplasma volcanium GSS1	Thermoplasma_volcanium_GSS1	Italy	Archaea	Thermoplasmatota	Thermoplasmata	Thermoplasmatales	Thermoplasmataceae	Thermoplasma	Thermoplasma volcanium		FALSE	FALSE	MMP00061089	273116
Phaeobacter_inhibens2	Phaeobacter_inhibens2_protein	Phaeobacter_inhibens2	Phaeobacter inhibens BS107	Phaeobacter_inhibens_BS107	Spain	Bacteria	Proteobacteria	Alphaproteobacteria	Rhodobacterales	Rhodobacteraceae	Phaeobacter	Phaeobacter inhibens		FALSE	FALSE	MMP09780823	221822
Psychrobacter_sp_P11F6	Psychrobacter_sp_P11F6_protein	Psychrobacter_sp_P11F6	Psychrobacter sp. P11F6	Psychrobacter_sp_P11F6	Norway	Bacteria	Proteobacteria	Gammaproteobacteria	Pseudomonadales	Moraxellaceae	Psychrobacter	Psychrobacter sp001435295		FALSE	FALSE	MMP03975699	56811
Vibrio_anguillarum_9014_8	Vibrio_anguillarum_9014_8_protein	Vibrio_anguillarum_9014_8	Vibrio anguillarum 9014/8	Vibrio_anguillarum_9014_8	Denmark	Bacteria	Proteobacteria	Gammaproteobacteria	Enterobacterales	Vibrionaceae	Vibrio	Vibrio anguillarum		FALSE	FALSE	MMP03178184	990314
Candidatus_Pelagibacter_sp_IMCC9063	Candidatus_Pelagibacter_sp_IMCC9063_protein	Candidatus_Pelagibacter_sp_IMCC9063	Candidatus Pelagibacter sp. IMCC9063	Candidatus_Pelagibacter_sp_IMCC9063	Norway	Bacteria	Proteobacteria	Alphaproteobacteria	Pelagibacterales	Pelagibacteraceae	IMCC9063	IMCC9063 sp000195085		FALSE	FALSE	MMP02603337	2024849
Marinitoga_piezophila_KA3	Marinitoga_piezophila_KA3_protein	Marinitoga_piezophila_KA3	Marinithermus hydrothermalis DSM 14884	Marinithermus_hydrothermalis_DSM_14884	Japan	Bacteria	Deinococcota	Deinococci	Deinococcales	Marinithermaceae	Marinithermus	Marinithermus hydrothermalis		FALSE	FALSE	MMP00713602	443254
Streptococcus_parauberis_KCTC_11537	Streptococcus_parauberis_KCTC_11537_protein	Streptococcus_parauberis_KCTC_11537	Streptococcus parauberis KCTC 11537	Streptococcus_parauberis_KCTC_11537	South Korea	Bacteria	Firmicutes	Bacilli	Lactobacillales	Streptococcaceae	Streptococcus	Streptococcus parauberis		FALSE	FALSE	MMP02603301	936154
Aeromonas_salmonicida_subsp_salmonicida_A449	Aeromonas_salmonicida_subsp_salmonicida_A449_protein	Aeromonas_salmonicida_subsp_salmonicida_A449	Aeromonas salmonicida subsp. salmonicida A449	Aeromonas_salmonicida_subsp_salmonicida_A449	France	Bacteria	Proteobacteria	Gammaproteobacteria	Enterobacterales	Aeromonadaceae	Aeromonas	Aeromonas salmonicida		FALSE	FALSE	MMP02603664	29491
Cellulophaga_lytica_strain_DAU203	Cellulophaga_lytica_strain_DAU203_protein	Cellulophaga_lytica_strain_DAU203	Cellulophaga lytica strain DAU203	Cellulophaga_lytica_strain_DAU203	South Korea	Bacteria	Bacteroidota	Bacteroidia	Flavobacteriales	Flavobacteriaceae	Cellulophaga	Cellulophaga lytica		FALSE	FALSE	MMP04620658	979
Thermotoga_sp_2812B	Thermotoga_sp_2812B_protein	Thermotoga_sp_2812B	Thermotoga sp. 2812B	Thermotoga_sp_2812B	Russia	Bacteria	Thermotogota	Thermotogae	Thermotogales	Thermotogaceae	Thermotoga	Thermotoga maritima		FALSE	FALSE	MMP03013826	28240
Tenacibaculum_mesophilum_strain_DSM_13764	Tenacibaculum_mesophilum_strain_DSM_13764_protein	Tenacibaculum_mesophilum_strain_DSM_13764	Tenacibaculum mesophilum strain DSM 13764	Tenacibaculum_mesophilum_strain_DSM_13764	Japan	Bacteria	Bacteroidota	Bacteroidia	Flavobacteriales	Flavobacteriaceae	Tenacibaculum	Tenacibaculum mesophilum		FALSE	FALSE	MMP10130967	104268
Rhodothermus_marinus_DSM_4252	Rhodothermus_marinus_DSM_4252_protein	Rhodothermus_marinus_DSM_4252	Rhodothermus marinus DSM 4252	Rhodothermus_marinus_DSM_4252	Iceland	Bacteria	Bacteroidota	Rhodothermia	Rhodothermales	Rhodothermaceae	Rhodothermus	Rhodothermus marinus		FALSE	FALSE	MMP00002700	518766
Salinispora_arenicola_CNS205	Salinispora_arenicola_CNS-205_protein	Salinispora_arenicola_CNS-205	Salinispora arenicola CNS-205	Salinispora_arenicola_CNS-205	missing	Bacteria	Actinobacteriota	Actinobacteria	Mycobacteriales	Micromonosporaceae	Micromonospora	Micromonospora arenicola		FALSE	FALSE	MMP02598378	168697
Vibrio_alginolyticus_K08M4	Vibrio_alginolyticus_K08M4_protein	Vibrio_alginolyticus_K08M4	Vibrio alginolyticus K08M4	Vibrio_alginolyticus_K08M4	Germany	Bacteria	Proteobacteria	Gammaproteobacteria	Enterobacterales	Vibrionaceae	Vibrio	Vibrio alginolyticus_B		FALSE	FALSE	MMP05860643	663
Halorubrum_sp_PV6	Halorubrum_sp_PV6_protein	Halorubrum_sp_PV6	Halorubrum sp. PV6	Halorubrum_sp_PV6	Italy	Archaea	Halobacterota	Halobacteria	Halobacteriales	Haloferacaceae	Halorubrum	unclassified		FALSE	FALSE	MMP09425686	634157
Nodularia_spumigena_UHCC_0039_MMP05967630	Nodularia_spumigena_UHCC_0039_MMP05967630_protein	Nodularia_spumigena_UHCC_0039_MMP05967630	Nodularia spumigena UHCC 0039	Nodularia_spumigena_UHCC_0039	Finland	Bacteria	Cyanobacteria	Cyanobacteriia	Cyanobacteriales	Nostocaceae	Nodularia	Nodularia spumigena		FALSE	FALSE	MMP05967630	1914872
Rhodobacter_sphaeroides_strain_AB25	Rhodobacter_sphaeroides_strain_AB25_protein	Rhodobacter_sphaeroides_strain_AB25	Rhodobacter sphaeroides strain AB25	Rhodobacter_sphaeroides_strain_AB25	United States	Bacteria	Proteobacteria	Alphaproteobacteria	Rhodobacterales	Rhodobacteraceae	Rhodobacter_A	Rhodobacter_A sphaeroides		FALSE	FALSE	MMP10286436	1063
Cellvibrionaceae_bacterium_017	Cellvibrionaceae_bacterium_017_protein	Cellvibrionaceae_bacterium_017	Cellvibrionaceae bacterium 017	Cellvibrionaceae_bacterium_017	China	Bacteria	Proteobacteria	Gammaproteobacteria	Pseudomonadales	Cellvibrionaceae	Agarilytica	Agarilytica rhodophyticola		FALSE	FALSE	MMP06187574	2026723
Vibrio_alginolyticus_K10K4	Vibrio_alginolyticus_K10K4_protein	Vibrio_alginolyticus_K10K4	Vibrio alginolyticus K10K4	Vibrio_alginolyticus_K10K4	Germany	Bacteria	Proteobacteria	Gammaproteobacteria	Enterobacterales	Vibrionaceae	Vibrio	Vibrio alginolyticus		FALSE	FALSE	MMP05860645	663
Alteromonas_macleodii_str_English_Channel_615	Alteromonas_macleodii_str_English_Channel_615_protein	Alteromonas_macleodii_str_English_Channel_615	Alteromonas macleodii str. 'English Channel 615'	Alteromonas_macleodii_str_English_Channel_615	United Kingdom	Bacteria	Proteobacteria	Gammaproteobacteria	Enterobacterales	Alteromonadaceae	Alteromonas	Alteromonas mediterranea		FALSE	FALSE	MMP02604124	28108
Vibrionaceae_bacterium_NSCS20N07D	Vibrionaceae_bacterium_NSCS20N07D_protein	Vibrionaceae_bacterium_NSCS20N07D	Vibrio natriegens NBRC 15636	Vibrio_natriegens_NBRC_15636	United States of America	Bacteria	Proteobacteria	Gammaproteobacteria	Enterobacterales	Vibrionaceae	Vibrio	Vibrio natriegens		FALSE	FALSE	MMP03178087	1889773
Prosthecochloris_sp_CIB_2401	Prosthecochloris_sp_CIB_2401_protein	Prosthecochloris_sp_CIB_2401	Prosthecochloris sp. CIB 2401	Prosthecochloris_sp_CIB_2401	Spain	Bacteria	Bacteroidota	Chlorobia	Chlorobiales	Chlorobiaceae	Prosthecochloris	Prosthecochloris sp001687065		FALSE	FALSE	MMP05282066	290513
Haloquadratum_walsbyi_C23	Haloquadratum_walsbyi_C23_protein	Haloquadratum_walsbyi_C23	Haloquadratum walsbyi C23	Haloquadratum_walsbyi_C23	Australia	Archaea	Halobacterota	Halobacteria	Halobacteriales	Haloferacaceae	Haloquadratum	Haloquadratum walsbyi		FALSE	FALSE	MMP2272799	768065
Alcaligenes_aquatilis	Alcaligenes_aquatilis_protein	Alcaligenes_aquatilis	Alcaligenes aquatilis QD168	Alcaligenes_aquatilis_QD168	Chile	Bacteria	Proteobacteria	Gammaproteobacteria	Burkholderiales	Burkholderiaceae	Alcaligenes	Alcaligenes aquatilis		FALSE	FALSE	MMP09984971	323284
Candidatus_Moanabacter_tarae	Candidatus_Moanabacter_tarae_protein	Candidatus_Moanabacter_tarae	Candidatus Moanabacter tarae TARA_B100001123	Candidatus_Moanabacter_tarae_TARA_B100001123	Pacific Ocean	Bacteria	Verrucomicrobiota	Verrucomicrobiae	Opitutales	UBA2987	UBA2987	UBA2987 sp003226295		FALSE	FALSE	MMP09042165	2200854
Thalassospira_indica	Thalassospira_indica_protein	Thalassospira_indica	Thalassospira indica PB8B	Thalassospira_indica_PB8B	Indian Ocean	Bacteria	Proteobacteria	Alphaproteobacteria	Rhodospirillales_A	Thalassospiraceae	Thalassospira	Thalassospira profundimaris_A		FALSE	FALSE	MMP09789051	1891279
Flagellimonas_sp_HME9304	Flagellimonas_sp_HME9304_protein	Flagellimonas_sp_HME9304	Flagellimonas sp. HME9304	Flagellimonas_sp_HME9304	South Korea	Bacteria	Bacteroidota	Bacteroidia	Flavobacteriales	Flavobacteriaceae	Flagellimonas	Flagellimonas sp003269425		FALSE	FALSE	MMP09428147	2058762
Cohaesibacter_sp_ES_047	Cohaesibacter_sp_ES_047_protein	Cohaesibacter_sp_ES_047	Cohaesibacter sp. ES.047	Cohaesibacter_sp_ES047	missing	Bacteria	Proteobacteria	Alphaproteobacteria	Rhizobiales	Cohaesibacteraceae	Cohaesibacter	Cohaesibacter sp900215505		FALSE	FALSE	MMP04515647	2026570
Streptomyces_luteoverticillatus_strain_CGMCC_15060	Streptomyces_luteoverticillatus_strain_CGMCC_15060_protein	Streptomyces_luteoverticillatus_strain_CGMCC_15060	Streptomyces luteoverticillatus strain CGMCC 15060	Streptomyces_luteoverticillatus_strain_CGMCC_15060	China	Bacteria	Actinobacteriota	Actinobacteria	Streptomycetales	Streptomycetaceae	Streptomyces	unclassified		FALSE	FALSE	MMP10601522	66425
Thermosipho_sp_1070	Thermosipho_sp_1070_protein	Thermosipho_sp_1070	Thermosipho sp. 1070	Thermosipho_sp_1070	Portugal	Bacteria	Thermotogota	Thermotogae	Thermotogales	Fervidobacteriaceae	Thermosipho	Thermosipho affectus		FALSE	FALSE	MMP02444753	1968895
Marinomonas_posidonica_IVIAPo181	Marinomonas_posidonica_IVIA-Po-181_protein	Marinomonas_posidonica_IVIA-Po-181	Marinomonas posidonica IVIA-Po-181	Marinomonas_posidonica_IVIA-Po-181	Spain	Bacteria	Proteobacteria	Gammaproteobacteria	Pseudomonadales	Marinomonadaceae	Marinomonas	Marinomonas posidonica		FALSE	FALSE	MMP00713622	936476
Micromonospora_aurantiaca	Micromonospora_aurantiaca_protein	Micromonospora_aurantiaca	Micromonospora aurantiaca 110B(2018)	Micromonospora_aurantiaca_110B2018	China	Bacteria	Actinobacteriota	Actinobacteria	Mycobacteriales	Micromonosporaceae	Micromonospora	Micromonospora aurantiaca		FALSE	FALSE	MMP09694340	47850
Sulfobacillus_acidophilus_TPY	Sulfobacillus_acidophilus_TPY_protein	Sulfobacillus_acidophilus_TPY	Sulfobacillus acidophilus TPY	Sulfobacillus_acidophilus_TPY	Pacific Ocean	Bacteria	Firmicutes_E	Sulfobacillia	Sulfobacillales	Sulfobacillaceae	Sulfobacillus_A	Sulfobacillus_A acidophilus		FALSE	FALSE	MMP02603016	1051632
Anderseniella_sp_Alg23150_MMP19229668	Anderseniella_sp_Alg231-50_MMP19229668_protein	Anderseniella_sp_Alg231-50_MMP19229668	Anderseniella sp. Alg231-50	Anderseniella_sp_Alg231-50	Portugal	Bacteria	Proteobacteria	Alphaproteobacteria	Rhizobiales	Anderseniellaceae	Anderseniella	Anderseniella sp900149695		FALSE	FALSE	MMP19229668	1922226
P3b_2P	P3b_2P					Bacteria	Proteobacteria	Alphaproteobacteria	Rhodobacterales	Rhodobacteraceae	Sulfitobacter_C	None	3300002154_2	TRUE	TRUE	P3b_2P
P3b_3P	P3b_3P					Bacteria	Proteobacteria	Gammaproteobacteria	Pseudomonadales	Nitrincolaceae	ASP10-02a	ASP10-02a sp1	3300002154_3	TRUE	TRUE	P3b_3P
P3b_5P	P3b_5P					Bacteria	Proteobacteria	Gammaproteobacteria	Pseudomonadales	Porticoccaceae	HTCC2207	None	3300002154_5	TRUE	TRUE	P3b_5P
P3b_6P	P3b_6P					Bacteria	Bacteroidota	Bacteroidia	Flavobacteriales	Cryomorphaceae	UBA10364	None	3300002154_6	TRUE	TRUE	P3b_6P
P3b_8P	P3b_8P					Bacteria	Bacteroidota	Bacteroidia	Flavobacteriales	Flavobacteriaceae	HC6-5	None	3300002154_8	TRUE	TRUE	P3b_8P
P5_11P	P5_11P					Bacteria	Bacteroidota	Bacteroidia	Flavobacteriales	Cryomorphaceae	UBA10364	UBA10364 sp1	3300002186_11	TRUE	TRUE	P5_11P
P5_21P	P5_21P					Bacteria	Verrucomicrobiota	Verrucomicrobiae	Opitutales	Puniceicoccaceae	BACL24	None	3300002186_21	TRUE	TRUE	P5_21P
P5_24P	P5_24P					Bacteria	Proteobacteria	Gammaproteobacteria	SAR86	D2472	D2472	None	3300002186_24	TRUE	TRUE	P5_24P
P5_7P	P5_7P					Bacteria	Proteobacteria	Gammaproteobacteria	Pseudomonadales	Nitrincolaceae	ASP10-02a	ASP10-02a sp1	3300002186_7	TRUE	TRUE	P5_7P
P5_9P	P5_9P					Bacteria	Proteobacteria	Gammaproteobacteria	Pseudomonadales	Porticoccaceae	HTCC2207	None	3300002186_9	TRUE	TRUE	P5_9P
P2_11P	P2_11P					Bacteria	Proteobacteria	Alphaproteobacteria	Rhodobacterales	Rhodobacteraceae	Sulfitobacter_C	None	3300027810_11	TRUE	TRUE	P2_11P
P2_12P	P2_12P					Bacteria	Bacteroidota	Bacteroidia	Flavobacteriales	UA16	ASP10-05a	None	3300027810_12	TRUE	TRUE	P2_12P
P2_13P	P2_13P					Bacteria	Proteobacteria	Gammaproteobacteria	Pseudomonadales	Porticoccaceae	HTCC2207	None	3300027810_13	TRUE	TRUE	P2_13P
P2_16P	P2_16P					Bacteria	Proteobacteria	Gammaproteobacteria	Pseudomonadales	Nitrincolaceae	ASP10-02a	None	3300027810_16	TRUE	TRUE	P2_16P
P2_20P	P2_20P					Bacteria	Proteobacteria	Gammaproteobacteria	Pseudomonadales	Porticoccaceae	HTCC2207	None	3300027810_20	TRUE	TRUE	P2_20P
P2_21P	P2_21P					Bacteria	Verrucomicrobiota	Verrucomicrobiae	Opitutales	Puniceicoccaceae	BACL24	None	3300027810_21	TRUE	TRUE	P2_21P
P2_23P	P2_23P					Bacteria	Bacteroidota	Bacteroidia	Flavobacteriales	Cryomorphaceae	UBA10364	None	3300027810_23	TRUE	TRUE	P2_23P
P2_25P	P2_25P					Bacteria	Bacteroidota	Bacteroidia	NS11-12g	UBA9320	UBA9320	None	3300027810_25	TRUE	TRUE	P2_25P
P2_30P	P2_30P					Bacteria	Proteobacteria	Gammaproteobacteria	Pseudomonadales	Nitrincolaceae	ASP10-02a	ASP10-02a sp1	3300027810_30	TRUE	TRUE	P2_30P
P2_7P	P2_7P					Bacteria	Proteobacteria	Gammaproteobacteria	Enterobacterales	Alteromonadaceae	Colwellia	Colwellia polaris	3300027810_7	TRUE	TRUE	P2_7P
NP4_10P	NP4_10P					Bacteria	Proteobacteria	Gammaproteobacteria	Enterobacterales	Alteromonadaceae	Alteromonas	Alteromonas macleodii	3300009790_10	TRUE	FALSE	NP4_10P
NP4_11P	NP4_11P					Bacteria	Bacteroidota	Bacteroidia	Flavobacteriales	Flavobacteriaceae	Croceibacter	Croceibacter atlanticus	3300009790_11	TRUE	FALSE	NP4_11P
NP4_16P	NP4_16P					Bacteria	Verrucomicrobiota	Verrucomicrobiae	Verrucomicrobiales	Akkermansiaceae	Roseibacillus	None	3300009790_16	TRUE	FALSE	NP4_16P
NP4_18P	NP4_18P					Bacteria	Proteobacteria	Gammaproteobacteria	Enterobacterales	Alteromonadaceae	Alteromonas	None	3300009790_18	TRUE	FALSE	NP4_18P
NP4_22P	NP4_22P					Bacteria	Proteobacteria	Alphaproteobacteria	Rhodobacterales	Rhodobacteraceae	GCA-002705045	GCA_002725175.1	3300009790_22	TRUE	FALSE	NP4_22P
NP4_26P	NP4_26P					Bacteria	Actinobacteriota	Acidimicrobiia	Microtrichales	TK06	MedAcidi-G3	GCA_002434645.1	3300009790_26	TRUE	FALSE	NP4_26P
NP4_33P	NP4_33P					Bacteria	SAR324	SAR324	SAR324	NAC60-12	Arctic96AD-7	Arctic96AD-7 sp4	3300009790_33	TRUE	FALSE	NP4_33P
NP4_40P	NP4_40P					Archaea	Thermoplasmatota	MGII	MGII	MGIIA	UBA562	UBA8160	3300009790_40	TRUE	FALSE	NP4_40P
NP4_41P	NP4_41P					Bacteria	Proteobacteria	Gammaproteobacteria	Legionellales	Legionellaceae	None	None	3300009790_41	TRUE	FALSE	NP4_41P
NP4_47P	NP4_47P					Bacteria	Verrucomicrobiota	Verrucomicrobiae	Pedosphaerales	UBA1100	UBA1100	None	3300009790_47	TRUE	FALSE	NP4_47P
NP4_61P	NP4_61P					Bacteria	Patescibacteria	Paceibacteria	UBA9983	Kaiserbacteraceae	OLB19	None	3300009790_61	TRUE	FALSE	NP4_61P
NP4_8P	NP4_8P					Bacteria	Proteobacteria	Alphaproteobacteria	Rhodobacterales	Rhodobacteraceae	Pelagibaca	Pelagibaca bermudensis	3300009790_8	TRUE	FALSE	NP4_8P
NP4_9P	NP4_9P					Bacteria	Myxococcota	UBA796	UBA796	UBA796	UBA796	None	3300009790_9	TRUE	FALSE	NP4_9P
NP2_10P	NP2_10P					Bacteria	Planctomycetota	Planctomycetes	Pirellulales	Pirellulaceae	UBA11883	UBA11883 sp1	3300012952_10	TRUE	FALSE	NP2_10P
NP2_11P	NP2_11P					Bacteria	Myxococcota	UBA796	UBA796	UBA796	None	None	3300012952_11	TRUE	FALSE	NP2_11P
NP2_12P	NP2_12P					Bacteria	Poribacteria	WGA-4E	WGA-4E	UBA9662	TMED15	GCA_002714785.1	3300012952_12	TRUE	FALSE	NP2_12P
NP2_13P	NP2_13P					Bacteria	Myxococcota	UBA796	UBA796	UBA796	GCA-2683315	None	3300012952_13	TRUE	FALSE	NP2_13P
NP2_14P	NP2_14P					Bacteria	Bacteroidota	Bacteroidia	Flavobacteriales	Flavobacteriaceae	Croceibacter	Croceibacter atlanticus	3300012952_14	TRUE	FALSE	NP2_14P
NP2_18P	NP2_18P					Bacteria	Proteobacteria	Alphaproteobacteria	Caulobacterales	Hyphomonadaceae	Hyphomonas	GCF_000682775.1	3300012952_18	TRUE	FALSE	NP2_18P
NP2_25P	NP2_25P					Bacteria	Actinobacteriota	Acidimicrobiia	Microtrichales	MedAcidi-G1	MedAcidi-G1	GCA_002697965.1	3300012952_25	TRUE	FALSE	NP2_25P
NP2_26P	NP2_26P					Bacteria	Actinobacteriota	Acidimicrobiia	Microtrichales	UBA11606	UBA8592	None	3300012952_26	TRUE	FALSE	NP2_26P
NP2_41P	NP2_41P					Bacteria	UBP7	UBA6624	UBA6624	UBA6624	UBA6624	GCA_002501535.1	3300012952_41	TRUE	FALSE	NP2_41P
NP2_50P	NP2_50P					Archaea	Crenarchaeota	Nitrososphaeria	Nitrososphaerales	Nitrosopumilaceae	Nitrosopumilus	None	3300012952_50	TRUE	FALSE	NP2_50P
NP2_8P	NP2_8P					Bacteria	Verrucomicrobiota	Verrucomicrobiae	Verrucomicrobiales	Akkermansiaceae	Roseibacillus	None	3300012952_8	TRUE	FALSE	NP2_8P
NP2_9P	NP2_9P					Bacteria	Proteobacteria	Gammaproteobacteria	Enterobacterales	Alteromonadaceae	Pseudoalteromonas	Pseudoalteromonas marina	3300012952_9	TRUE	FALSE	NP2_9P
P6_12P	P6_12P					Bacteria	Bacteroidota	Bacteroidia	Chitinophagales	Saprospiraceae	UBA1994	GCA_002335865.1	3300027833_12	TRUE	TRUE	P6_12P
P6_13P	P6_13P					Bacteria	Bacteroidota	Bacteroidia	Flavobacteriales	UA16	UBA8752	None	3300027833_13	TRUE	TRUE	P6_13P
P6_14P	P6_14P					Bacteria	Verrucomicrobiota	Verrucomicrobiae	Opitutales	Puniceicoccaceae	BACL24	None	3300027833_14	TRUE	TRUE	P6_14P
P6_15P	P6_15P					Bacteria	Bacteroidota	Bacteroidia	Flavobacteriales	Flavobacteriaceae	GCA-002733185	None	3300027833_15	TRUE	TRUE	P6_15P
P6_22P	P6_22P					Bacteria	Bacteroidota	Bacteroidia	Flavobacteriales	Flavobacteriaceae	GCA-002733185	GCA_002713705.1	3300027833_22	TRUE	TRUE	P6_22P
P6_28P	P6_28P					Bacteria	Proteobacteria	Gammaproteobacteria	Pseudomonadales	UBA7434	UBA7434	UBA7434 sp2	3300027833_28	TRUE	TRUE	P6_28P
P6_33P	P6_33P					Bacteria	Verrucomicrobiota	Verrucomicrobiae	Opitutales	Puniceicoccaceae	BACL24	None	3300027833_33	TRUE	TRUE	P6_33P
P6_35P	P6_35P					Bacteria	Bacteroidota	Bacteroidia	Flavobacteriales	Flavobacteriaceae	HC6-5	None	3300027833_35	TRUE	TRUE	P6_35P
P6_46P	P6_46P					Bacteria	Bacteroidota	Bacteroidia	Flavobacteriales	Cryomorphaceae	UBA10364	UBA10364 sp1	3300027833_46	TRUE	TRUE	P6_46P
P4_14P	P4_14P					Bacteria	Bacteroidota	Bacteroidia	Flavobacteriales	Flavobacteriaceae	MAG-121220-bin8	None	3300002153_14	TRUE	TRUE	P4_14P
P4_17P	P4_17P					Bacteria	Proteobacteria	Gammaproteobacteria	Pseudomonadales	Nitrincolaceae	ASP10-02a	ASP10-02a sp1	3300002153_17	TRUE	TRUE	P4_17P
P4_19P	P4_19P					Bacteria	Bacteroidota	Bacteroidia	Flavobacteriales	BACL11	None	None	3300002153_19	TRUE	TRUE	P4_19P
NP1_11P	NP1_11P					Bacteria	Myxococcota	UBA796	UBA9615	UBA9615	UBA6601	None	3300012953_11	TRUE	FALSE	NP1_11P
NP1_13P	NP1_13P					Bacteria	Planctomycetota	UBA1135	UBA2386	UBA2386	GCA-2684655	None	3300012953_13	TRUE	FALSE	NP1_13P
NP1_14P	NP1_14P					Bacteria	Myxococcota	UBA796	UBA796	None	None	None	3300012953_14	TRUE	FALSE	NP1_14P
NP1_17P	NP1_17P					Bacteria	Verrucomicrobiota	Verrucomicrobiae	Pedosphaerales	AAA164-E04	AAA164-E04	AAA164-E04 sp1	3300012953_17	TRUE	FALSE	NP1_17P
NP1_19P	NP1_19P					Bacteria	Verrucomicrobiota	Verrucomicrobiae	Opitutales	Opitutaceae	UBA5691	GCA_002420265.1	3300012953_19	TRUE	FALSE	NP1_19P
NP1_22P	NP1_22P					Bacteria	Actinobacteriota	Acidimicrobiia	Microtrichales	TK06	MedAcidi-G3	GCA_000817105.1	3300012953_22	TRUE	FALSE	NP1_22P
NP1_23P	NP1_23P					Bacteria	Bacteroidota	Bacteroidia	Flavobacteriales	Flavobacteriaceae	Croceibacter	Croceibacter atlanticus	3300012953_23	TRUE	FALSE	NP1_23P
NP1_31P	NP1_31P					Archaea	Thermoplasmatota	MGII	MGII	MGIIB	UBA496	GCA_002713585.1	3300012953_31	TRUE	FALSE	NP1_31P
NP1_38P	NP1_38P					Bacteria	Planctomycetota	Phycisphaerae	Phycisphaerales	SM1A02	GCA-002718515	None	3300012953_38	TRUE	FALSE	NP1_38P
NP1_39P	NP1_39P					Archaea	Thermoplasmatota	MGII	MGII	MGIIB	UBA501	GCA_002701965.1	3300012953_39	TRUE	FALSE	NP1_39P
NP1_5P	NP1_5P					Bacteria	Planctomycetota	Planctomycetes	Pirellulales	Pirellulaceae	GCA-2723275	None	3300012953_5	TRUE	FALSE	NP1_5P
NP1_9P	NP1_9P					Bacteria	Myxococcota	UBA796	UBA796	None	None	None	3300012953_9	TRUE	FALSE	NP1_9P
NP3_10P	NP3_10P					Bacteria	Verrucomicrobiota	Verrucomicrobiae	Verrucomicrobiales	Akkermansiaceae	Roseibacillus	None	3300027906_10	TRUE	FALSE	NP3_10P
NP3_11P	NP3_11P					Bacteria	Myxococcota	UBA4248	UBA7976	UBA1532	None	None	3300027906_11	TRUE	FALSE	NP3_11P
NP3_13P	NP3_13P					Bacteria	Proteobacteria	Gammaproteobacteria	Pseudomonadales	Pseudomonadaceae	Pseudomonas_D	Pseudomonas_D sabulinigri	3300027906_13	TRUE	FALSE	NP3_13P
NP3_14P	NP3_14P					Bacteria	Myxococcota	UBA796	UBA796	None	None	None	3300027906_14	TRUE	FALSE	NP3_14P
NP3_20P	NP3_20P					Bacteria	Proteobacteria	Alphaproteobacteria	Caulobacterales	Caulobacteraceae	Brevundimonas	None	3300027906_20	TRUE	FALSE	NP3_20P
NP3_22P	NP3_22P					Bacteria	Proteobacteria	Alphaproteobacteria	Sphingomonadales	Sphingomonadaceae	Erythrobacter_A	None	3300027906_22	TRUE	FALSE	NP3_22P
NP3_25P	NP3_25P					Bacteria	Actinobacteriota	Acidimicrobiia	Microtrichales	TK06	MedAcidi-G3	GCA_002434645.1	3300027906_25	TRUE	FALSE	NP3_25P
NP3_30P	NP3_30P					Bacteria	Bacteroidota	Bacteroidia	Flavobacteriales	Flavobacteriaceae	Croceibacter	Croceibacter atlanticus	3300027906_30	TRUE	FALSE	NP3_30P
NP3_36P	NP3_36P					Bacteria	Actinobacteriota	Acidimicrobiia	Microtrichales	MedAcidi-G1	MedAcidi-G1	None	3300027906_36	TRUE	FALSE	NP3_36P
NP3_4P	NP3_4P					Bacteria	Planctomycetota	Planctomycetes	Pirellulales	Pirellulaceae	UBA721	None	3300027906_4	TRUE	FALSE	NP3_4P
NP3_40P	NP3_40P					Bacteria	Proteobacteria	Gammaproteobacteria	Pseudomonadales	Moraxellaceae	Psychrobacter	Psychrobacter sp5	3300027906_40	TRUE	FALSE	NP3_40P
NP3_46P	NP3_46P					Bacteria	Patescibacteria	Saccharimonadia	Saccharimonadales	Saccharimonadaceae	UBA10027	None	3300027906_46	TRUE	FALSE	NP3_46P
NP3_5P	NP3_5P					Bacteria	Proteobacteria	Gammaproteobacteria	Nevskiales	Algiphilaceae	None	None	3300027906_5	TRUE	FALSE	NP3_5P
NP3_55P	NP3_55P					Archaea	Crenarchaeota	Nitrososphaeria	Nitrososphaerales	Nitrosopumilaceae	Nitrosopumilus	None	3300027906_55	TRUE	FALSE	NP3_55P
NP3_6P	NP3_6P					Bacteria	Proteobacteria	Gammaproteobacteria	Enterobacterales	Alteromonadaceae	Alteromonas	Alteromonas macleodii	3300027906_6	TRUE	FALSE	NP3_6P
NP3_7P	NP3_7P					Bacteria	Proteobacteria	Gammaproteobacteria	Pseudomonadales	Alcanivoracaceae	Alcanivorax	GCA_002726155.1	3300027906_7	TRUE	FALSE	NP3_7P
NP5_10P	NP5_10P					Bacteria	Proteobacteria	Gammaproteobacteria	Pseudomonadales	Alcanivoracaceae	Alcanivorax	GCA_002726155.1	3300027859_10	TRUE	FALSE	NP5_10P
NP5_11P	NP5_11P					Bacteria	Bacteroidota	Bacteroidia	Flavobacteriales	UA16	UBA8752	None	3300027859_11	TRUE	FALSE	NP5_11P
NP5_12P	NP5_12P					Bacteria	Proteobacteria	Alphaproteobacteria	Micavibrionales	Micavibrionaceae	UBA2705	None	3300027859_12	TRUE	FALSE	NP5_12P
NP5_15P	NP5_15P					Bacteria	Bacteroidota	Bacteroidia	Flavobacteriales	UA16	UBA11663	None	3300027859_15	TRUE	FALSE	NP5_15P
NP5_19P	NP5_19P					Bacteria	Proteobacteria	Gammaproteobacteria	Pseudomonadales	Halomonadaceae	Halomonas	None	3300027859_19	TRUE	FALSE	NP5_19P
NP5_26P	NP5_26P					Archaea	Thermoplasmatota	MGII	MGII	MGIIB	UBA11751	GCA_002504845.1	3300027859_26	TRUE	FALSE	NP5_26P
NP5_29P	NP5_29P					Bacteria	Bacteroidota	Bacteroidia	Flavobacteriales	Flavobacteriaceae	UBA3537	None	3300027859_29	TRUE	FALSE	NP5_29P
NP5_3P	NP5_3P					Bacteria	Proteobacteria	Gammaproteobacteria	Enterobacterales	Alteromonadaceae	Alteromonas	None	3300027859_3	TRUE	FALSE	NP5_3P
NP5_7P	NP5_7P					Bacteria	Verrucomicrobiota	Verrucomicrobiae	Verrucomicrobiales	Akkermansiaceae	SW10	None	3300027859_7	TRUE	FALSE	NP5_7P
NP5_8P	NP5_8P					Bacteria	Proteobacteria	Alphaproteobacteria	Rhodobacterales	Rhodobacteraceae	Pelagibaca	Pelagibaca bermudensis	3300027859_8	TRUE	FALSE	NP5_8P
NP5_9P	NP5_9P					Bacteria	Proteobacteria	Gammaproteobacteria	Pseudomonadales	Nitrincolaceae	Neptunomonas	Neptunomonas phycophila	3300027859_9	TRUE	FALSE	NP5_9P
P1_15P	P1_15P					Bacteria	Bacteroidota	Bacteroidia	Chitinophagales	Saprospiraceae	None	None	3300027849_15	TRUE	TRUE	P1_15P
P1_16P	P1_16P					Bacteria	Proteobacteria	Gammaproteobacteria	Enterobacterales	Alteromonadaceae	Pseudoalteromonas	Pseudoalteromonas marina	3300027849_16	TRUE	TRUE	P1_16P
P1_17P	P1_17P					Bacteria	Bacteroidota	Bacteroidia	Chitinophagales	Saprospiraceae	None	None	3300027849_17	TRUE	TRUE	P1_17P
P1_20P	P1_20P					Bacteria	Proteobacteria	Gammaproteobacteria	Pseudomonadales	Saccharospirillaceae	Bermanella	None	3300027849_20	TRUE	TRUE	P1_20P
P1_21P	P1_21P					Bacteria	Bacteroidota	Bacteroidia	Flavobacteriales	Flavobacteriaceae	Croceibacter	Croceibacter atlanticus	3300027849_21	TRUE	TRUE	P1_21P
P1_23P	P1_23P					Bacteria	Proteobacteria	Alphaproteobacteria	Rhodobacterales	Rhodobacteraceae	Loktanella	None	3300027849_23	TRUE	TRUE	P1_23P
P1_24P	P1_24P					Bacteria	Proteobacteria	Alphaproteobacteria	Rhodobacterales	Rhodobacteraceae	Planktomarina	None	3300027849_24	TRUE	TRUE	P1_24P
P1_25P	P1_25P					Bacteria	Proteobacteria	Gammaproteobacteria	Pseudomonadales	Nitrincolaceae	ASP10-02a	None	3300027849_25	TRUE	TRUE	P1_25P
P1_26P	P1_26P					Bacteria	Proteobacteria	Gammaproteobacteria	Pseudomonadales	Porticoccaceae	HTCC2207	None	3300027849_26	TRUE	TRUE	P1_26P
P1_30P	P1_30P					Bacteria	Proteobacteria	Gammaproteobacteria	Pseudomonadales	Nitrincolaceae	ASP10-02a	ASP10-02a sp3	3300027849_30	TRUE	TRUE	P1_30P
P1_31P	P1_31P					Bacteria	Proteobacteria	Gammaproteobacteria	Pseudomonadales	Nitrincolaceae	ASP10-02a	None	3300027849_31	TRUE	TRUE	P1_31P
P1_33P	P1_33P					Bacteria	Proteobacteria	Gammaproteobacteria	Pseudomonadales	Porticoccaceae	HTCC2207	None	3300027849_33	TRUE	TRUE	P1_33P
P1_34P	P1_34P					Bacteria	Bacteroidota	Bacteroidia	Flavobacteriales	Flavobacteriaceae	HC6-5	None	3300027849_34	TRUE	TRUE	P1_34P
P1_36P	P1_36P					Bacteria	Proteobacteria	Gammaproteobacteria	Pseudomonadales	UBA7434	UBA7434	None	3300027849_36	TRUE	TRUE	P1_36P
P1_41P	P1_41P					Bacteria	Bacteroidota	Bacteroidia	Flavobacteriales	Cryomorphaceae	UBA10364	None	3300027849_41	TRUE	TRUE	P1_41P
P3a_11P	P3a_11P					Bacteria	Proteobacteria	Alphaproteobacteria	Rhodobacterales	Rhodobacteraceae	HIMB11	GCA_002336405.1	3300027883_11	TRUE	TRUE	P3a_11P
P3a_15P	P3a_15P					Bacteria	Proteobacteria	Alphaproteobacteria	Rhodobacterales	Rhodobacteraceae	Sulfitobacter_C	None	3300027883_15	TRUE	TRUE	P3a_15P
P3a_17P	P3a_17P					Bacteria	Proteobacteria	Gammaproteobacteria	Pseudomonadales	Nitrincolaceae	ASP10-02a	ASP10-02a sp1	3300027883_17	TRUE	TRUE	P3a_17P
P3a_21P	P3a_21P					Bacteria	Proteobacteria	Alphaproteobacteria	Rhodobacterales	Rhodobacteraceae	Loktanella	None	3300027883_21	TRUE	TRUE	P3a_21P
P3a_24P	P3a_24P					Bacteria	Proteobacteria	Gammaproteobacteria	Enterobacterales	Alteromonadaceae	Colwellia	None	3300027883_24	TRUE	TRUE	P3a_24P
P3a_25P	P3a_25P					Bacteria	Bacteroidota	Bacteroidia	NS11-12g	UBA9320	UBA9320	UBA10404	3300027883_25	TRUE	TRUE	P3a_25P
P3a_26P	P3a_26P					Bacteria	Proteobacteria	Gammaproteobacteria	Pseudomonadales	Porticoccaceae	HTCC2207	None	3300027883_26	TRUE	TRUE	P3a_26P
P3a_27P	P3a_27P					Bacteria	Bacteroidota	Bacteroidia	Flavobacteriales	Flavobacteriaceae	HC6-5	None	3300027883_27	TRUE	TRUE	P3a_27P
P3a_28P	P3a_28P					Bacteria	Verrucomicrobiota	Verrucomicrobiae	Opitutales	Puniceicoccaceae	BACL24	None	3300027883_28	TRUE	TRUE	P3a_28P
P3a_30P	P3a_30P					Bacteria	Bacteroidota	Bacteroidia	Flavobacteriales	Cryomorphaceae	UBA10364	None	3300027883_30	TRUE	TRUE	P3a_30P
P3a_31P	P3a_31P					Bacteria	Proteobacteria	Gammaproteobacteria	Pseudomonadales	Porticoccaceae	HTCC2207	None	3300027883_31	TRUE	TRUE	P3a_31P
