# Supplementary material for: Metagenome-assembled genomes of phytoplankton microbiomes from the Arctic and Atlantic Oceans
Source: Microbiome. 2022 Apr 28;10:67. doi: 10.1186/s40168-022-01254-7 (PMC9047304; doi:10.1186/s40168-022-01254-7)
Supplement: Supplementary file 10 — Additional file 9. Mean coverage of each MAG in the reads for each sample, provided in comma separated format. [file 40168_2022_1254_MOESM10_ESM.csv]

mag	station	coverage_per_gbp	coverage	detection	raw_coverage	raw_detection	mag_bp	sample_gbp	kingdom
P3a_1E	P1	0.01094139255787023	3.52715	0.049410300000000004	205292231	2875844.0	58203378	322.367558	eukaryote
P2_1E	P1	0.0055553667096985	1.79087	0.740104	37809818	15625505.0	21112593	322.367558	eukaryote
NP5_1E	P1	0.00013590790671311908	0.043812300000000005	0.00472085	1144696	123343.0	26127275	322.367558	eukaryote
NP2_1E	P1	0.000286352636018045	0.09231080000000001	0.00125363	755491	10260.0	8184211	322.367558	eukaryote
P5_1E	P1	0.00010231829841885021	0.0329841	0.00348373	375332	39642.0	11379179	322.367558	eukaryote
P6_1E	P1	0.00032010975496485914	0.10319300000000001	0.00115272	3057786	34157.0	29631732	322.367558	eukaryote
P3a_2E	P1	0.00020564848526103855	0.06629439999999999	0.00451212	1357412	92388.0	20475517	322.367558	eukaryote
NP2_2E	P1	0.004460808677280113	1.43802	0.00323797	13662231	30763.0	9500694	322.367558	eukaryote
NP3_1E	P1	0.00039971453951330926	0.128855	0.00266514	1310485	27105.0	10170215	322.367558	eukaryote
P3a_4E	P1	0.012751841486481095	4.11078	0.00393135	99921439	95560.0	24307200	322.367558	eukaryote
P1_2E	P1	0.03787695038469101	12.2103	0.999152	343261316	28088676.0	28112524	322.367558	eukaryote
P1_3E	P1	0.03723885888045844	12.0046	0.997667	338390093	28122698.0	28188465	322.367558	eukaryote
P6_2E	P1	0.0208124230664675	6.70925	0.00207784	189813683	58785.0	28291357	322.367558	eukaryote
P2_3E	P1	0.013487771619996576	4.34802	0.9460290000000001	112504771	24478439.0	25874930	322.367558	eukaryote
P2_2E	P1	0.034960403800930864	11.2701	0.964562	393941691	33715957.0	34954696	322.367558	eukaryote
P1_1E	P1	0.08973607697831679	28.928	0.9993719999999999	1132419107	39121523.0	39146115	322.367558	eukaryote
P2_4E	P1	0.005172449766176534	1.66743	0.7339939999999999	29137152	12826002.0	17474266	322.367558	eukaryote
P1_5E	P1	0.10884035669619087	35.0866	0.9995790000000001	911683000	25972874.0	25983826	322.367558	eukaryote
P1_4E	P1	0.04209883923865565	13.5713	0.999059	254002522	18698603.0	18716209	322.367558	eukaryote
P3a_3E	P1	0.002472447925420585	0.797037	0.00419783	9667172	50915.0	12128887	322.367558	eukaryote
P6_3E	P1	0.0001249666692577049	0.0402852	0.00381714	504396	47793.0	12520615	322.367558	eukaryote
P2_4E	P2	0.04542555175373284	15.367	0.999079	268527904	17458176.0	17474266	338.289782	eukaryote
P1_5E	P2	0.0040982319708373575	1.38639	0.322821	36023705	8388118.0	25983826	338.289782	eukaryote
P1_4E	P2	0.0037754317982917973	1.27719	0.49120699999999995	23904165	9193536.0	18716209	338.289782	eukaryote
NP2_1E	P2	0.00029275551692542695	0.09903619999999999	0.00136262	810533	11152.0	8184211	338.289782	eukaryote
P2_1E	P2	0.04585447396102552	15.5121	0.999554	327500572	21103181.0	21112593	338.289782	eukaryote
P6_1E	P2	0.00013372026708155198	0.0452362	0.00105451	1340428	31247.0	29631732	338.289782	eukaryote
P3a_2E	P2	0.0016191739424160317	0.54775	0.33573800000000004	11215463	6874400.0	20475517	338.289782	eukaryote
P1_1E	P2	0.0036136769865546814	1.2224700000000002	0.297095	47854801	11630111.0	39146115	338.289782	eukaryote
NP5_1E	P2	0.00012073110739123655	0.0408421	0.00665691	1067093	173927.0	26127275	338.289782	eukaryote
P6_2E	P2	0.010541258381844948	3.5660000000000003	0.00124854	100887073	35323.0	28291357	338.289782	eukaryote
P3a_4E	P2	0.010066428787376142	3.4053699999999996	0.0165038	82774908	401161.0	24307200	338.289782	eukaryote
NP3_1E	P2	0.00026548777048193554	0.08981180000000001	0.029345099999999995	913405	298446.0	10170215	338.289782	eukaryote
P1_2E	P2	0.003200540062424942	1.08271	0.478289	30437793	13445898.0	28112524	338.289782	eukaryote
NP2_2E	P2	0.0017430677229263757	0.589662	0.0283133	5602195	268996.0	9500694	338.289782	eukaryote
P2_3E	P2	0.029111579846653482	9.84815	0.9981260000000001	254820264	25826428.0	25874930	338.289782	eukaryote
P2_2E	P2	0.04848151162898559	16.4008	0.998057	573285382	34886789.0	34954696	338.289782	eukaryote
P3a_1E	P2	0.0067808432948766985	2.29389	0.184631	133511990	10746143.0	58203378	338.289782	eukaryote
P6_3E	P2	0.003676049547367056	1.24357	0.636378	15570316	7967849.0	12520615	338.289782	eukaryote
P3a_3E	P2	0.005652520713735303	1.91219	0.636945	23192709	7725429.0	12128887	338.289782	eukaryote
P5_1E	P2	0.003688198894520556	1.24768	0.636991	14197588	7248434.0	11379179	338.289782	eukaryote
P1_3E	P2	0.04967250237549297	16.8037	0.978432	473671663	27580504.0	28188465	338.289782	eukaryote
P1_5E	P3a	0.0064024225034696805	2.53575	0.233848	65888569	6076256.0	25983826	396.061022	eukaryote
P2_4E	P3a	0.0013761086542871163	0.5450229999999999	0.320804	9523880	5605806.0	17474266	396.061022	eukaryote
P3a_3E	P3a	0.04478880529677571	17.7391	0.99879	215155265	12114212.0	12128887	396.061022	eukaryote
P3a_1E	P3a	0.09334243448980445	36.9693	0.999525	2151736532	58175756.0	58203378	396.061022	eukaryote
P1_4E	P3a	0.0013944265386458554	0.5522779999999999	0.0168903	10336544	316123.0	18716209	396.061022	eukaryote
P2_3E	P3a	0.00020798512205020772	0.0823748	0.0142023	2131441	367483.0	25874930	396.061022	eukaryote
P6_3E	P3a	0.042048318503808746	16.6537	0.996292	208514646	12474184.0	12520615	396.061022	eukaryote
NP2_2E	P3a	0.004363115540311866	1.72806	0.20875900000000003	16417749	1983355.0	9500694	396.061022	eukaryote
P6_1E	P3a	0.00012219480663764988	0.0483966	0.0008266139999999999	1434076	24494.0	29631732	396.061022	eukaryote
NP2_1E	P3a	0.00026522680638843576	0.105046	0.00182449	859722	14932.0	8184211	396.061022	eukaryote
NP3_1E	P3a	0.0013520795287954392	0.535506	0.218773	5446216	2224966.0	10170215	396.061022	eukaryote
P2_2E	P3a	0.0076648289818330075	3.03574	0.771898	106113465	26981453.0	34954696	396.061022	eukaryote
P5_1E	P3a	0.041654187318640006	16.4976	0.9972120000000001	187728586	11347451.0	11379179	396.061022	eukaryote
P1_2E	P3a	0.0007863914465180571	0.31145900000000004	0.012141599999999999	8755899	341332.0	28112524	396.061022	eukaryote
P2_1E	P3a	0.001718303398207158	0.680553	0.324552	14368247	6852135.0	21112593	396.061022	eukaryote
P3a_2E	P3a	0.01984042751876755	7.85802	0.9979809999999999	160897018	20434173.0	20475517	396.061022	eukaryote
P1_1E	P3a	0.0036844069952432735	1.45925	0.19875	57123950	7780291.0	39146115	396.061022	eukaryote
P3a_4E	P3a	0.03013651770054767	11.9359	0.9984379999999999	290127432	24269228.0	24307200	396.061022	eukaryote
P6_2E	P3a	0.0116932486226832	4.63124	0.00221926	131023989	62786.0	28291357	396.061022	eukaryote
P1_3E	P3a	0.007729440237620757	3.06133	0.781335	86294244	22024642.0	28188465	396.061022	eukaryote
NP5_1E	P3a	8.809980801392772e-05	0.034892900000000004	0.00117085	911657	30591.0	26127275	396.061022	eukaryote
NP2_2E	P3b	0.004418491469832702	1.37826	0.173547	13094429	1648817.0	9500694	311.92999	eukaryote
P6_1E	P3b	0.00012194723566015566	0.038038999999999996	0.0005972309999999999	1127161	17697.0	29631732	311.92999	eukaryote
NP3_1E	P3b	0.0014697464645832868	0.458458	0.17995799999999998	4662613	1830210.0	10170215	311.92999	eukaryote
P3a_2E	P3b	0.01974863013331934	6.16019	0.974816	126133044	19959866.0	20475517	311.92999	eukaryote
P1_2E	P3b	0.0016124259164692696	0.5029640000000001	0.00851165	14139580	239284.0	28112524	311.92999	eukaryote
P2_1E	P3b	0.0021898952389925704	0.683094	0.245887	14421885	5191322.0	21112593	311.92999	eukaryote
P6_3E	P3b	0.046240504159282665	14.4238	0.9947860000000001	180594395	12455334.0	12520615	311.92999	eukaryote
P3a_3E	P3b	0.04912288170816792	15.3229	0.9959969999999999	185849453	12080330.0	12128887	311.92999	eukaryote
P5_1E	P3b	0.04545346858120311	14.1783	0.9959389999999999	161337232	11332971.0	11379179	311.92999	eukaryote
NP2_1E	P3b	0.0005042958517710978	0.157305	0.00144595	1287419	11834.0	8184211	311.92999	eukaryote
NP5_1E	P3b	2.7599654653276526e-05	0.00860916	0.0008657239999999999	224934	22619.0	26127275	311.92999	eukaryote
P3a_4E	P3b	0.027072036260444212	8.44458	0.973735	205264098	23668771.0	24307200	311.92999	eukaryote
P1_4E	P3b	0.002788503920382904	0.869818	0.0134088	16279704	250961.0	18716209	311.92999	eukaryote
P1_1E	P3b	0.004544705688606601	1.41763	0.149848	55494887	5865948.0	39146115	311.92999	eukaryote
P6_2E	P3b	0.012493348267026201	3.89705	0.00143369	110252810	40561.0	28291357	311.92999	eukaryote
P2_2E	P3b	0.007278652495067883	2.2704299999999997	0.641004	79362115	22406089.0	34954696	311.92999	eukaryote
P2_3E	P3b	0.00027209823588940585	0.08487560000000001	0.00950117	2196151	245842.0	25874930	311.92999	eukaryote
P3a_1E	P3b	0.10087295549876432	31.4653	0.995358	1831389021	57933210.0	58203378	311.92999	eukaryote
P1_3E	P3b	0.007814221389870209	2.43749	0.649537	68709082	18309438.0	28188465	311.92999	eukaryote
P1_5E	P3b	0.008306735751826878	2.59112	0.176965	67327145	4598224.0	25983826	311.92999	eukaryote
P2_4E	P3b	0.0017878627188107179	0.557688	0.24491100000000002	9745193	4279638.0	17474266	311.92999	eukaryote
P6_2E	P4	0.005704019048468918	1.82045	0.00111048	51503009	31417.0	28291357	319.15216	eukaryote
P1_1E	P4	0.0017563691249966786	0.560549	0.0016078	21943311	62939.0	39146115	319.15216	eukaryote
NP2_2E	P4	0.015758596150500754	5.02939	0.375684	47782736	3569261.0	9500694	319.15216	eukaryote
P1_2E	P4	0.0008049044693916532	0.256887	0.00166979	7221736	46942.0	28112524	319.15216	eukaryote
P5_1E	P4	0.17520514352777686	55.9171	0.9994540000000001	636290227	11372970.0	11379179	319.15216	eukaryote
NP5_1E	P4	2.220978231825221e-05	0.0070883	0.0008011930000000001	185198	20933.0	26127275	319.15216	eukaryote
P6_1E	P4	6.764391003965006e-05	0.0215887	0.00151297	639711	44832.0	29631732	319.15216	eukaryote
NP3_1E	P4	0.013484069792916333	4.30347	0.39115500000000003	43767250	3978127.0	10170215	319.15216	eukaryote
P1_3E	P4	0.00984868784845448	3.14323	0.775786	88602907	21868228.0	28188465	319.15216	eukaryote
P6_3E	P4	0.1771036110173906	56.523	0.99892	707702455	12507097.0	12520615	319.15216	eukaryote
P2_2E	P4	0.009028828130130782	2.88157	0.760759	100724281	26592100.0	34954696	319.15216	eukaryote
P3a_3E	P4	0.18004578129754786	57.461999999999996	0.999397	696950470	12121573.0	12128887	319.15216	eukaryote
P3a_4E	P4	0.11294111247750917	36.0454	0.99756	876163040	24247896.0	24307200	319.15216	eukaryote
P3a_1E	P4	0.027232684246912192	8.69137	0.963708	505866945	56091081.0	58203378	319.15216	eukaryote
P2_1E	P4	0.0014395703917529496	0.459442	0.032014299999999996	9700007	675905.0	21112593	319.15216	eukaryote
P2_4E	P4	0.0011159535940474287	0.356159	0.035054	6223621	612543.0	17474266	319.15216	eukaryote
P1_5E	P4	0.003085145969245516	0.9846309999999999	0.00256971	25584468	66771.0	25983826	319.15216	eukaryote
P1_4E	P4	0.0007110840171033152	0.226944	0.00349943	4247530	65496.0	18716209	319.15216	eukaryote
P3a_2E	P4	0.02337913050627638	7.4615	0.983192	152778103	20131367.0	20475517	319.15216	eukaryote
NP2_1E	P4	0.000401880407138714	0.128261	0.00408824	1049717	33459.0	8184211	319.15216	eukaryote
P2_3E	P4	0.00021307140769468707	0.0680022	0.00447445	1759551	115776.0	25874930	319.15216	eukaryote
P3a_2E	P5	0.02271688182899037	9.83008	0.9900770000000001	201275902	20272348.0	20475517	432.72136	eukaryote
P1_4E	P5	0.0007404649495462854	0.320415	0.00582383	5996962	109000.0	18716209	432.72136	eukaryote
P3a_1E	P5	0.012335513088607412	5.33784	0.7888109999999999	310680177	45911472.0	58203378	432.72136	eukaryote
P6_3E	P5	0.1702569061994074	73.6738	0.9992479999999999	922441360	12511194.0	12520615	432.72136	eukaryote
P3a_4E	P5	0.031606482286892425	13.6768	0.992475	332444135	24124300.0	24307200	432.72136	eukaryote
P2_2E	P5	0.010090766030130798	4.36649	0.855814	152629321	29914714.0	34954696	432.72136	eukaryote
P3a_3E	P5	0.17400735660472133	75.2967	0.9995620000000001	913265734	12123578.0	12128887	432.72136	eukaryote
P1_3E	P5	0.011095985647669438	4.80147	0.870124	135346024	24527449.0	28188465	432.72136	eukaryote
P6_2E	P5	0.00481043967878082	2.0815799999999998	0.00449296	58890592	127112.0	28291357	432.72136	eukaryote
P2_3E	P5	0.00024323042430815061	0.105251	0.00457296	2723365	118325.0	25874930	432.72136	eukaryote
P2_4E	P5	0.0009528302462351293	0.41231	0.0238954	7204812	417555.0	17474266	432.72136	eukaryote
P1_1E	P5	0.0021009154713324068	0.9091110000000001	0.00542774	35588153	212475.0	39146115	432.72136	eukaryote
NP2_2E	P5	0.009558321780094239	4.13609	0.346533	39295694	3292302.0	9500694	432.72136	eukaryote
NP3_1E	P5	0.0062800921128552565	2.71753	0.361624	27637887	3677790.0	10170215	432.72136	eukaryote
NP5_1E	P5	2.263583660395225e-05	0.00979501	0.00151987	255917	39710.0	26127275	432.72136	eukaryote
P6_1E	P5	0.0001554748764886485	0.0672773	0.0153344	1993543	454386.0	29631732	432.72136	eukaryote
P5_1E	P5	0.16933159943849316	73.2734	0.9996799999999999	833791383	11375536.0	11379179	432.72136	eukaryote
P2_1E	P5	0.0014269552120098716	0.617474	0.0215174	13036485	454289.0	21112593	432.72136	eukaryote
NP2_1E	P5	0.0003827474567005428	0.165623	0.00481244	1355492	39386.0	8184211	432.72136	eukaryote
P1_5E	P5	0.003271920757505476	1.41583	0.00739718	36788617	192207.0	25983826	432.72136	eukaryote
P1_2E	P5	0.0009641677961078694	0.417216	0.00285905	11728996	80375.0	28112524	432.72136	eukaryote
P5_1E	P6	0.02439608039072269	9.115089999999999	0.9916360000000001	103722288	11284009.0	11379179	373.629282	eukaryote
P3a_3E	P6	0.026900193545322824	10.0507	0.9920610000000001	121903633	12032590.0	12128887	373.629282	eukaryote
P2_4E	P6	0.0003437123538941469	0.128421	0.00579258	2244054	101221.0	17474266	373.629282	eukaryote
P3a_1E	P6	0.004957935818317366	1.85243	0.06696	107817411	3897296.0	58203378	373.629282	eukaryote
P1_4E	P6	0.0008319984941651334	0.310859	0.011101100000000001	5818103	207770.0	18716209	373.629282	eukaryote
P6_3E	P6	0.025005186825801305	9.34267	0.9978899999999999	116976015	12494197.0	12520615	373.629282	eukaryote
P1_5E	P6	0.003113942231112389	1.16346	0.00793386	30231240	206152.0	25983826	373.629282	eukaryote
P2_3E	P6	0.00025784488700754453	0.09633839999999999	0.00291143	2492749	75333.0	25874930	373.629282	eukaryote
P2_1E	P6	0.0005920440678950854	0.221205	0.00522195	4670213	110249.0	21112593	373.629282	eukaryote
NP2_1E	P6	0.0027601155735968255	1.03126	0.00257422	8440011	21068.0	8184211	373.629282	eukaryote
P6_2E	P6	0.07573523105183175	28.2969	0.9997299999999999	800558545	28283728.0	28291357	373.629282	eukaryote
NP2_2E	P6	0.002282677084179928	0.852875	0.0874693	8102902	831019.0	9500694	373.629282	eukaryote
NP5_1E	P6	6.933878378408254e-05	0.025907	0.00294003	676880	76815.0	26127275	373.629282	eukaryote
P3a_4E	P6	0.004818385728129307	1.8002900000000002	0.0255781	43759893	621731.0	24307200	373.629282	eukaryote
NP3_1E	P6	0.0007668537071460048	0.286519	0.0914342	2913963	929905.0	10170215	373.629282	eukaryote
P6_1E	P6	0.23349695594790132	87.2413	0.9999879999999999	2585112224	29631365.0	29631732	373.629282	eukaryote
P2_2E	P6	0.004669039831840589	1.74449	0.5563819999999999	60977967	19448160.0	34954696	373.629282	eukaryote
P3a_2E	P6	0.016219740507383465	6.060169999999999	0.977894	124085116	20022887.0	20475517	373.629282	eukaryote
P1_2E	P6	0.0005737317986763147	0.214363	0.00801333	6026293	225275.0	28112524	373.629282	eukaryote
P1_1E	P6	0.0018484926992419187	0.690651	0.023669	27036294	926551.0	39146115	373.629282	eukaryote
P1_3E	P6	0.005393313899845783	2.0151	0.5787100000000001	56802601	16312940.0	28188465	373.629282	eukaryote
P1_3E	NP1	0.0007069813753181756	0.307731	0.0025674	8674471	72371.0	28188465	435.27455	eukaryote
P3a_4E	NP1	0.0019326951231125277	0.841253	0.00360136	20448493	87539.0	24307200	435.27455	eukaryote
P1_2E	NP1	0.00019279900467417636	0.08392050000000001	0.00044112	2359217	12401.0	28112524	435.27455	eukaryote
NP5_1E	NP1	8.85512373742044e-05	0.0385441	0.0163105	1007053	426149.0	26127275	435.27455	eukaryote
P6_1E	NP1	8.053652573990371e-05	0.0350555	0.00193016	1038756	57194.0	29631732	435.27455	eukaryote
P2_2E	NP1	0.0006541595413745186	0.28473899999999996	0.00308963	9952979	107997.0	34954696	435.27455	eukaryote
NP3_1E	NP1	0.012918329362467895	5.6230199999999995	0.9584739999999999	57187287	9747884.0	10170215	435.27455	eukaryote
NP2_2E	NP1	0.013359315402198452	5.81497	0.9587030000000001	55246259	9108343.0	9500694	435.27455	eukaryote
P2_1E	NP1	0.0002244801585573979	0.0977105	0.0013321	2062923	28124.0	21112593	435.27455	eukaryote
P6_3E	NP1	0.00023343427728545125	0.101608	0.0674897	1272195	845013.0	12520615	435.27455	eukaryote
P3a_3E	NP1	0.0014672785257029155	0.6386689999999999	0.0685693	7746347	831669.0	12128887	435.27455	eukaryote
P3a_2E	NP1	5.01439838373275e-05	0.0218264	0.00219628	446906	44970.0	20475517	435.27455	eukaryote
P2_3E	NP1	3.2554625580567485e-05	0.014170199999999999	0.00114802	366654	29705.0	25874930	435.27455	eukaryote
NP2_1E	NP1	0.002112717134507405	0.9196120000000001	0.522269	7526295	4274356.0	8184211	435.27455	eukaryote
P1_5E	NP1	0.002883421509481774	1.25508	0.0005978719999999999	32611820	15535.0	25983826	435.27455	eukaryote
P1_4E	NP1	0.0003085064357656564	0.134285	0.000480225	2513308	8988.0	18716209	435.27455	eukaryote
P2_4E	NP1	9.87190728242669e-05	0.0429699	0.00122397	750867	21388.0	17474266	435.27455	eukaryote
P6_2E	NP1	0.0026075955968480127	1.1350200000000001	0.000815585	32111267	23074.0	28291357	435.27455	eukaryote
P1_1E	NP1	0.001432893331346848	0.6237020000000001	0.000546465	24415505	21392.0	39146115	435.27455	eukaryote
P3a_1E	NP1	0.002011410958899389	0.875516	0.0323429	50957963	1882466.0	58203378	435.27455	eukaryote
P5_1E	NP1	0.00019909572016098807	0.08666130000000001	0.0664996	986135	756711.0	11379179	435.27455	eukaryote
P3a_1E	NP2	0.002894352784293822	1.13639	0.032932499999999996	66141656	1916785.0	58203378	392.623182	eukaryote
P6_2E	NP2	0.003440499853113615	1.3508200000000001	0.000966762	38216452	27351.0	28291357	392.623182	eukaryote
P1_2E	NP2	0.00028486601180874744	0.111845	0.000388724	3144253	10928.0	28112524	392.623182	eukaryote
P1_3E	NP2	0.0009860446803673453	0.387144	0.00228916	10912994	64528.0	28188465	392.623182	eukaryote
P1_4E	NP2	0.00037501096916890664	0.147238	0.00047376	2755735	8867.0	18716209	392.623182	eukaryote
P3a_4E	NP2	0.0025442995874858966	0.998951	0.00282081	24281694	68566.0	24307200	392.623182	eukaryote
P1_1E	NP2	0.0019520472430993644	0.766419	0.000505746	30002329	19798.0	39146115	392.623182	eukaryote
P2_3E	NP2	4.29913483814616e-05	0.016879400000000003	0.000864312	436753	22364.0	25874930	392.623182	eukaryote
P2_2E	NP2	0.0009011031854965711	0.353794	0.00274495	12366770	95949.0	34954696	392.623182	eukaryote
NP5_1E	NP2	0.0001015485122322706	0.039870300000000004	0.0115931	1041701	302897.0	26127275	392.623182	eukaryote
NP3_1E	NP2	0.028466225409991205	11.1765	0.984634	113667446	10013938.0	10170215	392.623182	eukaryote
P3a_2E	NP2	0.00011626083759873354	0.0456467	0.019128799999999998	934639	391673.0	20475517	392.623182	eukaryote
NP2_1E	NP2	0.016059087412724396	6.3051699999999995	0.9974430000000001	51602866	8163283.0	8184211	392.623182	eukaryote
P2_4E	NP2	0.00011024845700527179	0.0432861	0.00120274	756392	21017.0	17474266	392.623182	eukaryote
P3a_3E	NP2	0.0013928596809141035	0.5468689999999999	0.0237507	6632908	288069.0	12128887	392.623182	eukaryote
P6_3E	NP2	0.00013135368048644667	0.0515725	0.023528599999999997	645720	294592.0	12520615	392.623182	eukaryote
P2_1E	NP2	0.00028813122909283537	0.11312699999999999	0.00122946	2388409	25957.0	21112593	392.623182	eukaryote
P5_1E	NP2	9.653734608059898e-05	0.0379028	0.0233541	431303	265751.0	11379179	392.623182	eukaryote
NP2_2E	NP2	0.029468458640325525	11.57	0.9988049999999999	109922776	9489345.0	9500694	392.623182	eukaryote
P1_5E	NP2	0.0038823484447232668	1.5243	0.000541144	39607198	14061.0	25983826	392.623182	eukaryote
P6_1E	NP2	9.231421286784844e-05	0.0362447	0.000609178	1073992	18051.0	29631732	392.623182	eukaryote
P3a_2E	NP3	6.547392272255884e-05	0.0294433	0.00195165	602866	39961.0	20475517	449.695066	eukaryote
P1_2E	NP3	0.00047394338100209446	0.21313000000000001	0.00042699800000000005	5991624	12004.0	28112524	449.695066	eukaryote
P1_3E	NP3	0.0011695147217826046	0.525925	0.047714599999999996	14825028	1345001.0	28188465	449.695066	eukaryote
P2_3E	NP3	7.783096290409376e-05	0.035000199999999995	0.00113612	905628	29397.0	25874930	449.695066	eukaryote
P3a_4E	NP3	0.002772767802615828	1.2469	0.00346548	30308716	84236.0	24307200	449.695066	eukaryote
P2_2E	NP3	0.0010395844547691792	0.467496	0.045417599999999995	16341171	1587560.0	34954696	449.695066	eukaryote
P6_2E	NP3	0.005565460217880175	2.50276	0.00164043	70806610	46410.0	28291357	449.695066	eukaryote
P1_5E	NP3	0.0041103408503930525	1.8484	0.00061215	48028573	15906.0	25983826	449.695066	eukaryote
NP3_1E	NP3	0.03790702030962466	17.0466	0.998976	173367533	10159801.0	10170215	449.695066	eukaryote
NP2_2E	NP3	0.03883031262789083	17.4618	0.991605	165899655	9420935.0	9500694	449.695066	eukaryote
P3a_1E	NP3	0.003318337497614439	1.49224	0.0334641	86853523	1947726.0	58203378	449.695066	eukaryote
P1_4E	NP3	0.0006685752696250397	0.300655	0.000530823	5627126	9935.0	18716209	449.695066	eukaryote
P1_1E	NP3	0.002230689362288889	1.0031299999999999	0.000619448	39268645	24249.0	39146115	449.695066	eukaryote
P6_1E	NP3	0.00014202112682285911	0.0638662	0.00554709	1892467	164370.0	29631732	449.695066	eukaryote
NP2_2E	NP3	0.03883031262789083	17.4618	0.991605	165899655	9420935.0	9500694	449.695066	eukaryote
P2_1E	NP3	0.0004116300444354886	0.185108	0.00115623	3908114	24411.0	21112593	449.695066	eukaryote
P2_4E	NP3	0.00019502837951973438	0.0877033	0.00113327	1532550	19803.0	17474266	449.695066	eukaryote
P5_1E	NP3	3.101346012989166e-05	0.0139466	0.00236783	158701	26944.0	11379179	449.695066	eukaryote
P3a_3E	NP3	0.0018099197912925288	0.813912	0.00344508	9871843	41785.0	12128887	449.695066	eukaryote
P6_3E	NP3	9.435104631546036e-05	0.0424292	0.0026466	531240	33137.0	12520615	449.695066	eukaryote
NP2_1E	NP3	0.0766819620831686	34.4835	0.9975280000000001	282220631	8163976.0	8184211	449.695066	eukaryote
P2_1E	NP3	0.0004116300444354886	0.185108	0.00115623	3908114	24411.0	21112593	449.695066	eukaryote
NP5_1E	NP3	0.0005338506426930643	0.24006999999999998	0.16889400000000002	6272363	4412730.0	26127275	449.695066	eukaryote
P6_1E	NP3	0.00014202112682285911	0.0638662	0.00554709	1892467	164370.0	29631732	449.695066	eukaryote
NP5_1E	NP3	0.0005338506426930643	0.24006999999999998	0.16889400000000002	6272363	4412730.0	26127275	449.695066	eukaryote
P3a_2E	NP3	6.547392272255884e-05	0.0294433	0.00195165	602866	39961.0	20475517	449.695066	eukaryote
P1_2E	NP3	0.00047394338100209446	0.21313000000000001	0.00042699800000000005	5991624	12004.0	28112524	449.695066	eukaryote
NP3_1E	NP3	0.03790702030962466	17.0466	0.998976	173367533	10159801.0	10170215	449.695066	eukaryote
P6_3E	NP3	9.435104631546036e-05	0.0424292	0.0026466	531240	33137.0	12520615	449.695066	eukaryote
NP2_1E	NP3	0.0766819620831686	34.4835	0.9975280000000001	282220631	8163976.0	8184211	449.695066	eukaryote
P3a_3E	NP3	0.0018099197912925288	0.813912	0.00344508	9871843	41785.0	12128887	449.695066	eukaryote
P5_1E	NP3	3.101346012989166e-05	0.0139466	0.00236783	158701	26944.0	11379179	449.695066	eukaryote
P3a_1E	NP3	0.003318337497614439	1.49224	0.0334641	86853523	1947726.0	58203378	449.695066	eukaryote
P1_1E	NP3	0.002230689362288889	1.0031299999999999	0.000619448	39268645	24249.0	39146115	449.695066	eukaryote
P6_2E	NP3	0.005565460217880175	2.50276	0.00164043	70806610	46410.0	28291357	449.695066	eukaryote
P2_3E	NP3	7.783096290409376e-05	0.035000199999999995	0.00113612	905628	29397.0	25874930	449.695066	eukaryote
P2_2E	NP3	0.0010395844547691792	0.467496	0.045417599999999995	16341171	1587560.0	34954696	449.695066	eukaryote
P1_3E	NP3	0.0011695147217826046	0.525925	0.047714599999999996	14825028	1345001.0	28188465	449.695066	eukaryote
P3a_4E	NP3	0.002772767802615828	1.2469	0.00346548	30308716	84236.0	24307200	449.695066	eukaryote
P1_5E	NP4	0.004291242040491886	1.80971	0.000614959	47023312	15979.0	25983826	421.721726	eukaryote
P1_4E	NP4	0.0006328248784602575	0.266876	0.000542792	4994908	10159.0	18716209	421.721726	eukaryote
NP2_1E	NP4	0.1407411483467181	59.3536	0.998315	485762153	8170418.0	8184211	421.721726	eukaryote
P6_2E	NP4	0.003735140740650388	1.5751899999999999	0.000805829	44564225	22798.0	28291357	421.721726	eukaryote
P2_1E	NP4	0.00043868975344182296	0.185005	0.00102309	3905938	21600.0	21112593	421.721726	eukaryote
P3a_4E	NP4	0.002507980819560622	1.05767	0.00303659	25709092	73811.0	24307200	421.721726	eukaryote
NP2_2E	NP4	0.011215049423372607	4.72963	0.926798	44934764	8805223.0	9500694	421.721726	eukaryote
NP5_1E	NP4	0.002729145616747286	1.15094	0.58911	30070821	15391832.0	26127275	421.721726	eukaryote
P3a_1E	NP4	0.0032250413392266165	1.3600700000000001	0.0426114	79160533	2480130.0	58203378	421.721726	eukaryote
NP3_1E	NP4	0.01031457411800501	4.349880000000001	0.9311780000000001	44239238	9470281.0	10170215	421.721726	eukaryote
P1_2E	NP4	0.0004461235653768523	0.18814	0.000499955	5289091	14055.0	28112524	421.721726	eukaryote
P1_3E	NP4	0.0010042190712270774	0.423501	0.00333988	11937838	94146.0	28188465	421.721726	eukaryote
P1_1E	NP4	0.0021890453896131496	0.923168	0.000598552	36138424	23431.0	39146115	421.721726	eukaryote
P2_4E	NP4	0.00022021037635609032	0.09286749999999999	0.000979955	1622792	17124.0	17474266	421.721726	eukaryote
P2_3E	NP4	6.999425967444703e-05	0.0295181	0.0014349	763779	37128.0	25874930	421.721726	eukaryote
P5_1E	NP4	4.853413693939022e-05	0.0204679	0.00204259	232908	23243.0	11379179	421.721726	eukaryote
P3a_3E	NP4	0.0017747153012458267	0.748436	0.00295147	9077692	35798.0	12128887	421.721726	eukaryote
P6_1E	NP4	0.00014933591540882576	0.0629782	0.00975215	1866153	288973.0	29631732	421.721726	eukaryote
P6_3E	NP4	0.00011657995538034008	0.0491643	0.00257511	615567	32242.0	12520615	421.721726	eukaryote
P2_2E	NP4	0.000909324742733316	0.383482	0.00404758	13404512	141482.0	34954696	421.721726	eukaryote
P3a_2E	NP4	8.076961157083001e-05	0.034062300000000004	0.00132666	697444	27164.0	20475517	421.721726	eukaryote
P1_4E	NP5	0.0011325451357087374	0.384773	0.00073984	7201496	13847.0	18716209	339.741868	eukaryote
P2_4E	NP5	0.0003131877758439828	0.106403	0.0009409269999999999	1859318	16442.0	17474266	339.741868	eukaryote
NP2_1E	NP5	0.0007062420696409428	0.23994000000000001	0.00385621	1963718	31560.0	8184211	339.741868	eukaryote
P5_1E	NP5	0.0001133110270648185	0.038496499999999996	0.00243524	438058	27711.0	11379179	339.741868	eukaryote
P3a_3E	NP5	0.002595535266792611	0.881812	0.0031701999999999998	10695401	38451.0	12128887	339.741868	eukaryote
P6_3E	NP5	0.00015052074771072958	0.051138199999999995	0.00284115	640282	35573.0	12520615	339.741868	eukaryote
P2_1E	NP5	0.0006013889344954093	0.204317	0.00106671	4313652	22521.0	21112593	339.741868	eukaryote
P6_1E	NP5	0.0003948939257613076	0.13416199999999998	0.000603103	3975443	17871.0	29631732	339.741868	eukaryote
NP2_2E	NP5	0.002384004081592911	0.809946	0.23240700000000003	7695047	2208028.0	9500694	339.741868	eukaryote
NP5_1E	NP5	0.026724730906583467	9.07951	0.997999	237222915	26074991.0	26127275	339.741868	eukaryote
P3a_2E	NP5	0.00026224615919283756	0.08909600000000001	0.00161871	1824287	33144.0	20475517	339.741868	eukaryote
P1_5E	NP5	0.007803424451648684	2.65115	0.000891555	68887077	23166.0	25983826	339.741868	eukaryote
P1_2E	NP5	0.0015161775704370943	0.515109	0.000566794	14481022	15934.0	28112524	339.741868	eukaryote
P3a_4E	NP5	0.004927976671983214	1.6742400000000002	0.00448168	40696158	108937.0	24307200	339.741868	eukaryote
P2_3E	NP5	0.0001770859162992534	0.0601635	0.00228569	1556727	59142.0	25874930	339.741868	eukaryote
P6_2E	NP5	0.008573244201977484	2.91269	0.00107694	82403996	30468.0	28291357	339.741868	eukaryote
P2_2E	NP5	0.0017382844318734362	0.590568	0.00382046	20643136	133543.0	34954696	339.741868	eukaryote
P1_1E	NP5	0.003866847520836024	1.3137299999999998	0.00074388	51427544	29120.0	39146115	339.741868	eukaryote
P3a_1E	NP5	0.005411755727439516	1.8386	0.127897	107012786	7444017.0	58203378	339.741868	eukaryote
NP3_1E	NP5	0.001309126256996974	0.44476499999999997	0.23521999999999998	4523351	2392243.0	10170215	339.741868	eukaryote
P1_3E	NP5	0.0020390863336278587	0.692763	0.003221	19527936	90795.0	28188465	339.741868	eukaryote
NP4_40M	P1	1.102130134323256e-05	0.00355291	0.00214504	5398	3259.0	1519318	322.367558	prokaryote
P4_17M	P1	0.9793044993690091	315.69599999999997	0.994332	350415855	1103687.0	1109978	322.367558	prokaryote
NP1_38M	P1	1.4038943707852886e-05	0.0045257	0.00287541	7632	4849.0	1686369	322.367558	prokaryote
NP2_11M	P1	0.003830317193394505	1.2347700000000001	0.00142334	4286415	4941.0	3471424	322.367558	prokaryote
NP1_9M	P1	0.0010449624710685062	0.336862	0.000818607	1513110	3677.0	4491777	322.367558	prokaryote
NP1_5M	P1	3.9092643435292586e-05	0.012602200000000001	0.0057923	76321	35079.0	6056143	322.367558	prokaryote
NP2_12M	P1	1.2949038749116312e-06	0.000417435	0.00039397	1352	1276.0	3238826	322.367558	prokaryote
NP2_10M	P1	2.978305279714282e-05	0.00960109	0.00020548900000000002	34248	733.0	3567095	322.367558	prokaryote
NP2_13M	P1	8.26109803518132e-07	0.000266311	0.0002121	786	626.0	2951437	322.367558	prokaryote
NP2_14M	P1	0.049247821643392545	15.8759	0.7020770000000001	39587338	1750665.0	2493551	322.367558	prokaryote
NP3_22M	P1	2.039442194738467e-05	0.0065745000000000005	0.0048928999999999995	14716	10952.0	2238345	322.367558	prokaryote
NP3_13M	P1	0.0002731189842620578	0.0880447	0.0111045	298263	37618.0	3387632	322.367558	prokaryote
NP2_25M	P1	1.969227312879915e-05	0.00634815	0.00137382	10443	2260.0	1645047	322.367558	prokaryote
NP2_18M	P1	0.0016798092319202916	0.541516	0.00091666	1302602	2205.0	2405472	322.367558	prokaryote
NP3_20M	P1	0.0010145623896806637	0.32706199999999996	0.00119128	853566	3109.0	2609799	322.367558	prokaryote
NP3_11M	P1	0.00015883949463674012	0.051204700000000006	0.000830263	176816	2867.0	3453122	322.367558	prokaryote
NP3_14M	P1	0.00013871619178254903	0.044717599999999996	0.00109099	149402	3645.0	3341013	322.367558	prokaryote
NP3_25M	P1	0.008833364057061848	2.8475900000000003	0.00702152	5175240	12761.0	1817413	322.367558	prokaryote
NP2_50M	P1	0.00246034372974963	0.793135	0.33220500000000003	559940	234531.0	705983	322.367558	prokaryote
NP3_40M	P1	0.0001075741002449136	0.0346784	0.027585200000000004	47359	37672.0	1365662	322.367558	prokaryote
NP2_41M	P1	0.0005944704894901366	0.191638	0.00034776	168626	306.0	879918	322.367558	prokaryote
NP3_30M	P1	0.07258236574785853	23.3982	0.850301	38760199	1408564.0	1656548	322.367558	prokaryote
NP3_46M	P1	0.0010791067257456472	0.347869	0.0009696339999999999	406479	1133.0	1168482	322.367558	prokaryote
NP3_36M	P1	9.323518838703987e-06	0.0030055999999999998	0.000921195	4682	1435.0	1557760	322.367558	prokaryote
NP2_26M	P1	0.0010574327085357642	0.340882	0.00110115	551962	1783.0	1619219	322.367558	prokaryote
NP3_4M	P1	0.0001469018790035938	0.0473564	0.00220975	211585	9873.0	4467928	322.367558	prokaryote
NP3_10M	P1	0.00027423324030639585	0.0884039	0.00238873	309060	8351.0	3495999	322.367558	prokaryote
NP2_8M	P1	4.320130749633312e-05	0.0139267	0.0007407910000000001	57283	3047.0	4113173	322.367558	prokaryote
NP1_11M	P1	0.001613952729077037	0.5202859999999999	0.0009757069999999999	2201746	4129.0	4231802	322.367558	prokaryote
NP2_9M	P1	0.07780373482867653	25.0814	0.966569	97670258	3763939.0	3894124	322.367558	prokaryote
NP5_3M	P1	0.020631201356806506	6.65083	0.88795	29795594	3977997.0	4479979	322.367558	prokaryote
NP1_17M	P1	6.192031271335313e-06	0.00199611	0.00116595	6545	3823.0	3278878	322.367558	prokaryote
NP4_47M	P1	7.227154042591347e-06	0.0023298000000000004	0.00108772	2943	1374.0	1263197	322.367558	prokaryote
NP5_19M	P1	0.00010211077133264135	0.032917199999999994	0.0160456	50973	24847.0	1548523	322.367558	prokaryote
NP4_61M	P1	6.408026951645055e-05	0.020657400000000003	0.000264697	16857	216.0	816027	322.367558	prokaryote
NP5_26M	P1	1.5581220489935282e-06	0.000502288	7.2574e-05	526	76.0	1047207	322.367558	prokaryote
NP5_29M	P1	0.015080146495386488	4.86135	0.0177544	5289492	19318.0	1088070	322.367558	prokaryote
NP5_15M	P1	5.95577921026408e-06	0.00191995	0.000287942	3834	575.0	1996931	322.367558	prokaryote
NP4_41M	P1	9.017842918300111e-06	0.00290706	0.000545982	4595	863.0	1580637	322.367558	prokaryote
NP4_33M	P1	0.0002548147230125434	0.08214400000000001	0.0384764	144869	67857.0	1763599	322.367558	prokaryote
NP5_11M	P1	8.939299034551115e-07	0.00028817400000000004	0.000163833	737	419.0	2557483	322.367558	prokaryote
NP4_8M	P1	3.305202318156345e-05	0.010654899999999998	0.00482607	48145	21807.0	4518587	322.367558	prokaryote
NP4_22M	P1	3.5529009404848365e-05	0.011453399999999999	0.00204417	23157	4133.0	2021848	322.367558	prokaryote
NP4_26M	P1	0.00022315086681272067	0.0719366	0.00144544	162244	3260.0	2255374	322.367558	prokaryote
NP5_12M	P1	0.0019478914190242432	0.627937	0.00179588	1530083	4376.0	2436683	322.367558	prokaryote
NP4_16M	P1	0.00026154182673679595	0.08431260000000002	0.00183553	295262	6428.0	3501992	322.367558	prokaryote
NP4_18M	P1	0.02134588245384171	6.88122	0.914941	19617381	2608370.0	2850860	322.367558	prokaryote
NP4_9M	P1	0.0003036403557705395	0.0978838	0.00236551	416858	10074.0	4258701	322.367558	prokaryote
NP4_10M	P1	0.004446353128375282	1.43336	0.257637	6021399	1082302.0	4200884	322.367558	prokaryote
NP4_11M	P1	0.04291188631332437	13.8334	0.611924	53580455	2370147.0	3873269	322.367558	prokaryote
NP5_10M	P1	0.3383063751098676	109.059	0.9848690000000001	363904448	3286281.0	3336769	322.367558	prokaryote
NP5_9M	P1	0.03341465272383272	10.7718	0.978305	37812445	3434176.0	3510332	322.367558	prokaryote
NP1_14M	P1	0.00039764237070034203	0.128187	0.0006971210000000001	456760	2484.0	3563224	322.367558	prokaryote
NP1_22M	P1	2.474237807763522e-05	0.00797614	0.000991402	17402	2163.0	2181758	322.367558	prokaryote
NP5_7M	P1	0.0016037190690261704	0.516987	0.013384	1930903	49988.0	3734917	322.367558	prokaryote
NP1_13M	P1	4.420544079686828e-05	0.0142504	0.00341258	52724	12626.0	3699837	322.367558	prokaryote
NP5_8M	P1	5.5485111811406286e-05	0.0178866	0.00863633	65525	31638.0	3663361	322.367558	prokaryote
NP1_23M	P1	0.06642355742261137	21.4128	0.927084	46869480	2029256.0	2188858	322.367558	prokaryote
NP1_19M	P1	0.0006691244036411382	0.215704	0.0029222	567421	7687.0	2630549	322.367558	prokaryote
NP1_39M	P1	5.362109049447216e-06	0.00172857	0.00118887	2495	1716.0	1443393	322.367558	prokaryote
NP3_5M	P1	0.001825996398806359	0.588642	0.00121303	2683516	5530.0	4558824	322.367558	prokaryote
NP1_31M	P1	2.7208848354399236e-05	0.00877125	0.00042965	15107	740.0	1722331	322.367558	prokaryote
NP3_6M	P1	0.005066731932125751	1.63335	0.268477	7316713	1202660.0	4479563	322.367558	prokaryote
P2_16M	P1	0.1660942569165102	53.5434	0.9928469999999999	111092560	2059973.0	2074814	322.367558	prokaryote
P3b_3M	P1	1.0157039437572686	327.43	0.9993790000000001	839985647	2563795.0	2565387	322.367558	prokaryote
P3a_25M	P1	0.02082827453747688	6.714360000000001	0.9456040000000001	12808044	1803797.0	1907560	322.367558	prokaryote
P3a_21M	P1	0.06455705446638027	20.8111	0.945408	47375008	2152156.0	2276430	322.367558	prokaryote
P3a_24M	P1	0.00912796566210301	2.94256	0.123235	5591730	234182.0	1900294	322.367558	prokaryote
P3a_17M	P1	0.9882849315749075	318.591	0.9992469999999999	877994762	2753788.0	2755864	322.367558	prokaryote
P3a_26M	P1	0.3198864074281321	103.12100000000001	0.981757	185792862	1768836.0	1801705	322.367558	prokaryote
P3a_27M	P1	0.09940392326947492	32.0446	0.996908	55993689	1741965.0	1747367	322.367558	prokaryote
P6_13M	P1	0.00022650728396186818	0.0730186	0.00477003	183678	11999.0	2515496	322.367558	prokaryote
P6_15M	P1	0.008941098223041415	2.88232	0.116059	5501621	221528.0	1908748	322.367558	prokaryote
P6_22M	P1	0.052231372488170794	16.8377	0.971052	29003889	1672688.0	1722552	322.367558	prokaryote
P6_12M	P1	0.0022823977839606306	0.735771	0.020245	2054629	56534.0	2792486	322.367558	prokaryote
P3a_30M	P1	0.050664217272136304	16.3325	0.9727600000000001	27645248	1646545.0	1692652	322.367558	prokaryote
P3a_31M	P1	0.1367414273119878	44.081	0.946994	65593498	1409147.0	1488021	322.367558	prokaryote
P6_46M	P1	0.001476640524726747	0.476021	0.036029900000000004	448740	33965.0	942690	322.367558	prokaryote
P5_21M	P1	8.437852794107775e-05	0.0272009	0.0140365	24111	12442.0	886404	322.367558	prokaryote
P6_35M	P1	0.09397781894665717	30.2954	0.9601559999999999	33971503	1076663.0	1121342	322.367558	prokaryote
P3a_28M	P1	0.0110686386128222	3.56817	0.62249	6224526	1085910.0	1744461	322.367558	prokaryote
P6_28M	P1	0.03902377794480175	12.58	0.7917850000000001	17625395	1109342.0	1401065	322.367558	prokaryote
P6_33M	P1	0.00014892720687483078	0.048009300000000005	0.00677255	52918	7465.0	1102244	322.367558	prokaryote
P5_11M	P1	0.0005353454332399045	0.172578	0.0373366	330119	71420.0	1912866	322.367558	prokaryote
P5_24M	P1	0.030708952418841102	9.899569999999999	0.933109	7880177	742766.0	796012	322.367558	prokaryote
P4_14M	P1	0.007175535945214437	2.31316	0.734354	2272921	721579.0	982604	322.367558	prokaryote
P5_9M	P1	0.10121117708749093	32.6272	0.948666	66487386	1933182.0	2037789	322.367558	prokaryote
P5_7M	P1	0.9245626385270446	298.04900000000004	0.980016	727525055	2392173.0	2440954	322.367558	prokaryote
NP3_55M	P1	0.0014959631887027543	0.48225	0.21293099999999998	436250	192620.0	904614	322.367558	prokaryote
P4_19M	P1	0.0017825925275024108	0.57465	0.244405	543321	231080.0	945481	322.367558	prokaryote
P3b_5M	P1	0.29909058032446306	96.4171	0.989402	214689426	2203075.0	2226673	322.367558	prokaryote
P2_20M	P1	0.4726778368932522	152.376	0.987476	229750185	1488902.0	1507785	322.367558	prokaryote
P6_14M	P1	0.018133214260971014	5.84556	0.784135	13482999	1808637.0	2306538	322.367558	prokaryote
P3a_11M	P1	0.008486523944819534	2.73578	0.624562	9483087	2164933.0	3466324	322.367558	prokaryote
P3a_15M	P1	0.10729088316014729	34.5871	0.975073	101669578	2866247.0	2939519	322.367558	prokaryote
P1_30M	P1	0.06370088890892675	20.5351	0.999627	34931690	1700439.0	1701074	322.367558	prokaryote
P1_23M	P1	0.07190115576084118	23.1786	0.9997209999999999	60854970	2624747.0	2625479	322.367558	prokaryote
P1_24M	P1	0.11808477328230405	38.0667	0.9998370000000001	96327690	2530088.0	2530500	322.367558	prokaryote
P1_31M	P1	0.3392121734532605	109.351	0.999957	169522253	1550187.0	1550253	322.367558	prokaryote
P1_20M	P1	0.05987885418668588	19.303	0.9998299999999999	66194523	3428644.0	3429227	322.367558	prokaryote
P1_33M	P1	0.34185201725540887	110.20200000000001	0.9999959999999999	155515824	1411186.0	1411191	322.367558	prokaryote
P1_17M	P1	0.05082025034293308	16.3828	0.999655	66107806	4033793.0	4035185	322.367558	prokaryote
P1_25M	P1	0.16675623419897606	53.7568	0.999869	130095501	2419759.0	2420077	322.367558	prokaryote
P1_26M	P1	0.08720170284628952	28.111	0.999821	61824021	2198887.0	2199280	322.367558	prokaryote
P2_11M	P1	0.10842499231886107	34.9527	0.9758290000000001	99419221	2775639.0	2844391	322.367558	prokaryote
P1_16M	P1	0.08618454093944529	27.7831	0.999976	115964694	4173834.0	4173936	322.367558	prokaryote
P1_15M	P1	0.09699363110229599	31.2676	0.9997450000000001	131928771	4218268.0	4219346	322.367558	prokaryote
NP3_7M	P1	0.3187696697444971	102.76100000000001	0.9434540000000001	423648475	3889530.0	4122650	322.367558	prokaryote
P1_21M	P1	0.07539716512044305	24.3056	0.9999870000000001	75644226	3112169.0	3112211	322.367558	prokaryote
P1_41M	P1	0.0574412639872403	18.5172	0.9996309999999999	21713834	1172195.0	1172628	322.367558	prokaryote
P1_36M	P1	0.0966545771333479	31.1583	0.999776	42189303	1353727.0	1354030	322.367558	prokaryote
P3b_6M	P1	0.0534296940636936	17.224	0.991901	30225484	1740637.0	1754849	322.367558	prokaryote
P2_30M	P1	1.163473155695152	375.066	0.9999889999999999	425231868	1133738.0	1133751	322.367558	prokaryote
P2_7M	P1	0.016871610883375555	5.43886	0.9856959999999999	21291024	3858618.0	3914611	322.367558	prokaryote
P3b_2M	P1	0.10840234736027625	34.9454	0.978575	102334802	2865677.0	2928419	322.367558	prokaryote
P2_12M	P1	0.6920578527942319	223.097	0.999819	582499611	2610498.0	2610970	322.367558	prokaryote
P3b_8M	P1	0.09774618821910114	31.5102	0.997201	49774197	1575203.0	1579624	322.367558	prokaryote
P2_25M	P1	0.017481411699622702	5.63544	0.9412889999999999	7118621	1189025.0	1263188	322.367558	prokaryote
P2_23M	P1	0.07806430695485804	25.1654	0.7700640000000001	32716318	1001125.0	1300054	322.367558	prokaryote
P2_13M	P1	0.2908794563006244	93.7701	0.9897360000000001	233817608	2467927.0	2493520	322.367558	prokaryote
P1_34M	P1	0.10192495859028099	32.8573	0.999764	45869790	1395699.0	1396029	322.367558	prokaryote
P2_21M	P1	0.011417122811098752	3.68051	0.664287	5535024	999006.0	1503876	322.367558	prokaryote
NP2_14M	P2	0.0007684033447986318	0.259943	0.141826	648181	353650.0	2493551	338.289782	prokaryote
NP2_25M	P2	1.2862463578636851e-05	0.00435124	0.00147534	7158	2427.0	1645047	338.289782	prokaryote
NP1_5M	P2	1.9746354620903094e-05	0.00667999	0.00283299	40455	17157.0	6056143	338.289782	prokaryote
NP1_23M	P2	0.0010066192303733253	0.34052899999999997	0.185625	745370	406306.0	2188858	338.289782	prokaryote
NP1_9M	P2	0.0007815636595254892	0.264395	0.00132754	1187602	5963.0	4491777	338.289782	prokaryote
NP2_12M	P2	2.3885113976040813e-06	0.0008080089999999999	0.000544024	2617	1762.0	3238826	338.289782	prokaryote
NP2_10M	P2	6.03210652102995e-06	0.0020406	0.000246699	7279	880.0	3567095	338.289782	prokaryote
NP2_13M	P2	7.491683564950241e-07	0.000253436	5.38721e-05	748	159.0	2951437	338.289782	prokaryote
NP1_13M	P2	4.362916288142572e-05	0.0147593	0.000801927	54607	2967.0	3699837	338.289782	prokaryote
NP1_11M	P2	0.0014379151422315203	0.486432	0.00137365	2058482	5813.0	4231802	338.289782	prokaryote
NP2_18M	P2	0.00043774600321803395	0.148085	0.000272712	356215	656.0	2405472	338.289782	prokaryote
NP2_11M	P2	0.0007957556341444567	0.269196	0.00137436	934495	4771.0	3471424	338.289782	prokaryote
NP2_9M	P2	0.013581610336666921	4.594519999999999	0.855725	17891613	3332299.0	3894124	338.289782	prokaryote
NP3_30M	P2	0.019558911773456995	6.61658	0.177919	10960690	294732.0	1656548	338.289782	prokaryote
NP3_22M	P2	9.067492319351224e-06	0.00306744	0.00252731	6866	5657.0	2238345	338.289782	prokaryote
NP3_20M	P2	0.00040982024103819963	0.138638	0.00134455	361818	3509.0	2609799	338.289782	prokaryote
NP3_13M	P2	3.9508731008612016e-05	0.0133654	0.00230722	45277	7816.0	3387632	338.289782	prokaryote
NP3_25M	P2	0.004854447539890519	1.64221	0.00625009	2984569	11359.0	1817413	338.289782	prokaryote
NP3_14M	P2	6.499102594828004e-05	0.0219858	0.00122328	73455	4087.0	3341013	338.289782	prokaryote
NP3_11M	P2	0.00035086782491112903	0.11869500000000001	0.0009238019999999999	409870	3190.0	3453122	338.289782	prokaryote
NP3_36M	P2	4.994564098303153e-06	0.00168961	0.00040506900000000003	2632	631.0	1557760	338.289782	prokaryote
NP3_40M	P2	0.00010966692455404993	0.0370992	0.025085299999999998	50665	34258.0	1365662	338.289782	prokaryote
NP3_46M	P2	0.00022724600059010946	0.076875	0.00118444	89827	1384.0	1168482	338.289782	prokaryote
NP3_4M	P2	6.93171985904085e-05	0.0234493	0.00298908	104770	13355.0	4467928	338.289782	prokaryote
NP2_41M	P2	0.001403450607325763	0.47477299999999995	0.000546642	417761	481.0	879918	338.289782	prokaryote
NP1_31M	P2	1.5287130369193357e-05	0.00517148	0.00071589	8907	1233.0	1722331	338.289782	prokaryote
NP3_10M	P2	0.0009501646727242859	0.321431	0.00242048	1123723	8462.0	3495999	338.289782	prokaryote
NP1_17M	P2	1.2942542852210651e-05	0.00437833	0.000943006	14356	3092.0	3278878	338.289782	prokaryote
NP4_61M	P2	2.9001614952709393e-05	0.00981095	0.000441162	8006	360.0	816027	338.289782	prokaryote
NP1_19M	P2	0.00026804061140693863	0.09067539999999999	0.00361407	238526	9507.0	2630549	338.289782	prokaryote
NP5_26M	P2	8.976475677293735e-07	0.000303665	0.000217722	318	228.0	1047207	338.289782	prokaryote
NP5_29M	P2	0.010530705299280959	3.5624300000000004	0.019780000000000002	3876175	21522.0	1088070	338.289782	prokaryote
NP4_40M	P2	5.934202292873273e-06	0.00200748	0.00135916	3050	2065.0	1519318	338.289782	prokaryote
NP4_41M	P2	5.309382947901158e-06	0.00179611	0.000612411	2839	968.0	1580637	338.289782	prokaryote
NP4_47M	P2	1.0617169631212804e-05	0.00359168	0.00272483	4537	3442.0	1263197	338.289782	prokaryote
NP5_19M	P2	2.2117044019969837e-05	0.00748197	0.0053212	11586	8240.0	1548523	338.289782	prokaryote
NP4_22M	P2	3.790064223695648e-05	0.0128214	0.00222668	25923	4502.0	2021848	338.289782	prokaryote
NP4_33M	P2	7.106333468860138e-05	0.02404	0.0184588	42397	32554.0	1763599	338.289782	prokaryote
NP5_15M	P2	3.860595470187746e-06	0.001306	0.00024587700000000003	2608	491.0	1996931	338.289782	prokaryote
NP4_26M	P2	0.0005122915595481981	0.17330299999999998	0.000615419	390863	1388.0	2255374	338.289782	prokaryote
NP5_12M	P2	0.0006622635737782939	0.224037	0.00169657	545907	4134.0	2436683	338.289782	prokaryote
NP5_11M	P2	5.721426135182528e-07	0.00019355	0.000138417	495	354.0	2557483	338.289782	prokaryote
NP1_39M	P2	2.508781066287128e-06	0.000848695	0.000322158	1225	465.0	1443393	338.289782	prokaryote
NP4_18M	P2	0.0011140921779304585	0.376886	0.255155	1074450	727410.0	2850860	338.289782	prokaryote
NP5_10M	P2	0.0016104802124942692	0.544809	0.138185	1817902	461092.0	3336769	338.289782	prokaryote
NP4_11M	P2	0.0006327297228268042	0.21404600000000001	0.126298	829056	489187.0	3873269	338.289782	prokaryote
NP4_10M	P2	6.789740991940454e-05	0.022969	0.011646799999999999	96490	48927.0	4200884	338.289782	prokaryote
NP4_9M	P2	0.00018700949117050187	0.0632634	0.00179538	269420	7646.0	4258701	338.289782	prokaryote
NP4_16M	P2	0.0009254580441332987	0.313073	0.00137208	1096378	4805.0	3501992	338.289782	prokaryote
NP5_3M	P2	0.0011430170835015053	0.386671	0.25249	1732276	1131149.0	4479979	338.289782	prokaryote
NP5_9M	P2	0.019935718897947676	6.74405	0.95215	23673872	3342361.0	3510332	338.289782	prokaryote
NP5_8M	P2	1.654271071066521e-05	0.00559623	0.00155595	20501	5700.0	3663361	338.289782	prokaryote
NP5_7M	P2	2.889549291796227e-05	0.00977505	0.00505741	36509	18889.0	3734917	338.289782	prokaryote
NP1_38M	P2	2.3627405926200872e-05	0.00799291	0.0050161	13479	8459.0	1686369	338.289782	prokaryote
NP1_14M	P2	0.0005377431116142905	0.18191300000000002	0.0006480090000000001	648196	2309.0	3563224	338.289782	prokaryote
NP1_22M	P2	8.847444289641595e-06	0.002993	0.000565141	6530	1233.0	2181758	338.289782	prokaryote
NP4_8M	P2	1.178862091672636e-05	0.00398797	0.0009635760000000001	18020	4354.0	4518587	338.289782	prokaryote
NP2_26M	P2	0.0006502354244917749	0.219968	0.0025395	356177	4112.0	1619219	338.289782	prokaryote
NP2_50M	P2	0.008269832991881498	2.7976	0.532688	1975058	376069.0	705983	338.289782	prokaryote
NP3_55M	P2	0.004924505819096835	1.6659099999999998	0.376129	1507008	340252.0	904614	338.289782	prokaryote
P3a_24M	P2	0.0037799545479620784	1.27872	0.11378599999999998	2429951	216226.0	1900294	338.289782	prokaryote
P3b_3M	P2	0.32855854924994454	111.148	0.9998389999999999	285137137	2564973.0	2565387	338.289782	prokaryote
P3b_5M	P2	0.16330496201626332	55.2444	0.997818	123011138	2221815.0	2226673	338.289782	prokaryote
P3b_2M	P2	0.1234341154294752	41.7565	0.998983	122280668	2925440.0	2928419	338.289782	prokaryote
P2_7M	P2	0.10343380693656304	34.9906	0.9999319999999999	136974445	3914344.0	3914611	338.289782	prokaryote
P3a_17M	P2	0.3179906864582744	107.573	0.9999399999999999	296456259	2755700.0	2755864	338.289782	prokaryote
P3a_25M	P2	0.031249835385214208	10.5715	0.9958819999999999	20165851	1899705.0	1907560	338.289782	prokaryote
P3a_26M	P2	0.07508621705872275	25.4009	0.985132	45764997	1774918.0	1801705	338.289782	prokaryote
P3a_30M	P2	0.05288276782773179	17.8897	0.994575	30280954	1683469.0	1692652	338.289782	prokaryote
P3a_31M	P2	0.0842925252764507	28.5153	0.979776	42431321	1457928.0	1488021	338.289782	prokaryote
P6_13M	P2	0.00013901956991417493	0.0470289	0.00442736	118301	11137.0	2515496	338.289782	prokaryote
P3a_27M	P2	0.28998629346717897	98.0994	0.9999100000000001	171415662	1747209.0	1747367	338.289782	prokaryote
P6_12M	P2	0.007214642977303997	2.44064	0.6574949999999999	6815441	1836046.0	2792486	338.289782	prokaryote
P3a_21M	P2	0.01499049119964256	5.07113	0.944866	11544064	2150921.0	2276430	338.289782	prokaryote
P3a_28M	P2	0.16540552797423835	55.955	0.880452	97611301	1535915.0	1744461	338.289782	prokaryote
P5_21M	P2	0.0009958799169405596	0.33689600000000003	0.050405900000000003	298626	44680.0	886404	338.289782	prokaryote
P6_33M	P2	0.002136972614798043	0.722916	0.0191727	796830	21133.0	1102244	338.289782	prokaryote
P6_14M	P2	0.2399992678466416	81.1893	0.814645	187266171	1879009.0	2306538	338.289782	prokaryote
P5_11M	P2	0.00048743417263486845	0.164894	0.0230957	315420	44179.0	1912866	338.289782	prokaryote
P6_28M	P2	0.019391008387004725	6.55978	0.76161	9190677	1067065.0	1401065	338.289782	prokaryote
P5_24M	P2	0.04267672500968415	14.4371	0.9784950000000001	11492139	778894.0	796012	338.289782	prokaryote
P4_14M	P2	0.003904108460479602	1.3207200000000001	0.49898100000000006	1297744	490301.0	982604	338.289782	prokaryote
P6_22M	P2	0.4083717787254952	138.148	0.982958	237967167	1693196.0	1722552	338.289782	prokaryote
P6_35M	P2	0.27794070351199673	94.0245	0.9904540000000001	105433647	1110638.0	1121342	338.289782	prokaryote
P5_9M	P2	0.04089807241059382	13.8354	0.941577	28193606	1918736.0	2037789	338.289782	prokaryote
P5_7M	P2	0.2950086148330664	99.7984	0.9790700000000001	243603343	2389866.0	2440954	338.289782	prokaryote
P4_17M	P2	0.3108488804429807	105.15700000000001	0.996353	116721947	1105930.0	1109978	338.289782	prokaryote
P4_19M	P2	0.0035893487317923186	1.21424	0.0846511	1148039	80036.0	945481	338.289782	prokaryote
P6_15M	P2	0.014718387208041656	4.979080000000001	0.142814	9503801	272595.0	1908748	338.289782	prokaryote
NP2_8M	P2	2.5595718406889392e-05	0.00865877	0.00112784	35615	4639.0	4113173	338.289782	prokaryote
P3a_15M	P2	0.12100454160332871	40.9346	0.99756	120328008	2932347.0	2939519	338.289782	prokaryote
P3a_11M	P2	0.0167401745524788	5.66303	0.9734950000000001	19629898	3374448.0	3466324	338.289782	prokaryote
NP3_5M	P2	0.0008602447235607015	0.291012	0.00047227099999999996	1326672	2153.0	4558824	338.289782	prokaryote
NP3_6M	P2	0.00037629868465846833	0.127298	0.014876200000000001	570238	66639.0	4479563	338.289782	prokaryote
P1_15M	P2	0.0008629081205887561	0.29191300000000003	0.204024	1231684	860847.0	4219346	338.289782	prokaryote
NP3_7M	P2	0.0004897014595610813	0.165661	0.132957	682961	548136.0	4122650	338.289782	prokaryote
P1_21M	P2	0.009101013875730956	3.07878	0.23903000000000002	9581813	743911.0	3112211	338.289782	prokaryote
P1_20M	P2	0.009186473152180519	3.1076900000000003	0.913976	10656981	3134230.0	3429227	338.289782	prokaryote
P1_25M	P2	0.04688258659849206	15.8599	0.9611149999999999	38382187	2325972.0	2420077	338.289782	prokaryote
P1_17M	P2	0.0029165379875411078	0.986635	0.545295	3981254	2200368.0	4035185	338.289782	prokaryote
P1_16M	P2	0.00955790027379544	3.23334	0.914166	13495754	3815671.0	4173936	338.289782	prokaryote
P1_26M	P2	0.02645722831793956	8.95021	0.8276700000000001	19684009	1820277.0	2199280	338.289782	prokaryote
P1_30M	P2	0.013272526215409013	4.48996	0.8596299999999999	7637750	1462294.0	1701074	338.289782	prokaryote
P1_23M	P2	0.013083516663828763	4.426019999999999	0.888374	11620429	2332407.0	2625479	338.289782	prokaryote
P1_24M	P2	0.04228593578980757	14.3049	0.985094	36198458	2492780.0	2530500	338.289782	prokaryote
P3b_6M	P2	0.05623078500195433	19.0223	0.997775	33381249	1750944.0	1754849	338.289782	prokaryote
P1_36M	P2	0.03959622995648151	13.395	0.942507	18137269	1276183.0	1354030	338.289782	prokaryote
P1_41M	P2	0.05604514534228527	18.9595	0.992483	22232489	1163813.0	1172628	338.289782	prokaryote
P1_33M	P2	0.16885818916044	57.123000000000005	0.992232	80611450	1400229.0	1411191	338.289782	prokaryote
P1_34M	P2	0.28237654544351565	95.5251	0.9938530000000001	133355789	1387447.0	1396029	338.289782	prokaryote
P2_11M	P2	0.1203299720119835	40.7064	0.9998100000000001	115785041	2843851.0	2844391	338.289782	prokaryote
P2_12M	P2	0.10806770391900279	36.5582	0.999466	95452481	2609575.0	2610970	338.289782	prokaryote
P2_13M	P2	0.16201346572152747	54.8075	0.9998520000000001	136663547	2493151.0	2493520	338.289782	prokaryote
P2_16M	P2	0.05563425501276299	18.8205	0.999424	39049074	2073618.0	2074814	338.289782	prokaryote
P2_20M	P2	0.03957819807871111	13.3889	0.999483	20187543	1507006.0	1507785	338.289782	prokaryote
P2_25M	P2	0.030662469137184876	10.3728	0.9993790000000001	13102836	1262403.0	1263188	338.289782	prokaryote
P2_30M	P2	0.36459865642645983	123.34	0.999974	139836823	1133722.0	1133751	338.289782	prokaryote
P2_21M	P2	0.4721100325755627	159.71	0.999977	240184238	1503841.0	1503876	338.289782	prokaryote
P2_23M	P2	0.09297117936597919	31.4512	0.999842	40888257	1299848.0	1300054	338.289782	prokaryote
P3b_8M	P2	0.28426900579574704	96.1653	0.9995200000000001	151904962	1578866.0	1579624	338.289782	prokaryote
P1_31M	P2	0.04640607205806766	15.6987	0.9385690000000001	24336996	1455020.0	1550253	338.289782	prokaryote
P6_46M	P2	0.0028905957319160175	0.977859	0.0260414	921818	24549.0	942690	338.289782	prokaryote
P4_19M	P3a	0.010340351038128666	4.09541	0.816959	3872137	772419.0	945481	396.061022	prokaryote
NP4_61M	P3a	1.863263383691415e-05	0.00737966	0.000495082	6022	404.0	816027	396.061022	prokaryote
P2_30M	P3a	0.2709531967020981	107.314	0.999993	121667552	1133743.0	1133751	396.061022	prokaryote
P2_20M	P3a	0.01982936861683905	7.8536399999999995	0.985942	11841605	1486588.0	1507785	396.061022	prokaryote
P2_16M	P3a	0.027254891040502344	10.7946	0.9897940000000001	22396687	2053638.0	2074814	396.061022	prokaryote
P2_25M	P3a	0.04776814417249067	18.9191	0.9898610000000001	23898398	1250381.0	1263188	396.061022	prokaryote
P2_13M	P3a	0.12758286524847678	50.5306	0.9929450000000001	125998979	2475927.0	2493520	396.061022	prokaryote
P2_12M	P3a	0.012877157096261799	5.100140000000001	0.960168	13316315	2506971.0	2610970	396.061022	prokaryote
P1_17M	P3a	0.0005515412723446439	0.218444	0.171716	881462	692904.0	4035185	396.061022	prokaryote
P1_33M	P3a	0.1313221880238445	52.0116	0.987717	73398242	1393858.0	1411191	396.061022	prokaryote
P1_20M	P3a	0.000230052176151785	0.09111469999999999	0.010276700000000001	312453	35241.0	3429227	396.061022	prokaryote
P1_34M	P3a	0.14020566760038305	55.53	0.9915930000000001	77521492	1384292.0	1396029	396.061022	prokaryote
P1_31M	P3a	0.03274116683968967	12.9675	0.8502930000000001	20102966	1318169.0	1550253	396.061022	prokaryote
P1_16M	P3a	3.8952078450173775e-05	0.0154274	0.00675693	64393	28203.0	4173936	396.061022	prokaryote
P2_11M	P3a	0.1688850866016298	66.8888	0.999712	190257900	2843573.0	2844391	396.061022	prokaryote
P1_24M	P3a	0.03539025357562199	14.0167	0.9825370000000001	35469174	2486309.0	2530500	396.061022	prokaryote
P1_25M	P3a	0.02211896529419146	8.76046	0.955111	21200986	2311442.0	2420077	396.061022	prokaryote
P1_36M	P3a	0.02699533507743158	10.6918	0.9483440000000001	14477083	1284086.0	1354030	396.061022	prokaryote
P1_26M	P3a	0.024696118670319445	9.78117	0.79118	21511525	1740027.0	2199280	396.061022	prokaryote
P1_41M	P3a	0.16068003783517987	63.6391	0.980533	74624969	1149800.0	1172628	396.061022	prokaryote
P1_23M	P3a	0.035027178210937406	13.8729	0.9458110000000001	36423042	2483208.0	2625479	396.061022	prokaryote
P1_21M	P3a	0.008510632990287039	3.3707300000000004	0.0618599	10490431	192521.0	3112211	396.061022	prokaryote
NP3_6M	P3a	8.92339766774626e-05	0.0353421	0.0040082	158317	17955.0	4479563	396.061022	prokaryote
P1_30M	P3a	0.018813489806123865	7.451289999999999	0.944707	12675204	1607016.0	1701074	396.061022	prokaryote
NP3_7M	P3a	9.516664833531638e-06	0.00376918	0.00242781	15539	10009.0	4122650	396.061022	prokaryote
P1_15M	P3a	4.551672343056268e-05	0.0180274	0.00409163	76064	17264.0	4219346	396.061022	prokaryote
NP3_5M	P3a	0.0005220761158365137	0.20677399999999999	0.000297006	942648	1354.0	4558824	396.061022	prokaryote
P2_7M	P3a	0.00021456365377959359	0.0849803	0.012173100000000001	332665	47653.0	3914611	396.061022	prokaryote
P2_21M	P3a	0.02153501487455133	8.52918	0.887273	12826834	1334349.0	1503876	396.061022	prokaryote
P2_23M	P3a	0.13044075819205456	51.6625	0.794933	67164029	1033456.0	1300054	396.061022	prokaryote
P3b_2M	P3a	0.1743196027000102	69.0412	0.9996709999999999	202181466	2927456.0	2928419	396.061022	prokaryote
P5_7M	P3a	0.22039204857679737	87.2887	0.989491	213067697	2415303.0	2440954	396.061022	prokaryote
P5_24M	P3a	0.05080732231206534	20.1228	0.990302	16017960	788292.0	796012	396.061022	prokaryote
P5_21M	P3a	0.0023792066061981733	0.942311	0.467156	835268	414089.0	886404	396.061022	prokaryote
P5_11M	P3a	0.0016319076205383322	0.646335	0.0962943	1236352	184198.0	1912866	396.061022	prokaryote
P6_22M	P3a	0.10876455295315579	43.0774	0.9817809999999999	74203082	1691169.0	1722552	396.061022	prokaryote
P6_28M	P3a	0.01897816140059347	7.51651	0.9667959999999999	10531126	1354544.0	1401065	396.061022	prokaryote
P6_46M	P3a	0.0019471544968138773	0.771192	0.09829	726995	92657.0	942690	396.061022	prokaryote
P6_14M	P3a	0.026766329962154167	10.6011	0.760966	24451851	1755198.0	2306538	396.061022	prokaryote
P6_35M	P3a	0.1421866754663881	56.3146	0.991331	63147973	1111621.0	1121342	396.061022	prokaryote
P6_33M	P3a	0.00018565775452652344	0.0735318	0.0141602	81050	15608.0	1102244	396.061022	prokaryote
P6_15M	P3a	0.005800545553306178	2.29737	0.24512899999999999	4385101	467889.0	1908748	396.061022	prokaryote
P6_12M	P3a	0.007505383854713177	2.9725900000000003	0.692083	8300904	1932632.0	2792486	396.061022	prokaryote
NP3_55M	P3a	0.00011656461362158481	0.0461667	0.0390598	41763	35334.0	904614	396.061022	prokaryote
P3a_31M	P3a	0.03973756347071185	15.7385	0.9997379999999999	23419222	1487631.0	1488021	396.061022	prokaryote
P3a_28M	P3a	0.0736752631012501	29.1799	0.999972	50903264	1744413.0	1744461	396.061022	prokaryote
P3a_30M	P3a	0.15466985286928842	61.2587	0.9997229999999999	103689588	1692183.0	1692652	396.061022	prokaryote
P3a_26M	P3a	0.026153040629178604	10.3582	0.999374	18662485	1800577.0	1801705	396.061022	prokaryote
P3a_27M	P3a	0.14440956525128595	57.195	0.999884	99940586	1747164.0	1747367	396.061022	prokaryote
P3a_24M	P3a	0.03153074729984411	12.4881	0.99945	23731090	1899248.0	1900294	396.061022	prokaryote
P3a_25M	P3a	0.04978197526339767	19.7167	0.9997149999999999	37610781	1907017.0	1907560	396.061022	prokaryote
P3a_11M	P3a	0.08271149691675543	32.7588	0.9998459999999999	113552747	3465790.0	3466324	396.061022	prokaryote
P3a_15M	P3a	0.1708852834298852	67.681	0.9999319999999999	198949620	2939319.0	2939519	396.061022	prokaryote
P3b_5M	P3a	0.13061017652981768	51.7296	0.999441	115184858	2225429.0	2226673	396.061022	prokaryote
P3b_6M	P3a	0.15973700133511246	63.2656	0.9994280000000001	111021527	1753846.0	1754849	396.061022	prokaryote
P3b_8M	P3a	0.1421432478149794	56.2974	0.9994059999999999	88928668	1578686.0	1579624	396.061022	prokaryote
P3b_3M	P3a	0.24514959717495252	97.0942	0.999898	249084090	2565125.0	2565387	396.061022	prokaryote
P6_13M	P3a	0.00016886261531688922	0.06687989999999999	0.00685471	168236	17243.0	2515496	396.061022	prokaryote
NP3_4M	P3a	3.465854814665403e-05	0.0137269	0.000457035	61331	2042.0	4467928	396.061022	prokaryote
NP3_25M	P3a	0.003298708854010885	1.30649	0.00584457	2374426	10622.0	1817413	396.061022	prokaryote
NP3_46M	P3a	0.0002185115302762613	0.08654389999999999	0.00110314	101125	1289.0	1168482	396.061022	prokaryote
NP1_14M	P3a	0.0002735310822886277	0.10833499999999999	0.000801802	386021	2857.0	3563224	396.061022	prokaryote
NP1_13M	P3a	3.426719431128469e-05	0.0135719	0.000336772	50214	1246.0	3699837	396.061022	prokaryote
NP5_9M	P3a	0.0007032401183876155	0.278526	0.0017608	977720	6181.0	3510332	396.061022	prokaryote
NP5_7M	P3a	5.473020266053851e-06	0.00216765	0.000902296	8096	3370.0	3734917	396.061022	prokaryote
NP1_23M	P3a	0.00022204558165281915	0.0879436	0.0125527	192496	27476.0	2188858	396.061022	prokaryote
NP5_3M	P3a	6.159278152849892e-05	0.0243945	0.0190572	109287	85376.0	4479979	396.061022	prokaryote
NP5_8M	P3a	3.2294013521987023e-05	0.0127904	0.00313865	46856	11498.0	3663361	396.061022	prokaryote
NP4_9M	P3a	0.00017866363027260987	0.0707617	0.00206777	301353	8806.0	4258701	396.061022	prokaryote
NP4_16M	P3a	0.0002268208559033613	0.0898349	0.000531412	314601	1861.0	3501992	396.061022	prokaryote
NP4_10M	P3a	1.5695939904937177e-05	0.00621655	0.00344618	26115	14477.0	4200884	396.061022	prokaryote
NP4_8M	P3a	1.8789301614234587e-05	0.00744171	0.000808881	33626	3655.0	4518587	396.061022	prokaryote
NP5_10M	P3a	0.0005508949073004211	0.21818800000000002	0.00276945	728043	9241.0	3336769	396.061022	prokaryote
NP1_38M	P3a	5.614564111284852e-06	0.00222371	0.000462532	3750	780.0	1686369	396.061022	prokaryote
NP4_11M	P3a	0.00031141413355237975	0.123339	0.0107147	477726	41501.0	3873269	396.061022	prokaryote
NP4_26M	P3a	0.00018506920885539703	0.0732987	0.000753312	165316	1699.0	2255374	396.061022	prokaryote
NP5_12M	P3a	0.0005852911221342049	0.23181100000000002	0.0015279000000000002	564851	3723.0	2436683	396.061022	prokaryote
NP4_18M	P3a	6.841117528601439e-05	0.027094999999999998	0.021365799999999997	77244	60911.0	2850860	396.061022	prokaryote
NP5_15M	P3a	3.2127625020368706e-06	0.00127245	0.000237865	2541	475.0	1996931	396.061022	prokaryote
NP4_33M	P3a	5.745225795029131e-06	0.00227546	0.0013807000000000001	4013	2435.0	1763599	396.061022	prokaryote
NP4_22M	P3a	3.729753542877037e-05	0.0147721	0.00272919	29867	5518.0	2021848	396.061022	prokaryote
NP4_40M	P3a	3.4283858410081064e-06	0.00135785	0.00121963	2063	1853.0	1519318	396.061022	prokaryote
NP5_19M	P3a	2.482269007526825e-05	0.0098313	0.00850036	15224	13163.0	1548523	396.061022	prokaryote
NP4_41M	P3a	8.962836034897673e-06	0.00354983	0.000579513	5611	916.0	1580637	396.061022	prokaryote
NP5_29M	P3a	0.007837605387989935	3.10417	0.023444299999999998	3377555	25509.0	1088070	396.061022	prokaryote
NP4_47M	P3a	6.775900305584729e-07	0.000268367	4.98735e-05	339	63.0	1263197	396.061022	prokaryote
NP5_26M	P3a	9.210196907485635e-07	0.00036478	8.4988e-05	382	89.0	1047207	396.061022	prokaryote
NP5_11M	P3a	8.006569250331329e-07	0.000317109	0.00017830000000000002	811	456.0	2557483	396.061022	prokaryote
P4_17M	P3a	0.2316706136257963	91.7557	0.998632	101846819	1108459.0	1109978	396.061022	prokaryote
NP1_11M	P3a	0.0009880421911348802	0.391325	0.00307316	1656012	13005.0	4231802	396.061022	prokaryote
NP1_31M	P3a	1.3620199162138204e-05	0.00539443	0.00039133	9291	674.0	1722331	396.061022	prokaryote
NP2_8M	P3a	3.184837512235678e-05	0.012613899999999999	0.00044928800000000005	51883	1848.0	4113173	396.061022	prokaryote
NP3_11M	P3a	0.00011744629593972012	0.0465159	0.000808833	160625	2793.0	3453122	396.061022	prokaryote
NP3_40M	P3a	6.317965820933523e-05	0.025023	0.022056700000000002	34173	30122.0	1365662	396.061022	prokaryote
NP3_14M	P3a	5.481150326375717e-05	0.0217087	0.000176892	72529	591.0	3341013	396.061022	prokaryote
NP3_20M	P3a	0.00043130222493845913	0.170822	0.00102039	445810	2663.0	2609799	396.061022	prokaryote
NP3_36M	P3a	2.0843858752654534e-06	0.000825544	0.000242014	1286	377.0	1557760	396.061022	prokaryote
NP3_10M	P3a	0.00022081142839650605	0.0874548	0.000680778	305742	2380.0	3495999	396.061022	prokaryote
NP3_22M	P3a	4.617268295591077e-05	0.0182872	0.0161097	40933	36059.0	2238345	396.061022	prokaryote
NP3_30M	P3a	0.007157886897539743	2.8349599999999997	0.025155900000000002	4696241	41672.0	1656548	396.061022	prokaryote
NP2_14M	P3a	0.00016110295246372415	0.0638066	0.013772299999999998	159105	34342.0	2493551	396.061022	prokaryote
NP2_18M	P3a	0.0010817726971375638	0.42844799999999994	0.00127293	1030620	3062.0	2405472	396.061022	prokaryote
NP3_13M	P3a	8.081481949011383e-06	0.00320076	0.00049356	10843	1672.0	3387632	396.061022	prokaryote
NP1_17M	P3a	1.8819751467489774e-06	0.000745377	0.000383973	2444	1259.0	3278878	396.061022	prokaryote
NP2_9M	P3a	0.0008022778873705982	0.317751	0.00653883	1237361	25463.0	3894124	396.061022	prokaryote
NP2_25M	P3a	5.123250931771822e-06	0.00202912	0.00048752400000000003	3338	802.0	1645047	396.061022	prokaryote
NP2_50M	P3a	0.00021678932091429086	0.0858618	0.071489	60617	50470.0	705983	396.061022	prokaryote
NP2_41M	P3a	0.0004546976097031836	0.180088	0.00051823	158463	456.0	879918	396.061022	prokaryote
NP2_10M	P3a	1.067605688297194e-05	0.00422837	9.980110000000001e-05	15083	356.0	3567095	396.061022	prokaryote
NP1_9M	P3a	0.0007475590465956027	0.296079	0.0005316380000000001	1329920	2388.0	4491777	396.061022	prokaryote
NP2_11M	P3a	0.0008412314807388444	0.333179	0.00130264	1156607	4522.0	3471424	396.061022	prokaryote
NP1_5M	P3a	3.749270737376424e-06	0.00148494	0.000211851	8993	1283.0	6056143	396.061022	prokaryote
NP2_12M	P3a	3.3910936077925893e-06	0.00134308	0.00073823	4350	2391.0	3238826	396.061022	prokaryote
NP2_13M	P3a	3.0454650495751133e-07	0.00012061899999999999	8.639860000000001e-05	356	255.0	2951437	396.061022	prokaryote
NP1_19M	P3a	0.000145090773411174	0.0574648	0.000887647	151164	2335.0	2630549	396.061022	prokaryote
NP1_22M	P3a	5.507408906297273e-06	0.00218127	0.00019067200000000002	4759	416.0	2181758	396.061022	prokaryote
NP1_39M	P3a	1.0495529146011242e-06	0.000415687	0.000313844	600	453.0	1443393	396.061022	prokaryote
NP2_26M	P3a	0.0010279602823425528	0.40713499999999997	0.00239436	659241	3877.0	1619219	396.061022	prokaryote
P4_14M	P3a	0.0392320858072219	15.5383	0.983576	15267978	966466.0	982604	396.061022	prokaryote
P5_9M	P3a	0.043057253940025436	17.0533	0.976309	34751076	1989511.0	2037789	396.061022	prokaryote
P3a_21M	P3a	0.039199515068665355	15.5254	0.999441	35342451	2275158.0	2276430	396.061022	prokaryote
P3a_17M	P3a	0.2372184960932611	93.95299999999999	0.99997	258921560	2755782.0	2755864	396.061022	prokaryote
P4_17M	P3b	0.23688969438302487	73.893	0.996675	82019607	1106287.0	1109978	311.92999	prokaryote
NP3_46M	P3b	0.0003365627011368801	0.104984	0.00113908	122672	1331.0	1168482	311.92999	prokaryote
P3b_5M	P3b	0.13316770215008822	41.538999999999994	0.99956	92493776	2225694.0	2226673	311.92999	prokaryote
NP3_40M	P3b	5.5921522646796476e-05	0.017443599999999997	0.012945400000000001	23822	17679.0	1365662	311.92999	prokaryote
NP3_36M	P3b	1.5369025594493177e-05	0.00479406	0.000525755	7468	819.0	1557760	311.92999	prokaryote
P3b_6M	P3b	0.1569893936777288	48.9697	0.9993049999999999	85934515	1753630.0	1754849	311.92999	prokaryote
NP3_30M	P3b	0.007513865531172556	2.3438	0.0224298	3882614	37156.0	1656548	311.92999	prokaryote
NP3_25M	P3b	0.003640079621712552	1.13545	0.00610978	2063585	11104.0	1817413	311.92999	prokaryote
P3b_8M	P3b	0.1394008315776242	43.4833	0.999426	68687248	1578718.0	1579624	311.92999	prokaryote
NP3_22M	P3b	5.883627925612411e-05	0.0183528	0.013142700000000002	41080	29418.0	2238345	311.92999	prokaryote
NP3_20M	P3b	0.0005305004497964431	0.165479	0.00115526	431868	3015.0	2609799	311.92999	prokaryote
P3a_11M	P3b	0.08725643853609588	27.2179	0.999499	94346143	3464589.0	3466324	311.92999	prokaryote
NP3_14M	P3b	0.00012598243599469227	0.0392977	0.000173899	131294	581.0	3341013	311.92999	prokaryote
P3a_15M	P3b	0.17710127839904077	55.2432	0.9995120000000001	162388293	2938084.0	2939519	311.92999	prokaryote
NP3_4M	P3b	4.0060912386141525e-05	0.0124962	0.000384742	55832	1719.0	4467928	311.92999	prokaryote
NP3_11M	P3b	0.0004805950206967916	0.149912	0.000576869	517664	1992.0	3453122	311.92999	prokaryote
NP3_10M	P3b	0.0002786465001329305	0.0869182	0.0006933639999999999	303866	2424.0	3495999	311.92999	prokaryote
P3a_17M	P3b	0.24253551253600208	75.6541	0.999877	208492468	2755524.0	2755864	311.92999	prokaryote
NP2_8M	P3b	3.254127632934557e-05	0.0101506	0.000204708	41751	842.0	4113173	311.92999	prokaryote
P3a_21M	P3b	0.04156734015860419	12.9661	0.997189	29516532	2270032.0	2276430	311.92999	prokaryote
NP2_50M	P3b	0.00017761549634903652	0.0554036	0.04295	39114	30322.0	705983	311.92999	prokaryote
NP2_41M	P3b	0.000555964497033453	0.173422	0.000395491	152597	348.0	879918	311.92999	prokaryote
P3a_24M	P3b	0.030885231650858585	9.634030000000001	0.9942610000000001	18307488	1889389.0	1900294	311.92999	prokaryote
NP2_26M	P3b	0.0008529061280705968	0.266047	0.00171749	430788	2781.0	1619219	311.92999	prokaryote
NP2_25M	P3b	1.6054115219892772e-05	0.00500776	0.000361084	8238	594.0	1645047	311.92999	prokaryote
P3a_25M	P3b	0.04862276948747378	15.1669	0.9978670000000001	28931853	1903491.0	1907560	311.92999	prokaryote
NP3_13M	P3b	9.283589564440405e-06	0.00289583	0.000491494	9810	1665.0	3387632	311.92999	prokaryote
NP2_18M	P3b	0.000814750130309689	0.25414499999999995	0.000991905	611339	2386.0	2405472	311.92999	prokaryote
P3b_3M	P3b	0.25086109867153206	78.2511	0.999762	200744442	2564777.0	2565387	311.92999	prokaryote
P3b_2M	P3b	0.1808101234510988	56.4001	0.9995860000000001	165163139	2927208.0	2928419	311.92999	prokaryote
P1_30M	P3b	0.0192870522003992	6.01621	0.924803	10234025	1573159.0	1701074	311.92999	prokaryote
P1_25M	P3b	0.022760908625682325	7.099810000000001	0.93027	17182075	2251325.0	2420077	311.92999	prokaryote
P1_31M	P3b	0.033638317367304126	10.4928	0.768364	16266452	1191158.0	1550253	311.92999	prokaryote
P1_33M	P3b	0.13349245450878258	41.6403	0.984085	58762368	1388732.0	1411191	311.92999	prokaryote
P1_24M	P3b	0.03763697103955923	11.7401	0.9770719999999999	29708410	2472481.0	2530500	311.92999	prokaryote
P1_34M	P3b	0.13696727268833628	42.7242	0.988952	59644177	1380606.0	1396029	311.92999	prokaryote
P1_23M	P3b	0.03744013199885013	11.6787	0.935522	30662221	2456193.0	2625479	311.92999	prokaryote
P1_36M	P3b	0.027493412864854707	8.57602	0.937377	11612186	1269237.0	1354030	311.92999	prokaryote
P1_41M	P3b	0.1578498431651282	49.2381	0.976391	57737927	1144944.0	1172628	311.92999	prokaryote
P1_21M	P3b	0.008457795289257055	2.63824	0.05944490000000001	8210764	185005.0	3112211	311.92999	prokaryote
P2_11M	P3b	0.17492354614572328	54.5639	0.9993989999999999	155201150	2842681.0	2844391	311.92999	prokaryote
P1_20M	P3b	0.00026746450381382055	0.0834302	0.00949456	286101	32559.0	3429227	311.92999	prokaryote
P2_12M	P3b	0.012755650715085139	3.9788699999999997	0.920328	10388722	2402950.0	2610970	311.92999	prokaryote
P1_17M	P3b	0.0005673837260726358	0.176984	0.1231	714164	496733.0	4035185	311.92999	prokaryote
P2_13M	P3b	0.12978008302439917	40.4823	0.9916659999999999	100943318	2472738.0	2493520	311.92999	prokaryote
P2_16M	P3b	0.027866092644698894	8.692269999999999	0.9763040000000001	18034853	2025649.0	2074814	311.92999	prokaryote
P1_16M	P3b	3.522649425276486e-05	0.0109882	0.00439873	45864	18360.0	4173936	311.92999	prokaryote
P2_20M	P3b	0.020343988085275162	6.3459	0.973591	9568260	1467966.0	1507785	311.92999	prokaryote
P1_15M	P3b	3.948225690001786e-05	0.0123157	0.00288386	51964	12168.0	4219346	311.92999	prokaryote
P2_21M	P3b	0.022405828948989483	6.98905	0.8175319999999999	10510663	1229467.0	1503876	311.92999	prokaryote
P2_23M	P3b	0.128808390626371	40.1792	0.77061	52235095	1001835.0	1300054	311.92999	prokaryote
NP3_7M	P3b	1.1609047273716773e-05	0.00362121	0.00154391	14929	6365.0	4122650	311.92999	prokaryote
P2_25M	P3b	0.04663514399497144	14.5469	0.9858680000000001	18375500	1245337.0	1263188	311.92999	prokaryote
NP3_6M	P3b	9.46359790541461e-05	0.0295198	0.00335926	132236	15048.0	4479563	311.92999	prokaryote
P2_30M	P3b	0.2777732272552569	86.6458	0.9999549999999999	98234807	1133700.0	1133751	311.92999	prokaryote
P2_7M	P3b	0.00021595550976037927	0.067363	0.0104422	263700	40877.0	3914611	311.92999	prokaryote
NP3_5M	P3b	0.000621350964041643	0.19381800000000002	0.00047029699999999995	883582	2144.0	4558824	311.92999	prokaryote
NP3_55M	P3b	0.00011727791867655944	0.0365825	0.025639699999999998	33093	23194.0	904614	311.92999	prokaryote
NP2_14M	P3b	0.00014508351697763977	0.0452559	0.011843799999999998	112848	29533.0	2493551	311.92999	prokaryote
NP2_9M	P3b	0.0008402654711077958	0.262104	0.00454634	1020665	17704.0	3894124	311.92999	prokaryote
NP2_13M	P3b	0.0	0.0	0.0	0		2951437	311.92999	prokaryote
P6_33M	P3b	0.00018264066241274206	0.056971100000000004	0.0114766	62796	12650.0	1102244	311.92999	prokaryote
NP5_15M	P3b	5.239989909274193e-06	0.00163451	0.00033601599999999996	3264	671.0	1996931	311.92999	prokaryote
NP5_12M	P3b	0.0007707883426021333	0.240432	0.0016703	585856	4070.0	2436683	311.92999	prokaryote
P6_35M	P3b	0.13852916162373488	43.2114	0.989654	48454791	1109741.0	1121342	311.92999	prokaryote
P3a_26M	P3b	0.026751547679016056	8.344610000000001	0.9938870000000001	15034523	1790692.0	1801705	311.92999	prokaryote
NP5_11M	P3b	9.401372404109013e-07	0.000293257	0.000205671	750	526.0	2557483	311.92999	prokaryote
NP5_10M	P3b	0.0006108678424924772	0.190548	0.00197347	635814	6585.0	3336769	311.92999	prokaryote
P6_46M	P3b	0.0020296220956503735	0.6331	0.0789284	596817	74405.0	942690	311.92999	prokaryote
NP4_9M	P3b	0.00023144616521162333	0.07219500000000001	0.00202574	307457	8627.0	4258701	311.92999	prokaryote
NP4_8M	P3b	1.3817844189973524e-05	0.004310199999999999	0.00161931	19476	7317.0	4518587	311.92999	prokaryote
P5_11M	P3b	0.001655672800169038	0.516454	0.0739895	987908	141532.0	1912866	311.92999	prokaryote
NP4_61M	P3b	7.35985661397931e-05	0.022957599999999998	0.000731593	18734	597.0	816027	311.92999	prokaryote
NP4_47M	P3b	7.613663565981585e-07	0.000237493	0.000237493	300	300.0	1263197	311.92999	prokaryote
NP5_19M	P3b	3.4387203359317905e-05	0.010726399999999999	0.00718233	16610	11122.0	1548523	311.92999	prokaryote
P5_21M	P3b	0.0025549258665381936	0.7969579999999999	0.37154499999999996	706427	329339.0	886404	311.92999	prokaryote
NP4_40M	P3b	5.007181258845936e-06	0.00156189	0.00128281	2373	1949.0	1519318	311.92999	prokaryote
P5_24M	P3b	0.050799219401763844	15.8458	0.9859629999999999	12613478	784838.0	796012	311.92999	prokaryote
NP4_33M	P3b	5.446093849456412e-06	0.0016987999999999999	0.00120265	2996	2121.0	1763599	311.92999	prokaryote
NP4_26M	P3b	0.00021060975893981854	0.0656955	0.000410575	148168	926.0	2255374	311.92999	prokaryote
P5_7M	P3b	0.22480268729531264	70.1227	0.9866149999999999	171166227	2408282.0	2440954	311.92999	prokaryote
NP4_22M	P3b	3.75456043838555e-05	0.0117116	0.00231224	23679	4675.0	2021848	311.92999	prokaryote
NP4_18M	P3b	6.819767474105328e-05	0.0212729	0.0142708	60646	40684.0	2850860	311.92999	prokaryote
P5_9M	P3b	0.04379476304923422	13.6609	0.964564	27838067	1965578.0	2037789	311.92999	prokaryote
NP4_16M	P3b	0.00027909884522485325	0.0870593	0.000728728	304881	2552.0	3501992	311.92999	prokaryote
NP4_11M	P3b	0.00027739878425925	0.086529	0.0076429	335150	29603.0	3873269	311.92999	prokaryote
P4_19M	P3b	0.009869650558447426	3.07864	0.662877	2910795	626738.0	945481	311.92999	prokaryote
P4_14M	P3b	0.037677364718922995	11.7527	0.9731129999999999	11548247	956185.0	982604	311.92999	prokaryote
NP4_10M	P3b	1.863655367026428e-05	0.0058133	0.00294843	24421	12386.0	4200884	311.92999	prokaryote
NP4_41M	P3b	8.986952488922275e-06	0.0028033000000000003	0.00057635	4431	911.0	1580637	311.92999	prokaryote
NP5_26M	P3b	0.0	0.0	0.0	0		1047207	311.92999	prokaryote
P1_26M	P3b	0.025102395572801448	7.830189999999999	0.764807	17220771	1682024.0	2199280	311.92999	prokaryote
P6_28M	P3b	0.01927124737188624	6.01128	0.9355370000000001	8422193	1310748.0	1401065	311.92999	prokaryote
NP1_22M	P3b	1.6895009037124005e-05	0.00527006	0.00016271299999999999	11498	355.0	2181758	311.92999	prokaryote
NP5_29M	P3b	0.00811858455802855	2.5324299999999997	0.021366299999999998	2755462	23248.0	1088070	311.92999	prokaryote
NP1_23M	P3b	0.00018680794366710303	0.058271	0.0101624	127547	22244.0	2188858	311.92999	prokaryote
NP1_31M	P3b	1.2262527242090446e-05	0.00382505	0.000293207	6588	505.0	1722331	311.92999	prokaryote
P3a_31M	P3b	0.04058314495505867	12.6591	0.997409	18837012	1484165.0	1488021	311.92999	prokaryote
NP1_38M	P3b	5.417946507804524e-06	0.00169002	0.000199245	2850	336.0	1686369	311.92999	prokaryote
NP1_39M	P3b	9.994710672096647e-07	0.000311765	0.000117085	450	169.0	1443393	311.92999	prokaryote
P3a_30M	P3b	0.15140448662855407	47.2276	0.9992190000000001	79939858	1691330.0	1692652	311.92999	prokaryote
NP1_5M	P3b	3.3344020560511032e-06	0.0010401	6.76999e-05	6299	410.0	6056143	311.92999	prokaryote
NP1_9M	P3b	0.0007252781305189669	0.22623600000000002	0.000560135	1016202	2516.0	4491777	311.92999	prokaryote
P3a_28M	P3b	0.07630237797910999	23.801	0.999713	41519874	1743960.0	1744461	311.92999	prokaryote
NP2_10M	P3b	2.660234753317564e-07	8.29807e-05	4.2051e-05	296	150.0	3567095	311.92999	prokaryote
NP2_11M	P3b	0.0008795178687371483	0.274348	0.00123811	952379	4298.0	3471424	311.92999	prokaryote
P3a_27M	P3b	0.14099317606492406	43.98	0.9994879999999999	76849155	1746473.0	1747367	311.92999	prokaryote
NP2_12M	P3b	2.820979156252338e-06	0.0008799480000000001	0.000412186	2850	1335.0	3238826	311.92999	prokaryote
NP1_19M	P3b	0.00020928349980070852	0.0652818	0.00086864	171727	2285.0	2630549	311.92999	prokaryote
P6_13M	P3b	0.00019683968187861643	0.061400199999999995	0.00547765	154452	13779.0	2515496	311.92999	prokaryote
P6_12M	P3b	0.007166704297974042	2.2355099999999997	0.617021	6242618	1723023.0	2792486	311.92999	prokaryote
NP5_9M	P3b	0.0008722405947565352	0.27207800000000004	0.0020414	955084	7166.0	3510332	311.92999	prokaryote
NP1_17M	P3b	5.1144809769653765e-06	0.00159536	0.000139987	5231	459.0	3278878	311.92999	prokaryote
P6_15M	P3b	0.005655307461780126	1.76406	0.193196	3367153	368763.0	1908748	311.92999	prokaryote
NP1_11M	P3b	0.0012435258309084036	0.387893	0.00240323	1641488	10170.0	4231802	311.92999	prokaryote
P6_22M	P3b	0.1065469851103448	33.2352	0.9793799999999999	57249304	1687033.0	1722552	311.92999	prokaryote
NP5_7M	P3b	2.703786192536345e-06	0.000843392	0.000514068	3150	1920.0	3734917	311.92999	prokaryote
NP1_13M	P3b	5.950309555038296e-05	0.0185608	0.0005235369999999999	68672	1937.0	3699837	311.92999	prokaryote
NP5_8M	P3b	2.7983426665707904e-05	0.00872887	0.0029866	31977	10941.0	3663361	311.92999	prokaryote
NP5_3M	P3b	7.115795438585435e-05	0.0221963	0.013922799999999997	99439	62374.0	4479979	311.92999	prokaryote
NP1_14M	P3b	0.00028816882916580096	0.0898885	0.000691228	320293	2463.0	3563224	311.92999	prokaryote
P6_14M	P3b	0.02778088121632678	8.66569	0.710209	19987753	1638123.0	2306538	311.92999	prokaryote
P3a_26M	P4	0.001622025682044577	0.5176729999999999	0.0701158	932694	126328.0	1801705	319.15216	prokaryote
P5_9M	P4	0.10418165429304944	33.2498	0.999137	67756073	2036031.0	2037789	319.15216	prokaryote
P4_17M	P4	0.08431088168101386	26.908	0.999857	29867290	1109819.0	1109978	319.15216	prokaryote
P3a_25M	P4	0.004209747475937497	1.34355	0.17036099999999998	2562898	324973.0	1907560	319.15216	prokaryote
P3a_28M	P4	0.08294162884562649	26.471	0.999418	46177557	1743445.0	1744461	319.15216	prokaryote
P4_14M	P4	0.48099000802626557	153.509	0.999956	150838166	982561.0	982604	319.15216	prokaryote
P3a_30M	P4	0.0031197344865220404	0.99567	0.14374800000000001	1685323	243315.0	1692652	319.15216	prokaryote
NP4_11M	P4	0.0001462825756842755	0.0466864	0.0141668	180829	54872.0	3873269	319.15216	prokaryote
P3a_27M	P4	0.1929894505492302	61.593	0.990166	107625638	1730184.0	1747367	319.15216	prokaryote
P6_46M	P4	0.07025332368109306	22.4215	0.9806799999999999	21136545	924477.0	942690	319.15216	prokaryote
P6_12M	P4	0.0015415060953997617	0.491975	0.11365	1373832	317365.0	2792486	319.15216	prokaryote
P6_13M	P4	0.00048533589746032116	0.154896	0.0145761	389641	36666.0	2515496	319.15216	prokaryote
P3a_24M	P4	0.008228582880341466	2.62617	0.809918	4990495	1539083.0	1900294	319.15216	prokaryote
P6_14M	P4	0.028250443299522084	9.01619	0.57316	20796175	1322015.0	2306538	319.15216	prokaryote
P6_15M	P4	0.030359938657472975	9.68944	0.945459	18494691	1804643.0	1908748	319.15216	prokaryote
P5_24M	P4	0.6759189723171543	215.72099999999998	0.999884	171716393	795920.0	796012	319.15216	prokaryote
P6_22M	P4	0.004365754566724537	1.39334	0.502315	2400094	865263.0	1722552	319.15216	prokaryote
P6_28M	P4	0.010643982481584961	3.39705	0.893157	4759493	1251371.0	1401065	319.15216	prokaryote
P6_33M	P4	0.00025665782741373267	0.0819129	0.0135623	90288	14949.0	1102244	319.15216	prokaryote
P5_21M	P4	0.13547613151043691	43.2375	0.998868	38325866	885401.0	886404	319.15216	prokaryote
P5_11M	P4	0.06780590173665126	21.6404	0.998741	41395264	1910458.0	1912866	319.15216	prokaryote
P6_35M	P4	0.21335591148748612	68.093	0.993374	76355493	1113912.0	1121342	319.15216	prokaryote
P3a_31M	P4	0.01749801724669512	5.58453	0.799447	8309896	1189594.0	1488021	319.15216	prokaryote
P5_7M	P4	0.08172277449101394	26.081999999999997	0.9991129999999999	63665067	2438789.0	2440954	319.15216	prokaryote
P4_19M	P4	0.7256319368165957	231.58700000000002	0.9999899999999999	218961269	945472.0	945481	319.15216	prokaryote
P3a_17M	P4	0.07090567709145382	22.6297	0.981381	62364353	2704552.0	2755864	319.15216	prokaryote
NP1_31M	P4	3.316255168067796e-05	0.0105839	0.0008575589999999999	18229	1477.0	1722331	319.15216	prokaryote
NP1_38M	P4	1.587302432795692e-05	0.00506591	0.00131644	8543	2220.0	1686369	319.15216	prokaryote
NP1_39M	P4	3.320015130087166e-05	0.0105959	0.00382571	15294	5522.0	1443393	319.15216	prokaryote
NP1_5M	P4	7.602831201267759e-06	0.00242646	0.00109624	14695	6639.0	6056143	319.15216	prokaryote
NP1_9M	P4	0.00036828514649564026	0.117539	0.00111626	527959	5014.0	4491777	319.15216	prokaryote
NP2_10M	P4	1.9675943913398547e-06	0.0006279619999999999	0.00041069800000000003	2240	1465.0	3567095	319.15216	prokaryote
NP2_11M	P4	0.0006282739869283668	0.200515	0.00109465	696074	3800.0	3471424	319.15216	prokaryote
P3a_21M	P4	0.0012786095510053889	0.408071	0.0807387	928944	183796.0	2276430	319.15216	prokaryote
NP2_12M	P4	2.8721691872616502e-05	0.00916659	0.00143941	29689	4662.0	3238826	319.15216	prokaryote
NP2_13M	P4	0.0	0.0	0.0	0		2951437	319.15216	prokaryote
NP2_14M	P4	0.0004787528306247403	0.15279500000000001	0.0217926	381003	54341.0	2493551	319.15216	prokaryote
NP1_23M	P4	0.001103489319953216	0.352181	0.0194115	770874	42489.0	2188858	319.15216	prokaryote
NP2_18M	P4	0.0003969799233068014	0.126697	0.00358017	304766	8612.0	2405472	319.15216	prokaryote
NP2_26M	P4	0.0004072602861280964	0.129978	0.00321945	210463	5213.0	1619219	319.15216	prokaryote
NP2_41M	P4	0.0006672679263709198	0.21295999999999998	0.0007602980000000001	187387	669.0	879918	319.15216	prokaryote
NP2_50M	P4	0.007628618274117275	2.4346900000000002	0.559719	1718852	395152.0	705983	319.15216	prokaryote
NP2_8M	P4	1.9502891661457032e-05	0.00622439	0.000174075	25602	716.0	4113173	319.15216	prokaryote
NP2_9M	P4	0.0011359597252921618	0.36254400000000003	0.0094206	1411792	36685.0	3894124	319.15216	prokaryote
NP3_10M	P4	0.00035688932827526536	0.113902	0.00119222	398200	4168.0	3495999	319.15216	prokaryote
NP3_11M	P4	0.0003459447054972149	0.110409	0.00069763	381255	2409.0	3453122	319.15216	prokaryote
NP3_13M	P4	9.06702307764422e-06	0.00289376	0.00132157	9803	4477.0	3387632	319.15216	prokaryote
NP3_14M	P4	6.113510245395175e-05	0.0195114	0.00039389300000000003	65188	1316.0	3341013	319.15216	prokaryote
NP3_20M	P4	0.0012508077651738282	0.399198	0.00126868	1041826	3311.0	2609799	319.15216	prokaryote
NP3_22M	P4	8.688614233411424e-05	0.027729900000000002	0.0197481	62069	44203.0	2238345	319.15216	prokaryote
NP2_25M	P4	3.669754263922263e-05	0.011712100000000001	0.00197624	19267	3251.0	1645047	319.15216	prokaryote
NP1_22M	P4	4.4327758897198126e-05	0.014147299999999998	0.00210152	30866	4585.0	2181758	319.15216	prokaryote
NP1_19M	P4	0.0003011726444213945	0.0961199	0.0027078000000000002	252848	7123.0	2630549	319.15216	prokaryote
NP1_17M	P4	4.048977766592587e-05	0.012922399999999999	0.00771331	42371	25291.0	3278878	319.15216	prokaryote
NP4_16M	P4	0.0003518290460575294	0.11228699999999998	0.000966878	393229	3386.0	3501992	319.15216	prokaryote
NP4_18M	P4	9.569197338347955e-05	0.030540300000000003	0.0225627	87066	64323.0	2850860	319.15216	prokaryote
NP4_22M	P4	0.0004484005372233733	0.14310799999999999	0.0104706	289343	21170.0	2021848	319.15216	prokaryote
NP4_26M	P4	0.0003000148894495967	0.09575039999999999	0.00125256	215953	2825.0	2255374	319.15216	prokaryote
NP4_33M	P4	4.6045434879713814e-05	0.014695500000000002	0.00767238	25917	13531.0	1763599	319.15216	prokaryote
NP4_40M	P4	0.0002186417914263842	0.06978	0.025638499999999998	106018	38953.0	1519318	319.15216	prokaryote
NP4_41M	P4	4.7436620826880824e-06	0.00151395	0.00021636799999999999	2393	342.0	1580637	319.15216	prokaryote
NP4_47M	P4	2.9765457329193705e-06	0.0009499710000000001	0.00073781	1200	932.0	1263197	319.15216	prokaryote
NP4_61M	P4	2.3813844781749248e-05	0.00760024	0.000261021	6202	213.0	816027	319.15216	prokaryote
NP4_8M	P4	7.900181530966295e-06	0.00252136	0.00139247	11393	6292.0	4518587	319.15216	prokaryote
NP4_9M	P4	0.0001210146909236021	0.0386221	0.00210815	164480	8978.0	4258701	319.15216	prokaryote
NP5_10M	P4	0.0007713217419553106	0.246169	0.013517600000000001	821409	45105.0	3336769	319.15216	prokaryote
NP5_11M	P4	1.6061711755295655e-06	0.000512613	0.000244381	1311	625.0	2557483	319.15216	prokaryote
NP5_12M	P4	0.0014880519686910469	0.474915	0.00206798	1157218	5039.0	2436683	319.15216	prokaryote
NP5_15M	P4	3.532734981333042e-05	0.0112748	0.0005228019999999999	22515	1044.0	1996931	319.15216	prokaryote
NP5_19M	P4	4.1241143409463375e-05	0.0131622	0.00996046	20382	15424.0	1548523	319.15216	prokaryote
NP5_26M	P4	0.0	0.0	0.0	0		1047207	319.15216	prokaryote
NP5_29M	P4	0.0136908677039817	4.36947	0.0236795	4754292	25765.0	1088070	319.15216	prokaryote
NP5_3M	P4	8.635097440669053e-05	0.0275591	0.020108400000000002	123464	90085.0	4479979	319.15216	prokaryote
NP5_7M	P4	5.005167441135289e-05	0.0159741	0.012252500000000001	59662	45762.0	3734917	319.15216	prokaryote
NP5_8M	P4	7.00283526202674e-05	0.0223497	0.00381044	81875	13959.0	3663361	319.15216	prokaryote
NP5_9M	P4	0.0009544945583323015	0.304629	0.00170525	1069348	5986.0	3510332	319.15216	prokaryote
NP1_11M	P4	0.0013905686867355057	0.44380299999999995	0.00268538	1878085	11364.0	4231802	319.15216	prokaryote
NP1_13M	P4	4.215669416118004e-05	0.013454399999999998	0.00036596199999999995	49779	1354.0	3699837	319.15216	prokaryote
NP1_14M	P4	0.0003397345015618882	0.108427	0.000570551	386351	2033.0	3563224	319.15216	prokaryote
NP3_25M	P4	0.005619169238898462	1.7933700000000001	0.00742484	3259288	13494.0	1817413	319.15216	prokaryote
NP3_30M	P4	0.009365595394999052	2.98905	0.0333096	4951509	55179.0	1656548	319.15216	prokaryote
NP4_10M	P4	8.930411124273762e-05	0.028501599999999995	0.0204364	119732	85851.0	4200884	319.15216	prokaryote
P1_24M	P4	0.0028723697185693495	0.916723	0.365417	2319767	924688.0	2530500	319.15216	prokaryote
P2_13M	P4	0.22210502977639257	70.8853	0.9358190000000001	176753871	2333483.0	2493520	319.15216	prokaryote
P2_30M	P4	0.08127596567104543	25.9394	0.995542	29408777	1128697.0	1133751	319.15216	prokaryote
P1_36M	P4	0.007900745525269202	2.5215400000000003	0.507512	3414241	687186.0	1354030	319.15216	prokaryote
P1_17M	P4	1.948769514829541e-05	0.00621954	0.00223856	25097	9033.0	4035185	319.15216	prokaryote
P2_25M	P4	0.0027879209716142918	0.8897709999999999	0.191975	1123948	242501.0	1263188	319.15216	prokaryote
NP3_46M	P4	0.0005853728202873513	0.186823	0.00122809	218299	1435.0	1168482	319.15216	prokaryote
P2_23M	P4	0.020974540795838575	6.69407	0.187581	8702655	243865.0	1300054	319.15216	prokaryote
P1_16M	P4	3.14429957171526e-05	0.0100351	0.00715871	41886	29880.0	4173936	319.15216	prokaryote
P1_41M	P4	0.0011681105338594607	0.372805	0.132425	437161	155285.0	1172628	319.15216	prokaryote
P2_21M	P4	0.018888075205256327	6.028169999999999	0.462958	9065627	696231.0	1503876	319.15216	prokaryote
P1_15M	P4	3.4456918605846188e-06	0.0010997	0.000629955	4640	2658.0	4219346	319.15216	prokaryote
NP3_5M	P4	0.0009921756443697577	0.316655	0.0006725419999999999	1443576	3066.0	4558824	319.15216	prokaryote
P1_26M	P4	0.05088387933830685	16.2397	0.632025	35715670	1389999.0	2199280	319.15216	prokaryote
P2_11M	P4	0.002522918848489072	0.805195	0.345515	2290289	982779.0	2844391	319.15216	prokaryote
P2_20M	P4	0.006183163541804011	1.97337	0.154131	2975422	232397.0	1507785	319.15216	prokaryote
NP3_7M	P4	7.516916069125148e-05	0.023990400000000002	0.0116726	98904	48122.0	4122650	319.15216	prokaryote
P2_16M	P4	0.007306984856376972	2.33204	0.123347	4838541	255923.0	2074814	319.15216	prokaryote
NP3_55M	P4	0.004531349560660971	1.4461899999999999	0.394017	1308248	356433.0	904614	319.15216	prokaryote
NP3_6M	P4	0.00016564606675386438	0.0528663	0.021636000000000002	236818	96920.0	4479563	319.15216	prokaryote
P2_7M	P4	3.6561870676357005e-05	0.011668799999999998	0.00586035	45679	22941.0	3914611	319.15216	prokaryote
NP3_40M	P4	6.93900990674793e-05	0.022146000000000002	0.0159461	30244	21777.0	1365662	319.15216	prokaryote
P1_20M	P4	0.0003906976534327702	0.12469200000000001	0.00594274	427596	20379.0	3429227	319.15216	prokaryote
P3b_2M	P4	0.0027940434431025004	0.891725	0.342586	2611344	1003235.0	2928419	319.15216	prokaryote
P3a_15M	P4	0.0030125097696346473	0.961449	0.351252	2826199	1032513.0	2939519	319.15216	prokaryote
P1_30M	P4	0.0010368659262716567	0.330918	0.0629902	562916	107151.0	1701074	319.15216	prokaryote
P3a_11M	P4	0.007037614910705915	2.24607	0.754232	7785608	2614414.0	3466324	319.15216	prokaryote
NP3_36M	P4	9.292746130873752e-06	0.0029658	0.00048788	4620	760.0	1557760	319.15216	prokaryote
P1_25M	P4	0.0020714445423148636	0.6611060000000001	0.087391	1599928	211493.0	2420077	319.15216	prokaryote
P3b_8M	P4	0.19218356535641182	61.3358	0.994144	96887447	1570374.0	1579624	319.15216	prokaryote
P1_31M	P4	0.016787948419337034	5.3579099999999995	0.247049	8306109	382988.0	1550253	319.15216	prokaryote
P1_34M	P4	0.19155596502934527	61.1355	0.9791340000000001	85346947	1366899.0	1396029	319.15216	prokaryote
P3b_6M	P4	0.002723443889585457	0.869193	0.144722	1525302	253965.0	1754849	319.15216	prokaryote
P1_33M	P4	0.23914173101632777	76.3226	0.9257559999999999	107705715	1306418.0	1411191	319.15216	prokaryote
P2_12M	P4	0.00020411925145673461	0.0651451	0.0224821	170092	58700.0	2610970	319.15216	prokaryote
P3b_3M	P4	0.07401704566248275	23.6227	0.9895299999999999	60601299	2538528.0	2565387	319.15216	prokaryote
NP3_4M	P4	9.873158934597216e-05	0.0315104	0.0008804980000000001	140786	3934.0	4467928	319.15216	prokaryote
P3b_5M	P4	0.2410398851757732	76.9284	0.991503	171294311	2207754.0	2226673	319.15216	prokaryote
P1_21M	P4	0.01077429649857297	3.4386400000000004	0.06373380000000001	10701763	198353.0	3112211	319.15216	prokaryote
P1_23M	P4	0.0007472955846515344	0.23850100000000002	0.05359590000000001	626179	140715.0	2625479	319.15216	prokaryote
P2_12M	P5	0.000508414930106524	0.220002	0.11886500000000001	574419	310354.0	2610970	432.72136	prokaryote
P2_30M	P5	0.14602537762406737	63.1883	0.993719	71639794	1126630.0	1133751	432.72136	prokaryote
P1_31M	P5	0.026713033070519098	11.5593	0.27924	17919796	432892.0	1550253	432.72136	prokaryote
P2_25M	P5	0.001978194466758008	0.856007	0.132161	1081298	166944.0	1263188	432.72136	prokaryote
P2_11M	P5	0.0067500712236622665	2.9209	0.709861	8308188	2019123.0	2844391	432.72136	prokaryote
P2_16M	P5	0.008127493405918302	3.51694	0.139596	7296988	289636.0	2074814	432.72136	prokaryote
P2_20M	P5	0.009698874120750592	4.19691	0.179572	6328032	270756.0	1507785	432.72136	prokaryote
P1_33M	P5	0.3485175772233661	150.811	0.929592	212823257	1311832.0	1411191	432.72136	prokaryote
P2_23M	P5	0.025291564067925838	10.9442	0.190381	14228033	247506.0	1300054	432.72136	prokaryote
P1_41M	P5	0.0015837512620130421	0.6853229999999999	0.08891569999999999	803629	104265.0	1172628	432.72136	prokaryote
P2_21M	P5	0.0069425969635517875	3.00421	0.47111000000000003	4517954	708491.0	1503876	432.72136	prokaryote
P1_36M	P5	0.004487437366160986	1.9418099999999998	0.252172	2629267	341448.0	1354030	432.72136	prokaryote
P2_13M	P5	0.3212621627922412	139.017	0.950835	346642083	2370926.0	2493520	432.72136	prokaryote
P1_34M	P5	0.33770923626233745	146.134	0.9846309999999999	204006870	1374574.0	1396029	432.72136	prokaryote
P3a_15M	P5	0.007756792962566027	3.3565300000000002	0.730349	9866570	2146875.0	2939519	432.72136	prokaryote
P3b_2M	P5	0.007348631923323591	3.17991	0.7289760000000001	9312101	2134747.0	2928419	432.72136	prokaryote
P4_14M	P5	0.50620796717777	219.047	0.999909	215236200	982515.0	982604	432.72136	prokaryote
P5_9M	P5	0.1667669005292459	72.1636	0.9998549999999999	147054115	2037493.0	2037789	432.72136	prokaryote
P5_7M	P5	0.1476284877640429	63.882	0.9998319999999999	155933012	2440544.0	2440954	432.72136	prokaryote
P5_24M	P5	0.6262713724138784	271.001	0.9999620000000001	215719898	795982.0	796012	432.72136	prokaryote
P5_21M	P5	0.21591261406647458	93.43	0.999756	82816742	886188.0	886404	432.72136	prokaryote
P5_11M	P5	0.17844277435253025	77.21600000000001	0.999792	147703857	1912469.0	1912866	432.72136	prokaryote
P6_46M	P5	0.18365166905557886	79.47	0.982901	74915536	926571.0	942690	432.72136	prokaryote
P6_35M	P5	0.3597372683428431	155.666	0.9966209999999999	174554802	1117553.0	1121342	432.72136	prokaryote
P6_33M	P5	0.0002904524981156465	0.125685	0.0191419	138535	21099.0	1102244	432.72136	prokaryote
P6_28M	P5	0.002368082777332739	1.02472	0.5210279999999999	1435698	729994.0	1401065	432.72136	prokaryote
P6_22M	P5	0.026023212720536835	11.2608	0.996585	19397308	1716670.0	1722552	432.72136	prokaryote
P6_15M	P5	0.05439944078563628	23.5398	0.972123	44931570	1855537.0	1908748	432.72136	prokaryote
P6_14M	P5	0.013291185810656539	5.75138	0.637846	13265777	1471216.0	2306538	432.72136	prokaryote
P6_13M	P5	0.0007910517752116512	0.342305	0.105155	861068	264518.0	2515496	432.72136	prokaryote
P2_7M	P5	2.6408911267980856e-05	0.0114277	0.00491952	44735	19258.0	3914611	432.72136	prokaryote
P6_12M	P5	0.0031605095713324624	1.36762	0.362128	3819052	1011236.0	2792486	432.72136	prokaryote
P3a_30M	P5	0.004887417621353381	2.11489	0.0976474	3579766	165283.0	1692652	432.72136	prokaryote
P3a_28M	P5	0.031736126915482055	13.7329	0.997782	23956558	1740592.0	1744461	432.72136	prokaryote
P3a_27M	P5	0.3408960445123393	147.513	0.994906	257759834	1738466.0	1747367	432.72136	prokaryote
P3a_26M	P5	0.0023681289964516657	1.02474	0.09138450000000001	1846277	164648.0	1801705	432.72136	prokaryote
P3a_25M	P5	0.0043063046390869174	1.86343	0.11887	3554606	226751.0	1907560	432.72136	prokaryote
P3a_24M	P5	0.007671749783740743	3.3197300000000003	0.842175	6308467	1600380.0	1900294	432.72136	prokaryote
P3a_21M	P5	0.0025377300533535015	1.0981299999999998	0.126076	2499814	287004.0	2276430	432.72136	prokaryote
P3a_17M	P5	0.12601873870982475	54.531000000000006	0.98055	150280135	2702262.0	2755864	432.72136	prokaryote
P4_17M	P5	0.1505830449414376	65.1605	0.999908	72326741	1109876.0	1109978	432.72136	prokaryote
P3a_11M	P5	0.02585659279680578	11.1887	0.973088	38783653	3373038.0	3466324	432.72136	prokaryote
P3b_8M	P5	0.3402443549354716	147.231	0.9952270000000001	232569300	1572084.0	1579624	432.72136	prokaryote
P3b_6M	P5	0.004202057416347555	1.8183200000000002	0.099025	3190869	173774.0	1754849	432.72136	prokaryote
P3b_5M	P5	0.3466618795984556	150.00799999999998	0.992769	334019756	2210572.0	2226673	432.72136	prokaryote
P3b_3M	P5	0.1312743147229894	56.8052	0.985297	145727247	2527667.0	2565387	432.72136	prokaryote
P3a_31M	P5	0.02003707420405593	8.67047	0.8326290000000001	12901835	1238969.0	1488021	432.72136	prokaryote
P1_30M	P5	0.0017369699522112798	0.751624	0.068465	1278568	116464.0	1701074	432.72136	prokaryote
NP5_11M	P5	3.3686342638597733e-06	0.00145768	0.0007984410000000001	3728	2042.0	2557483	432.72136	prokaryote
P1_25M	P5	0.003454832920658227	1.49498	0.106002	3617970	256534.0	2420077	432.72136	prokaryote
NP1_19M	P5	0.000295612862743822	0.127918	0.00246336	336495	6480.0	2630549	432.72136	prokaryote
NP1_22M	P5	3.695287886874824e-05	0.0159903	0.000968027	34887	2112.0	2181758	432.72136	prokaryote
NP1_23M	P5	0.0009917097690763405	0.429134	0.019774200000000002	939314	43283.0	2188858	432.72136	prokaryote
NP1_31M	P5	1.682567738278508e-05	0.00728083	0.000940005	12540	1619.0	1722331	432.72136	prokaryote
NP4_40M	P5	0.00024423337918886185	0.10568499999999999	0.0334143	160569	50767.0	1519318	432.72136	prokaryote
NP1_38M	P5	2.0315798600743905e-05	0.00879108	0.00131525	14825	2218.0	1686369	432.72136	prokaryote
NP4_41M	P5	1.3026789340835865e-06	0.0005636969999999999	0.00010818399999999999	891	171.0	1580637	432.72136	prokaryote
NP1_39M	P5	1.2723615030235623e-05	0.00550578	0.00232577	7947	3357.0	1443393	432.72136	prokaryote
NP1_5M	P5	4.804200097725705e-06	0.00207888	0.000276579	12590	1675.0	6056143	432.72136	prokaryote
NP1_9M	P5	0.00024213272023363948	0.104776	0.0007473660000000001	470631	3357.0	4491777	432.72136	prokaryote
NP2_10M	P5	1.3566050910914124e-06	0.0005870319999999999	0.00041069800000000003	2094	1465.0	3567095	432.72136	prokaryote
NP2_11M	P5	0.0006895545900484321	0.298385	0.00124243	1035821	4313.0	3471424	432.72136	prokaryote
NP4_26M	P5	0.00024053584967471907	0.104085	0.0009754480000000001	234750	2200.0	2255374	432.72136	prokaryote
NP2_12M	P5	1.5509703519142204e-05	0.00671138	0.0010899	21737	3530.0	3238826	432.72136	prokaryote
NP4_33M	P5	4.0271411607691386e-05	0.017426300000000002	0.00799785	30733	14105.0	1763599	432.72136	prokaryote
NP2_13M	P5	0.0	0.0	0.0	0		2951437	432.72136	prokaryote
NP1_17M	P5	1.5281496619441203e-05	0.00661263	0.00253135	21682	8300.0	3278878	432.72136	prokaryote
NP4_47M	P5	0.0	0.0	0.0	0		1263197	432.72136	prokaryote
NP5_12M	P5	0.0014489578235749674	0.626995	0.00194281	1527787	4734.0	2436683	432.72136	prokaryote
NP4_9M	P5	0.00010856062201320499	0.0469765	0.0020673	200059	8804.0	4258701	432.72136	prokaryote
NP5_15M	P5	2.8192969258554745e-05	0.0121997	0.000569374	24362	1137.0	1996931	432.72136	prokaryote
NP5_19M	P5	2.481643152535849e-05	0.010738600000000001	0.00709773	16629	10991.0	1548523	432.72136	prokaryote
NP5_26M	P5	2.317126198715959e-06	0.00100267	0.00019480400000000003	1050	204.0	1047207	432.72136	prokaryote
NP5_29M	P5	0.018061461075089984	7.815580000000001	0.030113900000000002	8503898	32766.0	1088070	432.72136	prokaryote
NP1_14M	P5	0.00030456550607994024	0.13179200000000002	0.000615454	469606	2193.0	3563224	432.72136	prokaryote
NP4_8M	P5	1.0488481548495781e-05	0.00453859	0.002017	20508	9114.0	4518587	432.72136	prokaryote
NP5_7M	P5	6.037695943643734e-05	0.0261264	0.018999900000000004	97580	70963.0	3734917	432.72136	prokaryote
NP4_61M	P5	2.9707338690190848e-05	0.012855000000000002	0.00025857	10490	211.0	816027	432.72136	prokaryote
NP5_8M	P5	6.790004542415007e-05	0.0293818	0.00515674	107636	18891.0	3663361	432.72136	prokaryote
NP5_9M	P5	0.0010732194962596716	0.464405	0.00135001	1630214	4739.0	3510332	432.72136	prokaryote
NP1_11M	P5	0.0010365145829639656	0.44852200000000003	0.00323645	1898057	13696.0	4231802	432.72136	prokaryote
NP1_13M	P5	4.084383539559961e-05	0.017674000000000002	0.000316771	65391	1172.0	3699837	432.72136	prokaryote
NP5_3M	P5	1.7318835381733873e-05	0.00749423	0.00461944	33574	20695.0	4479979	432.72136	prokaryote
NP4_22M	P5	0.00032213570413995737	0.139395	0.00906745	281835	18333.0	2021848	432.72136	prokaryote
NP2_14M	P5	0.0003613248950779781	0.156353	0.023071900000000003	389873	57531.0	2493551	432.72136	prokaryote
NP2_18M	P5	0.0005566607573982481	0.240879	0.0009790180000000001	579428	2355.0	2405472	432.72136	prokaryote
NP3_40M	P5	4.412215750107644e-05	0.019092599999999998	0.013458700000000002	26074	18380.0	1365662	432.72136	prokaryote
NP3_46M	P5	0.00045066414100750654	0.195012	0.00133507	227868	1560.0	1168482	432.72136	prokaryote
NP3_5M	P5	0.0009142419038431567	0.39561199999999996	0.000536323	1803527	2445.0	4558824	432.72136	prokaryote
NP3_55M	P5	0.0009062228867093595	0.392142	0.200415	354737	181298.0	904614	432.72136	prokaryote
NP3_6M	P5	8.203708733028569e-05	0.035499199999999995	0.00241452	159021	10816.0	4479563	432.72136	prokaryote
NP3_7M	P5	2.9540949862054417e-05	0.012783	0.00445951	52700	18385.0	4122650	432.72136	prokaryote
NP3_4M	P5	9.199337883389901e-05	0.039807499999999996	0.000736135	177857	3289.0	4467928	432.72136	prokaryote
P1_15M	P5	1.0926153495172968e-05	0.00472798	0.00103215	19949	4355.0	4219346	432.72136	prokaryote
P1_17M	P5	1.3758576650803648e-05	0.00595363	0.00367393	24024	14825.0	4035185	432.72136	prokaryote
P1_20M	P5	0.0006580631933676673	0.284758	0.00452551	976499	15519.0	3429227	432.72136	prokaryote
NP5_10M	P5	0.0007388172379565455	0.319702	0.00520264	1066772	17360.0	3336769	432.72136	prokaryote
P1_21M	P5	0.015255637022401666	6.601439999999999	0.0662188	20545060	206087.0	3112211	432.72136	prokaryote
P1_23M	P5	0.0013693500131354737	0.592547	0.08525189999999999	1555719	223827.0	2625479	432.72136	prokaryote
P1_24M	P5	0.0032048337063832486	1.3868	0.408007	3509309	1032462.0	2530500	432.72136	prokaryote
P1_16M	P5	6.173349057693847e-06	0.00267134	0.00133399	11150	5568.0	4173936	432.72136	prokaryote
NP3_36M	P5	7.766175443708164e-06	0.00336059	0.00101749	5235	1585.0	1557760	432.72136	prokaryote
NP3_30M	P5	0.007025606501144293	3.04013	0.034089	5036121	56470.0	1656548	432.72136	prokaryote
NP3_25M	P5	0.00526583665756643	2.27864	0.00709745	4141222	12899.0	1817413	432.72136	prokaryote
NP2_25M	P5	2.646922721818031e-05	0.0114538	0.000648006	18842	1066.0	1645047	432.72136	prokaryote
NP2_26M	P5	0.00022787874395661912	0.098608	0.00161683	159668	2618.0	1619219	432.72136	prokaryote
NP4_18M	P5	1.6624947749286053e-05	0.00719397	0.00506549	20509	14441.0	2850860	432.72136	prokaryote
NP2_41M	P5	0.000621355969116015	0.268874	0.000946679	236587	833.0	879918	432.72136	prokaryote
NP2_50M	P5	0.0015334371291493446	0.663551	0.329701	468456	232763.0	705983	432.72136	prokaryote
NP4_16M	P5	0.0003195636101716818	0.138282	0.000976873	484262	3421.0	3501992	432.72136	prokaryote
NP2_8M	P5	2.152193272825728e-05	0.009313	0.000175777	38306	723.0	4113173	432.72136	prokaryote
NP2_9M	P5	0.000694587852099559	0.300563	0.0035099000000000003	1170431	13668.0	3894124	432.72136	prokaryote
NP4_11M	P5	0.00015517583878919217	0.0671479	0.0143984	260082	55769.0	3873269	432.72136	prokaryote
NP3_11M	P5	0.00023114643566474278	0.100022	0.00090382	345388	3121.0	3453122	432.72136	prokaryote
NP4_10M	P5	7.66581062695865e-06	0.00331716	0.00199077	13935	8363.0	4200884	432.72136	prokaryote
NP3_13M	P5	6.38856838497642e-06	0.00276447	0.000549942	9365	1863.0	3387632	432.72136	prokaryote
NP3_14M	P5	2.4658131043034253e-05	0.0106701	0.000322956	35649	1079.0	3341013	432.72136	prokaryote
NP3_20M	P5	0.0011487484694538768	0.49708800000000003	0.00119243	1297300	3112.0	2609799	432.72136	prokaryote
NP3_22M	P5	4.562035024108817e-05	0.019740900000000002	0.013611400000000001	44187	30467.0	2238345	432.72136	prokaryote
P1_26M	P5	0.07684506260564535	33.2525	0.6307520000000001	73131545	1387201.0	2199280	432.72136	prokaryote
NP3_10M	P5	0.0003243727094960138	0.14036300000000002	0.00136985	490710	4789.0	3495999	432.72136	prokaryote
P4_19M	P5	0.5886836739466709	254.736	0.999994	240848369	945475.0	945481	432.72136	prokaryote
NP4_10M	P6	1.9653117016668944e-05	0.00734298	0.00646269	30847	27149.0	4200884	373.629282	prokaryote
NP1_39M	P6	7.779984439228186e-05	0.0290683	0.0039137	41957	5649.0	1443393	373.629282	prokaryote
NP1_5M	P6	7.733494506996377e-06	0.00288946	0.000980657	17499	5939.0	6056143	373.629282	prokaryote
NP1_9M	P6	0.001780259289206353	0.665157	0.000920794	2987735	4136.0	4491777	373.629282	prokaryote
NP2_10M	P6	9.048059568307605e-06	0.00338062	0.0003294	12059	1175.0	3567095	373.629282	prokaryote
NP2_11M	P6	0.0006442482203522795	0.24070999999999998	0.00111107	835605	3857.0	3471424	373.629282	prokaryote
NP2_12M	P6	4.088036119181901e-06	0.00152741	0.00091175	4947	2953.0	3238826	373.629282	prokaryote
NP2_13M	P6	1.1398838916485138e-06	0.000425894	0.000247676	1257	731.0	2951437	373.629282	prokaryote
NP2_14M	P6	0.00036495265914409785	0.136357	0.0295647	340012	73721.0	2493551	373.629282	prokaryote
NP2_18M	P6	0.0005265834598049518	0.196747	0.00117939	473270	2837.0	2405472	373.629282	prokaryote
NP2_25M	P6	6.854441349701279e-06	0.00256102	0.000447404	4213	736.0	1645047	373.629282	prokaryote
NP2_26M	P6	0.00018929137358136722	0.0707248	0.00605107	114519	9798.0	1619219	373.629282	prokaryote
NP2_41M	P6	0.00038261187462282467	0.142955	0.000403447	125789	355.0	879918	373.629282	prokaryote
NP2_50M	P6	5.0050145694951184e-05	0.0187002	0.0163885	13202	11570.0	705983	373.629282	prokaryote
NP2_8M	P6	2.862891244161104e-05	0.0106966	0.00028518099999999997	43997	1173.0	4113173	373.629282	prokaryote
NP2_9M	P6	0.0015008325819602117	0.560755	0.00445569	2183649	17351.0	3894124	373.629282	prokaryote
NP3_10M	P6	0.0001622643163176916	0.06062669999999999	0.00165589	211951	5789.0	3495999	373.629282	prokaryote
NP3_11M	P6	0.00041616117229270063	0.15549000000000002	0.000639711	536926	2209.0	3453122	373.629282	prokaryote
NP3_13M	P6	1.3289697138887524e-05	0.00496542	0.00302571	16821	10250.0	3387632	373.629282	prokaryote
NP3_14M	P6	0.00021025145454204526	0.0785561	0.000335228	262457	1120.0	3341013	373.629282	prokaryote
NP3_20M	P6	0.00032254966568707	0.12051400000000001	0.000800445	314518	2089.0	2609799	373.629282	prokaryote
NP3_22M	P6	8.074393912198777e-05	0.0301683	0.0256444	67527	57401.0	2238345	373.629282	prokaryote
NP3_25M	P6	0.0030363251882383245	1.13446	0.0055645	2061779	10113.0	1817413	373.629282	prokaryote
NP3_30M	P6	0.019109878010043123	7.14001	0.042423199999999994	11827764	70276.0	1656548	373.629282	prokaryote
NP3_36M	P6	2.084103247560773e-06	0.0007786819999999999	0.000322258	1213	502.0	1557760	373.629282	prokaryote
NP3_4M	P6	3.391436541635942e-05	0.0126714	0.00110364	56615	4931.0	4467928	373.629282	prokaryote
NP3_40M	P6	0.00010281394379576494	0.038414300000000005	0.033225599999999994	52461	45375.0	1365662	373.629282	prokaryote
NP3_46M	P6	0.0008413125393100212	0.314339	0.00100558	367299	1175.0	1168482	373.629282	prokaryote
NP1_38M	P6	1.1617638683897373e-06	0.00043406900000000003	0.00018501299999999999	732	312.0	1686369	373.629282	prokaryote
NP3_5M	P6	0.000549732073729703	0.205396	0.000537639	936364	2451.0	4558824	373.629282	prokaryote
NP1_31M	P6	1.9726077036970567e-05	0.00737024	0.000732728	12694	1262.0	1722331	373.629282	prokaryote
NP1_22M	P6	8.621540535465848e-06	0.00322126	0.0006041	7028	1318.0	2181758	373.629282	prokaryote
NP4_11M	P6	0.00030590750111496887	0.11429600000000001	0.021893400000000004	442698	84799.0	3873269	373.629282	prokaryote
NP4_16M	P6	0.00015313039624126676	0.057214	0.00119132	200363	4172.0	3501992	373.629282	prokaryote
NP4_22M	P6	5.740369139483024e-05	0.0214477	0.00311893	43364	6306.0	2021848	373.629282	prokaryote
NP4_26M	P6	0.00011865451166645982	0.044332800000000006	0.000387962	99987	875.0	2255374	373.629282	prokaryote
NP4_33M	P6	5.235751302811433e-06	0.00195623	0.000586868	3450	1035.0	1763599	373.629282	prokaryote
NP4_40M	P6	0.0007754451108572374	0.289729	0.0439006	440191	66699.0	1519318	373.629282	prokaryote
NP4_41M	P6	9.93950468796501e-07	0.00037136900000000003	0.000199287	587	315.0	1580637	373.629282	prokaryote
NP4_47M	P6	1.928098344283412e-06	0.000720394	5.14567e-05	910	65.0	1263197	373.629282	prokaryote
NP4_61M	P6	1.5238206088997061e-05	0.00569344	0.000261021	4646	213.0	816027	373.629282	prokaryote
NP4_8M	P6	2.515346214218831e-05	0.00939807	0.00150799	42466	6814.0	4518587	373.629282	prokaryote
NP4_9M	P6	0.0008095270220282147	0.30246300000000004	0.00216592	1288098	9224.0	4258701	373.629282	prokaryote
NP5_10M	P6	0.00033098315886280033	0.12366500000000001	0.0131618	412641	43918.0	3336769	373.629282	prokaryote
NP5_11M	P6	0.00034679027111156666	0.129571	0.0179888	331375	46006.0	2557483	373.629282	prokaryote
NP5_12M	P6	0.0004987028827146369	0.18633	0.00176716	454026	4306.0	2436683	373.629282	prokaryote
NP5_15M	P6	7.383602230619602e-06	0.00275873	0.000687054	5509	1372.0	1996931	373.629282	prokaryote
NP5_19M	P6	6.151150647769625e-05	0.0229825	0.0193352	35589	29941.0	1548523	373.629282	prokaryote
NP5_26M	P6	2.4791231432444316e-06	0.000926273	0.000279792	970	293.0	1047207	373.629282	prokaryote
NP5_29M	P6	0.007738847406504932	2.89146	0.020722900000000002	3146113	22548.0	1088070	373.629282	prokaryote
NP5_3M	P6	2.9741512604464442e-05	0.011112299999999999	0.00909335	49783	40738.0	4479979	373.629282	prokaryote
NP5_7M	P6	3.783937898100824e-05	0.014137899999999998	0.0104158	52804	38902.0	3734917	373.629282	prokaryote
NP5_8M	P6	0.0002020165539380824	0.0754793	0.005964199999999999	276508	21849.0	3663361	373.629282	prokaryote
NP5_9M	P6	0.0003547366504320184	0.13254000000000002	0.00153233	465260	5379.0	3510332	373.629282	prokaryote
NP1_11M	P6	0.0006904731840584166	0.257981	0.0016876999999999999	1091725	7142.0	4231802	373.629282	prokaryote
NP1_13M	P6	0.00017239976389216732	0.0644136	0.00030758099999999997	238320	1138.0	3699837	373.629282	prokaryote
NP1_14M	P6	8.865311579085497e-05	0.033123400000000004	0.000616857	118026	2198.0	3563224	373.629282	prokaryote
NP1_17M	P6	1.7638767402604166e-05	0.00659036	0.00534573	21609	17528.0	3278878	373.629282	prokaryote
NP1_19M	P6	0.00016985606604570143	0.0634632	0.00273555	166943	7196.0	2630549	373.629282	prokaryote
NP1_23M	P6	0.0015667294513602925	0.585376	0.026637599999999997	1281306	58306.0	2188858	373.629282	prokaryote
NP3_55M	P6	4.031188326401035e-05	0.015061700000000003	0.0110721	13625	10016.0	904614	373.629282	prokaryote
NP4_18M	P6	2.8128951627511895e-05	0.0105098	0.00916811	29962	26137.0	2850860	373.629282	prokaryote
NP3_7M	P6	3.614652451142735e-05	0.0135054	0.0112699	55678	46462.0	4122650	373.629282	prokaryote
P3a_15M	P6	0.011610974324009218	4.3382	0.8611260000000001	12752235	2531297.0	2939519	373.629282	prokaryote
P3a_17M	P6	0.01910010896844001	7.136360000000001	0.939318	19666845	2588634.0	2755864	373.629282	prokaryote
P3a_21M	P6	0.003752784022961027	1.40215	0.125923	3191902	286656.0	2276430	373.629282	prokaryote
P3a_24M	P6	0.03831739290712231	14.3165	0.9695969999999999	27205595	1842520.0	1900294	373.629282	prokaryote
P3a_25M	P6	0.006575876459276017	2.4569400000000003	0.758473	4686753	1446832.0	1907560	373.629282	prokaryote
P3a_26M	P6	0.006814562248362537	2.54612	0.7799520000000001	4587349	1405244.0	1801705	373.629282	prokaryote
P3a_27M	P6	0.2065475157270998	77.1722	0.992001	134848206	1733389.0	1747367	373.629282	prokaryote
P3a_28M	P6	0.07862124682186981	29.3752	0.785984	51243822	1371118.0	1744461	373.629282	prokaryote
P3a_30M	P6	0.0003838992469546324	0.14343599999999998	0.026381099999999998	242788	44654.0	1692652	373.629282	prokaryote
P3a_31M	P6	0.012035914251495953	4.49697	0.8794280000000001	6691589	1308607.0	1488021	373.629282	prokaryote
P6_12M	P6	0.0664107477529023	24.813000000000002	0.9994629999999999	69289986	2790986.0	2792486	373.629282	prokaryote
NP3_6M	P6	5.7464982094203207e-05	0.0214706	0.00676204	96179	30291.0	4479563	373.629282	prokaryote
P6_14M	P6	0.16671418167915436	62.2893	0.999975	143672637	2306480.0	2306538	373.629282	prokaryote
P6_15M	P6	0.18064403207027013	67.4939	0.9999120000000001	128828758	1908580.0	1908748	373.629282	prokaryote
P6_22M	P6	0.5973782322553616	223.19799999999998	0.9999969999999999	384469534	1722547.0	1722552	373.629282	prokaryote
P6_28M	P6	0.09231128731500227	34.4902	0.9998389999999999	48323027	1400839.0	1401065	373.629282	prokaryote
P6_33M	P6	0.022007803981487727	8.222760000000001	0.9993350000000001	9063484	1101511.0	1102244	373.629282	prokaryote
P6_35M	P6	0.2167753008180981	80.9936	0.9998889999999999	90821565	1121218.0	1121342	373.629282	prokaryote
P6_46M	P6	0.022426133078081393	8.37906	0.998976	7898856	941725.0	942690	373.629282	prokaryote
P5_11M	P6	0.020231417515075813	7.55905	0.992567	14459455	1898647.0	1912866	373.629282	prokaryote
P5_21M	P6	0.0853474326993461	31.8883	0.9980700000000001	28265914	884693.0	886404	373.629282	prokaryote
P5_24M	P6	0.09676249090134216	36.1533	0.999031	28778450	795241.0	796012	373.629282	prokaryote
P5_7M	P6	0.022962413315346094	8.57943	0.9929889999999999	20941982	2423841.0	2440954	373.629282	prokaryote
P5_9M	P6	0.045474487195037355	16.9906	0.969404	34623156	1975440.0	2037789	373.629282	prokaryote
P4_14M	P6	0.05281759474087473	19.7342	0.9946379999999999	19390946	977335.0	982604	373.629282	prokaryote
P4_17M	P6	0.022528989042138296	8.417489999999999	0.993067	9343229	1102283.0	1109978	373.629282	prokaryote
P4_19M	P6	0.01408682416920417	5.26325	0.974562	4976307	921430.0	945481	373.629282	prokaryote
P3a_11M	P6	0.08563033343837329	31.994	0.9770719999999999	110901423	3386848.0	3466324	373.629282	prokaryote
P3b_8M	P6	0.20449628463542105	76.4058	0.9911559999999999	120692413	1565654.0	1579624	373.629282	prokaryote
P6_13M	P6	0.0894686300309835	33.4281	0.999819	84088305	2515040.0	2515496	373.629282	prokaryote
P3b_5M	P6	0.027938388405007293	10.4386	0.978411	23243296	2178601.0	2226673	373.629282	prokaryote
P1_15M	P6	1.0272936798352972e-05	0.00383827	0.00153531	16195	6478.0	4219346	373.629282	prokaryote
P3b_6M	P6	0.0006009834100743742	0.224545	0.031060200000000003	394042	54506.0	1754849	373.629282	prokaryote
P1_16M	P6	1.4702113203215159e-05	0.00549314	0.00234671	22928	9795.0	4173936	373.629282	prokaryote
P1_17M	P6	0.0011655885150886004	0.43549799999999994	0.125459	1757314	506252.0	4035185	373.629282	prokaryote
P1_20M	P6	0.0002768064629367031	0.103423	0.00631454	354661	21654.0	3429227	373.629282	prokaryote
P1_21M	P6	0.003632370548516056	1.3571600000000001	0.0666909	4223782	207556.0	3112211	373.629282	prokaryote
P1_23M	P6	0.0017690904643817506	0.660984	0.0853551	1735400	224098.0	2625479	373.629282	prokaryote
P1_24M	P6	0.001973469520517934	0.7373460000000001	0.207931	1865855	526170.0	2530500	373.629282	prokaryote
P1_26M	P6	0.02842389639043334	10.62	0.6177239999999999	23356340	1358549.0	2199280	373.629282	prokaryote
P1_30M	P6	0.00025490775104719976	0.09524099999999999	0.042696	162012	72629.0	1701074	373.629282	prokaryote
P1_31M	P6	0.0030507512524138836	1.13985	0.202666	1767056	314184.0	1550253	373.629282	prokaryote
P1_33M	P6	0.026368249156660053	9.85195	0.9296840000000001	13902982	1311962.0	1411191	373.629282	prokaryote
P1_34M	P6	0.20640753740495105	77.1199	0.9820409999999999	107661609	1370958.0	1396029	373.629282	prokaryote
P1_25M	P6	0.0006287542527247637	0.234921	0.06293969999999999	568527	152319.0	2420077	373.629282	prokaryote
P1_41M	P6	0.00023359384342900617	0.0872775	0.023348400000000002	102344	27379.0	1172628	373.629282	prokaryote
P3b_3M	P6	0.020062854709551377	7.49607	0.9558969999999999	19230332	2452245.0	2565387	373.629282	prokaryote
P1_36M	P6	0.04974476277798805	18.5861	0.852065	25166198	1153722.0	1354030	373.629282	prokaryote
P2_7M	P6	0.00011145941179203402	0.0416445	0.0109804	163022	42984.0	3914611	373.629282	prokaryote
P2_30M	P6	0.02184617318082687	8.16237	0.9811139999999999	9254099	1112339.0	1133751	373.629282	prokaryote
P2_25M	P6	0.006964951960055421	2.6023099999999997	0.752606	3287212	950683.0	1263188	373.629282	prokaryote
P2_23M	P6	0.05297363176154914	19.7925	0.291602	25731308	379098.0	1300054	373.629282	prokaryote
P3b_2M	P6	0.01189740797671206	4.44522	0.863513	13017460	2528728.0	2928419	373.629282	prokaryote
P2_20M	P6	0.005608446931094656	2.09548	0.25235599999999997	3159527	380499.0	1507785	373.629282	prokaryote
P2_16M	P6	0.0017385334375371576	0.649567	0.08705260000000001	1347730	180618.0	2074814	373.629282	prokaryote
P2_13M	P6	0.02682123827757162	10.0212	0.940681	24988099	2345606.0	2493520	373.629282	prokaryote
P2_12M	P6	0.009209262137007774	3.44085	0.8779440000000001	8983955	2292286.0	2610970	373.629282	prokaryote
P2_11M	P6	0.010748782800166074	4.0160599999999995	0.8289770000000001	11423237	2357934.0	2844391	373.629282	prokaryote
P2_21M	P6	0.08487236286796172	31.7108	0.756326	47689045	1137420.0	1503876	373.629282	prokaryote
NP2_18M	NP1	0.006914233786468794	3.00959	0.928464	7239485	2233394.0	2405472	435.27455	prokaryote
NP2_14M	NP1	0.03470614121592912	15.1067	0.8957120000000001	37669245	2233503.0	2493551	435.27455	prokaryote
NP2_13M	NP1	0.00012204710796898188	0.053124	0.0260534	156792	76895.0	2951437	435.27455	prokaryote
NP2_12M	NP1	0.025232809958680102	10.9832	0.967433	35572604	3133347.0	3238826	435.27455	prokaryote
NP2_11M	NP1	0.006282149967187376	2.73446	0.8359770000000001	9492465	2902030.0	3471424	435.27455	prokaryote
NP1_5M	NP1	0.01632071068708244	7.10399	0.9997209999999999	43022755	6054451.0	6056143	435.27455	prokaryote
NP1_9M	NP1	0.018760963626290577	8.16617	0.9995370000000001	36680603	4489697.0	4491777	435.27455	prokaryote
NP1_39M	NP1	0.03763578642491274	16.3819	0.9996010000000001	23645498	1442817.0	1443393	435.27455	prokaryote
NP1_38M	NP1	0.02407652825096253	10.4799	0.999862	17672905	1686137.0	1686369	435.27455	prokaryote
NP2_25M	NP1	0.020056054276547986	8.72989	0.962061	14361072	1582636.0	1645047	435.27455	prokaryote
NP2_10M	NP1	0.000704415178879629	0.306614	0.10449100000000001	1093722	372731.0	3567095	435.27455	prokaryote
NP2_26M	NP1	0.00926732334798807	4.03383	0.824103	6531649	1334403.0	1619219	435.27455	prokaryote
NP3_4M	NP1	0.045505761823198716	19.8075	0.929674	88498632	4153715.0	4467928	435.27455	prokaryote
NP2_50M	NP1	0.009045348504754068	3.93721	0.815388	2779602	575650.0	705983	435.27455	prokaryote
NP2_8M	NP1	0.02257382151104401	9.82581	0.99292	40415276	4084051.0	4113173	435.27455	prokaryote
NP2_9M	NP1	0.004074485861854317	1.77352	0.759101	6906295	2956033.0	3894124	435.27455	prokaryote
NP3_10M	NP1	0.012798244234587114	5.57075	0.8204469999999999	19475344	2868283.0	3495999	435.27455	prokaryote
NP3_11M	NP1	0.00023221895238304194	0.101079	0.0393461	349039	135867.0	3453122	435.27455	prokaryote
NP3_13M	NP1	0.005338194020302818	2.3235799999999998	0.8625440000000001	7871426	2921983.0	3387632	435.27455	prokaryote
NP3_14M	NP1	0.00020158104809941222	0.0877431	0.016309399999999998	293151	54490.0	3341013	435.27455	prokaryote
NP3_20M	NP1	0.0007991530862532625	0.347851	0.0936168	907822	244321.0	2609799	435.27455	prokaryote
NP3_22M	NP1	0.05867538086019502	25.5399	0.989466	57167194	2214767.0	2238345	435.27455	prokaryote
NP3_25M	NP1	0.005641336025733644	2.45553	0.296777	4462706	539367.0	1817413	435.27455	prokaryote
NP3_30M	NP1	0.036839047906660295	16.0351	0.9254530000000001	26562885	1533058.0	1656548	435.27455	prokaryote
NP3_36M	NP1	0.009502737984566294	4.1363	0.270384	6443357	421193.0	1557760	435.27455	prokaryote
NP2_41M	NP1	0.002628616812078722	1.1441700000000001	0.104502	1006772	91953.0	879918	435.27455	prokaryote
NP1_31M	NP1	0.01902217807128857	8.279869999999999	0.999294	14260685	1721115.0	1722331	435.27455	prokaryote
NP4_16M	NP1	0.03416831974210301	14.8726	0.974966	52083738	3414324.0	3501992	435.27455	prokaryote
NP1_22M	NP1	0.031274054501922985	13.6128	0.999532	29699796	2180736.0	2181758	435.27455	prokaryote
NP3_40M	NP1	0.009905081746681492	4.3114300000000005	0.9672639999999999	5887950	1320956.0	1365662	435.27455	prokaryote
NP4_18M	NP1	0.010634115870087052	4.62876	0.964234	13195935	2748895.0	2850860	435.27455	prokaryote
NP4_22M	NP1	0.021813588687875272	9.4949	0.8276899999999999	19197246	1673464.0	2021848	435.27455	prokaryote
NP4_26M	NP1	0.003484053914937136	1.51652	0.303206	3420328	683842.0	2255374	435.27455	prokaryote
NP4_33M	NP1	0.004361224427203474	1.8983299999999999	0.7487229999999999	3347900	1320448.0	1763599	435.27455	prokaryote
NP4_40M	NP1	0.0011144092848984625	0.485074	0.344915	736982	524035.0	1519318	435.27455	prokaryote
NP4_41M	NP1	2.3197313052187407e-06	0.00100972	0.000320124	1596	506.0	1580637	435.27455	prokaryote
NP4_47M	NP1	0.010038216109809317	4.3693800000000005	0.847563	5519384	1070639.0	1263197	435.27455	prokaryote
NP4_61M	NP1	2.3373064195919567e-05	0.0101737	0.00325234	8302	2654.0	816027	435.27455	prokaryote
NP4_8M	NP1	0.0062617260761053005	2.7255700000000003	0.907883	12315732	4102349.0	4518587	435.27455	prokaryote
NP4_9M	NP1	0.00013216348164623914	0.0575274	0.012929300000000001	244992	55062.0	4258701	435.27455	prokaryote
NP5_10M	NP1	0.2402345829775713	104.568	0.994238	348918524	3317542.0	3336769	435.27455	prokaryote
NP5_11M	NP1	8.942356037126456e-05	0.03892380000000001	0.0346622	99547	88648.0	2557483	435.27455	prokaryote
NP5_12M	NP1	0.0006103320306689192	0.265662	0.00184472	647335	4495.0	2436683	435.27455	prokaryote
NP5_15M	NP1	9.111697433263673e-06	0.00396609	0.00259749	7920	5187.0	1996931	435.27455	prokaryote
NP5_19M	NP1	8.701060055084775e-05	0.037873500000000004	0.0272673	58648	42224.0	1548523	435.27455	prokaryote
NP5_26M	NP1	0.008616492740041889	3.75054	0.845291	3927593	885195.0	1047207	435.27455	prokaryote
NP5_29M	NP1	0.0023343657468602287	1.01609	0.0790887	1105578	86054.0	1088070	435.27455	prokaryote
NP5_3M	NP1	0.011130400341577518	4.84478	0.9549620000000001	21704509	4278210.0	4479979	435.27455	prokaryote
NP5_7M	NP1	0.006457441630805201	2.8107599999999997	0.8253020000000001	10497947	3082435.0	3734917	435.27455	prokaryote
NP5_8M	NP1	0.0095248619520714	4.14593	0.901591	15188049	3302855.0	3663361	435.27455	prokaryote
NP5_9M	NP1	0.0009665439893051409	0.420712	0.19603099999999998	1476840	688134.0	3510332	435.27455	prokaryote
NP1_11M	NP1	0.018913671842288964	8.23264	0.998813	34838919	4226777.0	4231802	435.27455	prokaryote
NP1_13M	NP1	0.030655594268031525	13.3436	0.999925	49369244	3699559.0	3699837	435.27455	prokaryote
NP1_14M	NP1	0.02136125348932071	9.298010000000001	0.999431	33130903	3561197.0	3563224	435.27455	prokaryote
NP1_17M	NP1	0.02473588221502957	10.7669	0.999396	35303396	3276896.0	3278878	435.27455	prokaryote
NP1_19M	NP1	0.022196381571125627	9.66152	0.9984350000000001	25415095	2626433.0	2630549	435.27455	prokaryote
NP1_23M	NP1	0.040593459920870635	17.6693	0.9999889999999999	38675526	2188833.0	2188858	435.27455	prokaryote
NP3_46M	NP1	0.0004303054244728988	0.187301	0.11104800000000001	218858	129758.0	1168482	435.27455	prokaryote
P3b_2M	NP1	0.0001400343760047538	0.0609534	0.0123818	178497	36259.0	2928419	435.27455	prokaryote
NP3_55M	NP1	0.005340376550845897	2.3245299999999998	0.569344	2102804	515037.0	904614	435.27455	prokaryote
P3a_11M	NP1	0.00029651859958272316	0.12906700000000002	0.09919760000000001	447387	343851.0	3466324	435.27455	prokaryote
P3a_15M	NP1	4.673716852960965e-05	0.0203435	0.013628799999999998	59800	40062.0	2939519	435.27455	prokaryote
P3a_17M	NP1	1.7991633096858064e-05	0.0078313	0.00416385	21582	11475.0	2755864	435.27455	prokaryote
P3a_21M	NP1	4.1721943081671095e-05	0.0181605	0.012646600000000001	41341	28789.0	2276430	435.27455	prokaryote
P3a_24M	NP1	2.7892280860436243e-05	0.012140799999999998	0.00792141	23071	15053.0	1900294	435.27455	prokaryote
P3a_25M	NP1	0.0006635742889171904	0.288837	0.00843853	550973	16097.0	1907560	435.27455	prokaryote
P3a_26M	NP1	1.7558481193076876e-06	0.000764276	0.0007065530000000001	1377	1273.0	1801705	435.27455	prokaryote
P3a_27M	NP1	3.331001088853001e-05	0.014499000000000001	0.0107877	25335	18850.0	1747367	435.27455	prokaryote
P3a_28M	NP1	0.00040883391873014404	0.177955	0.0266827	310435	46547.0	1744461	435.27455	prokaryote
P3a_30M	NP1	6.916692005080472e-06	0.00301066	0.00225445	5096	3816.0	1692652	435.27455	prokaryote
P3a_31M	NP1	1.2360704295714051e-05	0.0053803	0.00457117	8006	6802.0	1488021	435.27455	prokaryote
P6_12M	NP1	0.0014223206939160582	0.6191	0.0047438	1728829	13247.0	2792486	435.27455	prokaryote
P3b_8M	NP1	3.0043566755740724e-05	0.013077200000000002	0.00989286	20657	15627.0	1579624	435.27455	prokaryote
P6_13M	NP1	4.085743124655462e-05	0.0177842	0.00135639	44736	3412.0	2515496	435.27455	prokaryote
P6_15M	NP1	0.0005075716004990414	0.220933	0.0296702	421706	56633.0	1908748	435.27455	prokaryote
P6_22M	NP1	0.00014166759807114846	0.061664300000000005	0.028255799999999998	106220	48672.0	1722552	435.27455	prokaryote
P6_28M	NP1	9.822122612038768e-07	0.00042753199999999994	0.000305482	599	428.0	1401065	435.27455	prokaryote
P6_35M	NP1	9.238835580899458e-05	0.0402143	0.0209089	45094	23446.0	1121342	435.27455	prokaryote
P6_46M	NP1	0.00016006173574816172	0.0696708	0.00252893	65678	2384.0	942690	435.27455	prokaryote
P5_11M	NP1	7.3502804149702755e-06	0.00319939	0.00192852	6120	3689.0	1912866	435.27455	prokaryote
P5_21M	NP1	0.0002913586378987699	0.12682100000000002	0.10529200000000001	112415	93331.0	886404	435.27455	prokaryote
P5_24M	NP1	0.0003353538588461008	0.14597100000000002	0.037066	116195	29505.0	796012	435.27455	prokaryote
P5_7M	NP1	0.0008493627757469394	0.369706	0.00518404	902435	12654.0	2440954	435.27455	prokaryote
P5_9M	NP1	1.7412665178793477e-05	0.00757929	0.00627347	15445	12784.0	2037789	435.27455	prokaryote
P4_14M	NP1	0.0001581052694213342	0.0688192	0.0318236	67622	31270.0	982604	435.27455	prokaryote
NP4_11M	NP1	0.026503731954923625	11.5364	0.7141109999999999	44683504	2765943.0	3873269	435.27455	prokaryote
P6_14M	NP1	0.00011436115435648605	0.0497785	0.0323632	114816	74647.0	2306538	435.27455	prokaryote
P3b_6M	NP1	8.438926649858118e-06	0.00367325	0.00294783	6446	5173.0	1754849	435.27455	prokaryote
P3b_5M	NP1	5.253741575288517e-05	0.0228682	0.0185452	50920	41294.0	2226673	435.27455	prokaryote
P3b_3M	NP1	2.4156248050799204e-05	0.0105146	0.00411907	26974	10567.0	2565387	435.27455	prokaryote
NP3_6M	NP1	0.0020564377127033962	0.895115	0.49581099999999995	4009726	2221015.0	4479563	435.27455	prokaryote
NP3_7M	NP1	0.21742323322142315	94.6388	0.9711620000000001	390162624	4003763.0	4122650	435.27455	prokaryote
P1_15M	NP1	4.954872734920982e-07	0.000215673	0.00015974	910	674.0	4219346	435.27455	prokaryote
P1_16M	NP1	0.0036969540259130704	1.60919	0.70672	6716648	2949806.0	4173936	435.27455	prokaryote
P1_17M	NP1	1.3869177511067443e-06	0.00060369	0.000415099	2436	1675.0	4035185	435.27455	prokaryote
P1_20M	NP1	2.4312471289672236e-05	0.010582600000000001	0.00327741	36290	11239.0	3429227	435.27455	prokaryote
P1_21M	NP1	0.038620911790041484	16.8107	0.9494610000000001	52318303	2954922.0	3112211	435.27455	prokaryote
P1_23M	NP1	5.287789051760551e-05	0.023016400000000003	0.013056299999999998	60429	34279.0	2625479	435.27455	prokaryote
P1_24M	NP1	2.1170040839741266e-05	0.00921478	0.0057459	23318	14540.0	2530500	435.27455	prokaryote
P1_25M	NP1	3.612869164990234e-05	0.015725899999999998	0.00466184	38058	11282.0	2420077	435.27455	prokaryote
P1_26M	NP1	0.0002585425681331472	0.11253699999999998	0.024142900000000002	247500	53097.0	2199280	435.27455	prokaryote
P1_30M	NP1	7.086378011303441e-06	0.00308452	0.00142087	5247	2417.0	1701074	435.27455	prokaryote
P1_31M	NP1	3.1017205118011147e-06	0.0013501	0.00118045	2093	1830.0	1550253	435.27455	prokaryote
P1_33M	NP1	4.6321109286081635e-05	0.020162400000000004	0.0177708	28453	25078.0	1411191	435.27455	prokaryote
P1_34M	NP1	4.3600297789062095e-05	0.018978099999999998	0.0125714	26494	17550.0	1396029	435.27455	prokaryote
P1_36M	NP1	0.0010020457203390365	0.43616499999999997	0.00176141	590580	2385.0	1354030	435.27455	prokaryote
P1_41M	NP1	9.976186294374435e-06	0.00434238	0.0033992	5092	3986.0	1172628	435.27455	prokaryote
P2_11M	NP1	4.348703594087915e-05	0.0189288	0.0126055	53841	35855.0	2844391	435.27455	prokaryote
P2_12M	NP1	1.7715094990047087e-05	0.00771093	0.00348721	20133	9105.0	2610970	435.27455	prokaryote
P2_13M	NP1	6.500196255443835e-05	0.0282937	0.0195607	70551	48775.0	2493520	435.27455	prokaryote
P2_16M	NP1	1.298065783997709e-05	0.00565015	0.00502985	11723	10436.0	2074814	435.27455	prokaryote
P2_20M	NP1	8.909020754831634e-06	0.00387787	0.00191937	5847	2894.0	1507785	435.27455	prokaryote
P2_21M	NP1	0.0001695222015622094	0.0737887	0.0556163	110969	83640.0	1503876	435.27455	prokaryote
P2_23M	NP1	0.007700450210103026	3.35181	0.0169593	4357531	22048.0	1300054	435.27455	prokaryote
P2_25M	NP1	0.0004228090064075651	0.184038	0.010054700000000001	232474	12701.0	1263188	435.27455	prokaryote
P2_30M	NP1	1.0302072565464716e-05	0.00448423	0.00315149	5084	3573.0	1133751	435.27455	prokaryote
P2_7M	NP1	0.00021527401498663316	0.0937033	0.06349980000000001	366812	248577.0	3914611	435.27455	prokaryote
NP3_5M	NP1	0.00043479913999107	0.18925699999999998	0.00432721	862788	19727.0	4558824	435.27455	prokaryote
NP4_10M	NP1	0.0019480050005220844	0.847917	0.488504	3562002	2052150.0	4200884	435.27455	prokaryote
P4_19M	NP1	0.0001456563449436683	0.0634005	0.0213764	59944	20211.0	945481	435.27455	prokaryote
P4_17M	NP1	4.6279985815848875e-06	0.00201445	0.0015649000000000001	2236	1737.0	1109978	435.27455	prokaryote
P6_33M	NP1	1.3722993912692576e-05	0.00597327	0.00100069	6584	1103.0	1102244	435.27455	prokaryote
NP1_39M	NP2	0.0034636518227800415	1.35991	0.6818350000000001	1962885	984156.0	1443393	392.623182	prokaryote
NP1_17M	NP2	0.0006796236499351687	0.266836	0.12047200000000001	874924	395013.0	3278878	392.623182	prokaryote
NP1_31M	NP2	0.0030623764849422473	1.20236	0.604923	2070854	1041878.0	1722331	392.623182	prokaryote
NP1_5M	NP2	0.006883546677587673	2.70264	0.884602	16367576	5357278.0	6056143	392.623182	prokaryote
NP2_11M	NP2	0.018649739331998996	7.3223199999999995	0.999187	25418893	3468601.0	3471424	392.623182	prokaryote
NP2_10M	NP2	0.022866174010071568	8.977789999999999	0.9986889999999999	32024618	3562417.0	3567095	392.623182	prokaryote
NP1_9M	NP2	0.00872304580324042	3.42487	0.8818530000000001	15383739	3961088.0	4491777	392.623182	prokaryote
NP2_12M	NP2	0.03188629855279406	12.5193	0.998675	40547780	3234533.0	3238826	392.623182	prokaryote
NP2_13M	NP2	0.014406765212350606	5.65643	0.99936	16694600	2949547.0	2951437	392.623182	prokaryote
NP2_25M	NP2	0.024797058468137016	9.7359	0.998943	16016012	1643309.0	1645047	392.623182	prokaryote
NP2_14M	NP2	0.022536595916030248	8.84839	0.999434	22063922	2492140.0	2493551	392.623182	prokaryote
NP2_18M	NP2	0.13718038686773212	53.8602	1.0	129559312	2405472.0	2405472	392.623182	prokaryote
NP2_50M	NP2	0.039633166642717495	15.5609	0.999178	10985717	705403.0	705983	392.623182	prokaryote
NP2_41M	NP2	0.017866800335798818	7.01492	0.9988319999999999	6172554	878890.0	879918	392.623182	prokaryote
NP2_26M	NP2	0.022079007041413058	8.66873	0.9989889999999999	14036578	1617582.0	1619219	392.623182	prokaryote
NP3_10M	NP2	0.0022023457596041796	0.864692	0.281466	3022963	984004.0	3495999	392.623182	prokaryote
NP2_8M	NP2	0.025498239683666973	10.0112	0.9993	41177645	4110293.0	4113173	392.623182	prokaryote
NP2_9M	NP2	0.03587765737174429	14.0864	0.9997540000000001	54854376	3893165.0	3894124	392.623182	prokaryote
NP3_13M	NP2	0.0010516648504977986	0.412908	0.28341700000000003	1398782	960112.0	3387632	392.623182	prokaryote
NP3_11M	NP2	0.00022983309222938345	0.0902378	0.0257807	311602	89024.0	3453122	392.623182	prokaryote
NP3_22M	NP2	0.06744405632166671	26.4801	0.9880629999999999	59271677	2211626.0	2238345	392.623182	prokaryote
NP3_20M	NP2	0.0006497553167912536	0.25510900000000003	0.0427872	665784	111666.0	2609799	392.623182	prokaryote
NP3_14M	NP2	0.0001182016297753911	0.0464087	0.0135797	155052	45370.0	3341013	392.623182	prokaryote
NP3_36M	NP2	0.004358963195402965	1.71143	0.392442	2666004	611330.0	1557760	392.623182	prokaryote
NP3_30M	NP2	0.017311789806644683	6.79701	0.9089700000000001	11259572	1505753.0	1656548	392.623182	prokaryote
NP3_25M	NP2	0.00795877610711229	3.1248	0.84625	5679061	1537986.0	1817413	392.623182	prokaryote
NP1_38M	NP2	0.000377180988768004	0.14809	0.101052	249734	170411.0	1686369	392.623182	prokaryote
NP1_14M	NP2	0.033482994898655784	13.1462	0.954468	46843012	3400982.0	3563224	392.623182	prokaryote
NP1_19M	NP2	0.002310085195122279	0.906993	0.450762	2385890	1185751.0	2630549	392.623182	prokaryote
NP1_22M	NP2	0.0025298760886717075	0.993288	0.372977	2167113	813745.0	2181758	392.623182	prokaryote
NP5_26M	NP2	0.0030120483308598935	1.1826	0.587404	1238422	615134.0	1047207	392.623182	prokaryote
NP5_29M	NP2	0.001325739344652349	0.520516	0.00711995	566358	7747.0	1088070	392.623182	prokaryote
NP5_19M	NP2	0.00017111088463441776	0.06718210000000001	0.05324690000000001	104033	82454.0	1548523	392.623182	prokaryote
NP4_61M	NP2	7.316378990581356e-05	0.0287258	0.013340200000000002	23441	10886.0	816027	392.623182	prokaryote
NP4_40M	NP2	0.00011550005725336922	0.045348	0.0386792	68898	58766.0	1519318	392.623182	prokaryote
NP4_47M	NP2	0.0012697874778061372	0.49854799999999994	0.273808	629764	345873.0	1263197	392.623182	prokaryote
NP5_15M	NP2	6.31215912258589e-06	0.0024783	0.00221139	4949	4416.0	1996931	392.623182	prokaryote
NP5_11M	NP2	3.506237183926648e-05	0.013766299999999999	0.0124095	35207	31737.0	2557483	392.623182	prokaryote
NP4_26M	NP2	0.005689068048967114	2.23366	0.8469700000000001	5037733	1910235.0	2255374	392.623182	prokaryote
NP4_41M	NP2	1.115058967659225e-06	0.00043779800000000004	0.000194225	692	307.0	1580637	392.623182	prokaryote
NP4_33M	NP2	0.003912046130786032	1.53596	0.703488	2708813	1240670.0	1763599	392.623182	prokaryote
NP4_22M	NP2	0.019750260187132815	7.754410000000001	0.831118	15678237	1680394.0	2021848	392.623182	prokaryote
NP5_12M	NP2	0.0006101601000218067	0.239563	0.00192229	583738	4684.0	2436683	392.623182	prokaryote
NP4_8M	NP2	0.0020251325862872763	0.795114	0.495476	3592793	2238851.0	4518587	392.623182	prokaryote
NP4_18M	NP2	0.03889123388542045	15.2696	0.9987719999999999	43531446	2847360.0	2850860	392.623182	prokaryote
NP4_11M	NP2	0.012201775696474286	4.7907	0.705386	18555680	2732150.0	3873269	392.623182	prokaryote
NP4_9M	NP2	0.0003548669726791629	0.139329	0.0267957	593362	114115.0	4258701	392.623182	prokaryote
NP5_10M	NP2	0.058761430953916526	23.0711	0.9913959999999999	76982878	3308059.0	3336769	392.623182	prokaryote
NP4_16M	NP2	0.005916538061168279	2.32297	0.8147260000000001	8135011	2853165.0	3501992	392.623182	prokaryote
NP4_10M	NP2	0.027327474514737136	10.7294	0.996293	45072875	4185310.0	4200884	392.623182	prokaryote
NP5_8M	NP2	0.005897563124532978	2.3155200000000002	0.534628	8482579	1958536.0	3663361	392.623182	prokaryote
NP5_3M	NP2	0.03998362990191445	15.6985	0.9980600000000001	70329038	4471289.0	4479979	392.623182	prokaryote
NP5_7M	NP2	0.00019535193925457006	0.0766997	0.0191011	286467	71341.0	3734917	392.623182	prokaryote
NP1_23M	NP2	0.016959441788641	6.65867	0.9646520000000001	14574877	2111487.0	2188858	392.623182	prokaryote
NP1_13M	NP2	0.002501826293079149	0.982275	0.577783	3634259	2137702.0	3699837	392.623182	prokaryote
NP5_9M	NP2	0.0012584610961662473	0.494101	0.152829	1734458	536479.0	3510332	392.623182	prokaryote
NP1_11M	NP2	0.012571723286578632	4.93595	0.955678	20887943	4044242.0	4231802	392.623182	prokaryote
NP3_4M	NP2	0.009164843455422865	3.5983300000000003	0.8897860000000001	16077063	3975498.0	4467928	392.623182	prokaryote
NP3_40M	NP2	0.00749606782006061	2.94313	0.914833	4019326	1249353.0	1365662	392.623182	prokaryote
P4_14M	NP2	4.2333465679059166e-05	0.0166211	0.00949009	16332	9325.0	982604	392.623182	prokaryote
NP3_55M	NP2	0.02328270570635842	9.14133	0.898717	8269372	812992.0	904614	392.623182	prokaryote
P3b_2M	NP2	0.00010382474053709851	0.040764	0.00316587	119374	9271.0	2928419	392.623182	prokaryote
P3b_8M	NP2	6.033571395180635e-06	0.00236892	0.00152821	3742	2414.0	1579624	392.623182	prokaryote
P3a_15M	NP2	1.1407782844569784e-05	0.00447896	0.00269874	13166	7933.0	2939519	392.623182	prokaryote
P3a_17M	NP2	4.98882921284052e-06	0.00195873	0.00134622	5398	3710.0	2755864	392.623182	prokaryote
P3a_21M	NP2	1.1746759262931145e-05	0.00461205	0.00312112	10499	7105.0	2276430	392.623182	prokaryote
P3a_24M	NP2	2.6350456300871203e-05	0.0103458	0.00250856	19660	4767.0	1900294	392.623182	prokaryote
P3a_25M	NP2	0.0004866574587539255	0.191073	0.00233754	364484	4459.0	1907560	392.623182	prokaryote
P3a_26M	NP2	2.340995239552615e-06	0.000919129	0.000469555	1656	846.0	1801705	392.623182	prokaryote
P3a_27M	NP2	7.634928698631962e-06	0.00299765	0.00191316	5238	3343.0	1747367	392.623182	prokaryote
P3a_28M	NP2	0.0002890379508971531	0.11348299999999999	0.00259278	197967	4523.0	1744461	392.623182	prokaryote
P3a_30M	NP2	1.5769496769042029e-06	0.000619147	0.00060674	1048	1027.0	1692652	392.623182	prokaryote
P3a_31M	NP2	4.296231290795254e-06	0.0016867999999999998	0.00141665	2510	2108.0	1488021	392.623182	prokaryote
P6_12M	NP2	0.00147919436911904	0.580766	0.00255579	1621782	7137.0	2792486	392.623182	prokaryote
P6_13M	NP2	3.2267834862588425e-05	0.0126691	0.000228583	31869	575.0	2515496	392.623182	prokaryote
P6_15M	NP2	0.00031703935403386345	0.124477	0.0110643	237595	21119.0	1908748	392.623182	prokaryote
P6_22M	NP2	5.171854574801954e-05	0.0203059	0.00287713	34978	4956.0	1722552	392.623182	prokaryote
P6_14M	NP2	3.247337545137617e-05	0.012749799999999999	0.00306563	29408	7071.0	2306538	392.623182	prokaryote
P6_35M	NP2	8.103749716948706e-05	0.031817200000000004	0.00621666	35678	6971.0	1121342	392.623182	prokaryote
P6_33M	NP2	1.1144578824181606e-05	0.00437562	0.00019414900000000001	4823	214.0	1102244	392.623182	prokaryote
P6_46M	NP2	0.00014316093031918836	0.05620830000000001	0.000539944	52987	509.0	942690	392.623182	prokaryote
P6_28M	NP2	2.417783879098611e-06	0.000949278	0.000506044	1330	709.0	1401065	392.623182	prokaryote
P5_21M	NP2	9.910265563483716e-06	0.0038909999999999995	0.00380752	3449	3375.0	886404	392.623182	prokaryote
P5_24M	NP2	0.00020976372200050074	0.0823581	0.0156455	65558	12454.0	796012	392.623182	prokaryote
P5_11M	NP2	1.5818169391740096e-06	0.0006210580000000001	0.00041194699999999996	1188	788.0	1912866	392.623182	prokaryote
P5_7M	NP2	0.0008603490967581227	0.337793	0.00230811	824537	5634.0	2440954	392.623182	prokaryote
P4_19M	NP2	6.001326737757425e-05	0.023562599999999996	0.0112821	22278	10667.0	945481	392.623182	prokaryote
P4_17M	NP2	2.049089398903603e-06	0.00080452	0.000683797	893	759.0	1109978	392.623182	prokaryote
P3a_11M	NP2	1.671320059751337e-05	0.00656199	0.00386894	22746	13411.0	3466324	392.623182	prokaryote
P2_7M	NP2	0.0006522335199249647	0.25608200000000003	0.024590400000000002	1002461	96262.0	3914611	392.623182	prokaryote
P3b_3M	NP2	9.031687792698904e-06	0.00354605	0.00157286	9097	4035.0	2565387	392.623182	prokaryote
P2_23M	NP2	0.007963131428138646	3.1265099999999997	0.014726300000000001	4064627	19145.0	1300054	392.623182	prokaryote
NP3_5M	NP2	0.00039957905491173976	0.156884	0.00741968	715208	33825.0	4558824	392.623182	prokaryote
NP3_6M	NP2	0.027376885759129728	10.7488	0.991149	48150018	4439915.0	4479563	392.623182	prokaryote
NP3_7M	NP2	0.0522381279055499	20.5099	0.9548270000000001	84555179	3936419.0	4122650	392.623182	prokaryote
P1_15M	NP2	5.432766320965735e-07	0.000213303	0.00014220200000000002	900	600.0	4219346	392.623182	prokaryote
P1_23M	NP2	1.6732251943289482e-05	0.00656947	0.00405107	17248	10636.0	2625479	392.623182	prokaryote
P1_30M	NP2	7.636100305457766e-06	0.00299811	0.00047969699999999996	5100	816.0	1701074	392.623182	prokaryote
P1_26M	NP2	0.0010392916636287667	0.40805	0.023705900000000002	897416	52136.0	2199280	392.623182	prokaryote
P1_16M	NP2	0.032755325180977214	12.8605	0.915376	53678744	3820720.0	4173936	392.623182	prokaryote
P1_25M	NP2	3.977248597613373e-05	0.0156156	0.00061403	37791	1486.0	2420077	392.623182	prokaryote
P1_21M	NP2	0.017043033388690735	6.691489999999999	0.9473020000000001	20825337	2948205.0	3112211	392.623182	prokaryote
P1_17M	NP2	1.3968253153223133e-06	0.000548426	0.000191069	2213	771.0	4035185	392.623182	prokaryote
P1_20M	NP2	7.692770418227623e-05	0.0302036	0.00354745	103575	12165.0	3429227	392.623182	prokaryote
P1_31M	NP2	4.895966637038768e-07	0.000192227	0.000192227	298	298.0	1550253	392.623182	prokaryote
P5_9M	NP2	1.309864072162708e-06	0.000514283	0.000489746	1048	998.0	2037789	392.623182	prokaryote
P1_33M	NP2	4.598735079275069e-06	0.00180557	0.00167802	2548	2368.0	1411191	392.623182	prokaryote
P1_36M	NP2	0.0010529510710348224	0.41341300000000003	0.00131386	559773	1779.0	1354030	392.623182	prokaryote
P1_41M	NP2	2.602087820682988e-06	0.00102164	0.0009031000000000001	1198	1059.0	1172628	392.623182	prokaryote
P1_24M	NP2	9.35046672817195e-06	0.00367121	0.0016965	9290	4293.0	2530500	392.623182	prokaryote
P2_11M	NP2	1.4207006248551062e-05	0.0055780000000000005	0.00308607	15866	8778.0	2844391	392.623182	prokaryote
P2_12M	NP2	6.076309574608868e-06	0.0023857	0.00108274	6229	2827.0	2610970	392.623182	prokaryote
P2_13M	NP2	1.5137695053370537e-05	0.00594341	0.00360053	14820	8978.0	2493520	392.623182	prokaryote
P2_16M	NP2	2.2096199098096048e-06	0.000867548	0.000736452	1800	1528.0	2074814	392.623182	prokaryote
P2_25M	NP2	0.00036937706851960665	0.145026	0.0057529	183195	7267.0	1263188	392.623182	prokaryote
P2_30M	NP2	5.0501348134863825e-06	0.0019828	0.00164498	2248	1865.0	1133751	392.623182	prokaryote
P2_20M	NP2	3.76019569827642e-06	0.00147634	0.00103131	2226	1555.0	1507785	392.623182	prokaryote
P3b_5M	NP2	4.973445505823444e-06	0.00195269	0.00172949	4348	3851.0	2226673	392.623182	prokaryote
P2_21M	NP2	3.237837341963165e-05	0.0127125	0.0031871	19118	4793.0	1503876	392.623182	prokaryote
P3b_6M	NP2	1.738766408347228e-06	0.00068268	0.0006707130000000001	1198	1177.0	1754849	392.623182	prokaryote
P1_34M	NP2	1.0373763411657136e-05	0.00407298	0.00263748	5686	3682.0	1396029	392.623182	prokaryote
NP3_46M	NP2	0.0005638918182879991	0.22139699999999998	0.140191	258698	163811.0	1168482	392.623182	prokaryote
P4_17M	NP3	3.509956233320114e-06	0.00157841	0.0009045219999999999	1752	1004.0	1109978	449.695066	prokaryote
P5_9M	NP3	1.8627578182056372e-06	0.000837673	0.000606049	1707	1235.0	2037789	449.695066	prokaryote
P2_30M	NP3	1.8521417355288483e-05	0.00832899	0.00215391	9443	2442.0	1133751	449.695066	prokaryote
P2_25M	NP3	0.0009659990354441648	0.43440500000000004	0.00696175	548735	8794.0	1263188	449.695066	prokaryote
P2_23M	NP3	0.01671748384270687	7.51777	0.0209784	9773513	27273.0	1300054	449.695066	prokaryote
P2_21M	NP3	3.2852928833335254e-05	0.0147738	0.00164708	22218	2477.0	1503876	449.695066	prokaryote
P2_16M	NP3	7.379155901167926e-06	0.00331837	0.00264506	6885	5488.0	2074814	449.695066	prokaryote
P2_20M	NP3	9.763393757137642e-06	0.00439055	0.00118319	6620	1784.0	1507785	449.695066	prokaryote
P2_13M	NP3	3.916987605996994e-05	0.0176145	0.00307477	43922	7667.0	2493520	449.695066	prokaryote
P2_12M	NP3	5.560078793481804e-05	0.025003400000000002	0.00312757	65283	8166.0	2610970	449.695066	prokaryote
P2_11M	NP3	2.44060938840721e-05	0.010975299999999999	0.00510724	31218	14527.0	2844391	449.695066	prokaryote
NP3_6M	NP3	0.3403773169261323	153.066	0.999999	685667665	4479558.0	4479563	449.695066	prokaryote
P1_41M	NP3	2.073863091929054e-05	0.00932606	0.00338726	10936	3972.0	1172628	449.695066	prokaryote
NP3_7M	NP3	0.06588019802734504	29.625999999999998	0.999589	122137787	4120954.0	4122650	449.695066	prokaryote
P1_36M	NP3	0.002470184985307355	1.11083	0.00193644	1504099	2622.0	1354030	449.695066	prokaryote
P1_15M	NP3	9.760636333065749e-07	0.000438931	0.000438931	1852	1852.0	4219346	449.695066	prokaryote
P1_34M	NP3	1.9059003862853147e-05	0.00857074	0.00449632	11965	6277.0	1396029	449.695066	prokaryote
P1_33M	NP3	4.7242012657528245e-06	0.00212445	0.00142362	2998	2009.0	1411191	449.695066	prokaryote
P1_31M	NP3	2.141604551204927e-06	0.000963069	0.000889532	1493	1379.0	1550253	449.695066	prokaryote
P1_30M	NP3	5.784586482432075e-05	0.026012999999999998	0.0008653360000000001	44250	1472.0	1701074	449.695066	prokaryote
P1_26M	NP3	0.0035489826788537636	1.59596	0.0277095	3509953	60941.0	2199280	449.695066	prokaryote
P1_17M	NP3	1.9447778419699183e-06	0.000874557	0.000330344	3529	1333.0	4035185	449.695066	prokaryote
P1_23M	NP3	2.943261111964257e-05	0.0132357	0.00621106	34750	16307.0	2625479	449.695066	prokaryote
P1_25M	NP3	3.9649979170551985e-05	0.0178304	0.001176	43151	2846.0	2420077	449.695066	prokaryote
P1_24M	NP3	1.540221479770472e-05	0.006926300000000001	0.00243074	17527	6151.0	2530500	449.695066	prokaryote
P1_21M	NP3	0.020360886058732073	9.156189999999999	0.9485459999999999	28495996	2952074.0	3112211	449.695066	prokaryote
P1_20M	NP3	0.0008196954511393283	0.368613	0.00436162	1264058	14957.0	3429227	449.695066	prokaryote
P1_16M	NP3	0.0015016553461585011	0.675287	0.286306	2818606	1195025.0	4173936	449.695066	prokaryote
NP3_5M	NP3	0.03386583743393796	15.2293	0.999873	69427526	4558245.0	4558824	449.695066	prokaryote
P2_7M	NP3	0.00018184744771026682	0.08177589999999998	0.013609799999999998	320121	53277.0	3914611	449.695066	prokaryote
NP3_55M	NP3	0.11292874625402272	50.7835	0.9997780000000001	45939427	904413.0	904614	449.695066	prokaryote
P3b_5M	NP3	9.829994443390224e-06	0.0044205	0.00125254	9843	2789.0	2226673	449.695066	prokaryote
P3b_8M	NP3	9.909203673584447e-06	0.00445612	0.00324128	7039	5120.0	1579624	449.695066	prokaryote
P4_19M	NP3	0.00021737952535151895	0.0977545	0.0230898	92425	21831.0	945481	449.695066	prokaryote
P5_11M	NP3	3.2736405429006863e-06	0.00147214	0.00033666800000000004	2816	644.0	1912866	449.695066	prokaryote
P4_14M	NP3	0.00016593488708635287	0.07462010000000001	0.0282688	73322	27777.0	982604	449.695066	prokaryote
P5_7M	NP3	0.0020304914797530825	0.9131020000000001	0.0031799	2228841	7762.0	2440954	449.695066	prokaryote
P5_21M	NP3	5.603952968432168e-05	0.0252007	0.0218275	22338	19348.0	886404	449.695066	prokaryote
P6_46M	NP3	0.0001965545247943637	0.08838960000000001	0.000277928	83324	262.0	942690	449.695066	prokaryote
P6_35M	NP3	0.00023253757469511574	0.104571	0.00716106	117260	8030.0	1121342	449.695066	prokaryote
P5_24M	NP3	0.0008195509087484629	0.368548	0.0384529	293369	30609.0	796012	449.695066	prokaryote
P6_33M	NP3	9.980363004472013e-06	0.00448812	0.000197778	4947	218.0	1102244	449.695066	prokaryote
P6_22M	NP3	9.584650412864436e-05	0.0431017	0.00525906	74245	9059.0	1722552	449.695066	prokaryote
P6_15M	NP3	0.0004812505547926114	0.216416	0.0738054	413083	140876.0	1908748	449.695066	prokaryote
P6_14M	NP3	3.557521798560271e-05	0.015998	0.00226487	36900	5224.0	2306538	449.695066	prokaryote
P6_28M	NP3	4.488508219478664e-06	0.00201846	0.0008336519999999999	2828	1168.0	1401065	449.695066	prokaryote
P6_13M	NP3	5.830951233963505e-05	0.0262215	0.00112105	65960	2820.0	2515496	449.695066	prokaryote
P6_12M	NP3	0.0014199711054868455	0.638554	0.0040258	1783152	11242.0	2792486	449.695066	prokaryote
P3a_28M	NP3	0.0006128597372691654	0.2756	0.00349736	480774	6101.0	1744461	449.695066	prokaryote
P3a_30M	NP3	4.127819361042311e-06	0.00185626	0.000840102	3142	1422.0	1692652	449.695066	prokaryote
P3a_31M	NP3	1.02068942868944e-06	0.00045899900000000003	0.000371635	683	553.0	1488021	449.695066	prokaryote
P3a_27M	NP3	1.2589998041028095e-05	0.00566166	0.00358082	9893	6257.0	1747367	449.695066	prokaryote
P3a_26M	NP3	2.6338514463487575e-06	0.00118443	0.00033967800000000005	2134	612.0	1801705	449.695066	prokaryote
P3a_24M	NP3	0.00015272082171344082	0.0686778	0.0241873	130508	45963.0	1900294	449.695066	prokaryote
P3a_25M	NP3	0.0009531058541789737	0.42860699999999996	0.00276741	817593	5279.0	1907560	449.695066	prokaryote
P3a_21M	NP3	4.640522340087227e-05	0.0208682	0.00766815	47505	17456.0	2276430	449.695066	prokaryote
P3a_17M	NP3	2.2169800724475817e-05	0.00996965	0.00282235	27475	7778.0	2755864	449.695066	prokaryote
P3a_11M	NP3	3.264901287576057e-05	0.0146821	0.00218791	50893	7584.0	3466324	449.695066	prokaryote
P3a_15M	NP3	2.1681870087496136e-05	0.00975023	0.00474976	28661	13962.0	2939519	449.695066	prokaryote
P3b_3M	NP3	2.9155534474999108e-05	0.013111099999999999	0.00232674	33635	5969.0	2565387	449.695066	prokaryote
P3b_6M	NP3	6.072381501290477e-06	0.00273072	0.00164801	4792	2892.0	1754849	449.695066	prokaryote
NP3_10M	NP3	0.02032286029128903	9.13909	0.999044	31950245	3492656.0	3495999	449.695066	prokaryote
P3b_2M	NP3	0.00017434325152235495	0.07840130000000001	0.00538994	229592	15784.0	2928419	449.695066	prokaryote
NP2_8M	NP3	0.001714968782868523	0.771213	0.382098	3172133	1571635.0	4113173	449.695066	prokaryote
NP1_11M	NP3	0.0014118945214311068	0.634922	0.14288	2686866	604640.0	4231802	449.695066	prokaryote
NP1_19M	NP3	0.0008971501590813541	0.403444	0.0842816	1061278	221707.0	2630549	449.695066	prokaryote
NP1_23M	NP3	0.02064034209350209	9.28186	0.966822	20316676	2116237.0	2188858	449.695066	prokaryote
NP5_9M	NP3	0.00953568389829743	4.28815	0.832478	15052845	2922275.0	3510332	449.695066	prokaryote
NP1_22M	NP3	0.003716184869148642	1.67115	0.276154	3646052	602502.0	2181758	449.695066	prokaryote
NP1_13M	NP3	7.815918531781267e-05	0.0351478	0.0196568	130041	72727.0	3699837	449.695066	prokaryote
NP4_10M	NP3	0.33618781132012693	151.18200000000002	0.9999170000000001	635099192	4200534.0	4200884	449.695066	prokaryote
NP5_10M	NP3	0.06999943379409905	31.4784	0.9969180000000001	105035994	3326485.0	3336769	449.695066	prokaryote
NP4_18M	NP3	0.18106914252868408	81.4259	0.9999879999999999	232133736	2850826.0	2850860	449.695066	prokaryote
NP4_11M	NP3	0.019493943035612492	8.76633	0.859791	33954358	3330202.0	3873269	449.695066	prokaryote
NP4_16M	NP3	0.007665127462172333	3.44697	0.8110930000000001	12071253	2840442.0	3501992	449.695066	prokaryote
NP4_9M	NP3	0.0005479935597069683	0.24643	0.143555	1049472	611359.0	4258701	449.695066	prokaryote
NP1_38M	NP3	0.002411434062743308	1.08441	0.563856	1828722	950870.0	1686369	449.695066	prokaryote
NP4_8M	NP3	0.00970873449609963	4.36597	0.974397	19728036	4402898.0	4518587	449.695066	prokaryote
NP4_22M	NP3	0.035429786103101255	15.9326	0.8248260000000001	32213210	1667673.0	2021848	449.695066	prokaryote
NP5_12M	NP3	0.0011549070453888415	0.519356	0.00318753	1265507	7767.0	2436683	449.695066	prokaryote
NP5_11M	NP3	0.00027689874631624267	0.12452	0.102708	318457	262673.0	2557483	449.695066	prokaryote
NP4_40M	NP3	0.008108094296947433	3.6461699999999997	0.946249	5539696	1437653.0	1519318	449.695066	prokaryote
NP5_15M	NP3	0.00018702139818452002	0.08410260000000001	0.06948610000000001	167947	138759.0	1996931	449.695066	prokaryote
NP5_26M	NP3	0.05492366242684103	24.6989	0.98339	25864862	1029813.0	1047207	449.695066	prokaryote
NP4_41M	NP3	1.8235668167193097e-05	0.00820049	0.00568568	12962	8987.0	1580637	449.695066	prokaryote
NP5_19M	NP3	0.0010256728055806597	0.46124	0.278735	714241	431627.0	1548523	449.695066	prokaryote
NP5_29M	NP3	0.0030195794943411723	1.35789	0.175706	1477479	191180.0	1088070	449.695066	prokaryote
NP4_47M	NP3	0.01475989064998992	6.63745	0.978699	8384411	1236290.0	1263197	449.695066	prokaryote
NP4_61M	NP3	0.0005674623078919883	0.255185	0.030975700000000002	208238	25277.0	816027	449.695066	prokaryote
NP2_9M	NP3	0.002618574427498833	1.17756	0.320835	4585566	1249373.0	3894124	449.695066	prokaryote
NP4_26M	NP3	0.03904267875600841	17.5573	0.9996120000000001	39598366	2254499.0	2255374	449.695066	prokaryote
NP1_31M	NP3	0.011791078890778846	5.30239	0.9248700000000001	9132471	1592932.0	1722331	449.695066	prokaryote
NP4_33M	NP3	0.057795163801063365	25.9902	0.9899549999999999	45836284	1745883.0	1763599	449.695066	prokaryote
NP5_3M	NP3	0.1852459728788752	83.3042	0.999933	373201041	4479679.0	4479979	449.695066	prokaryote
NP3_4M	NP3	0.04795582969549415	21.5655	0.999553	96353095	4465932.0	4467928	449.695066	prokaryote
NP1_39M	NP3	0.0004789690087460288	0.21539	0.040430400000000005	310893	58357.0	1443393	449.695066	prokaryote
NP3_13M	NP3	0.06336271432428836	28.4939	0.9999600000000001	96527007	3387495.0	3387632	449.695066	prokaryote
NP3_14M	NP3	0.02430246810846708	10.9287	0.9992840000000001	36512798	3338621.0	3341013	449.695066	prokaryote
NP3_46M	NP3	0.02777126311632692	12.4886	0.9998239999999999	14592751	1168276.0	1168482	449.695066	prokaryote
NP3_40M	NP3	0.01573037049955091	7.073869999999999	0.9984559999999999	9660514	1363554.0	1365662	449.695066	prokaryote
NP3_22M	NP3	0.06813439220611774	30.6397	0.9994040000000001	68582244	2237011.0	2238345	449.695066	prokaryote
NP3_20M	NP3	0.024239981321031442	10.9006	0.999526	28448401	2608561.0	2609799	449.695066	prokaryote
NP3_36M	NP3	0.07362767017772884	33.11	0.999713	51577422	1557313.0	1557760	449.695066	prokaryote
NP3_25M	NP3	0.04254949953131129	19.1343	0.999813	34774949	1817073.0	1817413	449.695066	prokaryote
NP3_11M	NP3	0.016244385478759067	7.30502	0.9980690000000001	25225133	3446454.0	3453122	449.695066	prokaryote
NP2_18M	NP3	0.007578735587016647	3.40812	0.944586	8198126	2272176.0	2405472	449.695066	prokaryote
NP2_25M	NP3	0.006424775850220247	2.88919	0.352522	4752847	579915.0	1645047	449.695066	prokaryote
NP2_50M	NP3	0.16535693989580041	74.3602	0.962017	52497043	679168.0	705983	449.695066	prokaryote
NP3_30M	NP3	0.023011815744493846	10.3483	0.9993719999999999	17142432	1655508.0	1656548	449.695066	prokaryote
NP2_41M	NP3	0.0012316768447710744	0.553879	0.06981110000000001	487368	61428.0	879918	449.695066	prokaryote
NP5_8M	NP3	0.013223582933418264	5.94658	0.9652870000000001	21784472	3536193.0	3663361	449.695066	prokaryote
NP1_14M	NP3	0.00045095669339632026	0.202793	0.025682099999999996	722596	91511.0	3563224	449.695066	prokaryote
NP1_17M	NP3	0.002018554501996693	0.907734	0.44857700000000006	2976350	1470828.0	3278878	449.695066	prokaryote
NP5_7M	NP3	0.0014883263139916238	0.669293	0.34031500000000003	2499754	1271047.0	3734917	449.695066	prokaryote
NP1_5M	NP3	0.00026130595793550466	0.11750799999999999	0.0422896	711644	256112.0	6056143	449.695066	prokaryote
NP2_10M	NP3	0.0011786564720725665	0.530036	0.028630900000000004	1890689	102129.0	3567095	449.695066	prokaryote
NP1_9M	NP3	0.002189565940223147	0.9846370000000001	0.049486199999999994	4422770	222281.0	4491777	449.695066	prokaryote
NP2_12M	NP3	0.0009289094579481111	0.41772600000000004	0.0881696	1352943	285566.0	3238826	449.695066	prokaryote
NP2_13M	NP3	0.0002023142055109851	0.0909797	0.0674844	268521	199176.0	2951437	449.695066	prokaryote
NP2_26M	NP3	0.003368838385253709	1.51495	0.357548	2453030	578949.0	1619219	449.695066	prokaryote
NP2_14M	NP3	0.016376697359628135	7.36452	0.80942	18363800	2018330.0	2493551	449.695066	prokaryote
NP2_11M	NP3	0.003682361949686146	1.6559400000000002	0.677048	5748467	2350319.0	3471424	449.695066	prokaryote
NP5_9M	NP4	0.005361402698992084	2.2610200000000003	0.677017	7936936	2376555.0	3510332	421.721726	prokaryote
P1_30M	NP4	5.373733104753536e-05	0.0226622	0.000910601	38550	1549.0	1701074	421.721726	prokaryote
P1_26M	NP4	0.004516058534769442	1.90452	0.0234368	4188579	51544.0	2199280	421.721726	prokaryote
NP1_11M	NP4	0.0009558293423090088	0.403094	0.018449599999999997	1705815	78075.0	4231802	421.721726	prokaryote
P1_25M	NP4	2.327456565517329e-05	0.00981539	0.0008867489999999999	23754	2146.0	2420077	421.721726	prokaryote
P1_24M	NP4	2.7334138341262504e-05	0.0115274	0.00276586	29170	6999.0	2530500	421.721726	prokaryote
P1_20M	NP4	0.0002383704556876446	0.100526	0.00439049	344728	15056.0	3429227	421.721726	prokaryote
P1_23M	NP4	3.557369486816527e-05	0.015002200000000002	0.00666317	39388	17494.0	2625479	421.721726	prokaryote
P1_21M	NP4	0.01711780435992999	7.21895	0.947325	22466889	2948276.0	3112211	421.721726	prokaryote
NP1_14M	NP4	0.000391397904882899	0.16506099999999999	0.00570859	588150	20341.0	3563224	421.721726	prokaryote
NP1_17M	NP4	0.003225136188501704	1.36011	0.567112	4459619	1859491.0	3278878	421.721726	prokaryote
P1_17M	NP4	2.7143017051959993e-06	0.00114468	0.0006215330000000001	4619	2508.0	4035185	421.721726	prokaryote
P1_31M	NP4	1.144124123213894e-06	0.000482502	0.000444444	748	689.0	1550253	421.721726	prokaryote
NP1_13M	NP4	0.0001542540874453312	0.06505230000000001	0.0404845	240683	149786.0	3699837	421.721726	prokaryote
P1_33M	NP4	3.7806921050114457e-06	0.0015944000000000002	0.00136339	2250	1924.0	1411191	421.721726	prokaryote
NP5_26M	NP4	0.1366505362353563	57.6285	0.996836	60348976	1043894.0	1047207	421.721726	prokaryote
P1_34M	NP4	2.1841725081054988e-05	0.00921113	0.00369477	12859	5158.0	1396029	421.721726	prokaryote
P2_23M	NP4	0.00910614692874514	3.84026	0.0171685	4992540	22320.0	1300054	421.721726	prokaryote
P1_16M	NP4	0.000594619590454773	0.250764	0.041520800000000004	1046671	173305.0	4173936	421.721726	prokaryote
P2_21M	NP4	2.4168306662009632e-05	0.0101923	0.000656969	15328	988.0	1503876	421.721726	prokaryote
P2_20M	NP4	5.065544097673546e-06	0.00213625	0.000880762	3221	1328.0	1507785	421.721726	prokaryote
P2_16M	NP4	2.2285856811654994e-06	0.000939843	0.000826098	1950	1714.0	2074814	421.721726	prokaryote
NP2_18M	NP4	0.00697172997911898	2.94013	0.917085	7072401	2206023.0	2405472	421.721726	prokaryote
NP5_8M	NP4	0.029976402022029097	12.6417	0.9943200000000001	46310943	3642552.0	3663361	421.721726	prokaryote
NP5_29M	NP4	0.004749648586992646	2.00303	0.364005	2179442	396063.0	1088070	421.721726	prokaryote
P2_12M	NP4	3.0147842086750825e-05	0.012714	0.00260746	33196	6808.0	2610970	421.721726	prokaryote
NP5_3M	NP4	0.3956708647256177	166.863	0.9997219999999999	747542688	4478734.0	4479979	421.721726	prokaryote
P2_11M	NP4	4.5102964413078405e-05	0.0190209	0.00527459	54103	15003.0	2844391	421.721726	prokaryote
P1_41M	NP4	7.827744686789033e-06	0.00330113	0.00173286	3871	2032.0	1172628	421.721726	prokaryote
NP5_7M	NP4	0.0010997726021827008	0.46379799999999993	0.12322000000000001	1732246	460216.0	3734917	421.721726	prokaryote
P1_36M	NP4	0.0022946031478586902	0.967684	0.00173039	1310273	2343.0	1354030	421.721726	prokaryote
P2_13M	NP4	1.8863197007782333e-05	0.00795502	0.00276958	19836	6906.0	2493520	421.721726	prokaryote
P1_15M	NP4	8.098278531659049e-07	0.000341522	0.000173487	1441	732.0	4219346	421.721726	prokaryote
NP2_41M	NP4	0.0011329983032460605	0.47781	0.0488318	420434	42968.0	879918	421.721726	prokaryote
NP3_7M	NP4	0.09809478015842134	41.3687	0.983082	170548525	4052905.0	4122650	421.721726	prokaryote
NP3_13M	NP4	0.0011463127702365516	0.483425	0.303071	1637667	1026694.0	3387632	421.721726	prokaryote
NP1_9M	NP4	0.003255298257979718	1.37283	0.057565599999999995	6166461	258572.0	4491777	421.721726	prokaryote
NP3_11M	NP4	0.0007291443173122173	0.307496	0.146001	1061821	504160.0	3453122	421.721726	prokaryote
NP3_10M	NP4	0.016722472581362814	7.052230000000001	0.484347	24654606	1693275.0	3495999	421.721726	prokaryote
NP2_10M	NP4	0.0014642973362012656	0.617526	0.0230162	2202773	82101.0	3567095	421.721726	prokaryote
NP2_9M	NP4	0.0017948257187963802	0.7569170000000001	0.053752999999999995	2947528	209321.0	3894124	421.721726	prokaryote
NP3_14M	NP4	0.0006589534825151503	0.277895	0.0798452	928450	266764.0	3341013	421.721726	prokaryote
NP2_8M	NP4	0.0015903947049671328	0.670704	0.09979860000000002	2758721	410489.0	4113173	421.721726	prokaryote
NP2_50M	NP4	0.0017806742069532363	0.750949	0.329936	530157	232929.0	705983	421.721726	prokaryote
NP2_12M	NP4	0.001454976023691983	0.613595	0.044617699999999996	1987329	144509.0	3238826	421.721726	prokaryote
NP2_26M	NP4	0.006095204115711126	2.57048	0.5894149999999999	4162163	954392.0	1619219	421.721726	prokaryote
NP2_25M	NP4	0.0021498607828423807	0.906643	0.205294	1491471	337719.0	1645047	421.721726	prokaryote
NP2_13M	NP4	0.00045610645157987426	0.19235	0.120801	567710	356537.0	2951437	421.721726	prokaryote
NP5_19M	NP4	0.0005883381972120639	0.248115	0.186201	384212	288337.0	1548523	421.721726	prokaryote
NP2_11M	NP4	0.0006708997487124957	0.282933	0.0357536	982181	124116.0	3471424	421.721726	prokaryote
NP1_19M	NP4	0.0012591976349826475	0.531031	0.0440992	1396902	116005.0	2630549	421.721726	prokaryote
NP1_5M	NP4	5.0906317309343457e-05	0.0214683	0.00783535	130015	47452.0	6056143	421.721726	prokaryote
NP3_22M	NP4	0.041026816816167544	17.3019	0.992237	38727577	2220969.0	2238345	421.721726	prokaryote
NP3_6M	NP4	0.09568181460018023	40.3511	0.996705	180755127	4464801.0	4479563	421.721726	prokaryote
NP1_22M	NP4	0.0032959411723549673	1.3899700000000001	0.264438	3032584	576940.0	2181758	421.721726	prokaryote
NP3_5M	NP4	0.004814857463615711	2.0305299999999997	0.783089	9256848	3569963.0	4558824	421.721726	prokaryote
NP3_55M	NP4	0.0031564178887003797	1.33113	0.265592	1204162	240258.0	904614	421.721726	prokaryote
NP1_23M	NP4	0.01673174409800267	7.056139999999999	0.9536530000000001	15444883	2087410.0	2188858	421.721726	prokaryote
NP3_4M	NP4	0.008391481353275122	3.5388699999999997	0.902695	15811426	4033175.0	4467928	421.721726	prokaryote
NP3_20M	NP4	0.002804337379573373	1.18265	0.5011	3086467	1307769.0	2609799	421.721726	prokaryote
NP3_46M	NP4	0.004492796750054087	1.89471	0.789151	2213934	922109.0	1168482	421.721726	prokaryote
NP3_40M	NP4	0.007845149528767697	3.30847	0.936333	4518258	1278714.0	1365662	421.721726	prokaryote
NP3_36M	NP4	0.026420739822164155	11.1422	0.9527610000000001	17356887	1484173.0	1557760	421.721726	prokaryote
NP1_38M	NP4	0.000806465446364032	0.340104	0.12353199999999999	573540	208320.0	1686369	421.721726	prokaryote
NP3_30M	NP4	0.02011601365778343	8.483360000000001	0.9625520000000001	14053099	1594513.0	1656548	421.721726	prokaryote
NP3_25M	NP4	0.03602043495383019	15.1906	0.997549	27607578	1812959.0	1817413	421.721726	prokaryote
NP1_39M	NP4	0.000691022022422435	0.291419	0.20719899999999997	420632	299069.0	1443393	421.721726	prokaryote
NP1_31M	NP4	0.014734265789284946	6.21376	0.928502	10702149	1599187.0	1722331	421.721726	prokaryote
P2_25M	NP4	0.0008010614089158879	0.337825	0.00746286	426737	9427.0	1263188	421.721726	prokaryote
P3b_3M	NP4	1.9909787621423138e-05	0.00839639	0.00158573	21540	4068.0	2565387	421.721726	prokaryote
P2_30M	NP4	1.568202345828396e-05	0.00661345	0.00237795	7498	2696.0	1133751	421.721726	prokaryote
NP4_47M	NP4	0.026190493206887804	11.0451	0.999085	13952104	1262041.0	1263197	421.721726	prokaryote
P3a_28M	NP4	0.0006185571762551309	0.260859	0.00533804	455059	9312.0	1744461	421.721726	prokaryote
P3a_30M	NP4	2.72755689138956e-06	0.00115027	0.000473813	1947	802.0	1692652	421.721726	prokaryote
NP4_41M	NP4	0.021348698549147078	9.003210000000001	0.9997790000000001	14230801	1580287.0	1580637	421.721726	prokaryote
P3a_31M	NP4	7.346242341804321e-06	0.00309807	0.00212295	4610	3159.0	1488021	421.721726	prokaryote
P6_12M	NP4	0.0015720152866869374	0.662953	0.00158461	1851287	4425.0	2792486	421.721726	prokaryote
NP4_40M	NP4	0.03483197353697637	14.6894	0.999343	22317840	1518320.0	1519318	421.721726	prokaryote
P6_13M	NP4	9.406036624254924e-05	0.0396673	0.00786883	99783	19794.0	2515496	421.721726	prokaryote
P6_14M	NP4	3.8436720236699405e-05	0.0162096	0.00294554	37388	6794.0	2306538	421.721726	prokaryote
NP4_33M	NP4	0.03509873712316164	14.8019	0.999291	26104587	1762348.0	1763599	421.721726	prokaryote
P6_15M	NP4	0.0006467914342169794	0.272766	0.016205400000000002	520642	30932.0	1908748	421.721726	prokaryote
P6_22M	NP4	0.00010525186933338124	0.044387	0.00262343	76459	4519.0	1722552	421.721726	prokaryote
NP4_26M	NP4	0.03283729328187374	13.8482	0.999816	31232910	2254958.0	2255374	421.721726	prokaryote
P6_28M	NP4	6.253602405108245e-06	0.00263728	0.00142606	3695	1998.0	1401065	421.721726	prokaryote
P3a_27M	NP4	1.4033068810877438e-05	0.00591805	0.00304744	10341	5325.0	1747367	421.721726	prokaryote
P6_33M	NP4	1.5144986862735168e-05	0.00638697	0.00035382400000000003	7040	390.0	1102244	421.721726	prokaryote
P6_35M	NP4	0.0003156512737975468	0.133117	0.00564145	149270	6326.0	1121342	421.721726	prokaryote
P6_46M	NP4	0.0002505965272465	0.105682	0.0011010999999999998	99625	1038.0	942690	421.721726	prokaryote
NP4_18M	NP4	0.37765898738638853	159.267	0.999978	454047571	2850796.0	2850860	421.721726	prokaryote
P5_11M	NP4	6.248931078310156e-06	0.00263531	0.0011109000000000002	5041	2125.0	1912866	421.721726	prokaryote
P5_21M	NP4	0.0004890452335860922	0.20624099999999998	0.15636	182813	138598.0	886404	421.721726	prokaryote
NP4_16M	NP4	0.06655692194525449	28.0685	0.999718	98295742	3501006.0	3501992	421.721726	prokaryote
P5_24M	NP4	0.0008900442563397838	0.37535100000000005	0.0375861	298784	29919.0	796012	421.721726	prokaryote
P5_7M	NP4	0.0018859379324460035	0.795341	0.0031627	1941390	7720.0	2440954	421.721726	prokaryote
NP4_11M	NP4	0.020793166344956107	8.768930000000001	0.99924	33964435	3870324.0	3873269	421.721726	prokaryote
P5_9M	NP4	4.189065658903236e-06	0.00176662	0.00112033	3600	2283.0	2037789	421.721726	prokaryote
P4_14M	NP4	0.00018200698533610765	0.0767563	0.0224953	75421	22104.0	982604	421.721726	prokaryote
NP4_10M	NP4	0.09393255684436803	39.6134	0.9999540000000001	166411094	4200691.0	4200884	421.721726	prokaryote
P4_17M	NP4	5.55434983684004e-06	0.00234239	0.00142706	2600	1584.0	1109978	421.721726	prokaryote
P4_19M	NP4	0.0002679136336457088	0.11298499999999999	0.029680099999999997	106825	28062.0	945481	421.721726	prokaryote
NP4_22M	NP4	0.06644262856877334	28.0203	0.9998469999999999	56652875	2021539.0	2021848	421.721726	prokaryote
P3a_26M	NP4	7.949270320495654e-07	0.000335238	0.000152078	604	274.0	1801705	421.721726	prokaryote
NP2_14M	NP4	0.01542894188003015	6.50672	0.8338780000000001	16224843	2079317.0	2493551	421.721726	prokaryote
P3b_2M	NP4	0.00021418270492424193	0.0903255	0.00541316	264511	15852.0	2928419	421.721726	prokaryote
NP4_9M	NP4	0.02333517434195458	9.84095	0.999712	41909643	4257474.0	4258701	421.721726	prokaryote
NP5_11M	NP4	0.0051025590272766735	2.1518599999999997	0.772895	5503349	1976665.0	2557483	421.721726	prokaryote
P3a_17M	NP4	1.8504429624761613e-05	0.00780372	0.00255056	21506	7029.0	2755864	421.721726	prokaryote
NP5_12M	NP4	0.0011594897057781652	0.48898199999999997	0.0135964	1191494	33130.0	2436683	421.721726	prokaryote
P3a_21M	NP4	5.839466757754852e-05	0.0246263	0.00725346	56060	16512.0	2276430	421.721726	prokaryote
P3a_11M	NP4	3.023818602127224e-05	0.0127521	0.00168651	44203	5846.0	3466324	421.721726	prokaryote
P3b_6M	NP4	3.4064880024701408e-06	0.00143659	0.000734536	2521	1289.0	1754849	421.721726	prokaryote
P3b_5M	NP4	8.783469694895444e-06	0.00370418	0.00206541	8248	4599.0	2226673	421.721726	prokaryote
P3a_15M	NP4	4.7357294558734684e-05	0.0199716	0.00681812	58707	20042.0	2939519	421.721726	prokaryote
NP4_61M	NP4	0.01744825923433691	7.35831	0.9993639999999999	6004581	815508.0	816027	421.721726	prokaryote
P3a_24M	NP4	0.00013399380804013876	0.0565081	0.00632955	107382	12028.0	1900294	421.721726	prokaryote
NP5_10M	NP4	0.10445039295888683	44.049	0.990092	146981357	3303708.0	3336769	421.721726	prokaryote
P2_7M	NP4	0.0001234610331647936	0.05206619999999999	0.00565292	203819	22129.0	3914611	421.721726	prokaryote
P3b_8M	NP4	1.1257020227599088e-05	0.00474733	0.00281459	7499	4446.0	1579624	421.721726	prokaryote
P3a_25M	NP4	0.00112688763869851	0.475233	0.00257816	906535	4918.0	1907560	421.721726	prokaryote
NP5_15M	NP4	0.001589014648014601	0.670122	0.414131	1338187	826992.0	1996931	421.721726	prokaryote
NP4_8M	NP4	0.029260764241489424	12.3399	0.99995	55758916	4518360.0	4518587	421.721726	prokaryote
NP1_9M	NP5	0.0008679942855909651	0.294894	0.0276632	1324600	124257.0	4491777	339.741868	prokaryote
NP4_18M	NP5	0.13360496387215953	45.3912	0.9999110000000001	129403821	2850607.0	2850860	339.741868	prokaryote
NP2_10M	NP5	0.00015823101319970372	0.0537577	0.00615963	191759	21972.0	3567095	339.741868	prokaryote
NP1_14M	NP5	0.0005389650709755914	0.183109	0.00111865	652457	3986.0	3563224	339.741868	prokaryote
NP4_16M	NP5	0.01826889937509851	6.20671	0.9551459999999999	21735857	3344912.0	3501992	339.741868	prokaryote
NP5_12M	NP5	0.038413281462265934	13.0506	0.999948	31800081	2436556.0	2436683	339.741868	prokaryote
NP2_11M	NP5	0.00060060304372024	0.20405	0.00308605	708343	10713.0	3471424	339.741868	prokaryote
NP5_11M	NP5	0.06529427806642894	22.1832	0.9994280000000001	56733031	2556020.0	2557483	339.741868	prokaryote
NP5_29M	NP5	0.18885602877770719	64.1623	0.9996360000000001	69813020	1087674.0	1088070	339.741868	prokaryote
NP2_12M	NP5	0.00023508465550675078	0.0798681	0.0480146	258679	155511.0	3238826	339.741868	prokaryote
NP4_11M	NP5	0.007310550255760646	2.4837	0.6385430000000001	9620023	2473248.0	3873269	339.741868	prokaryote
NP5_15M	NP5	0.049413691926836645	16.7879	0.9995299999999999	33524359	1995992.0	1996931	339.741868	prokaryote
NP2_13M	NP5	0.00015995673515281902	0.054344	0.0210277	160393	62062.0	2951437	339.741868	prokaryote
NP5_26M	NP5	0.0639229428149256	21.7173	0.9998959999999999	22742516	1047098.0	1047207	339.741868	prokaryote
NP5_3M	NP5	0.13667317564757722	46.4336	0.99985	208021460	4479307.0	4479979	339.741868	prokaryote
NP4_22M	NP5	0.009758732473914577	3.31545	0.6083890000000001	6703339	1230071.0	2021848	339.741868	prokaryote
NP1_39M	NP5	6.363625456960164e-05	0.0216199	0.0157303	31206	22705.0	1443393	339.741868	prokaryote
NP1_5M	NP5	1.1610049780499822e-05	0.00394442	0.00214873	23888	13013.0	6056143	339.741868	prokaryote
NP4_61M	NP5	0.00042921998651046446	0.145824	0.11251099999999999	118996	91812.0	816027	339.741868	prokaryote
NP1_13M	NP5	4.612913943241166e-05	0.015672	0.00236983	57984	8768.0	3699837	339.741868	prokaryote
NP1_17M	NP5	8.124432870899502e-05	0.027602099999999997	0.0183575	90504	60192.0	3278878	339.741868	prokaryote
NP4_8M	NP5	0.02083782031833651	7.07948	0.99692	31989254	4504670.0	4518587	339.741868	prokaryote
NP4_47M	NP5	0.0005795105594698149	0.196884	0.150653	248703	190304.0	1263197	339.741868	prokaryote
NP1_19M	NP5	0.0007269136460979252	0.24696300000000002	0.125914	649649	331222.0	2630549	339.741868	prokaryote
NP1_11M	NP5	0.0008130525731965423	0.27622800000000003	0.016713	1168942	70726.0	4231802	339.741868	prokaryote
NP5_19M	NP5	0.030639732633718254	10.4096	0.9994069999999999	16119551	1547604.0	1548523	339.741868	prokaryote
NP1_22M	NP5	0.0002667778349885331	0.09063560000000001	0.0708699	197745	154621.0	2181758	339.741868	prokaryote
NP5_7M	NP5	0.0299627480708383	10.1796	0.9992620000000001	38019802	3732162.0	3734917	339.741868	prokaryote
NP4_9M	NP5	0.000416578035651467	0.141529	0.007921899999999999	602729	33737.0	4258701	339.741868	prokaryote
NP4_40M	NP5	0.0012392526198743334	0.421026	0.296267	639672	450124.0	1519318	339.741868	prokaryote
NP5_9M	NP5	0.04848916648683406	16.4738	0.999944	57828465	3510136.0	3510332	339.741868	prokaryote
NP1_31M	NP5	0.001835920322896441	0.623739	0.0588847	1074285	101419.0	1722331	339.741868	prokaryote
NP4_33M	NP5	0.0008168966681492432	0.277534	0.0403453	489459	71153.0	1763599	339.741868	prokaryote
NP5_10M	NP5	0.0812799439838248	27.6142	0.9995370000000001	92142155	3335224.0	3336769	339.741868	prokaryote
NP1_38M	NP5	8.42931139708692e-05	0.0286379	0.00764068	48294	12885.0	1686369	339.741868	prokaryote
NP5_8M	NP5	0.022553622975900044	7.66241	0.9990479999999999	28070180	3659875.0	3663361	339.741868	prokaryote
NP2_14M	NP5	0.008921037662629205	3.03085	0.744053	7557570	1855334.0	2493551	339.741868	prokaryote
NP4_26M	NP5	0.0013386839916945414	0.45480699999999996	0.29365399999999997	1025760	662299.0	2255374	339.741868	prokaryote
NP1_23M	NP5	0.010202275099046669	3.46614	0.8963059999999999	7586880	1961887.0	2188858	339.741868	prokaryote
NP4_41M	NP5	5.9317387399541816e-05	0.0201526	0.0172165	31854	27213.0	1580637	339.741868	prokaryote
P4_19M	NP5	0.0004729355288056519	0.16067599999999999	0.0312941	151916	29588.0	945481	339.741868	prokaryote
NP2_25M	NP5	0.00020444580589637542	0.0694588	0.0250674	114263	41237.0	1645047	339.741868	prokaryote
P3a_25M	NP5	0.0010300732201778558	0.349959	0.00226782	667567	4326.0	1907560	339.741868	prokaryote
P3a_24M	NP5	0.00029265689443963377	0.0994278	0.0636296	188942	120915.0	1900294	339.741868	prokaryote
P3a_21M	NP5	4.215288531939196e-05	0.014321100000000002	0.00652557	32601	14855.0	2276430	339.741868	prokaryote
P3a_17M	NP5	1.6937211871690772e-05	0.00575428	0.00240542	15858	6629.0	2755864	339.741868	prokaryote
P3a_15M	NP5	5.78286100434345e-05	0.0196468	0.00738522	57752	21709.0	2939519	339.741868	prokaryote
P3a_11M	NP5	6.139573000758329e-05	0.0208587	0.00749843	72303	25992.0	3466324	339.741868	prokaryote
P3b_8M	NP5	3.265714663110053e-05	0.011095	0.00519934	17526	8213.0	1579624	339.741868	prokaryote
P3a_26M	NP5	6.54126031943758e-06	0.00222234	0.00117611	4004	2119.0	1801705	339.741868	prokaryote
P3b_6M	NP5	1.4290614308390158e-05	0.00485512	0.00112944	8520	1982.0	1754849	339.741868	prokaryote
P3b_3M	NP5	1.331849391020597e-05	0.00452485	0.00182779	11608	4689.0	2565387	339.741868	prokaryote
P3b_2M	NP5	0.00015917467081213554	0.0540783	0.004247	158364	12437.0	2928419	339.741868	prokaryote
P2_7M	NP5	0.0001886549937966433	0.06409400000000001	0.0142065	250903	55613.0	3914611	339.741868	prokaryote
P2_30M	NP5	1.5109706761252044e-05	0.0051334	0.00194223	5820	2202.0	1133751	339.741868	prokaryote
P2_25M	NP5	0.00045075103902119003	0.153139	0.00716995	193443	9057.0	1263188	339.741868	prokaryote
P2_23M	NP5	0.013048200464948288	4.43302	0.0143125	5763160	18607.0	1300054	339.741868	prokaryote
P2_21M	NP5	0.0001258508415571554	0.042756800000000005	0.00102868	64301	1547.0	1503876	339.741868	prokaryote
P3b_5M	NP5	3.053170944477175e-05	0.0103729	0.00494549	23097	11012.0	2226673	339.741868	prokaryote
P3a_27M	NP5	3.882064956445109e-05	0.013189	0.00693729	23046	12122.0	1747367	339.741868	prokaryote
P3a_28M	NP5	0.00040977581250009495	0.139218	0.00371863	242861	6487.0	1744461	339.741868	prokaryote
P3a_30M	NP5	3.9126175641089956e-06	0.00132928	0.0007774780000000001	2250	1316.0	1692652	339.741868	prokaryote
P4_17M	NP5	4.462947145507542e-06	0.00151625	0.000967587	1683	1074.0	1109978	339.741868	prokaryote
P4_14M	NP5	0.0003059852487771686	0.10395599999999999	0.0387084	102148	38035.0	982604	339.741868	prokaryote
P5_9M	NP5	2.5726473017449825e-05	0.00874036	0.0037628999999999996	17811	7668.0	2037789	339.741868	prokaryote
P5_7M	NP5	0.001471646703255308	0.49998000000000004	0.00286322	1220427	6989.0	2440954	339.741868	prokaryote
P5_24M	NP5	0.000725848131264175	0.24660100000000001	0.031135200000000002	196297	24784.0	796012	339.741868	prokaryote
P5_21M	NP5	0.0002877881980680697	0.09777369999999999	0.0825696	86667	73190.0	886404	339.741868	prokaryote
P5_11M	NP5	2.29734417072199e-06	0.0007805039999999999	0.000532709	1493	1019.0	1912866	339.741868	prokaryote
P6_46M	NP5	0.00022298605834474307	0.0757577	0.00129629	71416	1222.0	942690	339.741868	prokaryote
P6_35M	NP5	4.921942679140153e-05	0.0167219	0.00891699	18751	9999.0	1121342	339.741868	prokaryote
P6_33M	NP5	0.00010701271590112053	0.03635669999999999	0.000283059	40074	312.0	1102244	339.741868	prokaryote
P6_28M	NP5	3.6575709885718295e-06	0.00124263	0.000892892	1741	1251.0	1401065	339.741868	prokaryote
P6_22M	NP5	0.0001446780765919613	0.0491532	0.0111445	84669	19197.0	1722552	339.741868	prokaryote
P6_15M	NP5	0.003753290718940769	1.27515	0.372264	2433933	710559.0	1908748	339.741868	prokaryote
P6_14M	NP5	7.288916183859918e-05	0.0247635	0.0031271999999999997	57118	7213.0	2306538	339.741868	prokaryote
P6_13M	NP5	0.00045814783122343926	0.15565199999999998	0.0215949	391541	54322.0	2515496	339.741868	prokaryote
P6_12M	NP5	0.0027854529839695824	0.946335	0.0029121	2642626	8132.0	2792486	339.741868	prokaryote
P3a_31M	NP5	5.275505225632067e-06	0.00179231	0.0011895	2667	1770.0	1488021	339.741868	prokaryote
P2_20M	NP5	1.654244156919747e-05	0.00562016	0.00185371	8474	2795.0	1507785	339.741868	prokaryote
NP2_18M	NP5	0.003680088083815445	1.2502799999999998	0.617751	3007522	1485983.0	2405472	339.741868	prokaryote
P2_16M	NP5	1.279327162585684e-05	0.00434641	0.0010025000000000001	9018	2080.0	2074814	339.741868	prokaryote
P2_12M	NP5	8.81681147405712e-06	0.00299544	0.000662972	7821	1731.0	2610970	339.741868	prokaryote
NP3_46M	NP5	0.0026092603929522163	0.886475	0.51768	1035830	604900.0	1168482	339.741868	prokaryote
NP3_40M	NP5	0.0043644900427756515	1.4828	0.694034	2025010	947816.0	1365662	339.741868	prokaryote
NP3_36M	NP5	0.0003272926020410296	0.111195	0.027292400000000005	173215	42515.0	1557760	339.741868	prokaryote
NP3_30M	NP5	0.014749462671465619	5.01101	0.849467	8300977	1407183.0	1656548	339.741868	prokaryote
NP3_25M	NP5	0.004114182359178646	1.3977600000000001	0.297105	2540314	539962.0	1817413	339.741868	prokaryote
NP3_22M	NP5	0.016529284521388455	5.61569	0.944565	12569841	2114262.0	2238345	339.741868	prokaryote
NP3_20M	NP5	0.0010099167406708907	0.343111	0.13034	895450	340161.0	2609799	339.741868	prokaryote
NP3_4M	NP5	0.00021950164823371135	0.0745739	0.0387215	333191	173005.0	4467928	339.741868	prokaryote
NP3_14M	NP5	7.35217008932205e-05	0.0249784	0.00101825	83453	3402.0	3341013	339.741868	prokaryote
NP3_11M	NP5	0.00042886972058445264	0.145705	0.0100764	503138	34795.0	3453122	339.741868	prokaryote
NP3_10M	NP5	0.004951641697572582	1.68228	0.381498	5881264	1333716.0	3495999	339.741868	prokaryote
NP2_9M	NP5	0.002675322312644728	0.908919	0.143843	3539445	560141.0	3894124	339.741868	prokaryote
NP2_8M	NP5	0.0004276393747266969	0.145287	0.0437472	597591	179940.0	4113173	339.741868	prokaryote
NP2_50M	NP5	6.92343282223903e-05	0.0235218	0.0133119	16606	9398.0	705983	339.741868	prokaryote
NP2_41M	NP5	0.0003939343737287039	0.13383599999999998	0.0322473	117765	28375.0	879918	339.741868	prokaryote
NP2_26M	NP5	0.0005527696692360566	0.187799	0.0440144	304088	71269.0	1619219	339.741868	prokaryote
NP3_13M	NP5	0.0003437374400967266	0.116782	0.0689623	395615	233619.0	3387632	339.741868	prokaryote
NP3_55M	NP5	0.00010010570731305922	0.0340101	0.0165584	30766	14979.0	904614	339.741868	prokaryote
NP3_5M	NP5	0.013258742664003955	4.50455	0.972764	20535463	4434660.0	4558824	339.741868	prokaryote
NP3_6M	NP5	0.2455785049136187	83.4333	0.9963489999999999	373744751	4463206.0	4479563	339.741868	prokaryote
P2_11M	NP5	3.349896221798604e-05	0.011381	0.00406203	32372	11554.0	2844391	339.741868	prokaryote
P1_41M	NP5	4.814361001865098e-06	0.00163564	0.00138322	1918	1622.0	1172628	339.741868	prokaryote
P1_36M	NP5	0.001721854310873454	0.584986	0.00189508	792088	2566.0	1354030	339.741868	prokaryote
P1_34M	NP5	5.545975275558324e-05	0.018841999999999998	0.00716819	26304	10007.0	1396029	339.741868	prokaryote
P1_33M	NP5	1.4683765734754833e-05	0.00498869	0.00297267	7040	4195.0	1411191	339.741868	prokaryote
P1_31M	NP5	5.506121488682695e-07	0.00018706599999999997	0.00018706599999999997	290	290.0	1550253	339.741868	prokaryote
P1_30M	NP5	3.788729389101963e-05	0.012871899999999999	0.0007824469999999999	21896	1331.0	1701074	339.741868	prokaryote
P1_26M	NP5	0.002175236759456447	0.739019	0.0261877	1625310	57594.0	2199280	339.741868	prokaryote
P1_25M	NP5	5.397097539947593e-05	0.0183362	0.000572709	44375	1386.0	2420077	339.741868	prokaryote
P1_24M	NP5	2.380433723876505e-05	0.00808733	0.00281525	20465	7124.0	2530500	339.741868	prokaryote
P1_23M	NP5	2.248356979069768e-05	0.00763861	0.00406288	20055	10667.0	2625479	339.741868	prokaryote
P1_21M	NP5	0.010886529887449727	3.69861	0.903057	11510853	2810504.0	3112211	339.741868	prokaryote
P1_20M	NP5	0.000413946626089664	0.14063499999999998	0.00440624	482269	15110.0	3429227	339.741868	prokaryote
P1_17M	NP5	9.064705560516904e-06	0.00307966	0.00175903	12427	7098.0	4035185	339.741868	prokaryote
P1_16M	NP5	0.0012237732206735262	0.415767	0.137652	1735383	574550.0	4173936	339.741868	prokaryote
P1_15M	NP5	2.4750820525894087e-06	0.0008408889999999999	0.000451729	3548	1906.0	4219346	339.741868	prokaryote
NP3_7M	NP5	0.07375040393902821	25.0561	0.977449	103297554	4029681.0	4122650	339.741868	prokaryote
P2_13M	NP5	6.381256489706473e-05	0.0216798	0.00588726	54059	14680.0	2493520	339.741868	prokaryote
NP4_10M	NP5	0.2505522810629863	85.1231	0.999124	357592126	4197206.0	4200884	339.741868	prokaryote
